# Supplementary material for: Comparative Intestinal Transcriptomics Reveals Sex-Dependent Physiological Signatures in Mugilogobius chulae and Supports Sex-Aware Stress Evaluation
Source: Animals (Basel). 2026 Jul 9;16(14):2126. doi: 10.3390/ani16142126 (PMC13405927; doi:10.3390/ani16142126)
Supplement: Supplementary file 1 [file animals-16-02126-s001.zip]

Archive with 21 entries (21 files):
- Supplementary figures R.pdf
- Table S1.pdf
- Table S10.xlsx
- Table S11.xlsx
- Table S12.xlsx
- Table S13.xlsx
- Table S14.xlsx
- Table S15.xlsx
- Table S16.xlsx
- Table S17.xlsx
- Table S18.xlsx
- Table S19.xlsx
- Table S2.pdf
- Table S20.xlsx
- Table S3.xlsx
- Table S4.xlsx
- Table S5.xlsx
- Table S6 .xlsx
- Table S7.xlsx
- Table S8 .xlsx
- Table S9 .xlsx
