# Supplementary material for: Comparative Intestinal Transcriptomics Reveals Sex-Dependent Physiological Signatures in Mugilogobius chulae and Supports Sex-Aware Stress Evaluation
Source: Animals (Basel). 2026 Jul 9;16(14):2126. doi: 10.3390/ani16142126 (PMC13405927; doi:10.3390/ani16142126)
Supplement: Supplementary file 1 [file animals-16-02126-s001.zip › Table S10.xlsx]

## Sheet: Table S10. KEGG enrichment resu
Table S10. KEGG enrichment results for pooled M vs F DEGs
id	num	qvalue	per	ratio	class	ID	Descrption	Pvalue	Qvalue	Up	Down	fg_num	bg_num
Fat digestion and absorption	3	0.118129	9.677	0.055	Organismal Systems	ko04975	Fat digestion and absorption	0.000984411	0.118129	3	0	3	55
Steroid biosynthesis	2	0.12456	6.452	0.105	Metabolism	ko00100	Steroid biosynthesis	0.002076	0.12456	2	0	2	19
Alanine, aspartate and glutamate metabolism	2	0.598048	6.452	0.038	Metabolism	ko00250	Alanine, aspartate and glutamate metabolism	0.0149512	0.598048	1	1	2	52
ABC transporters	2	0.637669	6.452	0.032	Environmental Information Processing	ko02010	ABC transporters	0.0214874	0.637669	2	0	2	63
Cholesterol metabolism	2	0.637669	6.452	0.024	Organismal Systems	ko04979	Cholesterol metabolism	0.0350277	0.637669	2	0	2	82
D-Amino acid metabolism	1	0.637669	3.226	0.1	Metabolism	ko00470	D-Amino acid metabolism	0.0355385	0.637669	0	1	1	10
Peroxisome	2	0.637669	6.452	0.022	Cellular Processes	ko04146	Peroxisome	0.0414998	0.637669	1	1	2	90
PPAR signaling pathway	2	0.637669	6.452	0.02	Organismal Systems	ko03320	PPAR signaling pathway	0.0510705	0.637669	2	0	2	101
Prostate cancer	2	0.637669	6.452	0.018	Human Diseases	ko05215	Prostate cancer	0.0632965	0.637669	2	0	2	114
Terpenoid backbone biosynthesis	1	0.637669	3.226	0.048	Metabolism	ko00900	Terpenoid backbone biosynthesis	0.0732192	0.637669	1	0	1	21
Colorectal cancer	2	0.637669	6.452	0.016	Human Diseases	ko05210	Colorectal cancer	0.0774535	0.637669	1	1	2	128
ECM-receptor interaction	2	0.637669	6.452	0.016	Environmental Information Processing	ko04512	ECM-receptor interaction	0.0785008	0.637669	1	1	2	129
2-Oxocarboxylic acid metabolism	1	0.637669	3.226	0.043	Metabolism	ko01210	2-Oxocarboxylic acid metabolism	0.0799154	0.637669	1	0	1	23
Regulation of actin cytoskeleton	3	0.637669	9.677	0.01	Cellular Processes	ko04810	Regulation of actin cytoskeleton	0.086283	0.637669	2	1	3	291
Nitrogen metabolism	1	0.637669	3.226	0.038	Metabolism	ko00910	Nitrogen metabolism	0.089872	0.637669	1	0	1	26
JAK-STAT signaling pathway	2	0.637669	6.452	0.014	Environmental Information Processing	ko04630	JAK-STAT signaling pathway	0.0914111	0.637669	1	1	2	141
Primary bile acid biosynthesis	1	0.637669	3.226	0.031	Metabolism	ko00120	Primary bile acid biosynthesis	0.109473	0.637669	1	0	1	32
Arginine biosynthesis	1	0.637669	3.226	0.031	Metabolism	ko00220	Arginine biosynthesis	0.109473	0.637669	1	0	1	32
Vitamin digestion and absorption	1	0.637669	3.226	0.031	Organismal Systems	ko04977	Vitamin digestion and absorption	0.109473	0.637669	1	0	1	32
Proximal tubule bicarbonate reclamation	1	0.637669	3.226	0.023	Organismal Systems	ko04964	Proximal tubule bicarbonate reclamation	0.144353	0.637669	1	0	1	43
Bladder cancer	1	0.637669	3.226	0.021	Human Diseases	ko05219	Bladder cancer	0.156706	0.637669	1	0	1	47
Apoptosis - multiple species	1	0.637669	3.226	0.02	Cellular Processes	ko04215	Apoptosis - multiple species	0.162818	0.637669	0	1	1	49
Hepatitis C	2	0.637669	6.452	0.01	Human Diseases	ko05160	Hepatitis C	0.164679	0.637669	1	1	2	202
Amyotrophic lateral sclerosis	3	0.637669	9.677	0.008	Human Diseases	ko05014	Amyotrophic lateral sclerosis	0.170032	0.637669	2	1	3	396
Arginine and proline metabolism	1	0.637669	3.226	0.019	Metabolism	ko00330	Arginine and proline metabolism	0.171905	0.637669	1	0	1	52
MAPK signaling pathway	3	0.637669	9.677	0.007	Environmental Information Processing	ko04010	MAPK signaling pathway	0.187224	0.637669	2	1	3	415
MicroRNAs in cancer	2	0.637669	6.452	0.009	Human Diseases	ko05206	MicroRNAs in cancer	0.194554	0.637669	1	1	2	225
Retinol metabolism	1	0.637669	3.226	0.015	Metabolism	ko00830	Retinol metabolism	0.215927	0.637669	1	0	1	67
Sphingolipid metabolism	1	0.637669	3.226	0.015	Metabolism	ko00600	Sphingolipid metabolism	0.218779	0.637669	1	0	1	68
Chemical carcinogenesis - receptor activation	2	0.637669	6.452	0.008	Human Diseases	ko05207	Chemical carcinogenesis - receptor activation	0.226456	0.637669	2	0	2	249
Human papillomavirus infection	3	0.637669	9.677	0.007	Human Diseases	ko05165	Human papillomavirus infection	0.228709	0.637669	1	2	3	459
Lipid and atherosclerosis	2	0.637669	6.452	0.008	Human Diseases	ko05417	Lipid and atherosclerosis	0.241236	0.637669	1	1	2	260
Platinum drug resistance	1	0.637669	3.226	0.013	Human Diseases	ko01524	Platinum drug resistance	0.25224	0.637669	0	1	1	80
Legionellosis	1	0.637669	3.226	0.012	Human Diseases	ko05134	Legionellosis	0.265768	0.637669	0	1	1	85
Focal adhesion	2	0.637669	6.452	0.007	Cellular Processes	ko04510	Focal adhesion	0.270949	0.637669	1	1	2	282
Biosynthesis of amino acids	1	0.637669	3.226	0.011	Metabolism	ko01230	Biosynthesis of amino acids	0.273772	0.637669	1	0	1	88
Pertussis	1	0.637669	3.226	0.011	Human Diseases	ko05133	Pertussis	0.27906	0.637669	0	1	1	90
Endometrial cancer	1	0.637669	3.226	0.011	Human Diseases	ko05213	Endometrial cancer	0.27906	0.637669	1	0	1	90
IL-17 signaling pathway	1	0.637669	3.226	0.011	Organismal Systems	ko04657	IL-17 signaling pathway	0.284311	0.637669	0	1	1	92
Ras signaling pathway	2	0.637669	6.452	0.007	Environmental Information Processing	ko04014	Ras signaling pathway	0.287184	0.637669	2	0	2	294
p53 signaling pathway	1	0.637669	3.226	0.011	Cellular Processes	ko04115	p53 signaling pathway	0.289525	0.637669	0	1	1	94
Hematopoietic cell lineage	1	0.637669	3.226	0.011	Organismal Systems	ko04640	Hematopoietic cell lineage	0.289525	0.637669	0	1	1	94
Melanoma	1	0.637669	3.226	0.01	Human Diseases	ko05218	Melanoma	0.294703	0.637669	1	0	1	96
Metabolic pathways	8	0.637669	25.806	0.005	Metabolism	ko01100	Metabolic pathways	0.297175	0.637669	7	1	8	1766
Epithelial cell signaling in Helicobacter pylori infection	1	0.637669	3.226	0.01	Human Diseases	ko05120	Epithelial cell signaling in Helicobacter pylori infection	0.3024	0.637669	0	1	1	99
Pancreatic cancer	1	0.637669	3.226	0.01	Human Diseases	ko05212	Pancreatic cancer	0.3024	0.637669	1	0	1	99
Proteoglycans in cancer	2	0.637669	6.452	0.007	Human Diseases	ko05205	Proteoglycans in cancer	0.3034	0.637669	1	1	2	306
Thyroid hormone synthesis	1	0.637669	3.226	0.01	Organismal Systems	ko04918	Thyroid hormone synthesis	0.307487	0.637669	1	0	1	101
Glioma	1	0.637669	3.226	0.01	Human Diseases	ko05214	Glioma	0.307487	0.637669	1	0	1	101
Non-small cell lung cancer	1	0.637669	3.226	0.01	Human Diseases	ko05223	Non-small cell lung cancer	0.310017	0.637669	1	0	1	102
Rap1 signaling pathway	2	0.637669	6.452	0.006	Environmental Information Processing	ko04015	Rap1 signaling pathway	0.332994	0.637669	2	0	2	328
Cortisol synthesis and secretion	1	0.637669	3.226	0.009	Organismal Systems	ko04927	Cortisol synthesis and secretion	0.334828	0.637669	1	0	1	112
Bile secretion	1	0.637669	3.226	0.009	Organismal Systems	ko04976	Bile secretion	0.334828	0.637669	1	0	1	112
EGFR tyrosine kinase inhibitor resistance	1	0.637669	3.226	0.009	Human Diseases	ko01521	EGFR tyrosine kinase inhibitor resistance	0.337261	0.637669	1	0	1	113
ErbB signaling pathway	1	0.637669	3.226	0.009	Environmental Information Processing	ko04012	ErbB signaling pathway	0.337261	0.637669	1	0	1	113
GnRH secretion	1	0.637669	3.226	0.009	Organismal Systems	ko04929	GnRH secretion	0.342101	0.637669	1	0	1	115
Glycerophospholipid metabolism	1	0.637669	3.226	0.008	Metabolism	ko00564	Glycerophospholipid metabolism	0.354053	0.637669	1	0	1	120
Natural killer cell mediated cytotoxicity	1	0.637669	3.226	0.008	Organismal Systems	ko04650	Natural killer cell mediated cytotoxicity	0.365794	0.637669	0	1	1	125
TGF-beta signaling pathway	1	0.637669	3.226	0.008	Environmental Information Processing	ko04350	TGF-beta signaling pathway	0.368118	0.637669	1	0	1	126
TNF signaling pathway	1	0.637669	3.226	0.008	Environmental Information Processing	ko04668	TNF signaling pathway	0.370433	0.637669	0	1	1	127
Arrhythmogenic right ventricular cardiomyopathy	1	0.637669	3.226	0.008	Human Diseases	ko05412	Arrhythmogenic right ventricular cardiomyopathy	0.375039	0.637669	0	1	1	129
Huntington disease	2	0.637669	6.452	0.006	Human Diseases	ko05016	Huntington disease	0.379407	0.637669	1	1	2	363
HIF-1 signaling pathway	1	0.637669	3.226	0.008	Environmental Information Processing	ko04066	HIF-1 signaling pathway	0.379612	0.637669	1	0	1	131
Small cell lung cancer	1	0.637669	3.226	0.008	Human Diseases	ko05222	Small cell lung cancer	0.379612	0.637669	0	1	1	131
Gap junction	1	0.637669	3.226	0.008	Cellular Processes	ko04540	Gap junction	0.381886	0.637669	1	0	1	132
PD-L1 expression and PD-1 checkpoint pathway in cancer	1	0.637669	3.226	0.007	Human Diseases	ko05235	PD-L1 expression and PD-1 checkpoint pathway in cancer	0.388661	0.637669	1	0	1	135
Hypertrophic cardiomyopathy	1	0.637669	3.226	0.007	Human Diseases	ko05410	Hypertrophic cardiomyopathy	0.397582	0.637669	0	1	1	139
Carbon metabolism	1	0.637669	3.226	0.007	Metabolism	ko01200	Carbon metabolism	0.399793	0.637669	1	0	1	140
Viral myocarditis	1	0.637669	3.226	0.007	Human Diseases	ko05416	Viral myocarditis	0.401996	0.637669	0	1	1	141
AGE-RAGE signaling pathway in diabetic complications	1	0.637669	3.226	0.007	Human Diseases	ko04933	AGE-RAGE signaling pathway in diabetic complications	0.40419	0.637669	0	1	1	142
Choline metabolism in cancer	1	0.637669	3.226	0.007	Human Diseases	ko05231	Choline metabolism in cancer	0.406378	0.637669	1	0	1	143
Amoebiasis	1	0.637669	3.226	0.007	Human Diseases	ko05146	Amoebiasis	0.412892	0.637669	0	1	1	146
Systemic lupus erythematosus	1	0.637669	3.226	0.007	Human Diseases	ko05322	Systemic lupus erythematosus	0.415048	0.637669	1	0	1	147
Oocyte meiosis	1	0.637669	3.226	0.007	Cellular Processes	ko04114	Oocyte meiosis	0.417197	0.637669	1	0	1	148
Toxoplasmosis	1	0.637669	3.226	0.007	Human Diseases	ko05145	Toxoplasmosis	0.423597	0.637669	0	1	1	151
Necroptosis	1	0.637669	3.226	0.006	Cellular Processes	ko04217	Necroptosis	0.444442	0.637669	1	0	1	161
Parathyroid hormone synthesis, secretion and action	1	0.637669	3.226	0.006	Organismal Systems	ko04928	Parathyroid hormone synthesis, secretion and action	0.444442	0.637669	1	0	1	161
Dilated cardiomyopathy	1	0.637669	3.226	0.006	Human Diseases	ko05414	Dilated cardiomyopathy	0.446486	0.637669	0	1	1	162
Aldosterone synthesis and secretion	1	0.637669	3.226	0.006	Organismal Systems	ko04925	Aldosterone synthesis and secretion	0.448523	0.637669	1	0	1	163
Pathways in cancer	3	0.637669	9.677	0.004	Human Diseases	ko05200	Pathways in cancer	0.450546	0.637669	2	1	3	681
AMPK signaling pathway	1	0.637669	3.226	0.006	Environmental Information Processing	ko04152	AMPK signaling pathway	0.458598	0.637669	1	0	1	168
Alcoholic liver disease	1	0.637669	3.226	0.006	Human Diseases	ko04936	Alcoholic liver disease	0.460591	0.637669	0	1	1	169
Influenza A	1	0.637669	3.226	0.006	Human Diseases	ko05164	Influenza A	0.472404	0.637669	0	1	1	175
Calcium signaling pathway	2	0.637669	6.452	0.005	Environmental Information Processing	ko04020	Calcium signaling pathway	0.475462	0.637669	2	0	2	439
Lysosome	1	0.637669	3.226	0.006	Cellular Processes	ko04142	Lysosome	0.476286	0.637669	1	0	1	177
FoxO signaling pathway	1	0.637669	3.226	0.006	Environmental Information Processing	ko04068	FoxO signaling pathway	0.478216	0.637669	1	0	1	178
Serotonergic synapse	1	0.637669	3.226	0.006	Organismal Systems	ko04726	Serotonergic synapse	0.478216	0.637669	0	1	1	178
PI3K-Akt signaling pathway	2	0.637669	6.452	0.005	Environmental Information Processing	ko04151	PI3K-Akt signaling pathway	0.481495	0.637669	1	1	2	444
Non-alcoholic fatty liver disease	1	0.637669	3.226	0.006	Human Diseases	ko04932	Non-alcoholic fatty liver disease	0.482056	0.637669	0	1	1	180
Circadian entrainment	1	0.637669	3.226	0.005	Organismal Systems	ko04713	Circadian entrainment	0.487766	0.637669	1	0	1	183
Measles	1	0.637669	3.226	0.005	Human Diseases	ko05162	Measles	0.489655	0.637669	0	1	1	184
Signaling pathways regulating pluripotency of stem cells	1	0.637669	3.226	0.005	Cellular Processes	ko04550	Signaling pathways regulating pluripotency of stem cells	0.491538	0.637669	1	0	1	185
Alcoholism	1	0.637669	3.226	0.005	Human Diseases	ko05034	Alcoholism	0.499002	0.637669	1	0	1	189
Apoptosis	1	0.637669	3.226	0.005	Cellular Processes	ko04210	Apoptosis	0.513613	0.637669	0	1	1	197
Cholinergic synapse	1	0.637669	3.226	0.005	Organismal Systems	ko04725	Cholinergic synapse	0.517201	0.637669	1	0	1	199
Hepatitis B	1	0.637669	3.226	0.005	Human Diseases	ko05161	Hepatitis B	0.518985	0.637669	0	1	1	200
Gastric cancer	1	0.637669	3.226	0.005	Human Diseases	ko05226	Gastric cancer	0.518985	0.637669	1	0	1	200
Neutrophil extracellular trap formation	1	0.637669	3.226	0.005	Organismal Systems	ko04613	Neutrophil extracellular trap formation	0.520763	0.637669	1	0	1	201
Breast cancer	1	0.639772	3.226	0.005	Human Diseases	ko05224	Breast cancer	0.527811	0.639772	1	0	1	205
Wnt signaling pathway	1	0.648487	3.226	0.005	Environmental Information Processing	ko04310	Wnt signaling pathway	0.546681	0.648487	1	0	1	216
Cytokine-cytokine receptor interaction	1	0.648487	3.226	0.005	Environmental Information Processing	ko04060	Cytokine-cytokine receptor interaction	0.550033	0.648487	1	0	1	218
Chemokine signaling pathway	1	0.648487	3.226	0.005	Organismal Systems	ko04062	Chemokine signaling pathway	0.555015	0.648487	1	0	1	221
Cushing syndrome	1	0.648487	3.226	0.004	Human Diseases	ko04934	Cushing syndrome	0.566434	0.648487	1	0	1	228
Tuberculosis	1	0.648487	3.226	0.004	Human Diseases	ko05152	Tuberculosis	0.57124	0.648487	0	1	1	231
Chemical carcinogenesis - reactive oxygen species	1	0.648487	3.226	0.004	Human Diseases	ko05208	Chemical carcinogenesis - reactive oxygen species	0.57124	0.648487	1	0	1	231
Phospholipase D signaling pathway	1	0.648487	3.226	0.004	Environmental Information Processing	ko04072	Phospholipase D signaling pathway	0.572831	0.648487	1	0	1	232
Viral carcinogenesis	1	0.665043	3.226	0.004	Human Diseases	ko05203	Viral carcinogenesis	0.592997	0.665043	0	1	1	245
Kaposi sarcoma-associated herpesvirus infection	1	0.668878	3.226	0.004	Human Diseases	ko05167	Kaposi sarcoma-associated herpesvirus infection	0.60199	0.668878	0	1	1	251
Tight junction	1	0.672431	3.226	0.004	Cellular Processes	ko04530	Tight junction	0.610792	0.672431	1	0	1	257
Epstein-Barr virus infection	1	0.698599	3.226	0.004	Human Diseases	ko05169	Epstein-Barr virus infection	0.645478	0.698599	0	1	1	282
Pathways of neurodegeneration - multiple diseases	2	0.698599	6.452	0.003	Human Diseases	ko05022	Pathways of neurodegeneration - multiple diseases	0.646204	0.698599	1	1	2	598
Parkinson disease	1	0.700515	3.226	0.003	Human Diseases	ko05012	Parkinson disease	0.663576	0.700515	0	1	1	296
Human immunodeficiency virus 1 infection	1	0.700515	3.226	0.003	Human Diseases	ko05170	Human immunodeficiency virus 1 infection	0.671055	0.700515	0	1	1	302
Salmonella infection	1	0.700515	3.226	0.003	Human Diseases	ko05132	Salmonella infection	0.675952	0.700515	0	1	1	306
Human cytomegalovirus infection	1	0.700515	3.226	0.003	Human Diseases	ko05163	Human cytomegalovirus infection	0.675952	0.700515	0	1	1	306
Pathogenic Escherichia coli infection	1	0.700515	3.226	0.003	Human Diseases	ko05130	Pathogenic Escherichia coli infection	0.677165	0.700515	0	1	1	307
Prion disease	1	0.715002	3.226	0.003	Human Diseases	ko05020	Prion disease	0.697127	0.715002	0	1	1	324
Herpes simplex virus 1 infection	1	0.739759	3.226	0.003	Human Diseases	ko05168	Herpes simplex virus 1 infection	0.72743	0.739759	0	1	1	352
cAMP signaling pathway	1	0.745713	3.226	0.003	Environmental Information Processing	ko04024	cAMP signaling pathway	0.739499	0.745713	1	0	1	364
Alzheimer disease	1	0.824558	3.226	0.002	Human Diseases	ko05010	Alzheimer disease	0.824558	0.824558	0	1	1	468
