# Supplementary material for: Comparative Intestinal Transcriptomics Reveals Sex-Dependent Physiological Signatures in Mugilogobius chulae and Supports Sex-Aware Stress Evaluation
Source: Animals (Basel). 2026 Jul 9;16(14):2126. doi: 10.3390/ani16142126 (PMC13405927; doi:10.3390/ani16142126)
Supplement: Supplementary file 1 [file animals-16-02126-s001.zip › Table S11.xlsx]

## Sheet: Table S11. GO enrichment result
Table S11. GO enrichment results for NCF vs NCM DEGs
id	num	qvalue	per	ratio	class	ID	Descrption	Pvalue	Qvalue	Up	Down	fg_num	bg_num
GO:0031735 CCR10 chemokine receptor binding	2	0.00986119	2.353	1	Molecular Function	GO:0031735	CCR10 chemokine receptor binding	1.91852e-05	0.00986119	2	0	2	2
GO:0044214 spanning component of plasma membrane	2	0.0978897	3.03	0.182	Cellular Component	GO:0044214	spanning component of plasma membrane	0.000897322	0.0978897	1	1	2	11
GO:0043083 synaptic cleft	2	0.0978897	3.03	0.167	Cellular Component	GO:0043083	synaptic cleft	0.00107393	0.0978897	0	2	2	12
GO:0089717 spanning component of membrane	2	0.0978897	3.03	0.154	Cellular Component	GO:0089717	spanning component of membrane	0.00126581	0.0978897	1	1	2	13
GO:0070840 dynein complex binding	4	0.112123	4.706	0.041	Molecular Function	GO:0070840	dynein complex binding	0.00092526	0.112123	4	0	4	98
GO:0004838 L-tyrosine:2-oxoglutarate aminotransferase activity	2	0.112123	2.353	0.182	Molecular Function	GO:0004838	L-tyrosine:2-oxoglutarate aminotransferase activity	0.00102829	0.112123	1	1	2	11
GO:0070547 L-tyrosine aminotransferase activity	2	0.112123	2.353	0.182	Molecular Function	GO:0070547	L-tyrosine aminotransferase activity	0.00102829	0.112123	1	1	2	11
GO:0048020 CCR chemokine receptor binding	2	0.112123	2.353	0.167	Molecular Function	GO:0048020	CCR chemokine receptor binding	0.00123042	0.112123	2	0	2	12
GO:0005509 calcium ion binding	11	0.112123	12.941	0.013	Molecular Function	GO:0005509	calcium ion binding	0.00130883	0.112123	2	9	11	856
GO:0005384 manganese ion transmembrane transporter activity	2	0.119193	2.353	0.133	Molecular Function	GO:0005384	manganese ion transmembrane transporter activity	0.00194075	0.119193	1	1	2	15
GO:0043395 heparan sulfate proteoglycan binding	2	0.119193	2.353	0.111	Molecular Function	GO:0043395	heparan sulfate proteoglycan binding	0.00280379	0.119193	1	1	2	18
GO:0051219 phosphoprotein binding	3	0.119193	3.529	0.042	Molecular Function	GO:0051219	phosphoprotein binding	0.00395483	0.119193	2	1	3	72
GO:0002059 thymine binding	1	0.119193	1.176	1	Molecular Function	GO:0002059	thymine binding	0.00440597	0.119193	0	1	1	1
GO:0004657 proline dehydrogenase activity	1	0.119193	1.176	1	Molecular Function	GO:0004657	proline dehydrogenase activity	0.00440597	0.119193	0	1	1	1
GO:0004772 sterol O-acyltransferase activity	1	0.119193	1.176	1	Molecular Function	GO:0004772	sterol O-acyltransferase activity	0.00440597	0.119193	0	1	1	1
GO:0004917 interleukin-7 receptor activity	1	0.119193	1.176	1	Molecular Function	GO:0004917	interleukin-7 receptor activity	0.00440597	0.119193	1	0	1	1
GO:0005367 myo-inositol:sodium symporter activity	1	0.119193	1.176	1	Molecular Function	GO:0005367	myo-inositol:sodium symporter activity	0.00440597	0.119193	1	0	1	1
GO:0016316 phosphatidylinositol-3,4-bisphosphate 4-phosphatase activity	1	0.119193	1.176	1	Molecular Function	GO:0016316	phosphatidylinositol-3,4-bisphosphate 4-phosphatase activity	0.00440597	0.119193	1	0	1	1
GO:0017161 inositol-1,3,4-trisphosphate 4-phosphatase activity	1	0.119193	1.176	1	Molecular Function	GO:0017161	inositol-1,3,4-trisphosphate 4-phosphatase activity	0.00440597	0.119193	1	0	1	1
GO:0034736 cholesterol O-acyltransferase activity	1	0.119193	1.176	1	Molecular Function	GO:0034736	cholesterol O-acyltransferase activity	0.00440597	0.119193	0	1	1	1
GO:0038100 nodal binding	1	0.119193	1.176	1	Molecular Function	GO:0038100	nodal binding	0.00440597	0.119193	0	1	1	1
GO:0052828 inositol-3,4-bisphosphate 4-phosphatase activity	1	0.119193	1.176	1	Molecular Function	GO:0052828	inositol-3,4-bisphosphate 4-phosphatase activity	0.00440597	0.119193	1	0	1	1
GO:0008009 chemokine activity	2	0.136954	2.353	0.077	Molecular Function	GO:0008009	chemokine activity	0.00582129	0.136954	2	0	2	26
GO:0043236 laminin binding	2	0.136954	2.353	0.077	Molecular Function	GO:0043236	laminin binding	0.00582129	0.136954	0	2	2	26
GO:0003823 antigen binding	2	0.136954	2.353	0.071	Molecular Function	GO:0003823	antigen binding	0.00673213	0.136954	2	0	2	28
GO:0004368 glycerol-3-phosphate dehydrogenase (quinone) activity	2	0.136954	2.353	0.071	Molecular Function	GO:0004368	glycerol-3-phosphate dehydrogenase (quinone) activity	0.00673213	0.136954	0	2	2	28
GO:0016901 oxidoreductase activity, acting on the CH-OH group of donors, quinone or similar compound as acceptor	2	0.136954	2.353	0.069	Molecular Function	GO:0016901	oxidoreductase activity, acting on the CH-OH group of donors, quinone or similar compound as acceptor	0.00721024	0.136954	0	2	2	29
GO:0005539 glycosaminoglycan binding	4	0.136954	4.706	0.022	Molecular Function	GO:0005539	glycosaminoglycan binding	0.00873613	0.136954	2	2	4	183
GO:0002058 uracil binding	1	0.136954	1.176	0.5	Molecular Function	GO:0002058	uracil binding	0.00879276	0.136954	0	1	1	2
GO:0002061 pyrimidine nucleobase binding	1	0.136954	1.176	0.5	Molecular Function	GO:0002061	pyrimidine nucleobase binding	0.00879276	0.136954	0	1	1	2
GO:0003990 acetylcholinesterase activity	1	0.136954	1.176	0.5	Molecular Function	GO:0003990	acetylcholinesterase activity	0.00879276	0.136954	0	1	1	2
GO:0004464 leukotriene-C4 synthase activity	1	0.136954	1.176	0.5	Molecular Function	GO:0004464	leukotriene-C4 synthase activity	0.00879276	0.136954	1	0	1	2
GO:0008449 N-acetylglucosamine-6-sulfatase activity	1	0.136954	1.176	0.5	Molecular Function	GO:0008449	N-acetylglucosamine-6-sulfatase activity	0.00879276	0.136954	0	1	1	2
GO:0019702 protein-arginine N5-methyltransferase activity	1	0.136954	1.176	0.5	Molecular Function	GO:0019702	protein-arginine N5-methyltransferase activity	0.00879276	0.136954	0	1	1	2
GO:0030731 guanidinoacetate N-methyltransferase activity	1	0.136954	1.176	0.5	Molecular Function	GO:0030731	guanidinoacetate N-methyltransferase activity	0.00879276	0.136954	0	1	1	2
GO:0106017 phosphatidylinositol-3,4-bisphosphate phosphatase activity	1	0.136954	1.176	0.5	Molecular Function	GO:0106017	phosphatidylinositol-3,4-bisphosphate phosphatase activity	0.00879276	0.136954	1	0	1	2
GO:0042379 chemokine receptor binding	2	0.137018	2.353	0.061	Molecular Function	GO:0042379	chemokine receptor binding	0.00927072	0.137018	2	0	2	33
GO:0043394 proteoglycan binding	2	0.137018	2.353	0.059	Molecular Function	GO:0043394	proteoglycan binding	0.00982217	0.137018	1	1	2	34
GO:0005125 cytokine activity	3	0.137018	3.529	0.029	Molecular Function	GO:0005125	cytokine activity	0.0112055	0.137018	3	0	3	105
GO:0005164 tumor necrosis factor receptor binding	2	0.137018	2.353	0.054	Molecular Function	GO:0005164	tumor necrosis factor receptor binding	0.0115616	0.137018	2	0	2	37
GO:0003905 alkylbase DNA N-glycosylase activity	1	0.137018	1.176	0.333	Molecular Function	GO:0003905	alkylbase DNA N-glycosylase activity	0.0131604	0.137018	0	1	1	3
GO:0004104 cholinesterase activity	1	0.137018	1.176	0.333	Molecular Function	GO:0004104	cholinesterase activity	0.0131604	0.137018	0	1	1	3
GO:0004555 alpha,alpha-trehalase activity	1	0.137018	1.176	0.333	Molecular Function	GO:0004555	alpha,alpha-trehalase activity	0.0131604	0.137018	0	1	1	3
GO:0004949 cannabinoid receptor activity	1	0.137018	1.176	0.333	Molecular Function	GO:0004949	cannabinoid receptor activity	0.0131604	0.137018	1	0	1	3
GO:0005365 myo-inositol transmembrane transporter activity	1	0.137018	1.176	0.333	Molecular Function	GO:0005365	myo-inositol transmembrane transporter activity	0.0131604	0.137018	1	0	1	3
GO:0008725 DNA-3-methyladenine glycosylase activity	1	0.137018	1.176	0.333	Molecular Function	GO:0008725	DNA-3-methyladenine glycosylase activity	0.0131604	0.137018	0	1	1	3
GO:0016361 activin receptor activity, type I	1	0.137018	1.176	0.333	Molecular Function	GO:0016361	activin receptor activity, type I	0.0131604	0.137018	0	1	1	3
GO:0017002 activin-activated receptor activity	1	0.137018	1.176	0.333	Molecular Function	GO:0017002	activin-activated receptor activity	0.0131604	0.137018	0	1	1	3
GO:0043733 DNA-3-methylbase glycosylase activity	1	0.137018	1.176	0.333	Molecular Function	GO:0043733	DNA-3-methylbase glycosylase activity	0.0131604	0.137018	0	1	1	3
GO:0050531 mannosyl-3-phosphoglycerate phosphatase activity	1	0.137018	1.176	0.333	Molecular Function	GO:0050531	mannosyl-3-phosphoglycerate phosphatase activity	0.0131604	0.137018	0	1	1	3
GO:0070891 lipoteichoic acid binding	1	0.137018	1.176	0.333	Molecular Function	GO:0070891	lipoteichoic acid binding	0.0131604	0.137018	1	0	1	3
GO:0005126 cytokine receptor binding	4	0.137018	4.706	0.019	Molecular Function	GO:0005126	cytokine receptor binding	0.0132656	0.137018	4	0	4	207
GO:0008201 heparin binding	3	0.137018	3.529	0.027	Molecular Function	GO:0008201	heparin binding	0.0133286	0.137018	1	2	3	112
GO:0008483 transaminase activity	2	0.139786	2.353	0.049	Molecular Function	GO:0008483	transaminase activity	0.0140742	0.139786	1	1	2	41
GO:1901681 sulfur compound binding	4	0.139786	4.706	0.019	Molecular Function	GO:1901681	sulfur compound binding	0.0141418	0.139786	1	3	4	211
GO:0016769 transferase activity, transferring nitrogenous groups	2	0.156133	2.353	0.045	Molecular Function	GO:0016769	transferase activity, transferring nitrogenous groups	0.0160994	0.156133	1	1	2	44
GO:0050840 extracellular matrix binding	2	0.159916	2.353	0.044	Molecular Function	GO:0050840	extracellular matrix binding	0.0168005	0.159916	0	2	2	45
GO:0031732 CCR7 chemokine receptor binding	1	0.160709	1.176	0.25	Molecular Function	GO:0031732	CCR7 chemokine receptor binding	0.0175091	0.160709	1	0	1	4
GO:0042610 CD8 receptor binding	1	0.160709	1.176	0.25	Molecular Function	GO:0042610	CD8 receptor binding	0.0175091	0.160709	1	0	1	4
GO:0005518 collagen binding	2	0.168206	2.353	0.042	Molecular Function	GO:0005518	collagen binding	0.0189805	0.168206	1	1	2	48
GO:0032813 tumor necrosis factor receptor superfamily binding	2	0.168206	2.353	0.042	Molecular Function	GO:0032813	tumor necrosis factor receptor superfamily binding	0.0189805	0.168206	2	0	2	48
GO:0002054 nucleobase binding	1	0.184019	1.176	0.2	Molecular Function	GO:0002054	nucleobase binding	0.0218388	0.184019	0	1	1	5
GO:0033265 choline binding	1	0.184019	1.176	0.2	Molecular Function	GO:0033265	choline binding	0.0218388	0.184019	0	1	1	5
GO:0043237 laminin-1 binding	1	0.184019	1.176	0.2	Molecular Function	GO:0043237	laminin-1 binding	0.0218388	0.184019	0	1	1	5
GO:0005499 vitamin D binding	1	0.197898	1.176	0.167	Molecular Function	GO:0005499	vitamin D binding	0.0261497	0.197898	1	0	1	6
GO:0035374 chondroitin sulfate binding	1	0.197898	1.176	0.167	Molecular Function	GO:0035374	chondroitin sulfate binding	0.0261497	0.197898	0	1	1	6
GO:0036122 BMP binding	1	0.197898	1.176	0.167	Molecular Function	GO:0036122	BMP binding	0.0261497	0.197898	0	1	1	6
GO:0042609 CD4 receptor binding	1	0.197898	1.176	0.167	Molecular Function	GO:0042609	CD4 receptor binding	0.0261497	0.197898	1	0	1	6
GO:0050151 oleate hydratase activity	1	0.197898	1.176	0.167	Molecular Function	GO:0050151	oleate hydratase activity	0.0261497	0.197898	0	1	1	6
GO:1990405 protein antigen binding	1	0.197898	1.176	0.167	Molecular Function	GO:1990405	protein antigen binding	0.0261497	0.197898	1	0	1	6
GO:0071949 FAD binding	2	0.197898	2.353	0.035	Molecular Function	GO:0071949	FAD binding	0.026181	0.197898	0	2	2	57
GO:0004065 arylsulfatase activity	1	0.199004	1.176	0.143	Molecular Function	GO:0004065	arylsulfatase activity	0.0304418	0.199004	0	1	1	7
GO:0004854 xanthine dehydrogenase activity	1	0.199004	1.176	0.143	Molecular Function	GO:0004854	xanthine dehydrogenase activity	0.0304418	0.199004	1	0	1	7
GO:0008705 methionine synthase activity	1	0.199004	1.176	0.143	Molecular Function	GO:0008705	methionine synthase activity	0.0304418	0.199004	1	0	1	7
GO:0016312 inositol bisphosphate phosphatase activity	1	0.199004	1.176	0.143	Molecular Function	GO:0016312	inositol bisphosphate phosphatase activity	0.0304418	0.199004	1	0	1	7
GO:0016726 oxidoreductase activity, acting on CH or CH2 groups, NAD or NADP as acceptor	1	0.199004	1.176	0.143	Molecular Function	GO:0016726	oxidoreductase activity, acting on CH or CH2 groups, NAD or NADP as acceptor	0.0304418	0.199004	1	0	1	7
GO:0034597 phosphatidylinositol-4,5-bisphosphate 4-phosphatase activity	1	0.199004	1.176	0.143	Molecular Function	GO:0034597	phosphatidylinositol-4,5-bisphosphate 4-phosphatase activity	0.0304418	0.199004	1	0	1	7
GO:0042084 5-methyltetrahydrofolate-dependent methyltransferase activity	1	0.199004	1.176	0.143	Molecular Function	GO:0042084	5-methyltetrahydrofolate-dependent methyltransferase activity	0.0304418	0.199004	1	0	1	7
GO:0042608 T cell receptor binding	1	0.199004	1.176	0.143	Molecular Function	GO:0042608	T cell receptor binding	0.0304418	0.199004	1	0	1	7
GO:0055056 D-glucose transmembrane transporter activity	1	0.199004	1.176	0.143	Molecular Function	GO:0055056	D-glucose transmembrane transporter activity	0.0304418	0.199004	0	1	1	7
GO:0097200 cysteine-type endopeptidase activity involved in execution phase of apoptosis	1	0.199004	1.176	0.143	Molecular Function	GO:0097200	cysteine-type endopeptidase activity involved in execution phase of apoptosis	0.0304418	0.199004	1	0	1	7
GO:0019239 deaminase activity	2	0.199004	2.353	0.032	Molecular Function	GO:0019239	deaminase activity	0.0305861	0.199004	0	2	2	62
GO:0030170 pyridoxal phosphate binding	2	0.202768	2.353	0.031	Molecular Function	GO:0030170	pyridoxal phosphate binding	0.0333602	0.202768	1	1	2	65
GO:0015166 polyol transmembrane transporter activity	1	0.202768	1.176	0.125	Molecular Function	GO:0015166	polyol transmembrane transporter activity	0.0347152	0.202768	1	0	1	8
GO:0030548 acetylcholine receptor regulator activity	1	0.202768	1.176	0.125	Molecular Function	GO:0030548	acetylcholine receptor regulator activity	0.0347152	0.202768	0	1	1	8
GO:0031489 myosin V binding	1	0.202768	1.176	0.125	Molecular Function	GO:0031489	myosin V binding	0.0347152	0.202768	0	1	1	8
GO:0033691 sialic acid binding	1	0.202768	1.176	0.125	Molecular Function	GO:0033691	sialic acid binding	0.0347152	0.202768	0	1	1	8
GO:0042907 xanthine transmembrane transporter activity	1	0.202768	1.176	0.125	Molecular Function	GO:0042907	xanthine transmembrane transporter activity	0.0347152	0.202768	0	1	1	8
GO:0046030 inositol trisphosphate phosphatase activity	1	0.202768	1.176	0.125	Molecular Function	GO:0046030	inositol trisphosphate phosphatase activity	0.0347152	0.202768	1	0	1	8
GO:0048185 activin binding	1	0.202768	1.176	0.125	Molecular Function	GO:0048185	activin binding	0.0347152	0.202768	0	1	1	8
GO:0099602 neurotransmitter receptor regulator activity	1	0.202768	1.176	0.125	Molecular Function	GO:0099602	neurotransmitter receptor regulator activity	0.0347152	0.202768	0	1	1	8
GO:0070279 vitamin B6 binding	2	0.20365	2.353	0.03	Molecular Function	GO:0070279	vitamin B6 binding	0.0352624	0.20365	1	1	2	67
GO:0016814 hydrolase activity, acting on carbon-nitrogen (but not peptide) bonds, in cyclic amidines	2	0.210848	2.353	0.029	Molecular Function	GO:0016814	hydrolase activity, acting on carbon-nitrogen (but not peptide) bonds, in cyclic amidines	0.0372057	0.210848	0	2	2	69
GO:0019842 vitamin binding	3	0.210848	3.529	0.018	Molecular Function	GO:0019842	vitamin binding	0.0375667	0.210848	2	1	3	167
GO:0000034 adenine deaminase activity	1	0.210848	1.176	0.111	Molecular Function	GO:0000034	adenine deaminase activity	0.03897	0.210848	0	1	1	9
GO:0001716 L-amino-acid oxidase activity	1	0.210848	1.176	0.111	Molecular Function	GO:0001716	L-amino-acid oxidase activity	0.03897	0.210848	0	1	1	9
GO:0008448 N-acetylglucosamine-6-phosphate deacetylase activity	1	0.210848	1.176	0.111	Molecular Function	GO:0008448	N-acetylglucosamine-6-phosphate deacetylase activity	0.03897	0.210848	0	1	1	9
GO:0008734 L-aspartate oxidase activity	1	0.210848	1.176	0.111	Molecular Function	GO:0008734	L-aspartate oxidase activity	0.03897	0.210848	0	1	1	9
GO:0002162 dystroglycan binding	1	0.212276	1.176	0.1	Molecular Function	GO:0002162	dystroglycan binding	0.0432062	0.212276	0	1	1	10
GO:0005345 purine nucleobase transmembrane transporter activity	1	0.212276	1.176	0.1	Molecular Function	GO:0005345	purine nucleobase transmembrane transporter activity	0.0432062	0.212276	0	1	1	10
GO:0009016 succinyldiaminopimelate transaminase activity	1	0.212276	1.176	0.1	Molecular Function	GO:0009016	succinyldiaminopimelate transaminase activity	0.0432062	0.212276	0	1	1	10
GO:0015922 aspartate oxidase activity	1	0.212276	1.176	0.1	Molecular Function	GO:0015922	aspartate oxidase activity	0.0432062	0.212276	0	1	1	10
GO:0030297 transmembrane receptor protein tyrosine kinase activator activity	1	0.212276	1.176	0.1	Molecular Function	GO:0030297	transmembrane receptor protein tyrosine kinase activator activity	0.0432062	0.212276	0	1	1	10
GO:0043546 molybdopterin cofactor binding	1	0.212276	1.176	0.1	Molecular Function	GO:0043546	molybdopterin cofactor binding	0.0432062	0.212276	1	0	1	10
GO:0046624 sphingolipid transporter activity	1	0.212276	1.176	0.1	Molecular Function	GO:0046624	sphingolipid transporter activity	0.0432062	0.212276	0	1	1	10
GO:0070700 BMP receptor binding	1	0.212276	1.176	0.1	Molecular Function	GO:0070700	BMP receptor binding	0.0432062	0.212276	0	1	1	10
GO:0051540 metal cluster binding	4	0.212276	4.706	0.013	Molecular Function	GO:0051540	metal cluster binding	0.0440175	0.212276	3	1	4	301
GO:0005201 extracellular matrix structural constituent	2	0.212276	2.353	0.026	Molecular Function	GO:0005201	extracellular matrix structural constituent	0.0453741	0.212276	2	0	2	77
GO:0004126 cytidine deaminase activity	1	0.212276	1.176	0.091	Molecular Function	GO:0004126	cytidine deaminase activity	0.047424	0.212276	0	1	1	11
GO:0004157 dihydropyrimidinase activity	1	0.212276	1.176	0.091	Molecular Function	GO:0004157	dihydropyrimidinase activity	0.047424	0.212276	0	1	1	11
GO:0004400 histidinol-phosphate transaminase activity	1	0.212276	1.176	0.091	Molecular Function	GO:0004400	histidinol-phosphate transaminase activity	0.047424	0.212276	0	1	1	11
GO:0008892 guanine deaminase activity	1	0.212276	1.176	0.091	Molecular Function	GO:0008892	guanine deaminase activity	0.047424	0.212276	0	1	1	11
GO:0034596 phosphatidylinositol phosphate 4-phosphatase activity	1	0.212276	1.176	0.091	Molecular Function	GO:0034596	phosphatidylinositol phosphate 4-phosphatase activity	0.047424	0.212276	1	0	1	11
GO:0046537 2,3-bisphosphoglycerate-independent phosphoglycerate mutase activity	1	0.212276	1.176	0.091	Molecular Function	GO:0046537	2,3-bisphosphoglycerate-independent phosphoglycerate mutase activity	0.047424	0.212276	0	1	1	11
GO:0048472 threonine-phosphate decarboxylase activity	1	0.212276	1.176	0.091	Molecular Function	GO:0048472	threonine-phosphate decarboxylase activity	0.047424	0.212276	0	1	1	11
GO:0106019 phosphatidylinositol-4,5-bisphosphate phosphatase activity	1	0.212276	1.176	0.091	Molecular Function	GO:0106019	phosphatidylinositol-4,5-bisphosphate phosphatase activity	0.047424	0.212276	1	0	1	11
GO:0046915 transition metal ion transmembrane transporter activity	3	0.212276	3.529	0.016	Molecular Function	GO:0046915	transition metal ion transmembrane transporter activity	0.0496813	0.212276	1	2	3	187
GO:0005496 steroid binding	2	0.212276	2.353	0.025	Molecular Function	GO:0005496	steroid binding	0.0496838	0.212276	1	1	2	81
GO:0005342 organic acid transmembrane transporter activity	4	0.212276	4.706	0.013	Molecular Function	GO:0005342	organic acid transmembrane transporter activity	0.0504966	0.212276	3	1	4	315
GO:0046943 carboxylic acid transmembrane transporter activity	4	0.212276	4.706	0.013	Molecular Function	GO:0046943	carboxylic acid transmembrane transporter activity	0.0504966	0.212276	3	1	4	315
GO:0008798 beta-aspartyl-peptidase activity	1	0.212276	1.176	0.083	Molecular Function	GO:0008798	beta-aspartyl-peptidase activity	0.0516234	0.212276	0	1	1	12
GO:0015927 trehalase activity	1	0.212276	1.176	0.083	Molecular Function	GO:0015927	trehalase activity	0.0516234	0.212276	0	1	1	12
GO:0016682 oxidoreductase activity, acting on diphenols and related substances as donors, oxygen as acceptor	1	0.212276	1.176	0.083	Molecular Function	GO:0016682	oxidoreductase activity, acting on diphenols and related substances as donors, oxygen as acceptor	0.0516234	0.212276	0	1	1	12
GO:0046608 carotenoid isomerase activity	1	0.212276	1.176	0.083	Molecular Function	GO:0046608	carotenoid isomerase activity	0.0516234	0.212276	0	1	1	12
GO:0050480 imidazolonepropionase activity	1	0.212276	1.176	0.083	Molecular Function	GO:0050480	imidazolonepropionase activity	0.0516234	0.212276	0	1	1	12
GO:0070696 transmembrane receptor protein serine/threonine kinase binding	1	0.212276	1.176	0.083	Molecular Function	GO:0070696	transmembrane receptor protein serine/threonine kinase binding	0.0516234	0.212276	0	1	1	12
GO:0097153 cysteine-type endopeptidase activity involved in apoptotic process	1	0.212276	1.176	0.083	Molecular Function	GO:0097153	cysteine-type endopeptidase activity involved in apoptotic process	0.0516234	0.212276	1	0	1	12
GO:1990817 RNA adenylyltransferase activity	1	0.212276	1.176	0.083	Molecular Function	GO:1990817	RNA adenylyltransferase activity	0.0516234	0.212276	0	1	1	12
GO:0016645 oxidoreductase activity, acting on the CH-NH group of donors	2	0.2173	2.353	0.024	Molecular Function	GO:0016645	oxidoreductase activity, acting on the CH-NH group of donors	0.0541354	0.2173	0	2	2	85
GO:0000104 succinate dehydrogenase activity	1	0.2173	1.176	0.077	Molecular Function	GO:0000104	succinate dehydrogenase activity	0.0558045	0.2173	1	0	1	13
GO:0000107 imidazoleglycerol-phosphate synthase activity	1	0.2173	1.176	0.077	Molecular Function	GO:0000107	imidazoleglycerol-phosphate synthase activity	0.0558045	0.2173	0	1	1	13
GO:0004151 dihydroorotase activity	1	0.2173	1.176	0.077	Molecular Function	GO:0004151	dihydroorotase activity	0.0558045	0.2173	0	1	1	13
GO:0004364 glutathione transferase activity	1	0.2173	1.176	0.077	Molecular Function	GO:0004364	glutathione transferase activity	0.0558045	0.2173	1	0	1	13
GO:0004619 phosphoglycerate mutase activity	1	0.2173	1.176	0.077	Molecular Function	GO:0004619	phosphoglycerate mutase activity	0.0558045	0.2173	0	1	1	13
GO:0015205 nucleobase transmembrane transporter activity	1	0.2173	1.176	0.077	Molecular Function	GO:0015205	nucleobase transmembrane transporter activity	0.0558045	0.2173	0	1	1	13
GO:0004856 xylulokinase activity	1	0.22832	1.176	0.071	Molecular Function	GO:0004856	xylulokinase activity	0.0599674	0.22832	0	1	1	14
GO:0042030 ATPase inhibitor activity	1	0.22832	1.176	0.071	Molecular Function	GO:0042030	ATPase inhibitor activity	0.0599674	0.22832	0	1	1	14
GO:0042834 peptidoglycan binding	1	0.22832	1.176	0.071	Molecular Function	GO:0042834	peptidoglycan binding	0.0599674	0.22832	1	0	1	14
GO:0005319 lipid transporter activity	3	0.237116	3.529	0.015	Molecular Function	GO:0005319	lipid transporter activity	0.062739	0.237116	0	3	3	206
GO:0004602 glutathione peroxidase activity	1	0.238795	1.176	0.067	Molecular Function	GO:0004602	glutathione peroxidase activity	0.0641122	0.238795	1	0	1	15
GO:0050431 transforming growth factor beta binding	1	0.238795	1.176	0.067	Molecular Function	GO:0050431	transforming growth factor beta binding	0.0641122	0.238795	0	1	1	15
GO:0015171 amino acid transmembrane transporter activity	3	0.243575	3.529	0.014	Molecular Function	GO:0015171	amino acid transmembrane transporter activity	0.0671631	0.243575	3	0	3	212
GO:0016273 arginine N-methyltransferase activity	1	0.243575	1.176	0.062	Molecular Function	GO:0016273	arginine N-methyltransferase activity	0.0682389	0.243575	0	1	1	16
GO:0016274 protein-arginine N-methyltransferase activity	1	0.243575	1.176	0.062	Molecular Function	GO:0016274	protein-arginine N-methyltransferase activity	0.0682389	0.243575	0	1	1	16
GO:0016725 oxidoreductase activity, acting on CH or CH2 groups	1	0.243575	1.176	0.062	Molecular Function	GO:0016725	oxidoreductase activity, acting on CH or CH2 groups	0.0682389	0.243575	1	0	1	16
GO:0042166 acetylcholine binding	1	0.243575	1.176	0.062	Molecular Function	GO:0042166	acetylcholine binding	0.0682389	0.243575	0	1	1	16
GO:0052745 inositol phosphate phosphatase activity	1	0.243575	1.176	0.062	Molecular Function	GO:0052745	inositol phosphate phosphatase activity	0.0682389	0.243575	1	0	1	16
GO:0008509 anion transmembrane transporter activity	5	0.247518	5.882	0.01	Molecular Function	GO:0008509	anion transmembrane transporter activity	0.069825	0.247518	3	2	5	500
GO:0003810 protein-glutamine gamma-glutamyltransferase activity	1	0.251261	1.176	0.059	Molecular Function	GO:0003810	protein-glutamine gamma-glutamyltransferase activity	0.0723476	0.251261	0	1	1	17
GO:0004362 glutathione-disulfide reductase (NADPH) activity	1	0.251261	1.176	0.059	Molecular Function	GO:0004362	glutathione-disulfide reductase (NADPH) activity	0.0723476	0.251261	0	1	1	17
GO:0030296 protein tyrosine kinase activator activity	1	0.251261	1.176	0.059	Molecular Function	GO:0030296	protein tyrosine kinase activator activity	0.0723476	0.251261	0	1	1	17
GO:0042803 protein homodimerization activity	7	0.253796	8.235	0.008	Molecular Function	GO:0042803	protein homodimerization activity	0.0735713	0.253796	5	2	7	831
GO:0044877 protein-containing complex binding	10	0.260194	11.765	0.007	Molecular Function	GO:0044877	protein-containing complex binding	0.076277	0.260194	8	2	10	1363
GO:0004652 polynucleotide adenylyltransferase activity	1	0.260194	1.176	0.056	Molecular Function	GO:0004652	polynucleotide adenylyltransferase activity	0.0764384	0.260194	0	1	1	18
GO:0016866 intramolecular transferase activity	2	0.265275	2.353	0.019	Molecular Function	GO:0016866	intramolecular transferase activity	0.0795961	0.265275	0	2	2	106
GO:0001530 lipopolysaccharide binding	1	0.265275	1.176	0.053	Molecular Function	GO:0001530	lipopolysaccharide binding	0.0805114	0.265275	1	0	1	19
GO:0005092 GDP-dissociation inhibitor activity	1	0.265275	1.176	0.053	Molecular Function	GO:0005092	GDP-dissociation inhibitor activity	0.0805114	0.265275	0	1	1	19
GO:0008767 UDP-galactopyranose mutase activity	1	0.265275	1.176	0.053	Molecular Function	GO:0008767	UDP-galactopyranose mutase activity	0.0805114	0.265275	0	1	1	19
GO:0016812 hydrolase activity, acting on carbon-nitrogen (but not peptide) bonds, in cyclic amides	1	0.265275	1.176	0.053	Molecular Function	GO:0016812	hydrolase activity, acting on carbon-nitrogen (but not peptide) bonds, in cyclic amides	0.0805114	0.265275	0	1	1	19
GO:0050660 flavin adenine dinucleotide binding	2	0.26906	2.353	0.019	Molecular Function	GO:0050660	flavin adenine dinucleotide binding	0.0821857	0.26906	0	2	2	108
GO:0016209 antioxidant activity	2	0.26906	2.353	0.018	Molecular Function	GO:0016209	antioxidant activity	0.0834902	0.26906	1	1	2	109
GO:0001968 fibronectin binding	1	0.26906	1.176	0.05	Molecular Function	GO:0001968	fibronectin binding	0.0845667	0.26906	1	0	1	20
GO:0015038 glutathione disulfide oxidoreductase activity	1	0.26906	1.176	0.05	Molecular Function	GO:0015038	glutathione disulfide oxidoreductase activity	0.0845667	0.26906	0	1	1	20
GO:0033612 receptor serine/threonine kinase binding	1	0.26906	1.176	0.05	Molecular Function	GO:0033612	receptor serine/threonine kinase binding	0.0845667	0.26906	0	1	1	20
GO:0019838 growth factor binding	2	0.26906	2.353	0.018	Molecular Function	GO:0019838	growth factor binding	0.0848011	0.26906	0	2	2	110
GO:0033230 ABC-type cysteine transporter activity	2	0.271598	2.353	0.018	Molecular Function	GO:0033230	ABC-type cysteine transporter activity	0.0874418	0.271598	2	0	2	112
GO:0005351 carbohydrate:proton symporter activity	1	0.271598	1.176	0.048	Molecular Function	GO:0005351	carbohydrate:proton symporter activity	0.0886042	0.271598	0	1	1	21
GO:0034593 phosphatidylinositol bisphosphate phosphatase activity	1	0.271598	1.176	0.048	Molecular Function	GO:0034593	phosphatidylinositol bisphosphate phosphatase activity	0.0886042	0.271598	1	0	1	21
GO:0015424 ABC-type amino acid transporter activity	2	0.271598	2.353	0.018	Molecular Function	GO:0015424	ABC-type amino acid transporter activity	0.0887714	0.271598	2	0	2	113
GO:0016763 pentosyltransferase activity	2	0.271598	2.353	0.018	Molecular Function	GO:0016763	pentosyltransferase activity	0.0887714	0.271598	1	1	2	113
GO:0033229 cysteine transmembrane transporter activity	2	0.271598	2.353	0.018	Molecular Function	GO:0033229	cysteine transmembrane transporter activity	0.0887714	0.271598	2	0	2	113
GO:0033283 ATPase-coupled organic acid transmembrane transporter activity	2	0.275196	2.353	0.017	Molecular Function	GO:0033283	ATPase-coupled organic acid transmembrane transporter activity	0.0914487	0.275196	2	0	2	115
GO:0033284 ATPase-coupled carboxylic acid transmembrane transporter activity	2	0.275196	2.353	0.017	Molecular Function	GO:0033284	ATPase-coupled carboxylic acid transmembrane transporter activity	0.0914487	0.275196	2	0	2	115
GO:0005355 glucose transmembrane transporter activity	1	0.275196	1.176	0.045	Molecular Function	GO:0005355	glucose transmembrane transporter activity	0.0926242	0.275196	0	1	1	22
GO:0015498 pantothenate:sodium symporter activity	1	0.275196	1.176	0.045	Molecular Function	GO:0015498	pantothenate:sodium symporter activity	0.0926242	0.275196	1	0	1	22
GO:0019104 DNA N-glycosylase activity	1	0.275196	1.176	0.045	Molecular Function	GO:0019104	DNA N-glycosylase activity	0.0926242	0.275196	0	1	1	22
GO:0043168 anion binding	24	0.275885	28.235	0.006	Molecular Function	GO:0043168	anion binding	0.0933931	0.275885	10	14	24	4184
GO:0015114 phosphate ion transmembrane transporter activity	2	0.276531	2.353	0.017	Molecular Function	GO:0015114	phosphate ion transmembrane transporter activity	0.0941497	0.276531	0	2	2	117
GO:0000099 sulfur amino acid transmembrane transporter activity	2	0.290936	2.353	0.017	Molecular Function	GO:0000099	sulfur amino acid transmembrane transporter activity	0.0996201	0.290936	2	0	2	121
GO:0005298 proline:sodium symporter activity	1	0.292172	1.176	0.042	Molecular Function	GO:0005298	proline:sodium symporter activity	0.100612	0.292172	1	0	1	24
GO:0015149 hexose transmembrane transporter activity	1	0.301201	1.176	0.04	Molecular Function	GO:0015149	hexose transmembrane transporter activity	0.104579	0.301201	0	1	1	25
GO:0016829 lyase activity	5	0.301201	5.882	0.009	Molecular Function	GO:0016829	lyase activity	0.10512	0.301201	2	3	5	567
GO:0015103 inorganic anion transmembrane transporter activity	3	0.301201	3.529	0.012	Molecular Function	GO:0015103	inorganic anion transmembrane transporter activity	0.105479	0.301201	1	2	3	258
GO:0000062 fatty-acyl-CoA binding	1	0.301536	1.176	0.038	Molecular Function	GO:0000062	fatty-acyl-CoA binding	0.10853	0.301536	0	1	1	26
GO:0004729 oxygen-dependent protoporphyrinogen oxidase activity	1	0.301536	1.176	0.038	Molecular Function	GO:0004729	oxygen-dependent protoporphyrinogen oxidase activity	0.10853	0.301536	0	1	1	26
GO:0016679 oxidoreductase activity, acting on diphenols and related substances as donors	1	0.301536	1.176	0.038	Molecular Function	GO:0016679	oxidoreductase activity, acting on diphenols and related substances as donors	0.10853	0.301536	0	1	1	26
GO:0052866 phosphatidylinositol phosphate phosphatase activity	1	0.301536	1.176	0.038	Molecular Function	GO:0052866	phosphatidylinositol phosphate phosphatase activity	0.10853	0.301536	1	0	1	26
GO:0070818 protoporphyrinogen oxidase activity	1	0.301536	1.176	0.038	Molecular Function	GO:0070818	protoporphyrinogen oxidase activity	0.10853	0.301536	0	1	1	26
GO:0004355 glutamate synthase (NADPH) activity	1	0.305851	1.176	0.037	Molecular Function	GO:0004355	glutamate synthase (NADPH) activity	0.112463	0.305851	0	1	1	27
GO:0008484 sulfuric ester hydrolase activity	1	0.305851	1.176	0.037	Molecular Function	GO:0008484	sulfuric ester hydrolase activity	0.112463	0.305851	0	1	1	27
GO:0016647 oxidoreductase activity, acting on the CH-NH group of donors, oxygen as acceptor	1	0.305851	1.176	0.037	Molecular Function	GO:0016647	oxidoreductase activity, acting on the CH-NH group of donors, oxygen as acceptor	0.112463	0.305851	0	1	1	27
GO:0120227 acyl-CoA binding	1	0.305851	1.176	0.037	Molecular Function	GO:0120227	acyl-CoA binding	0.112463	0.305851	0	1	1	27
GO:0001772 immunological synapse	2	0.313114	3.03	0.067	Cellular Component	GO:0001772	immunological synapse	0.00674815	0.313114	2	0	2	30
GO:0009331 glycerol-3-phosphate dehydrogenase complex	2	0.313114	3.03	0.067	Cellular Component	GO:0009331	glycerol-3-phosphate dehydrogenase complex	0.00674815	0.313114	0	2	2	30
GO:0001784 phosphotyrosine residue binding	1	0.314835	1.176	0.036	Molecular Function	GO:0001784	phosphotyrosine residue binding	0.116379	0.314835	1	0	1	28
GO:0048179 activin receptor complex	1	0.317896	1.515	0.5	Cellular Component	GO:0048179	activin receptor complex	0.00822145	0.317896	0	1	1	2
GO:0051119 sugar transmembrane transporter activity	2	0.321383	2.353	0.015	Molecular Function	GO:0051119	sugar transmembrane transporter activity	0.119424	0.321383	0	2	2	135
GO:0045213 neurotransmitter receptor metabolic process	2	0.322931	2.564	0.286	Biological Process	GO:0045213	neurotransmitter receptor metabolic process	0.000379113	0.322931	0	2	2	7
GO:0009988 cell-cell recognition	3	0.322931	3.846	0.079	Biological Process	GO:0009988	cell-cell recognition	0.000581412	0.322931	3	0	3	38
GO:1903037 regulation of leukocyte cell-cell adhesion	5	0.322931	6.41	0.029	Biological Process	GO:1903037	regulation of leukocyte cell-cell adhesion	0.000925764	0.322931	5	0	5	174
GO:0002407 dendritic cell chemotaxis	2	0.322931	2.564	0.182	Biological Process	GO:0002407	dendritic cell chemotaxis	0.000981872	0.322931	1	1	2	11
GO:0036336 dendritic cell migration	2	0.322931	2.564	0.154	Biological Process	GO:0036336	dendritic cell migration	0.00138472	0.322931	1	1	2	13
GO:0007159 leukocyte cell-cell adhesion	5	0.322931	6.41	0.026	Biological Process	GO:0007159	leukocyte cell-cell adhesion	0.00157058	0.322931	5	0	5	196
GO:0001771 immunological synapse formation	2	0.322931	2.564	0.143	Biological Process	GO:0001771	immunological synapse formation	0.001611	0.322931	2	0	2	14
GO:0050870 positive regulation of T cell activation	4	0.322931	5.128	0.033	Biological Process	GO:0050870	positive regulation of T cell activation	0.00184658	0.322931	4	0	4	121
GO:0045582 positive regulation of T cell differentiation	3	0.322931	3.846	0.051	Biological Process	GO:0045582	positive regulation of T cell differentiation	0.00209988	0.322931	3	0	3	59
GO:1903039 positive regulation of leukocyte cell-cell adhesion	4	0.322931	5.128	0.031	Biological Process	GO:1903039	positive regulation of leukocyte cell-cell adhesion	0.00220316	0.322931	4	0	4	127
GO:0048247 lymphocyte chemotaxis	2	0.322931	2.564	0.111	Biological Process	GO:0048247	lymphocyte chemotaxis	0.00267854	0.322931	2	0	2	18
GO:0097028 dendritic cell differentiation	2	0.322931	2.564	0.105	Biological Process	GO:0097028	dendritic cell differentiation	0.00298533	0.322931	1	1	2	19
GO:0046847 filopodium assembly	3	0.322931	3.846	0.043	Biological Process	GO:0046847	filopodium assembly	0.00328171	0.322931	1	2	3	69
GO:0044364 disruption of cells of other organism	2	0.322931	2.564	0.1	Biological Process	GO:0044364	disruption of cells of other organism	0.00330781	0.322931	2	0	2	20
GO:0045621 positive regulation of lymphocyte differentiation	3	0.322931	3.846	0.042	Biological Process	GO:0045621	positive regulation of lymphocyte differentiation	0.00355796	0.322931	3	0	3	71
GO:0010560 positive regulation of glycoprotein biosynthetic process	2	0.322931	2.564	0.091	Biological Process	GO:0010560	positive regulation of glycoprotein biosynthetic process	0.00399926	0.322931	1	1	2	22
GO:0001507 acetylcholine catabolic process in synaptic cleft	1	0.322931	1.282	1	Biological Process	GO:0001507	acetylcholine catabolic process in synaptic cleft	0.0043063	0.322931	0	1	1	1
GO:0006581 acetylcholine catabolic process	1	0.322931	1.282	1	Biological Process	GO:0006581	acetylcholine catabolic process	0.0043063	0.322931	0	1	1	1
GO:0014846 esophagus smooth muscle contraction	1	0.322931	1.282	1	Biological Process	GO:0014846	esophagus smooth muscle contraction	0.0043063	0.322931	0	1	1	1
GO:0032223 negative regulation of synaptic transmission, cholinergic	1	0.322931	1.282	1	Biological Process	GO:0032223	negative regulation of synaptic transmission, cholinergic	0.0043063	0.322931	0	1	1	1
GO:0033986 response to methanol	1	0.322931	1.282	1	Biological Process	GO:0033986	response to methanol	0.0043063	0.322931	0	1	1	1
GO:0042986 positive regulation of amyloid precursor protein biosynthetic process	1	0.322931	1.282	1	Biological Process	GO:0042986	positive regulation of amyloid precursor protein biosynthetic process	0.0043063	0.322931	0	1	1	1
GO:0071405 cellular response to methanol	1	0.322931	1.282	1	Biological Process	GO:0071405	cellular response to methanol	0.0043063	0.322931	0	1	1	1
GO:1903277 negative regulation of sodium ion export across plasma membrane	1	0.322931	1.282	1	Biological Process	GO:1903277	negative regulation of sodium ion export across plasma membrane	0.0043063	0.322931	0	1	1	1
GO:2000549 positive regulation of dendritic cell dendrite assembly	1	0.322931	1.282	1	Biological Process	GO:2000549	positive regulation of dendritic cell dendrite assembly	0.0043063	0.322931	1	0	1	1
GO:1903020 positive regulation of glycoprotein metabolic process	2	0.322931	2.564	0.087	Biological Process	GO:1903020	positive regulation of glycoprotein metabolic process	0.00436796	0.322931	1	1	2	23
GO:0006547 histidine metabolic process	3	0.322931	3.846	0.039	Biological Process	GO:0006547	histidine metabolic process	0.00447046	0.322931	0	3	3	77
GO:0071674 mononuclear cell migration	3	0.322931	3.846	0.036	Biological Process	GO:0071674	mononuclear cell migration	0.00551269	0.322931	2	1	3	83
GO:0002548 monocyte chemotaxis	2	0.322931	2.564	0.077	Biological Process	GO:0002548	monocyte chemotaxis	0.00556438	0.322931	2	0	2	26
GO:0022409 positive regulation of cell-cell adhesion	4	0.322931	5.128	0.024	Biological Process	GO:0022409	positive regulation of cell-cell adhesion	0.00561429	0.322931	4	0	4	165
GO:0022407 regulation of cell-cell adhesion	5	0.322931	6.41	0.019	Biological Process	GO:0022407	regulation of cell-cell adhesion	0.00571951	0.322931	5	0	5	265
GO:0070098 chemokine-mediated signaling pathway	2	0.322931	2.564	0.074	Biological Process	GO:0070098	chemokine-mediated signaling pathway	0.00599284	0.322931	2	0	2	27
GO:0001906 cell killing	3	0.322931	3.846	0.035	Biological Process	GO:0001906	cell killing	0.00608396	0.322931	3	0	3	86
GO:0008652 cellular amino acid biosynthetic process	6	0.322931	7.692	0.015	Biological Process	GO:0008652	cellular amino acid biosynthetic process	0.00669467	0.322931	1	5	6	390
GO:0051251 positive regulation of lymphocyte activation	4	0.322931	5.128	0.023	Biological Process	GO:0051251	positive regulation of lymphocyte activation	0.00675772	0.322931	4	0	4	174
GO:0051209 release of sequestered calcium ion into cytosol	3	0.322931	3.846	0.033	Biological Process	GO:0051209	release of sequestered calcium ion into cytosol	0.00689889	0.322931	2	1	3	90
GO:0051282 regulation of sequestering of calcium ion	3	0.322931	3.846	0.032	Biological Process	GO:0051282	regulation of sequestering of calcium ion	0.00755065	0.322931	2	1	3	93
GO:0051283 negative regulation of sequestering of calcium ion	3	0.322931	3.846	0.032	Biological Process	GO:0051283	negative regulation of sequestering of calcium ion	0.00755065	0.322931	2	1	3	93
GO:0031295 T cell costimulation	2	0.322931	2.564	0.065	Biological Process	GO:0031295	T cell costimulation	0.00785149	0.322931	2	0	2	31
GO:0045785 positive regulation of cell adhesion	5	0.322931	6.41	0.017	Biological Process	GO:0045785	positive regulation of cell adhesion	0.00794677	0.322931	5	0	5	287
GO:0051208 sequestering of calcium ion	3	0.322931	3.846	0.032	Biological Process	GO:0051208	sequestering of calcium ion	0.00800473	0.322931	2	1	3	95
GO:0030595 leukocyte chemotaxis	3	0.322931	3.846	0.031	Biological Process	GO:0030595	leukocyte chemotaxis	0.00823769	0.322931	2	1	3	96
GO:1990868 response to chemokine	2	0.322931	2.564	0.062	Biological Process	GO:1990868	response to chemokine	0.00835171	0.322931	2	0	2	32
GO:1990869 cellular response to chemokine	2	0.322931	2.564	0.062	Biological Process	GO:1990869	cellular response to chemokine	0.00835171	0.322931	2	0	2	32
GO:1902107 positive regulation of leukocyte differentiation	3	0.322931	3.846	0.031	Biological Process	GO:1902107	positive regulation of leukocyte differentiation	0.00847461	0.322931	3	0	3	97
GO:0001915 negative regulation of T cell mediated cytotoxicity	1	0.322931	1.282	0.5	Biological Process	GO:0001915	negative regulation of T cell mediated cytotoxicity	0.00859429	0.322931	1	0	1	2
GO:0010133 proline catabolic process to glutamate	1	0.322931	1.282	0.5	Biological Process	GO:0010133	proline catabolic process to glutamate	0.00859429	0.322931	0	1	1	2
GO:0036022 limb joint morphogenesis	1	0.322931	1.282	0.5	Biological Process	GO:0036022	limb joint morphogenesis	0.00859429	0.322931	0	1	1	2
GO:0044381 glucose import in response to insulin stimulus	1	0.322931	1.282	0.5	Biological Process	GO:0044381	glucose import in response to insulin stimulus	0.00859429	0.322931	0	1	1	2
GO:0097029 mature conventional dendritic cell differentiation	1	0.322931	1.282	0.5	Biological Process	GO:0097029	mature conventional dendritic cell differentiation	0.00859429	0.322931	1	0	1	2
GO:1901383 negative regulation of chorionic trophoblast cell proliferation	1	0.322931	1.282	0.5	Biological Process	GO:1901383	negative regulation of chorionic trophoblast cell proliferation	0.00859429	0.322931	0	1	1	2
GO:1903276 regulation of sodium ion export across plasma membrane	1	0.322931	1.282	0.5	Biological Process	GO:1903276	regulation of sodium ion export across plasma membrane	0.00859429	0.322931	0	1	1	2
GO:1903407 negative regulation of P-type sodium:potassium-exchanging transporter activity	1	0.322931	1.282	0.5	Biological Process	GO:1903407	negative regulation of P-type sodium:potassium-exchanging transporter activity	0.00859429	0.322931	0	1	1	2
GO:0006520 cellular amino acid metabolic process	9	0.322931	11.538	0.011	Biological Process	GO:0006520	cellular amino acid metabolic process	0.00885674	0.322931	2	7	9	825
GO:0031294 lymphocyte costimulation	2	0.322931	2.564	0.061	Biological Process	GO:0031294	lymphocyte costimulation	0.00886589	0.322931	2	0	2	33
GO:0061844 antimicrobial humoral immune response mediated by antimicrobial peptide	2	0.322931	2.564	0.061	Biological Process	GO:0061844	antimicrobial humoral immune response mediated by antimicrobial peptide	0.00886589	0.322931	2	0	2	33
GO:1902105 regulation of leukocyte differentiation	4	0.322931	5.128	0.021	Biological Process	GO:1902105	regulation of leukocyte differentiation	0.00898895	0.322931	4	0	4	189
GO:0044281 small molecule metabolic process	21	0.322931	26.923	0.007	Biological Process	GO:0044281	small molecule metabolic process	0.00957614	0.322931	10	11	21	2900
GO:0097553 calcium ion transmembrane import into cytosol	3	0.322931	3.846	0.029	Biological Process	GO:0097553	calcium ion transmembrane import into cytosol	0.00971923	0.322931	2	1	3	102
GO:0045580 regulation of T cell differentiation	3	0.322931	3.846	0.029	Biological Process	GO:0045580	regulation of T cell differentiation	0.0102453	0.322931	3	0	3	104
GO:1903706 regulation of hemopoiesis	5	0.322931	6.41	0.016	Biological Process	GO:1903706	regulation of hemopoiesis	0.0103056	0.322931	5	0	5	306
GO:0050863 regulation of T cell activation	4	0.322931	5.128	0.02	Biological Process	GO:0050863	regulation of T cell activation	0.010716	0.322931	4	0	4	199
GO:0002696 positive regulation of leukocyte activation	4	0.322931	5.128	0.02	Biological Process	GO:0002696	positive regulation of leukocyte activation	0.0112731	0.322931	4	0	4	202
GO:0042982 amyloid precursor protein metabolic process	2	0.322931	2.564	0.053	Biological Process	GO:0042982	amyloid precursor protein metabolic process	0.0116419	0.322931	0	2	2	38
GO:0030593 neutrophil chemotaxis	2	0.322931	2.564	0.051	Biological Process	GO:0030593	neutrophil chemotaxis	0.0122372	0.322931	2	0	2	39
GO:2000107 negative regulation of leukocyte apoptotic process	2	0.322931	2.564	0.051	Biological Process	GO:2000107	negative regulation of leukocyte apoptotic process	0.0122372	0.322931	2	0	2	39
GO:0051235 maintenance of location	5	0.322931	6.41	0.016	Biological Process	GO:0051235	maintenance of location	0.0126337	0.322931	2	3	5	322
GO:0097696 receptor signaling pathway via STAT	3	0.322931	3.846	0.027	Biological Process	GO:0097696	receptor signaling pathway via STAT	0.0128155	0.322931	3	0	3	113
GO:0010559 regulation of glycoprotein biosynthetic process	2	0.322931	2.564	0.05	Biological Process	GO:0010559	regulation of glycoprotein biosynthetic process	0.0128457	0.322931	1	1	2	40
GO:0050867 positive regulation of cell activation	4	0.322931	5.128	0.019	Biological Process	GO:0050867	positive regulation of cell activation	0.0128491	0.322931	4	0	4	210
GO:0001834 trophectodermal cell proliferation	1	0.322931	1.282	0.333	Biological Process	GO:0001834	trophectodermal cell proliferation	0.0128641	0.322931	0	1	1	3
GO:0005993 trehalose catabolic process	1	0.322931	1.282	0.333	Biological Process	GO:0005993	trehalose catabolic process	0.0128641	0.322931	0	1	1	3
GO:0006601 creatine biosynthetic process	1	0.322931	1.282	0.333	Biological Process	GO:0006601	creatine biosynthetic process	0.0128641	0.322931	0	1	1	3
GO:0007181 transforming growth factor beta receptor complex assembly	1	0.322931	1.282	0.333	Biological Process	GO:0007181	transforming growth factor beta receptor complex assembly	0.0128641	0.322931	0	1	1	3
GO:0071502 cellular response to temperature stimulus	1	0.322931	1.282	0.333	Biological Process	GO:0071502	cellular response to temperature stimulus	0.0128641	0.322931	0	1	1	3
GO:0097360 chorionic trophoblast cell proliferation	1	0.322931	1.282	0.333	Biological Process	GO:0097360	chorionic trophoblast cell proliferation	0.0128641	0.322931	0	1	1	3
GO:1901164 negative regulation of trophoblast cell migration	1	0.322931	1.282	0.333	Biological Process	GO:1901164	negative regulation of trophoblast cell migration	0.0128641	0.322931	0	1	1	3
GO:1901382 regulation of chorionic trophoblast cell proliferation	1	0.322931	1.282	0.333	Biological Process	GO:1901382	regulation of chorionic trophoblast cell proliferation	0.0128641	0.322931	0	1	1	3
GO:2001162 positive regulation of histone H3-K79 methylation	1	0.322931	1.282	0.333	Biological Process	GO:2001162	positive regulation of histone H3-K79 methylation	0.0128641	0.322931	1	0	1	3
GO:0010876 lipid localization	7	0.322931	8.974	0.012	Biological Process	GO:0010876	lipid localization	0.0129369	0.322931	2	5	7	585
GO:0007204 positive regulation of cytosolic calcium ion concentration	4	0.322931	5.128	0.019	Biological Process	GO:0007204	positive regulation of cytosolic calcium ion concentration	0.013264	0.322931	3	1	4	212
GO:0051262 protein tetramerization	3	0.322931	3.846	0.026	Biological Process	GO:0051262	protein tetramerization	0.0137468	0.322931	0	3	3	116
GO:0000105 histidine biosynthetic process	2	0.322931	2.564	0.048	Biological Process	GO:0000105	histidine biosynthetic process	0.0141014	0.322931	0	2	2	42
GO:1903018 regulation of glycoprotein metabolic process	2	0.322931	2.564	0.048	Biological Process	GO:1903018	regulation of glycoprotein metabolic process	0.0141014	0.322931	1	1	2	42
GO:1901605 alpha-amino acid metabolic process	7	0.322931	8.974	0.012	Biological Process	GO:1901605	alpha-amino acid metabolic process	0.0151869	0.322931	2	5	7	604
GO:0060402 calcium ion transport into cytosol	3	0.322931	3.846	0.025	Biological Process	GO:0060402	calcium ion transport into cytosol	0.0153828	0.322931	2	1	3	121
GO:0031640 killing of cells of other organism	2	0.322931	2.564	0.044	Biological Process	GO:0031640	killing of cells of other organism	0.0160802	0.322931	2	0	2	45
GO:0045619 regulation of lymphocyte differentiation	3	0.322931	3.846	0.024	Biological Process	GO:0045619	regulation of lymphocyte differentiation	0.016415	0.322931	3	0	3	124
GO:0006210 thymine catabolic process	1	0.322931	1.282	0.25	Biological Process	GO:0006210	thymine catabolic process	0.0171157	0.322931	0	1	1	4
GO:0015798 myo-inositol transport	1	0.322931	1.282	0.25	Biological Process	GO:0015798	myo-inositol transport	0.0171157	0.322931	1	0	1	4
GO:0019859 thymine metabolic process	1	0.322931	1.282	0.25	Biological Process	GO:0019859	thymine metabolic process	0.0171157	0.322931	0	1	1	4
GO:0030299 intestinal cholesterol absorption	1	0.322931	1.282	0.25	Biological Process	GO:0030299	intestinal cholesterol absorption	0.0171157	0.322931	0	1	1	4
GO:0035860 glial cell-derived neurotrophic factor receptor signaling pathway	1	0.322931	1.282	0.25	Biological Process	GO:0035860	glial cell-derived neurotrophic factor receptor signaling pathway	0.0171157	0.322931	0	1	1	4
GO:0045162 clustering of voltage-gated sodium channels	1	0.322931	1.282	0.25	Biological Process	GO:0045162	clustering of voltage-gated sodium channels	0.0171157	0.322931	0	1	1	4
GO:0045588 positive regulation of gamma-delta T cell differentiation	1	0.322931	1.282	0.25	Biological Process	GO:0045588	positive regulation of gamma-delta T cell differentiation	0.0171157	0.322931	1	0	1	4
GO:0046645 positive regulation of gamma-delta T cell activation	1	0.322931	1.282	0.25	Biological Process	GO:0046645	positive regulation of gamma-delta T cell activation	0.0171157	0.322931	1	0	1	4
GO:0060686 negative regulation of prostatic bud formation	1	0.322931	1.282	0.25	Biological Process	GO:0060686	negative regulation of prostatic bud formation	0.0171157	0.322931	0	1	1	4
GO:1903406 regulation of P-type sodium:potassium-exchanging transporter activity	1	0.322931	1.282	0.25	Biological Process	GO:1903406	regulation of P-type sodium:potassium-exchanging transporter activity	0.0171157	0.322931	0	1	1	4
GO:1990402 embryonic liver development	1	0.322931	1.282	0.25	Biological Process	GO:1990402	embryonic liver development	0.0171157	0.322931	0	1	1	4
GO:2000539 regulation of protein geranylgeranylation	1	0.322931	1.282	0.25	Biological Process	GO:2000539	regulation of protein geranylgeranylation	0.0171157	0.322931	0	1	1	4
GO:2000541 positive regulation of protein geranylgeranylation	1	0.322931	1.282	0.25	Biological Process	GO:2000541	positive regulation of protein geranylgeranylation	0.0171157	0.322931	0	1	1	4
GO:2001160 regulation of histone H3-K79 methylation	1	0.322931	1.282	0.25	Biological Process	GO:2001160	regulation of histone H3-K79 methylation	0.0171157	0.322931	1	0	1	4
GO:0008037 cell recognition	3	0.322931	3.846	0.024	Biological Process	GO:0008037	cell recognition	0.0171243	0.322931	3	0	3	126
GO:0042102 positive regulation of T cell proliferation	2	0.322931	2.564	0.043	Biological Process	GO:0042102	positive regulation of T cell proliferation	0.0174615	0.322931	2	0	2	47
GO:1903708 positive regulation of hemopoiesis	3	0.322931	3.846	0.024	Biological Process	GO:1903708	positive regulation of hemopoiesis	0.0174853	0.322931	3	0	3	127
GO:0070374 positive regulation of ERK1 and ERK2 cascade	3	0.322931	3.846	0.023	Biological Process	GO:0070374	positive regulation of ERK1 and ERK2 cascade	0.0178505	0.322931	3	0	3	128
GO:0050900 leukocyte migration	4	0.322931	5.128	0.017	Biological Process	GO:0050900	leukocyte migration	0.017888	0.322931	3	1	4	232
GO:0072676 lymphocyte migration	2	0.322931	2.564	0.042	Biological Process	GO:0072676	lymphocyte migration	0.0181705	0.322931	2	0	2	48
GO:1904894 positive regulation of receptor signaling pathway via STAT	2	0.322931	2.564	0.042	Biological Process	GO:1904894	positive regulation of receptor signaling pathway via STAT	0.0181705	0.322931	2	0	2	48
GO:0051480 regulation of cytosolic calcium ion concentration	4	0.322931	5.128	0.017	Biological Process	GO:0051480	regulation of cytosolic calcium ion concentration	0.018399	0.322931	3	1	4	234
GO:0015850 organic hydroxy compound transport	4	0.322931	5.128	0.017	Biological Process	GO:0015850	organic hydroxy compound transport	0.0186579	0.322931	2	2	4	235
GO:0071621 granulocyte chemotaxis	2	0.322931	2.564	0.041	Biological Process	GO:0071621	granulocyte chemotaxis	0.0188914	0.322931	2	0	2	49
GO:0042398 cellular modified amino acid biosynthetic process	3	0.322931	3.846	0.023	Biological Process	GO:0042398	cellular modified amino acid biosynthetic process	0.0189717	0.322931	1	2	3	131
GO:1990266 neutrophil migration	2	0.322931	2.564	0.04	Biological Process	GO:1990266	neutrophil migration	0.0196243	0.322931	2	0	2	50
GO:0002606 positive regulation of dendritic cell antigen processing and presentation	1	0.322931	1.282	0.2	Biological Process	GO:0002606	positive regulation of dendritic cell antigen processing and presentation	0.0213492	0.322931	1	0	1	5
GO:0006208 pyrimidine nucleobase catabolic process	1	0.322931	1.282	0.2	Biological Process	GO:0006208	pyrimidine nucleobase catabolic process	0.0213492	0.322931	0	1	1	5
GO:0006212 uracil catabolic process	1	0.322931	1.282	0.2	Biological Process	GO:0006212	uracil catabolic process	0.0213492	0.322931	0	1	1	5
GO:0006600 creatine metabolic process	1	0.322931	1.282	0.2	Biological Process	GO:0006600	creatine metabolic process	0.0213492	0.322931	0	1	1	5
GO:0006798 polyphosphate catabolic process	1	0.322931	1.282	0.2	Biological Process	GO:0006798	polyphosphate catabolic process	0.0213492	0.322931	1	0	1	5
GO:0034729 histone H3-K79 methylation	1	0.322931	1.282	0.2	Biological Process	GO:0034729	histone H3-K79 methylation	0.0213492	0.322931	1	0	1	5
GO:0038171 cannabinoid signaling pathway	1	0.322931	1.282	0.2	Biological Process	GO:0038171	cannabinoid signaling pathway	0.0213492	0.322931	1	0	1	5
GO:0060685 regulation of prostatic bud formation	1	0.322931	1.282	0.2	Biological Process	GO:0060685	regulation of prostatic bud formation	0.0213492	0.322931	0	1	1	5
GO:0061205 paramesonephric duct development	1	0.322931	1.282	0.2	Biological Process	GO:0061205	paramesonephric duct development	0.0213492	0.322931	1	0	1	5
GO:0090063 positive regulation of microtubule nucleation	1	0.322931	1.282	0.2	Biological Process	GO:0090063	positive regulation of microtubule nucleation	0.0213492	0.322931	0	1	1	5
GO:0097026 dendritic cell dendrite assembly	1	0.322931	1.282	0.2	Biological Process	GO:0097026	dendritic cell dendrite assembly	0.0213492	0.322931	1	0	1	5
GO:1901163 regulation of trophoblast cell migration	1	0.322931	1.282	0.2	Biological Process	GO:1901163	regulation of trophoblast cell migration	0.0213492	0.322931	0	1	1	5
GO:1903237 negative regulation of leukocyte tethering or rolling	1	0.322931	1.282	0.2	Biological Process	GO:1903237	negative regulation of leukocyte tethering or rolling	0.0213492	0.322931	1	0	1	5
GO:2000547 regulation of dendritic cell dendrite assembly	1	0.322931	1.282	0.2	Biological Process	GO:2000547	regulation of dendritic cell dendrite assembly	0.0213492	0.322931	1	0	1	5
GO:0060401 cytosolic calcium ion transport	3	0.322931	3.846	0.022	Biological Process	GO:0060401	cytosolic calcium ion transport	0.0217371	0.322931	2	1	3	138
GO:0019730 antimicrobial humoral response	2	0.322931	2.564	0.038	Biological Process	GO:0019730	antimicrobial humoral response	0.0218935	0.322931	2	0	2	53
GO:0045638 negative regulation of myeloid cell differentiation	2	0.322931	2.564	0.038	Biological Process	GO:0045638	negative regulation of myeloid cell differentiation	0.0218935	0.322931	2	0	2	53
GO:0002521 leukocyte differentiation	5	0.322931	6.41	0.013	Biological Process	GO:0002521	leukocyte differentiation	0.0219225	0.322931	4	1	5	371
GO:0051345 positive regulation of hydrolase activity	7	0.322931	8.974	0.011	Biological Process	GO:0051345	positive regulation of hydrolase activity	0.0224271	0.322931	4	3	7	654
GO:0006572 tyrosine catabolic process	2	0.322931	2.564	0.037	Biological Process	GO:0006572	tyrosine catabolic process	0.022673	0.322931	1	1	2	54
GO:0006066 alcohol metabolic process	6	0.322931	7.692	0.012	Biological Process	GO:0006066	alcohol metabolic process	0.0233581	0.322931	3	3	6	514
GO:0051489 regulation of filopodium assembly	2	0.322931	2.564	0.036	Biological Process	GO:0051489	regulation of filopodium assembly	0.0234638	0.322931	0	2	2	55
GO:0006559 L-phenylalanine catabolic process	2	0.322931	2.564	0.036	Biological Process	GO:0006559	L-phenylalanine catabolic process	0.0242659	0.322931	1	1	2	56
GO:0097366 response to bronchodilator	2	0.322931	2.564	0.036	Biological Process	GO:0097366	response to bronchodilator	0.0242659	0.322931	1	1	2	56
GO:1902222 erythrose 4-phosphate/phosphoenolpyruvate family amino acid catabolic process	2	0.322931	2.564	0.036	Biological Process	GO:1902222	erythrose 4-phosphate/phosphoenolpyruvate family amino acid catabolic process	0.0242659	0.322931	1	1	2	56
GO:0140115 export across plasma membrane	3	0.322931	3.846	0.021	Biological Process	GO:0140115	export across plasma membrane	0.024274	0.322931	2	1	3	144
GO:0060326 cell chemotaxis	3	0.322931	3.846	0.021	Biological Process	GO:0060326	cell chemotaxis	0.0247118	0.322931	2	1	3	145
GO:0006558 L-phenylalanine metabolic process	2	0.322931	2.564	0.035	Biological Process	GO:0006558	L-phenylalanine metabolic process	0.0250791	0.322931	1	1	2	57
GO:1902221 erythrose 4-phosphate/phosphoenolpyruvate family amino acid metabolic process	2	0.322931	2.564	0.035	Biological Process	GO:1902221	erythrose 4-phosphate/phosphoenolpyruvate family amino acid metabolic process	0.0250791	0.322931	1	1	2	57
GO:0006082 organic acid metabolic process	13	0.322931	16.667	0.008	Biological Process	GO:0006082	organic acid metabolic process	0.0254455	0.322931	5	8	13	1670
GO:0002408 myeloid dendritic cell chemotaxis	1	0.322931	1.282	0.167	Biological Process	GO:0002408	myeloid dendritic cell chemotaxis	0.0255647	0.322931	1	0	1	6
GO:0002604 regulation of dendritic cell antigen processing and presentation	1	0.322931	1.282	0.167	Biological Process	GO:0002604	regulation of dendritic cell antigen processing and presentation	0.0255647	0.322931	1	0	1	6
GO:0006797 polyphosphate metabolic process	1	0.322931	1.282	0.167	Biological Process	GO:0006797	polyphosphate metabolic process	0.0255647	0.322931	1	0	1	6
GO:0019482 beta-alanine metabolic process	1	0.322931	1.282	0.167	Biological Process	GO:0019482	beta-alanine metabolic process	0.0255647	0.322931	0	1	1	6
GO:0019860 uracil metabolic process	1	0.322931	1.282	0.167	Biological Process	GO:0019860	uracil metabolic process	0.0255647	0.322931	0	1	1	6
GO:0038114 interleukin-21-mediated signaling pathway	1	0.322931	1.282	0.167	Biological Process	GO:0038114	interleukin-21-mediated signaling pathway	0.0255647	0.322931	1	0	1	6
GO:0038155 interleukin-23-mediated signaling pathway	1	0.322931	1.282	0.167	Biological Process	GO:0038155	interleukin-23-mediated signaling pathway	0.0255647	0.322931	1	0	1	6
GO:0045586 regulation of gamma-delta T cell differentiation	1	0.322931	1.282	0.167	Biological Process	GO:0045586	regulation of gamma-delta T cell differentiation	0.0255647	0.322931	1	0	1	6
GO:0045627 positive regulation of T-helper 1 cell differentiation	1	0.322931	1.282	0.167	Biological Process	GO:0045627	positive regulation of T-helper 1 cell differentiation	0.0255647	0.322931	1	0	1	6
GO:0046643 regulation of gamma-delta T cell activation	1	0.322931	1.282	0.167	Biological Process	GO:0046643	regulation of gamma-delta T cell activation	0.0255647	0.322931	1	0	1	6
GO:0061450 trophoblast cell migration	1	0.322931	1.282	0.167	Biological Process	GO:0061450	trophoblast cell migration	0.0255647	0.322931	0	1	1	6
GO:0072733 response to staurosporine	1	0.322931	1.282	0.167	Biological Process	GO:0072733	response to staurosporine	0.0255647	0.322931	1	0	1	6
GO:0072734 cellular response to staurosporine	1	0.322931	1.282	0.167	Biological Process	GO:0072734	cellular response to staurosporine	0.0255647	0.322931	1	0	1	6
GO:0098756 response to interleukin-21	1	0.322931	1.282	0.167	Biological Process	GO:0098756	response to interleukin-21	0.0255647	0.322931	1	0	1	6
GO:0098757 cellular response to interleukin-21	1	0.322931	1.282	0.167	Biological Process	GO:0098757	cellular response to interleukin-21	0.0255647	0.322931	1	0	1	6
GO:0098856 intestinal lipid absorption	1	0.322931	1.282	0.167	Biological Process	GO:0098856	intestinal lipid absorption	0.0255647	0.322931	0	1	1	6
GO:1900017 positive regulation of cytokine production involved in inflammatory response	1	0.322931	1.282	0.167	Biological Process	GO:1900017	positive regulation of cytokine production involved in inflammatory response	0.0255647	0.322931	1	0	1	6
GO:1903223 positive regulation of oxidative stress-induced neuron death	1	0.322931	1.282	0.167	Biological Process	GO:1903223	positive regulation of oxidative stress-induced neuron death	0.0255647	0.322931	0	1	1	6
GO:1904995 negative regulation of leukocyte adhesion to vascular endothelial cell	1	0.322931	1.282	0.167	Biological Process	GO:1904995	negative regulation of leukocyte adhesion to vascular endothelial cell	0.0255647	0.322931	1	0	1	6
GO:0006869 lipid transport	6	0.323784	7.692	0.011	Biological Process	GO:0006869	lipid transport	0.0257895	0.323784	2	4	6	526
GO:0030546 signaling receptor activator activity	4	0.327271	4.706	0.009	Molecular Function	GO:0030546	signaling receptor activator activity	0.122555	0.327271	3	1	4	431
GO:0015175 neutral amino acid transmembrane transporter activity	2	0.327271	2.353	0.014	Molecular Function	GO:0015175	neutral amino acid transmembrane transporter activity	0.123789	0.327271	2	0	2	138
GO:0004148 dihydrolipoyl dehydrogenase activity	1	0.327271	1.176	0.033	Molecular Function	GO:0004148	dihydrolipoyl dehydrogenase activity	0.124159	0.327271	0	1	1	30
GO:0042169 SH2 domain binding	1	0.327271	1.176	0.033	Molecular Function	GO:0042169	SH2 domain binding	0.124159	0.327271	1	0	1	30
GO:0005215 transporter activity	14	0.333137	16.471	0.006	Molecular Function	GO:0005215	transporter activity	0.127033	0.333137	6	8	14	2288
GO:1901567 fatty acid derivative binding	1	0.334033	1.176	0.032	Molecular Function	GO:1901567	fatty acid derivative binding	0.128024	0.334033	0	1	1	31
GO:0004601 peroxidase activity	1	0.338807	1.176	0.031	Molecular Function	GO:0004601	peroxidase activity	0.131872	0.338807	1	0	1	32
GO:0016166 phytoene dehydrogenase activity	1	0.338807	1.176	0.031	Molecular Function	GO:0016166	phytoene dehydrogenase activity	0.131872	0.338807	0	1	1	32
GO:0045503 dynein light chain binding	1	0.338807	1.176	0.031	Molecular Function	GO:0045503	dynein light chain binding	0.131872	0.338807	0	1	1	32
GO:0030545 signaling receptor regulator activity	4	0.338807	4.706	0.009	Molecular Function	GO:0030545	signaling receptor regulator activity	0.132491	0.338807	3	1	4	444
GO:0004675 transmembrane receptor protein serine/threonine kinase activity	1	0.34192	1.176	0.03	Molecular Function	GO:0004675	transmembrane receptor protein serine/threonine kinase activity	0.135704	0.34192	0	1	1	33
GO:0045550 geranylgeranyl reductase activity	1	0.34192	1.176	0.03	Molecular Function	GO:0045550	geranylgeranyl reductase activity	0.135704	0.34192	0	1	1	33
GO:0080025 phosphatidylinositol-3,5-bisphosphate binding	1	0.34192	1.176	0.03	Molecular Function	GO:0080025	phosphatidylinositol-3,5-bisphosphate binding	0.135704	0.34192	0	1	1	33
GO:0097194 execution phase of apoptosis	2	0.34215	2.564	0.033	Biological Process	GO:0097194	execution phase of apoptosis	0.0275847	0.34215	1	1	2	60
GO:0097530 granulocyte migration	2	0.34215	2.564	0.033	Biological Process	GO:0097530	granulocyte migration	0.0275847	0.34215	2	0	2	60
GO:0002468 dendritic cell antigen processing and presentation	1	0.342882	1.282	0.143	Biological Process	GO:0002468	dendritic cell antigen processing and presentation	0.0297623	0.342882	1	0	1	7
GO:0002710 negative regulation of T cell mediated immunity	1	0.342882	1.282	0.143	Biological Process	GO:0002710	negative regulation of T cell mediated immunity	0.0297623	0.342882	1	0	1	7
GO:0008291 acetylcholine metabolic process	1	0.342882	1.282	0.143	Biological Process	GO:0008291	acetylcholine metabolic process	0.0297623	0.342882	0	1	1	7
GO:0018344 protein geranylgeranylation	1	0.342882	1.282	0.143	Biological Process	GO:0018344	protein geranylgeranylation	0.0297623	0.342882	0	1	1	7
GO:0042447 hormone catabolic process	1	0.342882	1.282	0.143	Biological Process	GO:0042447	hormone catabolic process	0.0297623	0.342882	0	1	1	7
GO:0042492 gamma-delta T cell differentiation	1	0.342882	1.282	0.143	Biological Process	GO:0042492	gamma-delta T cell differentiation	0.0297623	0.342882	1	0	1	7
GO:0044241 lipid digestion	1	0.342882	1.282	0.143	Biological Process	GO:0044241	lipid digestion	0.0297623	0.342882	0	1	1	7
GO:0045625 regulation of T-helper 1 cell differentiation	1	0.342882	1.282	0.143	Biological Process	GO:0045625	regulation of T-helper 1 cell differentiation	0.0297623	0.342882	1	0	1	7
GO:0060513 prostatic bud formation	1	0.342882	1.282	0.143	Biological Process	GO:0060513	prostatic bud formation	0.0297623	0.342882	0	1	1	7
GO:0071421 manganese ion transmembrane transport	1	0.342882	1.282	0.143	Biological Process	GO:0071421	manganese ion transmembrane transport	0.0297623	0.342882	0	1	1	7
GO:1900619 acetate ester metabolic process	1	0.342882	1.282	0.143	Biological Process	GO:1900619	acetate ester metabolic process	0.0297623	0.342882	0	1	1	7
GO:1903236 regulation of leukocyte tethering or rolling	1	0.342882	1.282	0.143	Biological Process	GO:1903236	regulation of leukocyte tethering or rolling	0.0297623	0.342882	1	0	1	7
GO:0035725 sodium ion transmembrane transport	3	0.342882	3.846	0.019	Biological Process	GO:0035725	sodium ion transmembrane transport	0.0298086	0.342882	1	2	3	156
GO:0042632 cholesterol homeostasis	2	0.34427	2.564	0.032	Biological Process	GO:0042632	cholesterol homeostasis	0.0301867	0.34427	0	2	2	63
GO:0009116 nucleoside metabolic process	3	0.34427	3.846	0.019	Biological Process	GO:0009116	nucleoside metabolic process	0.0307905	0.34427	1	2	3	158
GO:0030301 cholesterol transport	2	0.34427	2.564	0.031	Biological Process	GO:0030301	cholesterol transport	0.0310749	0.34427	0	2	2	64
GO:0055092 sterol homeostasis	2	0.34427	2.564	0.031	Biological Process	GO:0055092	sterol homeostasis	0.0310749	0.34427	0	2	2	64
GO:0071242 cellular response to ammonium ion	2	0.34427	2.564	0.031	Biological Process	GO:0071242	cellular response to ammonium ion	0.0319735	0.34427	1	1	2	65
GO:0051249 regulation of lymphocyte activation	4	0.34427	5.128	0.014	Biological Process	GO:0051249	regulation of lymphocyte activation	0.0323518	0.34427	4	0	4	279
GO:2000106 regulation of leukocyte apoptotic process	2	0.34427	2.564	0.03	Biological Process	GO:2000106	regulation of leukocyte apoptotic process	0.0328823	0.34427	2	0	2	66
GO:0009063 cellular amino acid catabolic process	4	0.34427	5.128	0.014	Biological Process	GO:0009063	cellular amino acid catabolic process	0.0330837	0.34427	1	3	4	281
GO:0046651 lymphocyte proliferation	3	0.34427	3.846	0.018	Biological Process	GO:0046651	lymphocyte proliferation	0.0333195	0.34427	3	0	3	163
GO:0002683 negative regulation of immune system process	4	0.34427	5.128	0.014	Biological Process	GO:0002683	negative regulation of immune system process	0.0334534	0.34427	4	0	4	282
GO:0032943 mononuclear cell proliferation	3	0.34427	3.846	0.018	Biological Process	GO:0032943	mononuclear cell proliferation	0.033838	0.34427	3	0	3	164
GO:0001914 regulation of T cell mediated cytotoxicity	1	0.34427	1.282	0.125	Biological Process	GO:0001914	regulation of T cell mediated cytotoxicity	0.0339421	0.34427	1	0	1	8
GO:0002579 positive regulation of antigen processing and presentation	1	0.34427	1.282	0.125	Biological Process	GO:0002579	positive regulation of antigen processing and presentation	0.0339421	0.34427	1	0	1	8
GO:0010968 regulation of microtubule nucleation	1	0.34427	1.282	0.125	Biological Process	GO:0010968	regulation of microtubule nucleation	0.0339421	0.34427	0	1	1	8
GO:0032836 glomerular basement membrane development	1	0.34427	1.282	0.125	Biological Process	GO:0032836	glomerular basement membrane development	0.0339421	0.34427	0	1	1	8
GO:0042906 xanthine transport	1	0.34427	1.282	0.125	Biological Process	GO:0042906	xanthine transport	0.0339421	0.34427	0	1	1	8
GO:0045161 neuronal ion channel clustering	1	0.34427	1.282	0.125	Biological Process	GO:0045161	neuronal ion channel clustering	0.0339421	0.34427	0	1	1	8
GO:0046629 gamma-delta T cell activation	1	0.34427	1.282	0.125	Biological Process	GO:0046629	gamma-delta T cell activation	0.0339421	0.34427	1	0	1	8
GO:0070757 interleukin-35-mediated signaling pathway	1	0.34427	1.282	0.125	Biological Process	GO:0070757	interleukin-35-mediated signaling pathway	0.0339421	0.34427	1	0	1	8
GO:0070836 caveola assembly	1	0.34427	1.282	0.125	Biological Process	GO:0070836	caveola assembly	0.0339421	0.34427	0	1	1	8
GO:0071340 skeletal muscle acetylcholine-gated channel clustering	1	0.34427	1.282	0.125	Biological Process	GO:0071340	skeletal muscle acetylcholine-gated channel clustering	0.0339421	0.34427	0	1	1	8
GO:1901685 glutathione derivative metabolic process	1	0.34427	1.282	0.125	Biological Process	GO:1901685	glutathione derivative metabolic process	0.0339421	0.34427	1	0	1	8
GO:1901687 glutathione derivative biosynthetic process	1	0.34427	1.282	0.125	Biological Process	GO:1901687	glutathione derivative biosynthetic process	0.0339421	0.34427	1	0	1	8
GO:2000669 negative regulation of dendritic cell apoptotic process	1	0.34427	1.282	0.125	Biological Process	GO:2000669	negative regulation of dendritic cell apoptotic process	0.0339421	0.34427	1	0	1	8
GO:0015918 sterol transport	2	0.345047	2.564	0.029	Biological Process	GO:0015918	sterol transport	0.03473	0.345047	0	2	2	68
GO:0120032 regulation of plasma membrane bounded cell projection assembly	3	0.345047	3.846	0.018	Biological Process	GO:0120032	regulation of plasma membrane bounded cell projection assembly	0.0348875	0.345047	1	2	3	166
GO:0006936 muscle contraction	4	0.345047	5.128	0.014	Biological Process	GO:0006936	muscle contraction	0.0349561	0.345047	1	3	4	286
GO:1903131 mononuclear cell differentiation	4	0.345047	5.128	0.014	Biological Process	GO:1903131	mononuclear cell differentiation	0.0349561	0.345047	3	1	4	286
GO:0015711 organic anion transport	6	0.345047	7.692	0.011	Biological Process	GO:0015711	organic anion transport	0.0351017	0.345047	4	2	6	566
GO:0015804 neutral amino acid transport	3	0.345047	3.846	0.018	Biological Process	GO:0015804	neutral amino acid transport	0.0354185	0.345047	3	0	3	167
GO:0070661 leukocyte proliferation	3	0.345047	3.846	0.018	Biological Process	GO:0070661	leukocyte proliferation	0.0359538	0.345047	3	0	3	168
GO:0030097 hemopoiesis	7	0.345047	8.974	0.01	Biological Process	GO:0030097	hemopoiesis	0.0361761	0.345047	6	1	7	724
GO:0006570 tyrosine metabolic process	2	0.345047	2.564	0.029	Biological Process	GO:0006570	tyrosine metabolic process	0.0366173	0.345047	1	1	2	70
GO:0009236 cobalamin biosynthetic process	2	0.345047	2.564	0.029	Biological Process	GO:0009236	cobalamin biosynthetic process	0.0366173	0.345047	0	2	2	70
GO:0060491 regulation of cell projection assembly	3	0.345047	3.846	0.018	Biological Process	GO:0060491	regulation of cell projection assembly	0.0370368	0.345047	1	2	3	170
GO:0002827 positive regulation of T-helper 1 type immune response	1	0.345047	1.282	0.111	Biological Process	GO:0002827	positive regulation of T-helper 1 type immune response	0.038104	0.345047	1	0	1	9
GO:0019695 choline metabolic process	1	0.345047	1.282	0.111	Biological Process	GO:0019695	choline metabolic process	0.038104	0.345047	0	1	1	9
GO:0033089 positive regulation of T cell differentiation in thymus	1	0.345047	1.282	0.111	Biological Process	GO:0033089	positive regulation of T cell differentiation in thymus	0.038104	0.345047	1	0	1	9
GO:0042983 amyloid precursor protein biosynthetic process	1	0.345047	1.282	0.111	Biological Process	GO:0042983	amyloid precursor protein biosynthetic process	0.038104	0.345047	0	1	1	9
GO:0042984 regulation of amyloid precursor protein biosynthetic process	1	0.345047	1.282	0.111	Biological Process	GO:0042984	regulation of amyloid precursor protein biosynthetic process	0.038104	0.345047	0	1	1	9
GO:0044854 plasma membrane raft assembly	1	0.345047	1.282	0.111	Biological Process	GO:0044854	plasma membrane raft assembly	0.038104	0.345047	0	1	1	9
GO:0044857 plasma membrane raft organization	1	0.345047	1.282	0.111	Biological Process	GO:0044857	plasma membrane raft organization	0.038104	0.345047	0	1	1	9
GO:0046487 glyoxylate metabolic process	1	0.345047	1.282	0.111	Biological Process	GO:0046487	glyoxylate metabolic process	0.038104	0.345047	0	1	1	9
GO:0070472 regulation of uterine smooth muscle contraction	1	0.345047	1.282	0.111	Biological Process	GO:0070472	regulation of uterine smooth muscle contraction	0.038104	0.345047	1	0	1	9
GO:0070474 positive regulation of uterine smooth muscle contraction	1	0.345047	1.282	0.111	Biological Process	GO:0070474	positive regulation of uterine smooth muscle contraction	0.038104	0.345047	1	0	1	9
GO:0071415 cellular response to purine-containing compound	1	0.345047	1.282	0.111	Biological Process	GO:0071415	cellular response to purine-containing compound	0.038104	0.345047	0	1	1	9
GO:1904994 regulation of leukocyte adhesion to vascular endothelial cell	1	0.345047	1.282	0.111	Biological Process	GO:1904994	regulation of leukocyte adhesion to vascular endothelial cell	0.038104	0.345047	1	0	1	9
GO:0002822 regulation of adaptive immune response based on somatic recombination of immune receptors built from immunoglobulin superfamily domains	2	0.345047	2.564	0.028	Biological Process	GO:0002822	regulation of adaptive immune response based on somatic recombination of immune receptors built from immunoglobulin superfamily domains	0.0385434	0.345047	2	0	2	72
GO:0032946 positive regulation of mononuclear cell proliferation	2	0.345047	2.564	0.028	Biological Process	GO:0032946	positive regulation of mononuclear cell proliferation	0.0385434	0.345047	2	0	2	72
GO:0050671 positive regulation of lymphocyte proliferation	2	0.345047	2.564	0.028	Biological Process	GO:0050671	positive regulation of lymphocyte proliferation	0.0385434	0.345047	2	0	2	72
GO:2000242 negative regulation of reproductive process	2	0.345047	2.564	0.028	Biological Process	GO:2000242	negative regulation of reproductive process	0.0385434	0.345047	0	2	2	72
GO:0042802 identical protein binding	10	0.346437	11.765	0.006	Molecular Function	GO:0042802	identical protein binding	0.139041	0.346437	8	2	10	1540
GO:0016755 aminoacyltransferase activity	1	0.346437	1.176	0.029	Molecular Function	GO:0016755	aminoacyltransferase activity	0.139518	0.346437	0	1	1	34
GO:0016868 intramolecular transferase activity, phosphotransferases	1	0.346437	1.176	0.029	Molecular Function	GO:0016868	intramolecular transferase activity, phosphotransferases	0.139518	0.346437	0	1	1	34
GO:0042910 xenobiotic transmembrane transporter activity	2	0.347474	2.353	0.013	Molecular Function	GO:0042910	xenobiotic transmembrane transporter activity	0.141614	0.347474	0	2	2	150
GO:0016846 carbon-sulfur lyase activity	1	0.347474	1.176	0.029	Molecular Function	GO:0016846	carbon-sulfur lyase activity	0.143316	0.347474	1	0	1	35
GO:0045181 glutamate synthase activity, NAD(P)H as acceptor	1	0.347474	1.176	0.029	Molecular Function	GO:0045181	glutamate synthase activity, NAD(P)H as acceptor	0.143316	0.347474	0	1	1	35
GO:0045309 protein phosphorylated amino acid binding	1	0.347474	1.176	0.029	Molecular Function	GO:0045309	protein phosphorylated amino acid binding	0.143316	0.347474	1	0	1	35
GO:0070003 threonine-type peptidase activity	1	0.347474	1.176	0.029	Molecular Function	GO:0070003	threonine-type peptidase activity	0.143316	0.347474	0	1	1	35
GO:0051536 iron-sulfur cluster binding	3	0.348157	3.529	0.01	Molecular Function	GO:0051536	iron-sulfur cluster binding	0.144275	0.348157	3	0	3	298
GO:0016634 oxidoreductase activity, acting on the CH-CH group of donors, oxygen as acceptor	1	0.351666	1.176	0.028	Molecular Function	GO:0016634	oxidoreductase activity, acting on the CH-CH group of donors, oxygen as acceptor	0.147098	0.351666	0	1	1	36
GO:0047570 3-oxoadipate enol-lactonase activity	1	0.351666	1.176	0.028	Molecular Function	GO:0047570	3-oxoadipate enol-lactonase activity	0.147098	0.351666	1	0	1	36
GO:1901682 sulfur compound transmembrane transporter activity	2	0.354079	2.353	0.013	Molecular Function	GO:1901682	sulfur compound transmembrane transporter activity	0.150725	0.354079	2	0	2	156
GO:0005283 amino acid:sodium symporter activity	1	0.354079	1.176	0.027	Molecular Function	GO:0005283	amino acid:sodium symporter activity	0.150862	0.354079	1	0	1	37
GO:0070205 2-succinyl-6-hydroxy-2,4-cyclohexadiene-1-carboxylate synthase activity	1	0.354079	1.176	0.027	Molecular Function	GO:0070205	2-succinyl-6-hydroxy-2,4-cyclohexadiene-1-carboxylate synthase activity	0.150862	0.354079	1	0	1	37
GO:0072349 modified amino acid transmembrane transporter activity	1	0.354079	1.176	0.027	Molecular Function	GO:0072349	modified amino acid transmembrane transporter activity	0.150862	0.354079	1	0	1	37
GO:0005198 structural molecule activity	7	0.354784	8.235	0.007	Molecular Function	GO:0005198	structural molecule activity	0.151853	0.354784	5	2	7	1001
GO:0006955 immune response	11	0.355133	14.103	0.008	Biological Process	GO:0006955	immune response	0.0406477	0.355133	10	1	11	1422
GO:0050714 positive regulation of protein secretion	3	0.355133	3.846	0.017	Biological Process	GO:0050714	positive regulation of protein secretion	0.0415354	0.355133	1	2	3	178
GO:0042110 T cell activation	4	0.355133	5.128	0.013	Biological Process	GO:0042110	T cell activation	0.0422005	0.355133	4	0	4	304
GO:0002577 regulation of antigen processing and presentation	1	0.355133	1.282	0.1	Biological Process	GO:0002577	regulation of antigen processing and presentation	0.0422483	0.355133	1	0	1	10
GO:0006207 'de novo' pyrimidine nucleobase biosynthetic process	1	0.355133	1.282	0.1	Biological Process	GO:0006207	'de novo' pyrimidine nucleobase biosynthetic process	0.0422483	0.355133	0	1	1	10
GO:0019370 leukotriene biosynthetic process	1	0.355133	1.282	0.1	Biological Process	GO:0019370	leukotriene biosynthetic process	0.0422483	0.355133	1	0	1	10
GO:0019877 diaminopimelate biosynthetic process	1	0.355133	1.282	0.1	Biological Process	GO:0019877	diaminopimelate biosynthetic process	0.0422483	0.355133	0	1	1	10
GO:0034379 very-low-density lipoprotein particle assembly	1	0.355133	1.282	0.1	Biological Process	GO:0034379	very-low-density lipoprotein particle assembly	0.0422483	0.355133	0	1	1	10
GO:0034433 steroid esterification	1	0.355133	1.282	0.1	Biological Process	GO:0034433	steroid esterification	0.0422483	0.355133	0	1	1	10
GO:0034434 sterol esterification	1	0.355133	1.282	0.1	Biological Process	GO:0034434	sterol esterification	0.0422483	0.355133	0	1	1	10
GO:0034435 cholesterol esterification	1	0.355133	1.282	0.1	Biological Process	GO:0034435	cholesterol esterification	0.0422483	0.355133	0	1	1	10
GO:0060601 lateral sprouting from an epithelium	1	0.355133	1.282	0.1	Biological Process	GO:0060601	lateral sprouting from an epithelium	0.0422483	0.355133	0	1	1	10
GO:0070471 uterine smooth muscle contraction	1	0.355133	1.282	0.1	Biological Process	GO:0070471	uterine smooth muscle contraction	0.0422483	0.355133	1	0	1	10
GO:0072177 mesonephric duct development	1	0.355133	1.282	0.1	Biological Process	GO:0072177	mesonephric duct development	0.0422483	0.355133	1	0	1	10
GO:0070665 positive regulation of leukocyte proliferation	2	0.355133	2.564	0.026	Biological Process	GO:0070665	positive regulation of leukocyte proliferation	0.0425087	0.355133	2	0	2	76
GO:0071887 leukocyte apoptotic process	2	0.355133	2.564	0.026	Biological Process	GO:0071887	leukocyte apoptotic process	0.0425087	0.355133	2	0	2	76
GO:0043062 extracellular structure organization	4	0.355133	5.128	0.013	Biological Process	GO:0043062	extracellular structure organization	0.0426261	0.355133	1	3	4	305
GO:0046942 carboxylic acid transport	5	0.355133	6.41	0.011	Biological Process	GO:0046942	carboxylic acid transport	0.0429135	0.355133	4	1	5	445
GO:0031532 actin cytoskeleton reorganization	2	0.355133	2.564	0.026	Biological Process	GO:0031532	actin cytoskeleton reorganization	0.0435231	0.355133	0	2	2	77
GO:0043087 regulation of GTPase activity	5	0.355133	6.41	0.011	Biological Process	GO:0043087	regulation of GTPase activity	0.0443045	0.355133	3	2	5	449
GO:0007155 cell adhesion	10	0.355133	12.821	0.008	Biological Process	GO:0007155	cell adhesion	0.0449886	0.355133	7	3	10	1268
GO:0006820 anion transport	7	0.355133	8.974	0.009	Biological Process	GO:0006820	anion transport	0.0450601	0.355133	4	3	7	760
GO:0009074 aromatic amino acid family catabolic process	2	0.355133	2.564	0.025	Biological Process	GO:0009074	aromatic amino acid family catabolic process	0.0455788	0.355133	1	1	2	79
GO:0043436 oxoacid metabolic process	12	0.355133	15.385	0.007	Biological Process	GO:0043436	oxoacid metabolic process	0.0461854	0.355133	4	8	12	1634
GO:0030217 T cell differentiation	3	0.355133	3.846	0.016	Biological Process	GO:0030217	T cell differentiation	0.0462972	0.355133	3	0	3	186
GO:0001765 membrane raft assembly	1	0.355133	1.282	0.091	Biological Process	GO:0001765	membrane raft assembly	0.046375	0.355133	0	1	1	11
GO:0001768 establishment of T cell polarity	1	0.355133	1.282	0.091	Biological Process	GO:0001768	establishment of T cell polarity	0.046375	0.355133	1	0	1	11
GO:0001911 negative regulation of leukocyte mediated cytotoxicity	1	0.355133	1.282	0.091	Biological Process	GO:0001911	negative regulation of leukocyte mediated cytotoxicity	0.046375	0.355133	1	0	1	11
GO:0002692 negative regulation of cellular extravasation	1	0.355133	1.282	0.091	Biological Process	GO:0002692	negative regulation of cellular extravasation	0.046375	0.355133	1	0	1	11
GO:0002825 regulation of T-helper 1 type immune response	1	0.355133	1.282	0.091	Biological Process	GO:0002825	regulation of T-helper 1 type immune response	0.046375	0.355133	1	0	1	11
GO:0006147 guanine catabolic process	1	0.355133	1.282	0.091	Biological Process	GO:0006147	guanine catabolic process	0.046375	0.355133	0	1	1	11
GO:0006863 purine nucleobase transport	1	0.355133	1.282	0.091	Biological Process	GO:0006863	purine nucleobase transport	0.046375	0.355133	0	1	1	11
GO:0015791 polyol transport	1	0.355133	1.282	0.091	Biological Process	GO:0015791	polyol transport	0.046375	0.355133	1	0	1	11
GO:0030026 cellular manganese ion homeostasis	1	0.355133	1.282	0.091	Biological Process	GO:0030026	cellular manganese ion homeostasis	0.046375	0.355133	1	0	1	11
GO:0046498 S-adenosylhomocysteine metabolic process	1	0.355133	1.282	0.091	Biological Process	GO:0046498	S-adenosylhomocysteine metabolic process	0.046375	0.355133	0	1	1	11
GO:0055071 manganese ion homeostasis	1	0.355133	1.282	0.091	Biological Process	GO:0055071	manganese ion homeostasis	0.046375	0.355133	1	0	1	11
GO:0097048 dendritic cell apoptotic process	1	0.355133	1.282	0.091	Biological Process	GO:0097048	dendritic cell apoptotic process	0.046375	0.355133	1	0	1	11
GO:2000668 regulation of dendritic cell apoptotic process	1	0.355133	1.282	0.091	Biological Process	GO:2000668	regulation of dendritic cell apoptotic process	0.046375	0.355133	1	0	1	11
GO:0048534 hematopoietic or lymphoid organ development	7	0.355133	8.974	0.009	Biological Process	GO:0048534	hematopoietic or lymphoid organ development	0.0463966	0.355133	6	1	7	765
GO:0022610 biological adhesion	10	0.35932	12.821	0.008	Biological Process	GO:0022610	biological adhesion	0.047237	0.35932	7	3	10	1279
GO:0098609 cell-cell adhesion	6	0.35932	7.692	0.01	Biological Process	GO:0098609	cell-cell adhesion	0.0472927	0.35932	5	1	6	609
GO:0052689 carboxylic ester hydrolase activity	2	0.359493	2.353	0.013	Molecular Function	GO:0052689	carboxylic ester hydrolase activity	0.155324	0.359493	1	1	2	159
GO:0003950 NAD+ ADP-ribosyltransferase activity	1	0.359493	1.176	0.026	Molecular Function	GO:0003950	NAD+ ADP-ribosyltransferase activity	0.158343	0.359493	1	0	1	39
GO:0015278 calcium-release channel activity	1	0.359493	1.176	0.026	Molecular Function	GO:0015278	calcium-release channel activity	0.158343	0.359493	0	1	1	39
GO:0016639 oxidoreductase activity, acting on the CH-NH2 group of donors, NAD or NADP as acceptor	1	0.359493	1.176	0.026	Molecular Function	GO:0016639	oxidoreductase activity, acting on the CH-NH2 group of donors, NAD or NADP as acceptor	0.158343	0.359493	0	1	1	39
GO:0008514 organic anion transmembrane transporter activity	3	0.359493	3.529	0.01	Molecular Function	GO:0008514	organic anion transmembrane transporter activity	0.158843	0.359493	3	0	3	312
GO:0004791 thioredoxin-disulfide reductase activity	1	0.359493	1.176	0.025	Molecular Function	GO:0004791	thioredoxin-disulfide reductase activity	0.162059	0.359493	0	1	1	40
GO:0004896 cytokine receptor activity	1	0.359493	1.176	0.025	Molecular Function	GO:0004896	cytokine receptor activity	0.162059	0.359493	1	0	1	40
GO:0015930 glutamate synthase activity	1	0.359493	1.176	0.025	Molecular Function	GO:0015930	glutamate synthase activity	0.162059	0.359493	0	1	1	40
GO:0016641 oxidoreductase activity, acting on the CH-NH2 group of donors, oxygen as acceptor	1	0.359493	1.176	0.025	Molecular Function	GO:0016641	oxidoreductase activity, acting on the CH-NH2 group of donors, oxygen as acceptor	0.162059	0.359493	0	1	1	40
GO:0051959 dynein light intermediate chain binding	1	0.359493	1.176	0.025	Molecular Function	GO:0051959	dynein light intermediate chain binding	0.162059	0.359493	0	1	1	40
GO:0022853 active ion transmembrane transporter activity	5	0.359493	5.882	0.008	Molecular Function	GO:0022853	active ion transmembrane transporter activity	0.164536	0.359493	3	2	5	658
GO:0008569 minus-end-directed microtubule motor activity	1	0.359493	1.176	0.024	Molecular Function	GO:0008569	minus-end-directed microtubule motor activity	0.165758	0.359493	0	1	1	41
GO:0015485 cholesterol binding	1	0.359493	1.176	0.024	Molecular Function	GO:0015485	cholesterol binding	0.165758	0.359493	0	1	1	41
GO:0016799 hydrolase activity, hydrolyzing N-glycosyl compounds	1	0.359493	1.176	0.024	Molecular Function	GO:0016799	hydrolase activity, hydrolyzing N-glycosyl compounds	0.165758	0.359493	0	1	1	41
GO:0045505 dynein intermediate chain binding	1	0.359493	1.176	0.024	Molecular Function	GO:0045505	dynein intermediate chain binding	0.165758	0.359493	0	1	1	41
GO:0099604 ligand-gated calcium channel activity	1	0.359493	1.176	0.024	Molecular Function	GO:0099604	ligand-gated calcium channel activity	0.165758	0.359493	0	1	1	41
GO:0140375 immune receptor activity	1	0.359493	1.176	0.024	Molecular Function	GO:0140375	immune receptor activity	0.165758	0.359493	1	0	1	41
GO:0016684 oxidoreductase activity, acting on peroxide as acceptor	1	0.365938	1.176	0.024	Molecular Function	GO:0016684	oxidoreductase activity, acting on peroxide as acceptor	0.169442	0.365938	1	0	1	42
GO:0019637 organophosphate metabolic process	11	0.367519	14.103	0.007	Biological Process	GO:0019637	organophosphate metabolic process	0.0496645	0.367519	6	5	11	1470
GO:0019915 lipid storage	2	0.367519	2.564	0.024	Biological Process	GO:0019915	lipid storage	0.0497953	0.367519	0	2	2	83
GO:0002793 positive regulation of peptide secretion	3	0.367519	3.846	0.016	Biological Process	GO:0002793	positive regulation of peptide secretion	0.0500388	0.367519	1	2	3	192
GO:0002694 regulation of leukocyte activation	4	0.367519	5.128	0.012	Biological Process	GO:0002694	regulation of leukocyte activation	0.0502354	0.367519	4	0	4	322
GO:0001767 establishment of lymphocyte polarity	1	0.367519	1.282	0.083	Biological Process	GO:0001767	establishment of lymphocyte polarity	0.050484	0.367519	1	0	1	12
GO:0001913 T cell mediated cytotoxicity	1	0.367519	1.282	0.083	Biological Process	GO:0001913	T cell mediated cytotoxicity	0.050484	0.367519	1	0	1	12
GO:0002438 acute inflammatory response to antigenic stimulus	1	0.367519	1.282	0.083	Biological Process	GO:0002438	acute inflammatory response to antigenic stimulus	0.050484	0.367519	1	0	1	12
GO:0003417 growth plate cartilage development	1	0.367519	1.282	0.083	Biological Process	GO:0003417	growth plate cartilage development	0.050484	0.367519	1	0	1	12
GO:0019856 pyrimidine nucleobase biosynthetic process	1	0.367519	1.282	0.083	Biological Process	GO:0019856	pyrimidine nucleobase biosynthetic process	0.050484	0.367519	0	1	1	12
GO:0045624 positive regulation of T-helper cell differentiation	1	0.367519	1.282	0.083	Biological Process	GO:0045624	positive regulation of T-helper cell differentiation	0.050484	0.367519	1	0	1	12
GO:0086036 regulation of cardiac muscle cell membrane potential	1	0.367519	1.282	0.083	Biological Process	GO:0086036	regulation of cardiac muscle cell membrane potential	0.050484	0.367519	0	1	1	12
GO:0070372 regulation of ERK1 and ERK2 cascade	3	0.367519	3.846	0.016	Biological Process	GO:0070372	regulation of ERK1 and ERK2 cascade	0.0506764	0.367519	3	0	3	193
GO:0002819 regulation of adaptive immune response	2	0.367519	2.564	0.024	Biological Process	GO:0002819	regulation of adaptive immune response	0.0508708	0.367519	2	0	2	84
GO:0006536 glutamate metabolic process	2	0.367519	2.564	0.024	Biological Process	GO:0006536	glutamate metabolic process	0.0508708	0.367519	0	2	2	84
GO:0032934 sterol binding	1	0.370743	1.176	0.023	Molecular Function	GO:0032934	sterol binding	0.173109	0.370743	0	1	1	43
GO:0043548 phosphatidylinositol 3-kinase binding	1	0.370743	1.176	0.023	Molecular Function	GO:0043548	phosphatidylinositol 3-kinase binding	0.173109	0.370743	1	0	1	43
GO:0009235 cobalamin metabolic process	2	0.372121	2.564	0.023	Biological Process	GO:0009235	cobalamin metabolic process	0.0530468	0.372121	0	2	2	86
GO:0046854 phosphatidylinositol phosphate biosynthetic process	2	0.372121	2.564	0.023	Biological Process	GO:0046854	phosphatidylinositol phosphate biosynthetic process	0.0530468	0.372121	2	0	2	86
GO:0070997 neuron death	4	0.372121	5.128	0.012	Biological Process	GO:0070997	neuron death	0.053089	0.372121	1	3	4	328
GO:1901607 alpha-amino acid biosynthetic process	4	0.372121	5.128	0.012	Biological Process	GO:1901607	alpha-amino acid biosynthetic process	0.0540597	0.372121	1	3	4	330
GO:0002076 osteoblast development	1	0.372121	1.282	0.077	Biological Process	GO:0002076	osteoblast development	0.0545757	0.372121	0	1	1	13
GO:0006828 manganese ion transport	1	0.372121	1.282	0.077	Biological Process	GO:0006828	manganese ion transport	0.0545757	0.372121	0	1	1	13
GO:0007158 neuron cell-cell adhesion	1	0.372121	1.282	0.077	Biological Process	GO:0007158	neuron cell-cell adhesion	0.0545757	0.372121	0	1	1	13
GO:0014831 gastro-intestinal system smooth muscle contraction	1	0.372121	1.282	0.077	Biological Process	GO:0014831	gastro-intestinal system smooth muscle contraction	0.0545757	0.372121	0	1	1	13
GO:0045063 T-helper 1 cell differentiation	1	0.372121	1.282	0.077	Biological Process	GO:0045063	T-helper 1 cell differentiation	0.0545757	0.372121	1	0	1	13
GO:0045887 positive regulation of synaptic assembly at neuromuscular junction	1	0.372121	1.282	0.077	Biological Process	GO:0045887	positive regulation of synaptic assembly at neuromuscular junction	0.0545757	0.372121	0	1	1	13
GO:0046098 guanine metabolic process	1	0.372121	1.282	0.077	Biological Process	GO:0046098	guanine metabolic process	0.0545757	0.372121	0	1	1	13
GO:0046352 disaccharide catabolic process	1	0.372121	1.282	0.077	Biological Process	GO:0046352	disaccharide catabolic process	0.0545757	0.372121	0	1	1	13
GO:0098703 calcium ion import across plasma membrane	1	0.372121	1.282	0.077	Biological Process	GO:0098703	calcium ion import across plasma membrane	0.0545757	0.372121	0	1	1	13
GO:1902656 calcium ion import into cytosol	1	0.372121	1.282	0.077	Biological Process	GO:1902656	calcium ion import into cytosol	0.0545757	0.372121	0	1	1	13
GO:2000650 negative regulation of sodium ion transmembrane transporter activity	1	0.372121	1.282	0.077	Biological Process	GO:2000650	negative regulation of sodium ion transmembrane transporter activity	0.0545757	0.372121	0	1	1	13
GO:0030336 negative regulation of cell migration	3	0.372121	3.846	0.015	Biological Process	GO:0030336	negative regulation of cell migration	0.0545854	0.372121	1	2	3	199
GO:0090407 organophosphate biosynthetic process	8	0.372121	10.256	0.008	Biological Process	GO:0090407	organophosphate biosynthetic process	0.054845	0.372121	5	3	8	963
GO:0042129 regulation of T cell proliferation	2	0.372121	2.564	0.023	Biological Process	GO:0042129	regulation of T cell proliferation	0.0552556	0.372121	2	0	2	88
GO:1901216 positive regulation of neuron death	2	0.372121	2.564	0.023	Biological Process	GO:1901216	positive regulation of neuron death	0.0552556	0.372121	0	2	2	88
GO:0002520 immune system development	7	0.372121	8.974	0.009	Biological Process	GO:0002520	immune system development	0.0567778	0.372121	6	1	7	801
GO:0030099 myeloid cell differentiation	4	0.372121	5.128	0.012	Biological Process	GO:0030099	myeloid cell differentiation	0.0570295	0.372121	4	0	4	336
GO:0051651 maintenance of location in cell	3	0.372121	3.846	0.015	Biological Process	GO:0051651	maintenance of location in cell	0.0572699	0.372121	2	1	3	203
GO:2000146 negative regulation of cell motility	3	0.372121	3.846	0.015	Biological Process	GO:2000146	negative regulation of cell motility	0.0572699	0.372121	1	2	3	203
GO:0042133 neurotransmitter metabolic process	2	0.372121	2.564	0.022	Biological Process	GO:0042133	neurotransmitter metabolic process	0.0574965	0.372121	0	2	2	90
GO:0050708 regulation of protein secretion	4	0.372121	5.128	0.012	Biological Process	GO:0050708	regulation of protein secretion	0.057533	0.372121	1	3	4	337
GO:1903707 negative regulation of hemopoiesis	2	0.372121	2.564	0.022	Biological Process	GO:1903707	negative regulation of hemopoiesis	0.0586287	0.372121	2	0	2	91
GO:0002250 adaptive immune response	3	0.372121	3.846	0.015	Biological Process	GO:0002250	adaptive immune response	0.0586354	0.372121	3	0	3	205
GO:0003094 glomerular filtration	1	0.372121	1.282	0.071	Biological Process	GO:0003094	glomerular filtration	0.0586499	0.372121	0	1	1	14
GO:0007213 G protein-coupled acetylcholine receptor signaling pathway	1	0.372121	1.282	0.071	Biological Process	GO:0007213	G protein-coupled acetylcholine receptor signaling pathway	0.0586499	0.372121	0	1	1	14
GO:0010878 cholesterol storage	1	0.372121	1.282	0.071	Biological Process	GO:0010878	cholesterol storage	0.0586499	0.372121	0	1	1	14
GO:0015851 nucleobase transport	1	0.372121	1.282	0.071	Biological Process	GO:0015851	nucleobase transport	0.0586499	0.372121	0	1	1	14
GO:0031342 negative regulation of cell killing	1	0.372121	1.282	0.071	Biological Process	GO:0031342	negative regulation of cell killing	0.0586499	0.372121	1	0	1	14
GO:0038111 interleukin-7-mediated signaling pathway	1	0.372121	1.282	0.071	Biological Process	GO:0038111	interleukin-7-mediated signaling pathway	0.0586499	0.372121	1	0	1	14
GO:0042026 protein refolding	1	0.372121	1.282	0.071	Biological Process	GO:0042026	protein refolding	0.0586499	0.372121	0	1	1	14
GO:0050862 positive regulation of T cell receptor signaling pathway	1	0.372121	1.282	0.071	Biological Process	GO:0050862	positive regulation of T cell receptor signaling pathway	0.0586499	0.372121	1	0	1	14
GO:0050901 leukocyte tethering or rolling	1	0.372121	1.282	0.071	Biological Process	GO:0050901	leukocyte tethering or rolling	0.0586499	0.372121	1	0	1	14
GO:0071624 positive regulation of granulocyte chemotaxis	1	0.372121	1.282	0.071	Biological Process	GO:0071624	positive regulation of granulocyte chemotaxis	0.0586499	0.372121	1	0	1	14
GO:0090023 positive regulation of neutrophil chemotaxis	1	0.372121	1.282	0.071	Biological Process	GO:0090023	positive regulation of neutrophil chemotaxis	0.0586499	0.372121	1	0	1	14
GO:1902306 negative regulation of sodium ion transmembrane transport	1	0.372121	1.282	0.071	Biological Process	GO:1902306	negative regulation of sodium ion transmembrane transport	0.0586499	0.372121	0	1	1	14
GO:0071310 cellular response to organic substance	14	0.372121	17.949	0.007	Biological Process	GO:0071310	cellular response to organic substance	0.0587369	0.372121	6	8	14	2077
GO:0043648 dicarboxylic acid metabolic process	3	0.373453	3.846	0.015	Biological Process	GO:0043648	dicarboxylic acid metabolic process	0.0593239	0.373453	0	3	3	206
GO:0070371 ERK1 and ERK2 cascade	3	0.373453	3.846	0.015	Biological Process	GO:0070371	ERK1 and ERK2 cascade	0.0593239	0.373453	3	0	3	206
GO:0120034 positive regulation of plasma membrane bounded cell projection assembly	2	0.373453	2.564	0.022	Biological Process	GO:0120034	positive regulation of plasma membrane bounded cell projection assembly	0.0597687	0.373453	1	1	2	92
GO:0043650 dicarboxylic acid biosynthetic process	2	0.373453	2.564	0.022	Biological Process	GO:0043650	dicarboxylic acid biosynthetic process	0.0609164	0.373453	0	2	2	93
GO:0097529 myeloid leukocyte migration	2	0.373453	2.564	0.022	Biological Process	GO:0097529	myeloid leukocyte migration	0.0609164	0.373453	2	0	2	93
GO:0050865 regulation of cell activation	4	0.373453	5.128	0.012	Biological Process	GO:0050865	regulation of cell activation	0.0616468	0.373453	4	0	4	345
GO:0071346 cellular response to interferon-gamma	2	0.373453	2.564	0.021	Biological Process	GO:0071346	cellular response to interferon-gamma	0.0620716	0.373453	2	0	2	94
GO:0005997 xylulose metabolic process	1	0.373453	1.282	0.067	Biological Process	GO:0005997	xylulose metabolic process	0.0627067	0.373453	0	1	1	15
GO:0006691 leukotriene metabolic process	1	0.373453	1.282	0.067	Biological Process	GO:0006691	leukotriene metabolic process	0.0627067	0.373453	1	0	1	15
GO:0033194 response to hydroperoxide	1	0.373453	1.282	0.067	Biological Process	GO:0033194	response to hydroperoxide	0.0627067	0.373453	0	1	1	15
GO:0040037 negative regulation of fibroblast growth factor receptor signaling pathway	1	0.373453	1.282	0.067	Biological Process	GO:0040037	negative regulation of fibroblast growth factor receptor signaling pathway	0.0627067	0.373453	0	1	1	15
GO:0060572 morphogenesis of an epithelial bud	1	0.373453	1.282	0.067	Biological Process	GO:0060572	morphogenesis of an epithelial bud	0.0627067	0.373453	0	1	1	15
GO:0080182 histone H3-K4 trimethylation	1	0.373453	1.282	0.067	Biological Process	GO:0080182	histone H3-K4 trimethylation	0.0627067	0.373453	1	0	1	15
GO:0098760 response to interleukin-7	1	0.373453	1.282	0.067	Biological Process	GO:0098760	response to interleukin-7	0.0627067	0.373453	1	0	1	15
GO:0098761 cellular response to interleukin-7	1	0.373453	1.282	0.067	Biological Process	GO:0098761	cellular response to interleukin-7	0.0627067	0.373453	1	0	1	15
GO:1904398 positive regulation of neuromuscular junction development	1	0.373453	1.282	0.067	Biological Process	GO:1904398	positive regulation of neuromuscular junction development	0.0627067	0.373453	0	1	1	15
GO:1905331 negative regulation of morphogenesis of an epithelium	1	0.373453	1.282	0.067	Biological Process	GO:1905331	negative regulation of morphogenesis of an epithelium	0.0627067	0.373453	0	1	1	15
GO:0046394 carboxylic acid biosynthetic process	7	0.373453	8.974	0.009	Biological Process	GO:0046394	carboxylic acid biosynthetic process	0.063129	0.373453	2	5	7	821
GO:1901135 carbohydrate derivative metabolic process	11	0.373453	14.103	0.007	Biological Process	GO:1901135	carbohydrate derivative metabolic process	0.0632327	0.373453	4	7	11	1532
GO:0007528 neuromuscular junction development	2	0.373453	2.564	0.021	Biological Process	GO:0007528	neuromuscular junction development	0.0632343	0.373453	0	2	2	95
GO:0002791 regulation of peptide secretion	4	0.373453	5.128	0.011	Biological Process	GO:0002791	regulation of peptide secretion	0.0648326	0.373453	1	3	4	351
GO:0006875 cellular metal ion homeostasis	5	0.373453	6.41	0.01	Biological Process	GO:0006875	cellular metal ion homeostasis	0.0652993	0.373453	4	1	5	502
GO:1904892 regulation of receptor signaling pathway via STAT	2	0.373453	2.564	0.021	Biological Process	GO:1904892	regulation of receptor signaling pathway via STAT	0.0655819	0.373453	2	0	2	97
GO:0005991 trehalose metabolic process	1	0.373453	1.282	0.062	Biological Process	GO:0005991	trehalose metabolic process	0.0667463	0.373453	0	1	1	16
GO:0006072 glycerol-3-phosphate metabolic process	1	0.373453	1.282	0.062	Biological Process	GO:0006072	glycerol-3-phosphate metabolic process	0.0667463	0.373453	0	1	1	16
GO:0007171 activation of transmembrane receptor protein tyrosine kinase activity	1	0.373453	1.282	0.062	Biological Process	GO:0007171	activation of transmembrane receptor protein tyrosine kinase activity	0.0667463	0.373453	0	1	1	16
GO:0010766 negative regulation of sodium ion transport	1	0.373453	1.282	0.062	Biological Process	GO:0010766	negative regulation of sodium ion transport	0.0667463	0.373453	0	1	1	16
GO:0018342 protein prenylation	1	0.373453	1.282	0.062	Biological Process	GO:0018342	protein prenylation	0.0667463	0.373453	0	1	1	16
GO:0035246 peptidyl-arginine N-methylation	1	0.373453	1.282	0.062	Biological Process	GO:0035246	peptidyl-arginine N-methylation	0.0667463	0.373453	0	1	1	16
GO:0035584 calcium-mediated signaling using intracellular calcium source	1	0.373453	1.282	0.062	Biological Process	GO:0035584	calcium-mediated signaling using intracellular calcium source	0.0667463	0.373453	0	1	1	16
GO:0044849 estrous cycle	1	0.373453	1.282	0.062	Biological Process	GO:0044849	estrous cycle	0.0667463	0.373453	0	1	1	16
GO:0045671 negative regulation of osteoclast differentiation	1	0.373453	1.282	0.062	Biological Process	GO:0045671	negative regulation of osteoclast differentiation	0.0667463	0.373453	1	0	1	16
GO:0051290 protein heterotetramerization	1	0.373453	1.282	0.062	Biological Process	GO:0051290	protein heterotetramerization	0.0667463	0.373453	0	1	1	16
GO:0060065 uterus development	1	0.373453	1.282	0.062	Biological Process	GO:0060065	uterus development	0.0667463	0.373453	1	0	1	16
GO:0061756 leukocyte adhesion to vascular endothelial cell	1	0.373453	1.282	0.062	Biological Process	GO:0061756	leukocyte adhesion to vascular endothelial cell	0.0667463	0.373453	1	0	1	16
GO:0070233 negative regulation of T cell apoptotic process	1	0.373453	1.282	0.062	Biological Process	GO:0070233	negative regulation of T cell apoptotic process	0.0667463	0.373453	1	0	1	16
GO:0070478 nuclear-transcribed mRNA catabolic process, 3'-5' exonucleolytic nonsense-mediated decay	1	0.373453	1.282	0.062	Biological Process	GO:0070478	nuclear-transcribed mRNA catabolic process, 3'-5' exonucleolytic nonsense-mediated decay	0.0667463	0.373453	1	0	1	16
GO:0071501 cellular response to sterol depletion	1	0.373453	1.282	0.062	Biological Process	GO:0071501	cellular response to sterol depletion	0.0667463	0.373453	0	1	1	16
GO:0090022 regulation of neutrophil chemotaxis	1	0.373453	1.282	0.062	Biological Process	GO:0090022	regulation of neutrophil chemotaxis	0.0667463	0.373453	1	0	1	16
GO:0097205 renal filtration	1	0.373453	1.282	0.062	Biological Process	GO:0097205	renal filtration	0.0667463	0.373453	0	1	1	16
GO:0097354 prenylation	1	0.373453	1.282	0.062	Biological Process	GO:0097354	prenylation	0.0667463	0.373453	0	1	1	16
GO:1900409 positive regulation of cellular response to oxidative stress	1	0.373453	1.282	0.062	Biological Process	GO:1900409	positive regulation of cellular response to oxidative stress	0.0667463	0.373453	0	1	1	16
GO:1903209 positive regulation of oxidative stress-induced cell death	1	0.373453	1.282	0.062	Biological Process	GO:1903209	positive regulation of oxidative stress-induced cell death	0.0667463	0.373453	0	1	1	16
GO:0015144 carbohydrate transmembrane transporter activity	2	0.374404	2.353	0.012	Molecular Function	GO:0015144	carbohydrate transmembrane transporter activity	0.175547	0.374404	0	2	2	172
GO:0015444 P-type magnesium transporter activity	1	0.374493	1.176	0.023	Molecular Function	GO:0015444	P-type magnesium transporter activity	0.176761	0.374493	0	1	1	44
GO:0017171 serine hydrolase activity	4	0.374493	4.706	0.008	Molecular Function	GO:0017171	serine hydrolase activity	0.177046	0.374493	2	2	4	498
GO:0005402 carbohydrate:cation symporter activity	1	0.377802	1.176	0.022	Molecular Function	GO:0005402	carbohydrate:cation symporter activity	0.180396	0.377802	0	1	1	45
GO:0008200 ion channel inhibitor activity	1	0.377802	1.176	0.022	Molecular Function	GO:0008200	ion channel inhibitor activity	0.180396	0.377802	0	1	1	45
GO:0097367 carbohydrate derivative binding	20	0.377802	23.529	0.005	Molecular Function	GO:0097367	carbohydrate derivative binding	0.180816	0.377802	11	9	20	3682
GO:0044283 small molecule biosynthetic process	10	0.38083	12.821	0.007	Biological Process	GO:0044283	small molecule biosynthetic process	0.0685522	0.38083	4	6	10	1369
GO:0006898 receptor-mediated endocytosis	3	0.38083	3.846	0.014	Biological Process	GO:0006898	receptor-mediated endocytosis	0.0686198	0.38083	2	1	3	219
GO:0019751 polyol metabolic process	3	0.38083	3.846	0.014	Biological Process	GO:0019751	polyol metabolic process	0.0686198	0.38083	2	1	3	219
GO:0120031 plasma membrane bounded cell projection assembly	5	0.380838	6.41	0.01	Biological Process	GO:0120031	plasma membrane bounded cell projection assembly	0.0688832	0.380838	2	3	5	510
GO:0034341 response to interferon-gamma	2	0.380838	2.564	0.02	Biological Process	GO:0034341	response to interferon-gamma	0.0691575	0.380838	2	0	2	100
GO:0006874 cellular calcium ion homeostasis	4	0.380838	5.128	0.011	Biological Process	GO:0006874	cellular calcium ion homeostasis	0.0692131	0.380838	3	1	4	359
GO:0051271 negative regulation of cellular component movement	3	0.380838	3.846	0.014	Biological Process	GO:0051271	negative regulation of cellular component movement	0.0693609	0.380838	1	2	3	220
GO:0019752 carboxylic acid metabolic process	11	0.3811	14.103	0.007	Biological Process	GO:0019752	carboxylic acid metabolic process	0.0695937	0.3811	3	8	11	1558
GO:0005343 organic acid:sodium symporter activity	1	0.381388	1.176	0.022	Molecular Function	GO:0005343	organic acid:sodium symporter activity	0.184016	0.381388	1	0	1	46
GO:0016248 channel inhibitor activity	1	0.381388	1.176	0.022	Molecular Function	GO:0016248	channel inhibitor activity	0.184016	0.381388	0	1	1	46
GO:0006168 adenine salvage	1	0.381447	1.282	0.059	Biological Process	GO:0006168	adenine salvage	0.0707688	0.381447	0	1	1	17
GO:0006991 response to sterol depletion	1	0.381447	1.282	0.059	Biological Process	GO:0006991	response to sterol depletion	0.0707688	0.381447	0	1	1	17
GO:0034427 nuclear-transcribed mRNA catabolic process, exonucleolytic, 3'-5'	1	0.381447	1.282	0.059	Biological Process	GO:0034427	nuclear-transcribed mRNA catabolic process, exonucleolytic, 3'-5'	0.0707688	0.381447	1	0	1	17
GO:0048535 lymph node development	1	0.381447	1.282	0.059	Biological Process	GO:0048535	lymph node development	0.0707688	0.381447	1	0	1	17
GO:0051571 positive regulation of histone H3-K4 methylation	1	0.381447	1.282	0.059	Biological Process	GO:0051571	positive regulation of histone H3-K4 methylation	0.0707688	0.381447	1	0	1	17
GO:0052646 alditol phosphate metabolic process	1	0.381447	1.282	0.059	Biological Process	GO:0052646	alditol phosphate metabolic process	0.0707688	0.381447	0	1	1	17
GO:0043280 positive regulation of cysteine-type endopeptidase activity involved in apoptotic process	2	0.383952	2.564	0.02	Biological Process	GO:0043280	positive regulation of cysteine-type endopeptidase activity involved in apoptotic process	0.0715763	0.383952	1	1	2	102
GO:1901657 glycosyl compound metabolic process	3	0.383952	3.846	0.013	Biological Process	GO:1901657	glycosyl compound metabolic process	0.0716063	0.383952	1	2	3	223
GO:0043547 positive regulation of GTPase activity	4	0.385205	5.128	0.011	Biological Process	GO:0043547	positive regulation of GTPase activity	0.0720272	0.385205	2	2	4	364
GO:0016053 organic acid biosynthetic process	7	0.385599	8.974	0.008	Biological Process	GO:0016053	organic acid biosynthetic process	0.0723739	0.385599	2	5	7	848
GO:1901566 organonitrogen compound biosynthetic process	18	0.385599	23.077	0.006	Biological Process	GO:1901566	organonitrogen compound biosynthetic process	0.0729224	0.385599	9	9	18	2941
GO:0003012 muscle system process	4	0.385599	5.128	0.011	Biological Process	GO:0003012	muscle system process	0.0737437	0.385599	1	3	4	367
GO:0098542 defense response to other organism	6	0.385599	7.692	0.009	Biological Process	GO:0098542	defense response to other organism	0.0738348	0.385599	6	0	6	683
GO:0040013 negative regulation of locomotion	3	0.385599	3.846	0.013	Biological Process	GO:0040013	negative regulation of locomotion	0.0738844	0.385599	1	2	3	226
GO:0002823 negative regulation of adaptive immune response based on somatic recombination of immune receptors built from immunoglobulin superfamily domains	1	0.385599	1.282	0.056	Biological Process	GO:0002823	negative regulation of adaptive immune response based on somatic recombination of immune receptors built from immunoglobulin superfamily domains	0.0747741	0.385599	1	0	1	18
GO:0003416 endochondral bone growth	1	0.385599	1.282	0.056	Biological Process	GO:0003416	endochondral bone growth	0.0747741	0.385599	1	0	1	18
GO:0032731 positive regulation of interleukin-1 beta production	1	0.385599	1.282	0.056	Biological Process	GO:0032731	positive regulation of interleukin-1 beta production	0.0747741	0.385599	1	0	1	18
GO:0036376 sodium ion export across plasma membrane	1	0.385599	1.282	0.056	Biological Process	GO:0036376	sodium ion export across plasma membrane	0.0747741	0.385599	0	1	1	18
GO:0046084 adenine biosynthetic process	1	0.385599	1.282	0.056	Biological Process	GO:0046084	adenine biosynthetic process	0.0747741	0.385599	0	1	1	18
GO:0070481 nuclear-transcribed mRNA catabolic process, non-stop decay	1	0.385599	1.282	0.056	Biological Process	GO:0070481	nuclear-transcribed mRNA catabolic process, non-stop decay	0.0747741	0.385599	1	0	1	18
GO:0072176 nephric duct development	1	0.385599	1.282	0.056	Biological Process	GO:0072176	nephric duct development	0.0747741	0.385599	1	0	1	18
GO:0043094 cellular metabolic compound salvage	2	0.385599	2.564	0.019	Biological Process	GO:0043094	cellular metabolic compound salvage	0.0752557	0.385599	0	2	2	105
GO:0055074 calcium ion homeostasis	4	0.385599	5.128	0.011	Biological Process	GO:0055074	calcium ion homeostasis	0.0760648	0.385599	3	1	4	371
GO:0001819 positive regulation of cytokine production	3	0.385599	3.846	0.013	Biological Process	GO:0001819	positive regulation of cytokine production	0.0761947	0.385599	2	1	3	229
GO:0006939 smooth muscle contraction	2	0.385599	2.564	0.019	Biological Process	GO:0006939	smooth muscle contraction	0.0777418	0.385599	1	1	2	107
GO:0098655 cation transmembrane transport	8	0.385599	10.256	0.008	Biological Process	GO:0098655	cation transmembrane transport	0.0779735	0.385599	5	3	8	1039
GO:0030155 regulation of cell adhesion	5	0.385599	6.41	0.009	Biological Process	GO:0030155	regulation of cell adhesion	0.0783153	0.385599	5	0	5	530
GO:0002820 negative regulation of adaptive immune response	1	0.385599	1.282	0.053	Biological Process	GO:0002820	negative regulation of adaptive immune response	0.0787623	0.385599	1	0	1	19
GO:0006562 proline catabolic process	1	0.385599	1.282	0.053	Biological Process	GO:0006562	proline catabolic process	0.0787623	0.385599	0	1	1	19
GO:0008616 queuosine biosynthetic process	1	0.385599	1.282	0.053	Biological Process	GO:0008616	queuosine biosynthetic process	0.0787623	0.385599	1	0	1	19
GO:0009263 deoxyribonucleotide biosynthetic process	1	0.385599	1.282	0.053	Biological Process	GO:0009263	deoxyribonucleotide biosynthetic process	0.0787623	0.385599	1	0	1	19
GO:0009265 2'-deoxyribonucleotide biosynthetic process	1	0.385599	1.282	0.053	Biological Process	GO:0009265	2'-deoxyribonucleotide biosynthetic process	0.0787623	0.385599	1	0	1	19
GO:0018216 peptidyl-arginine methylation	1	0.385599	1.282	0.053	Biological Process	GO:0018216	peptidyl-arginine methylation	0.0787623	0.385599	0	1	1	19
GO:0032732 positive regulation of interleukin-1 production	1	0.385599	1.282	0.053	Biological Process	GO:0032732	positive regulation of interleukin-1 production	0.0787623	0.385599	1	0	1	19
GO:0034377 plasma lipoprotein particle assembly	1	0.385599	1.282	0.053	Biological Process	GO:0034377	plasma lipoprotein particle assembly	0.0787623	0.385599	0	1	1	19
GO:0036010 protein localization to endosome	1	0.385599	1.282	0.053	Biological Process	GO:0036010	protein localization to endosome	0.0787623	0.385599	0	1	1	19
GO:0042732 D-xylose metabolic process	1	0.385599	1.282	0.053	Biological Process	GO:0042732	D-xylose metabolic process	0.0787623	0.385599	0	1	1	19
GO:0046083 adenine metabolic process	1	0.385599	1.282	0.053	Biological Process	GO:0046083	adenine metabolic process	0.0787623	0.385599	0	1	1	19
GO:0046116 queuosine metabolic process	1	0.385599	1.282	0.053	Biological Process	GO:0046116	queuosine metabolic process	0.0787623	0.385599	1	0	1	19
GO:0046385 deoxyribose phosphate biosynthetic process	1	0.385599	1.282	0.053	Biological Process	GO:0046385	deoxyribose phosphate biosynthetic process	0.0787623	0.385599	1	0	1	19
GO:0060351 cartilage development involved in endochondral bone morphogenesis	1	0.385599	1.282	0.053	Biological Process	GO:0060351	cartilage development involved in endochondral bone morphogenesis	0.0787623	0.385599	1	0	1	19
GO:1901017 negative regulation of potassium ion transmembrane transporter activity	1	0.385599	1.282	0.053	Biological Process	GO:1901017	negative regulation of potassium ion transmembrane transporter activity	0.0787623	0.385599	0	1	1	19
GO:1902884 positive regulation of response to oxidative stress	1	0.385599	1.282	0.053	Biological Process	GO:1902884	positive regulation of response to oxidative stress	0.0787623	0.385599	0	1	1	19
GO:0002685 regulation of leukocyte migration	2	0.385599	2.564	0.018	Biological Process	GO:0002685	regulation of leukocyte migration	0.0802536	0.385599	2	0	2	109
GO:1901615 organic hydroxy compound metabolic process	6	0.385599	7.692	0.009	Biological Process	GO:1901615	organic hydroxy compound metabolic process	0.0813714	0.385599	3	3	6	701
GO:2001056 positive regulation of cysteine-type endopeptidase activity	2	0.385599	2.564	0.018	Biological Process	GO:2001056	positive regulation of cysteine-type endopeptidase activity	0.081519	0.385599	1	1	2	110
GO:0002707 negative regulation of lymphocyte mediated immunity	1	0.385599	1.282	0.05	Biological Process	GO:0002707	negative regulation of lymphocyte mediated immunity	0.0827336	0.385599	1	0	1	20
GO:0006206 pyrimidine nucleobase metabolic process	1	0.385599	1.282	0.05	Biological Process	GO:0006206	pyrimidine nucleobase metabolic process	0.0827336	0.385599	0	1	1	20
GO:0007339 binding of sperm to zona pellucida	1	0.385599	1.282	0.05	Biological Process	GO:0007339	binding of sperm to zona pellucida	0.0827336	0.385599	1	0	1	20
GO:0030682 mitigation of host defenses by symbiont	1	0.385599	1.282	0.05	Biological Process	GO:0030682	mitigation of host defenses by symbiont	0.0827336	0.385599	0	1	1	20
GO:0038092 nodal signaling pathway	1	0.385599	1.282	0.05	Biological Process	GO:0038092	nodal signaling pathway	0.0827336	0.385599	0	1	1	20
GO:0042088 T-helper 1 type immune response	1	0.385599	1.282	0.05	Biological Process	GO:0042088	T-helper 1 type immune response	0.0827336	0.385599	1	0	1	20
GO:0043576 regulation of respiratory gaseous exchange	1	0.385599	1.282	0.05	Biological Process	GO:0043576	regulation of respiratory gaseous exchange	0.0827336	0.385599	1	0	1	20
GO:0046135 pyrimidine nucleoside catabolic process	1	0.385599	1.282	0.05	Biological Process	GO:0046135	pyrimidine nucleoside catabolic process	0.0827336	0.385599	0	1	1	20
GO:0065005 protein-lipid complex assembly	1	0.385599	1.282	0.05	Biological Process	GO:0065005	protein-lipid complex assembly	0.0827336	0.385599	0	1	1	20
GO:0098868 bone growth	1	0.385599	1.282	0.05	Biological Process	GO:0098868	bone growth	0.0827336	0.385599	1	0	1	20
GO:1901673 regulation of mitotic spindle assembly	1	0.385599	1.282	0.05	Biological Process	GO:1901673	regulation of mitotic spindle assembly	0.0827336	0.385599	0	1	1	20
GO:1902624 positive regulation of neutrophil migration	1	0.385599	1.282	0.05	Biological Process	GO:1902624	positive regulation of neutrophil migration	0.0827336	0.385599	1	0	1	20
GO:1903831 signal transduction involved in cellular response to ammonium ion	1	0.385599	1.282	0.05	Biological Process	GO:1903831	signal transduction involved in cellular response to ammonium ion	0.0827336	0.385599	0	1	1	20
GO:0007259 receptor signaling pathway via JAK-STAT	2	0.385599	2.564	0.018	Biological Process	GO:0007259	receptor signaling pathway via JAK-STAT	0.0827907	0.385599	2	0	2	111
GO:0071347 cellular response to interleukin-1	2	0.385599	2.564	0.018	Biological Process	GO:0071347	cellular response to interleukin-1	0.0827907	0.385599	2	0	2	111
GO:0072503 cellular divalent inorganic cation homeostasis	4	0.385599	5.128	0.01	Biological Process	GO:0072503	cellular divalent inorganic cation homeostasis	0.0838617	0.385599	3	1	4	384
GO:0032973 amino acid export across plasma membrane	2	0.385599	2.564	0.018	Biological Process	GO:0032973	amino acid export across plasma membrane	0.0840684	0.385599	2	0	2	112
GO:0033228 cysteine export across plasma membrane	2	0.385599	2.564	0.018	Biological Process	GO:0033228	cysteine export across plasma membrane	0.0840684	0.385599	2	0	2	112
GO:1901606 alpha-amino acid catabolic process	3	0.385599	3.846	0.013	Biological Process	GO:1901606	alpha-amino acid catabolic process	0.0841239	0.385599	1	2	3	239
GO:0019221 cytokine-mediated signaling pathway	4	0.385599	5.128	0.01	Biological Process	GO:0019221	cytokine-mediated signaling pathway	0.0844774	0.385599	4	0	4	385
GO:0030031 cell projection assembly	5	0.385599	6.41	0.009	Biological Process	GO:0030031	cell projection assembly	0.0853153	0.385599	2	3	5	544
GO:0042883 cysteine transport	2	0.385599	2.564	0.018	Biological Process	GO:0042883	cysteine transport	0.0853523	0.385599	2	0	2	113
GO:1903712 cysteine transmembrane transport	2	0.385599	2.564	0.018	Biological Process	GO:1903712	cysteine transmembrane transport	0.0853523	0.385599	2	0	2	113
GO:1901698 response to nitrogen compound	8	0.385599	10.256	0.008	Biological Process	GO:1901698	response to nitrogen compound	0.0863481	0.385599	3	5	8	1063
GO:0042098 T cell proliferation	2	0.385599	2.564	0.018	Biological Process	GO:0042098	T cell proliferation	0.0866421	0.385599	2	0	2	114
GO:0001502 cartilage condensation	1	0.385599	1.282	0.048	Biological Process	GO:0001502	cartilage condensation	0.086688	0.385599	0	1	1	21
GO:0002063 chondrocyte development	1	0.385599	1.282	0.048	Biological Process	GO:0002063	chondrocyte development	0.086688	0.385599	0	1	1	21
GO:0002534 cytokine production involved in inflammatory response	1	0.385599	1.282	0.048	Biological Process	GO:0002534	cytokine production involved in inflammatory response	0.086688	0.385599	1	0	1	21
GO:0006145 purine nucleobase catabolic process	1	0.385599	1.282	0.048	Biological Process	GO:0006145	purine nucleobase catabolic process	0.086688	0.385599	0	1	1	21
GO:0032735 positive regulation of interleukin-12 production	1	0.385599	1.282	0.048	Biological Process	GO:0032735	positive regulation of interleukin-12 production	0.086688	0.385599	1	0	1	21
GO:0032780 negative regulation of ATPase activity	1	0.385599	1.282	0.048	Biological Process	GO:0032780	negative regulation of ATPase activity	0.086688	0.385599	0	1	1	21
GO:0033081 regulation of T cell differentiation in thymus	1	0.385599	1.282	0.048	Biological Process	GO:0033081	regulation of T cell differentiation in thymus	0.086688	0.385599	1	0	1	21
GO:0043096 purine nucleobase salvage	1	0.385599	1.282	0.048	Biological Process	GO:0043096	purine nucleobase salvage	0.086688	0.385599	0	1	1	21
GO:0043372 positive regulation of CD4-positive, alpha-beta T cell differentiation	1	0.385599	1.282	0.048	Biological Process	GO:0043372	positive regulation of CD4-positive, alpha-beta T cell differentiation	0.086688	0.385599	1	0	1	21
GO:0060571 morphogenesis of an epithelial fold	1	0.385599	1.282	0.048	Biological Process	GO:0060571	morphogenesis of an epithelial fold	0.086688	0.385599	0	1	1	21
GO:0095500 acetylcholine receptor signaling pathway	1	0.385599	1.282	0.048	Biological Process	GO:0095500	acetylcholine receptor signaling pathway	0.086688	0.385599	0	1	1	21
GO:1900015 regulation of cytokine production involved in inflammatory response	1	0.385599	1.282	0.048	Biological Process	GO:1900015	regulation of cytokine production involved in inflammatory response	0.086688	0.385599	1	0	1	21
GO:1905144 response to acetylcholine	1	0.385599	1.282	0.048	Biological Process	GO:1905144	response to acetylcholine	0.086688	0.385599	0	1	1	21
GO:1905145 cellular response to acetylcholine	1	0.385599	1.282	0.048	Biological Process	GO:1905145	cellular response to acetylcholine	0.086688	0.385599	0	1	1	21
GO:2000249 regulation of actin cytoskeleton reorganization	1	0.385599	1.282	0.048	Biological Process	GO:2000249	regulation of actin cytoskeleton reorganization	0.086688	0.385599	0	1	1	21
GO:0051336 regulation of hydrolase activity	8	0.385599	10.256	0.008	Biological Process	GO:0051336	regulation of hydrolase activity	0.0867082	0.385599	5	3	8	1064
GO:0004803 transposase activity	1	0.38693	1.176	0.021	Molecular Function	GO:0004803	transposase activity	0.18762	0.38693	0	1	1	47
GO:0140359 ABC-type transporter activity	2	0.38693	2.353	0.011	Molecular Function	GO:0140359	ABC-type transporter activity	0.188196	0.38693	2	0	2	180
GO:0005388 P-type calcium transporter activity	1	0.387277	1.176	0.021	Molecular Function	GO:0005388	P-type calcium transporter activity	0.191208	0.387277	0	1	1	48
GO:0047134 protein-disulfide reductase (NAD(P)) activity	1	0.387277	1.176	0.021	Molecular Function	GO:0047134	protein-disulfide reductase (NAD(P)) activity	0.191208	0.387277	0	1	1	48
GO:0015294 solute:cation symporter activity	2	0.387277	2.353	0.011	Molecular Function	GO:0015294	solute:cation symporter activity	0.191378	0.387277	1	1	2	182
GO:0043177 organic acid binding	2	0.387277	2.353	0.011	Molecular Function	GO:0043177	organic acid binding	0.191378	0.387277	0	2	2	182
GO:0036094 small molecule binding	22	0.388788	25.882	0.005	Molecular Function	GO:0036094	small molecule binding	0.192881	0.388788	10	12	22	4142
GO:0006721 terpenoid metabolic process	2	0.390224	2.564	0.017	Biological Process	GO:0006721	terpenoid metabolic process	0.0879379	0.390224	0	2	2	115
GO:0055065 metal ion homeostasis	5	0.390749	6.41	0.009	Biological Process	GO:0055065	metal ion homeostasis	0.0889366	0.390749	4	1	5	551
GO:0009072 aromatic amino acid family metabolic process	2	0.390749	2.564	0.017	Biological Process	GO:0009072	aromatic amino acid family metabolic process	0.0892395	0.390749	1	1	2	116
GO:0046916 cellular transition metal ion homeostasis	2	0.390749	2.564	0.017	Biological Process	GO:0046916	cellular transition metal ion homeostasis	0.0892395	0.390749	2	0	2	116
GO:0000302 response to reactive oxygen species	3	0.390749	3.846	0.012	Biological Process	GO:0000302	response to reactive oxygen species	0.0898776	0.390749	2	1	3	246
GO:0002709 regulation of T cell mediated immunity	1	0.390749	1.282	0.045	Biological Process	GO:0002709	regulation of T cell mediated immunity	0.0906256	0.390749	1	0	1	22
GO:0009313 oligosaccharide catabolic process	1	0.390749	1.282	0.045	Biological Process	GO:0009313	oligosaccharide catabolic process	0.0906256	0.390749	0	1	1	22
GO:0015721 bile acid and bile salt transport	1	0.390749	1.282	0.045	Biological Process	GO:0015721	bile acid and bile salt transport	0.0906256	0.390749	1	0	1	22
GO:0015887 pantothenate transmembrane transport	1	0.390749	1.282	0.045	Biological Process	GO:0015887	pantothenate transmembrane transport	0.0906256	0.390749	1	0	1	22
GO:0035036 sperm-egg recognition	1	0.390749	1.282	0.045	Biological Process	GO:0035036	sperm-egg recognition	0.0906256	0.390749	1	0	1	22
GO:0045622 regulation of T-helper cell differentiation	1	0.390749	1.282	0.045	Biological Process	GO:0045622	regulation of T-helper cell differentiation	0.0906256	0.390749	1	0	1	22
GO:0050857 positive regulation of antigen receptor-mediated signaling pathway	1	0.390749	1.282	0.045	Biological Process	GO:0050857	positive regulation of antigen receptor-mediated signaling pathway	0.0906256	0.390749	1	0	1	22
GO:0060384 innervation	1	0.390749	1.282	0.045	Biological Process	GO:0060384	innervation	0.0906256	0.390749	0	1	1	22
GO:0098926 postsynaptic signal transduction	1	0.390749	1.282	0.045	Biological Process	GO:0098926	postsynaptic signal transduction	0.0906256	0.390749	0	1	1	22
GO:0015718 monocarboxylic acid transport	3	0.390749	3.846	0.012	Biological Process	GO:0015718	monocarboxylic acid transport	0.0907129	0.390749	2	1	3	247
GO:0005416 amino acid:cation symporter activity	1	0.391082	1.176	0.02	Molecular Function	GO:0005416	amino acid:cation symporter activity	0.19478	0.391082	1	0	1	49
GO:0046474 glycerophospholipid biosynthetic process	3	0.397156	3.846	0.012	Biological Process	GO:0046474	glycerophospholipid biosynthetic process	0.0923932	0.397156	2	1	3	249
GO:0030003 cellular cation homeostasis	5	0.397288	6.41	0.009	Biological Process	GO:0030003	cellular cation homeostasis	0.093173	0.397288	4	1	5	559
GO:0034220 ion transmembrane transport	9	0.397288	11.538	0.007	Biological Process	GO:0034220	ion transmembrane transport	0.0941297	0.397288	5	4	9	1268
GO:0000101 sulfur amino acid transport	2	0.397288	2.564	0.017	Biological Process	GO:0000101	sulfur amino acid transport	0.0945029	0.397288	2	0	2	120
GO:0051897 positive regulation of protein kinase B signaling	2	0.397288	2.564	0.017	Biological Process	GO:0051897	positive regulation of protein kinase B signaling	0.0945029	0.397288	2	0	2	120
GO:0002691 regulation of cellular extravasation	1	0.397288	1.282	0.043	Biological Process	GO:0002691	regulation of cellular extravasation	0.0945464	0.397288	1	0	1	23
GO:0036159 inner dynein arm assembly	1	0.397288	1.282	0.043	Biological Process	GO:0036159	inner dynein arm assembly	0.0945464	0.397288	0	1	1	23
GO:0046415 urate metabolic process	1	0.397288	1.282	0.043	Biological Process	GO:0046415	urate metabolic process	0.0945464	0.397288	1	0	1	23
GO:0071622 regulation of granulocyte chemotaxis	1	0.397288	1.282	0.043	Biological Process	GO:0071622	regulation of granulocyte chemotaxis	0.0945464	0.397288	1	0	1	23
GO:1901380 negative regulation of potassium ion transmembrane transport	1	0.397288	1.282	0.043	Biological Process	GO:1901380	negative regulation of potassium ion transmembrane transport	0.0945464	0.397288	0	1	1	23
GO:1902622 regulation of neutrophil migration	1	0.397288	1.282	0.043	Biological Process	GO:1902622	regulation of neutrophil migration	0.0945464	0.397288	1	0	1	23
GO:2000516 positive regulation of CD4-positive, alpha-beta T cell activation	1	0.397288	1.282	0.043	Biological Process	GO:2000516	positive regulation of CD4-positive, alpha-beta T cell activation	0.0945464	0.397288	1	0	1	23
GO:0008203 cholesterol metabolic process	2	0.399432	2.564	0.017	Biological Process	GO:0008203	cholesterol metabolic process	0.0958326	0.399432	0	2	2	121
GO:0035821 modulation of process of other organism	2	0.399432	2.564	0.017	Biological Process	GO:0035821	modulation of process of other organism	0.0958326	0.399432	2	0	2	121
GO:0055088 lipid homeostasis	2	0.399432	2.564	0.017	Biological Process	GO:0055088	lipid homeostasis	0.0958326	0.399432	0	2	2	121
GO:0072006 nephron development	2	0.399432	2.564	0.017	Biological Process	GO:0072006	nephron development	0.0958326	0.399432	1	1	2	121
GO:0072507 divalent inorganic cation homeostasis	4	0.401798	5.128	0.01	Biological Process	GO:0072507	divalent inorganic cation homeostasis	0.0965954	0.401798	3	1	4	404
GO:0005375 copper ion transmembrane transporter activity	1	0.402191	1.176	0.02	Molecular Function	GO:0005375	copper ion transmembrane transporter activity	0.201878	0.402191	0	1	1	51
GO:0008172 S-methyltransferase activity	1	0.402191	1.176	0.02	Molecular Function	GO:0008172	S-methyltransferase activity	0.201878	0.402191	1	0	1	51
GO:0032944 regulation of mononuclear cell proliferation	2	0.402438	2.564	0.016	Biological Process	GO:0032944	regulation of mononuclear cell proliferation	0.0971678	0.402438	2	0	2	122
GO:0050670 regulation of lymphocyte proliferation	2	0.402438	2.564	0.016	Biological Process	GO:0050670	regulation of lymphocyte proliferation	0.0971678	0.402438	2	0	2	122
GO:0006816 calcium ion transport	4	0.402438	5.128	0.01	Biological Process	GO:0006816	calcium ion transport	0.0979168	0.402438	2	2	4	406
GO:0031579 membrane raft organization	1	0.402438	1.282	0.042	Biological Process	GO:0031579	membrane raft organization	0.0984505	0.402438	0	1	1	24
GO:0034695 response to prostaglandin E	1	0.402438	1.282	0.042	Biological Process	GO:0034695	response to prostaglandin E	0.0984505	0.402438	1	0	1	24
GO:0046113 nucleobase catabolic process	1	0.402438	1.282	0.042	Biological Process	GO:0046113	nucleobase catabolic process	0.0984505	0.402438	0	1	1	24
GO:0060740 prostate gland epithelium morphogenesis	1	0.402438	1.282	0.042	Biological Process	GO:0060740	prostate gland epithelium morphogenesis	0.0984505	0.402438	0	1	1	24
GO:0071731 response to nitric oxide	1	0.402438	1.282	0.042	Biological Process	GO:0071731	response to nitric oxide	0.0984505	0.402438	1	0	1	24
GO:0035023 regulation of Rho protein signal transduction	2	0.402438	2.564	0.016	Biological Process	GO:0035023	regulation of Rho protein signal transduction	0.0985083	0.402438	2	0	2	123
GO:0001934 positive regulation of protein phosphorylation	6	0.404202	7.692	0.008	Biological Process	GO:0001934	positive regulation of protein phosphorylation	0.0991366	0.404202	5	1	6	740
GO:0016810 hydrolase activity, acting on carbon-nitrogen (but not peptide) bonds	2	0.404512	2.353	0.011	Molecular Function	GO:0016810	hydrolase activity, acting on carbon-nitrogen (but not peptide) bonds	0.204178	0.404512	0	2	2	190
GO:0046934 phosphatidylinositol-4,5-bisphosphate 3-kinase activity	1	0.404512	1.176	0.019	Molecular Function	GO:0046934	phosphatidylinositol-4,5-bisphosphate 3-kinase activity	0.205404	0.404512	1	0	1	52
GO:0060590 ATPase regulator activity	1	0.404512	1.176	0.019	Molecular Function	GO:0060590	ATPase regulator activity	0.205404	0.404512	0	1	1	52
GO:0006096 glycolytic process	2	0.405511	2.564	0.016	Biological Process	GO:0006096	glycolytic process	0.0998541	0.405511	0	2	2	124
GO:0070588 calcium ion transmembrane transport	3	0.405511	3.846	0.012	Biological Process	GO:0070588	calcium ion transmembrane transport	0.100114	0.405511	2	1	3	258
GO:0006757 ATP generation from ADP	2	0.405511	2.564	0.016	Biological Process	GO:0006757	ATP generation from ADP	0.101205	0.405511	0	2	2	125
GO:0006959 humoral immune response	2	0.405511	2.564	0.016	Biological Process	GO:0006959	humoral immune response	0.101205	0.405511	2	0	2	125
GO:0001832 blastocyst growth	1	0.405511	1.282	0.04	Biological Process	GO:0001832	blastocyst growth	0.102338	0.405511	0	1	1	25
GO:0002704 negative regulation of leukocyte mediated immunity	1	0.405511	1.282	0.04	Biological Process	GO:0002704	negative regulation of leukocyte mediated immunity	0.102338	0.405511	1	0	1	25
GO:0032222 regulation of synaptic transmission, cholinergic	1	0.405511	1.282	0.04	Biological Process	GO:0032222	regulation of synaptic transmission, cholinergic	0.102338	0.405511	0	1	1	25
GO:0050892 intestinal absorption	1	0.405511	1.282	0.04	Biological Process	GO:0050892	intestinal absorption	0.102338	0.405511	0	1	1	25
GO:0052173 response to defenses of other organism	1	0.405511	1.282	0.04	Biological Process	GO:0052173	response to defenses of other organism	0.102338	0.405511	0	1	1	25
GO:0052200 response to host defenses	1	0.405511	1.282	0.04	Biological Process	GO:0052200	response to host defenses	0.102338	0.405511	0	1	1	25
GO:0060512 prostate gland morphogenesis	1	0.405511	1.282	0.04	Biological Process	GO:0060512	prostate gland morphogenesis	0.102338	0.405511	0	1	1	25
GO:0070232 regulation of T cell apoptotic process	1	0.405511	1.282	0.04	Biological Process	GO:0070232	regulation of T cell apoptotic process	0.102338	0.405511	1	0	1	25
GO:0075136 response to host	1	0.405511	1.282	0.04	Biological Process	GO:0075136	response to host	0.102338	0.405511	0	1	1	25
GO:0006873 cellular ion homeostasis	5	0.405511	6.41	0.009	Biological Process	GO:0006873	cellular ion homeostasis	0.102517	0.405511	4	1	5	576
GO:0070663 regulation of leukocyte proliferation	2	0.405511	2.564	0.016	Biological Process	GO:0070663	regulation of leukocyte proliferation	0.102561	0.405511	2	0	2	126
GO:0015849 organic acid transport	4	0.405511	5.128	0.01	Biological Process	GO:0015849	organic acid transport	0.102609	0.405511	4	0	4	413
GO:0055087 Ski complex	1	0.407895	1.515	0.333	Cellular Component	GO:0055087	Ski complex	0.0123072	0.407895	1	0	1	3
GO:0004715 non-membrane spanning protein tyrosine kinase activity	1	0.408297	1.176	0.019	Molecular Function	GO:0004715	non-membrane spanning protein tyrosine kinase activity	0.208914	0.408297	1	0	1	53
GO:0052813 phosphatidylinositol bisphosphate kinase activity	1	0.408297	1.176	0.019	Molecular Function	GO:0052813	phosphatidylinositol bisphosphate kinase activity	0.208914	0.408297	1	0	1	53
GO:0030098 lymphocyte differentiation	3	0.409521	3.846	0.011	Biological Process	GO:0030098	lymphocyte differentiation	0.104513	0.409521	3	0	3	263
GO:0006575 cellular modified amino acid metabolic process	3	0.409521	3.846	0.011	Biological Process	GO:0006575	cellular modified amino acid metabolic process	0.105402	0.409521	1	2	3	264
GO:0001919 regulation of receptor recycling	1	0.409521	1.282	0.038	Biological Process	GO:0001919	regulation of receptor recycling	0.106209	0.409521	0	1	1	26
GO:0002021 response to dietary excess	1	0.409521	1.282	0.038	Biological Process	GO:0002021	response to dietary excess	0.106209	0.409521	0	1	1	26
GO:0008655 pyrimidine-containing compound salvage	1	0.409521	1.282	0.038	Biological Process	GO:0008655	pyrimidine-containing compound salvage	0.106209	0.409521	0	1	1	26
GO:0010742 macrophage derived foam cell differentiation	1	0.409521	1.282	0.038	Biological Process	GO:0010742	macrophage derived foam cell differentiation	0.106209	0.409521	0	1	1	26
GO:0031663 lipopolysaccharide-mediated signaling pathway	1	0.409521	1.282	0.038	Biological Process	GO:0031663	lipopolysaccharide-mediated signaling pathway	0.106209	0.409521	1	0	1	26
GO:0034472 snRNA 3'-end processing	1	0.409521	1.282	0.038	Biological Process	GO:0034472	snRNA 3'-end processing	0.106209	0.409521	1	0	1	26
GO:0043552 positive regulation of phosphatidylinositol 3-kinase activity	1	0.409521	1.282	0.038	Biological Process	GO:0043552	positive regulation of phosphatidylinositol 3-kinase activity	0.106209	0.409521	1	0	1	26
GO:0045589 regulation of regulatory T cell differentiation	1	0.409521	1.282	0.038	Biological Process	GO:0045589	regulation of regulatory T cell differentiation	0.106209	0.409521	1	0	1	26
GO:0070229 negative regulation of lymphocyte apoptotic process	1	0.409521	1.282	0.038	Biological Process	GO:0070229	negative regulation of lymphocyte apoptotic process	0.106209	0.409521	1	0	1	26
GO:0071577 zinc ion transmembrane transport	1	0.409521	1.282	0.038	Biological Process	GO:0071577	zinc ion transmembrane transport	0.106209	0.409521	0	1	1	26
GO:0090169 regulation of spindle assembly	1	0.409521	1.282	0.038	Biological Process	GO:0090169	regulation of spindle assembly	0.106209	0.409521	0	1	1	26
GO:0031406 carboxylic acid binding	2	0.411994	2.353	0.01	Molecular Function	GO:0031406	carboxylic acid binding	0.212227	0.411994	0	2	2	195
GO:0001540 amyloid-beta binding	1	0.411994	1.176	0.019	Molecular Function	GO:0001540	amyloid-beta binding	0.21241	0.411994	0	1	1	54
GO:0004722 protein serine/threonine phosphatase activity	1	0.412517	1.176	0.018	Molecular Function	GO:0004722	protein serine/threonine phosphatase activity	0.215889	0.412517	1	0	1	55
GO:0019213 deacetylase activity	1	0.412517	1.176	0.018	Molecular Function	GO:0019213	deacetylase activity	0.215889	0.412517	0	1	1	55
GO:0042165 neurotransmitter binding	1	0.412517	1.176	0.018	Molecular Function	GO:0042165	neurotransmitter binding	0.215889	0.412517	0	1	1	55
GO:0070405 ammonium ion binding	1	0.412517	1.176	0.018	Molecular Function	GO:0070405	ammonium ion binding	0.215889	0.412517	0	1	1	55
GO:0009119 ribonucleoside metabolic process	2	0.413541	2.564	0.015	Biological Process	GO:0009119	ribonucleoside metabolic process	0.108036	0.413541	1	1	2	130
GO:0010950 positive regulation of endopeptidase activity	2	0.413541	2.564	0.015	Biological Process	GO:0010950	positive regulation of endopeptidase activity	0.108036	0.413541	1	1	2	130
GO:0031401 positive regulation of protein modification process	7	0.413541	8.974	0.007	Biological Process	GO:0031401	positive regulation of protein modification process	0.108314	0.413541	6	1	7	937
GO:0002682 regulation of immune system process	7	0.413541	8.974	0.007	Biological Process	GO:0002682	regulation of immune system process	0.108765	0.413541	7	0	7	938
GO:0010942 positive regulation of cell death	5	0.413541	6.41	0.009	Biological Process	GO:0010942	positive regulation of cell death	0.108807	0.413541	2	3	5	587
GO:0001910 regulation of leukocyte mediated cytotoxicity	1	0.413541	1.282	0.037	Biological Process	GO:0001910	regulation of leukocyte mediated cytotoxicity	0.110063	0.413541	1	0	1	27
GO:0006020 inositol metabolic process	1	0.413541	1.282	0.037	Biological Process	GO:0006020	inositol metabolic process	0.110063	0.413541	1	0	1	27
GO:0006882 cellular zinc ion homeostasis	1	0.413541	1.282	0.037	Biological Process	GO:0006882	cellular zinc ion homeostasis	0.110063	0.413541	1	0	1	27
GO:0010575 positive regulation of vascular endothelial growth factor production	1	0.413541	1.282	0.037	Biological Process	GO:0010575	positive regulation of vascular endothelial growth factor production	0.110063	0.413541	0	1	1	27
GO:0050856 regulation of T cell receptor signaling pathway	1	0.413541	1.282	0.037	Biological Process	GO:0050856	regulation of T cell receptor signaling pathway	0.110063	0.413541	1	0	1	27
GO:0051569 regulation of histone H3-K4 methylation	1	0.413541	1.282	0.037	Biological Process	GO:0051569	regulation of histone H3-K4 methylation	0.110063	0.413541	1	0	1	27
GO:0090077 foam cell differentiation	1	0.413541	1.282	0.037	Biological Process	GO:0090077	foam cell differentiation	0.110063	0.413541	0	1	1	27
GO:0090218 positive regulation of lipid kinase activity	1	0.413541	1.282	0.037	Biological Process	GO:0090218	positive regulation of lipid kinase activity	0.110063	0.413541	1	0	1	27
GO:1903203 regulation of oxidative stress-induced neuron death	1	0.413541	1.282	0.037	Biological Process	GO:1903203	regulation of oxidative stress-induced neuron death	0.110063	0.413541	0	1	1	27
GO:0030198 extracellular matrix organization	3	0.414352	3.846	0.011	Biological Process	GO:0030198	extracellular matrix organization	0.110799	0.414352	1	2	3	270
GO:0007009 plasma membrane organization	2	0.414352	2.564	0.015	Biological Process	GO:0007009	plasma membrane organization	0.112193	0.414352	0	2	2	133
GO:0046031 ADP metabolic process	2	0.414352	2.564	0.015	Biological Process	GO:0046031	ADP metabolic process	0.112193	0.414352	0	2	2	133
GO:0006814 sodium ion transport	3	0.414352	3.846	0.011	Biological Process	GO:0006814	sodium ion transport	0.112622	0.414352	1	2	3	272
GO:0051247 positive regulation of protein metabolic process	9	0.414352	11.538	0.007	Biological Process	GO:0051247	positive regulation of protein metabolic process	0.113333	0.414352	6	3	9	1320
GO:0050731 positive regulation of peptidyl-tyrosine phosphorylation	2	0.414352	2.564	0.015	Biological Process	GO:0050731	positive regulation of peptidyl-tyrosine phosphorylation	0.113587	0.414352	1	1	2	134
GO:0001937 negative regulation of endothelial cell proliferation	1	0.414352	1.282	0.036	Biological Process	GO:0001937	negative regulation of endothelial cell proliferation	0.113901	0.414352	0	1	1	28
GO:0001941 postsynaptic membrane organization	1	0.414352	1.282	0.036	Biological Process	GO:0001941	postsynaptic membrane organization	0.113901	0.414352	0	1	1	28
GO:0006829 zinc ion transport	1	0.414352	1.282	0.036	Biological Process	GO:0006829	zinc ion transport	0.113901	0.414352	0	1	1	28
GO:0009113 purine nucleobase biosynthetic process	1	0.414352	1.282	0.036	Biological Process	GO:0009113	purine nucleobase biosynthetic process	0.113901	0.414352	0	1	1	28
GO:0034383 low-density lipoprotein particle clearance	1	0.414352	1.282	0.036	Biological Process	GO:0034383	low-density lipoprotein particle clearance	0.113901	0.414352	0	1	1	28
GO:0035722 interleukin-12-mediated signaling pathway	1	0.414352	1.282	0.036	Biological Process	GO:0035722	interleukin-12-mediated signaling pathway	0.113901	0.414352	1	0	1	28
GO:0036475 neuron death in response to oxidative stress	1	0.414352	1.282	0.036	Biological Process	GO:0036475	neuron death in response to oxidative stress	0.113901	0.414352	0	1	1	28
GO:0045066 regulatory T cell differentiation	1	0.414352	1.282	0.036	Biological Process	GO:0045066	regulatory T cell differentiation	0.113901	0.414352	1	0	1	28
GO:0050690 regulation of defense response to virus by virus	1	0.414352	1.282	0.036	Biological Process	GO:0050690	regulation of defense response to virus by virus	0.113901	0.414352	1	0	1	28
GO:0051482 positive regulation of cytosolic calcium ion concentration involved in phospholipase C-activating G protein-coupled signaling pathway	1	0.414352	1.282	0.036	Biological Process	GO:0051482	positive regulation of cytosolic calcium ion concentration involved in phospholipase C-activating G protein-coupled signaling pathway	0.113901	0.414352	1	0	1	28
GO:0070671 response to interleukin-12	1	0.414352	1.282	0.036	Biological Process	GO:0070671	response to interleukin-12	0.113901	0.414352	1	0	1	28
GO:0071349 cellular response to interleukin-12	1	0.414352	1.282	0.036	Biological Process	GO:0071349	cellular response to interleukin-12	0.113901	0.414352	1	0	1	28
GO:0015085 calcium ion transmembrane transporter activity	2	0.419402	2.353	0.01	Molecular Function	GO:0015085	calcium ion transmembrane transporter activity	0.220308	0.419402	0	2	2	200
GO:0001664 G protein-coupled receptor binding	2	0.420926	2.353	0.01	Molecular Function	GO:0001664	G protein-coupled receptor binding	0.221928	0.420926	2	0	2	201
GO:0015412 ABC-type molybdate transporter activity	1	0.421033	1.176	0.018	Molecular Function	GO:0015412	ABC-type molybdate transporter activity	0.222804	0.421033	1	0	1	57
GO:0002460 adaptive immune response based on somatic recombination of immune receptors built from immunoglobulin superfamily domains	2	0.421969	2.564	0.015	Biological Process	GO:0002460	adaptive immune response based on somatic recombination of immune receptors built from immunoglobulin superfamily domains	0.116391	0.421969	2	0	2	136
GO:0016180 snRNA processing	1	0.421969	1.282	0.034	Biological Process	GO:0016180	snRNA processing	0.117723	0.421969	1	0	1	29
GO:0018195 peptidyl-arginine modification	1	0.421969	1.282	0.034	Biological Process	GO:0018195	peptidyl-arginine modification	0.117723	0.421969	0	1	1	29
GO:0034694 response to prostaglandin	1	0.421969	1.282	0.034	Biological Process	GO:0034694	response to prostaglandin	0.117723	0.421969	1	0	1	29
GO:0042135 neurotransmitter catabolic process	1	0.421969	1.282	0.034	Biological Process	GO:0042135	neurotransmitter catabolic process	0.117723	0.421969	0	1	1	29
GO:0043107 type IV pilus-dependent motility	1	0.421969	1.282	0.034	Biological Process	GO:0043107	type IV pilus-dependent motility	0.117723	0.421969	1	0	1	29
GO:0006865 amino acid transport	3	0.421969	3.846	0.011	Biological Process	GO:0006865	amino acid transport	0.118159	0.421969	3	0	3	278
GO:0045017 glycerolipid biosynthetic process	3	0.421969	3.846	0.011	Biological Process	GO:0045017	glycerolipid biosynthetic process	0.119091	0.421969	2	1	3	279
GO:0050920 regulation of chemotaxis	2	0.421969	2.564	0.014	Biological Process	GO:0050920	regulation of chemotaxis	0.119212	0.421969	1	1	2	138
GO:0051707 response to other organism	7	0.421969	8.974	0.007	Biological Process	GO:0051707	response to other organism	0.119418	0.421969	6	1	7	961
GO:0043207 response to external biotic stimulus	7	0.421969	8.974	0.007	Biological Process	GO:0043207	response to external biotic stimulus	0.120369	0.421969	6	1	7	963
GO:1902652 secondary alcohol metabolic process	2	0.421969	2.564	0.014	Biological Process	GO:1902652	secondary alcohol metabolic process	0.120629	0.421969	0	2	2	139
GO:0002437 inflammatory response to antigenic stimulus	1	0.421969	1.282	0.033	Biological Process	GO:0002437	inflammatory response to antigenic stimulus	0.121529	0.421969	1	0	1	30
GO:0006656 phosphatidylcholine biosynthetic process	1	0.421969	1.282	0.033	Biological Process	GO:0006656	phosphatidylcholine biosynthetic process	0.121529	0.421969	0	1	1	30
GO:0007202 activation of phospholipase C activity	1	0.421969	1.282	0.033	Biological Process	GO:0007202	activation of phospholipase C activity	0.121529	0.421969	1	0	1	30
GO:0015824 proline transport	1	0.421969	1.282	0.033	Biological Process	GO:0015824	proline transport	0.121529	0.421969	1	0	1	30
GO:0030539 male genitalia development	1	0.421969	1.282	0.033	Biological Process	GO:0030539	male genitalia development	0.121529	0.421969	1	0	1	30
GO:0035025 positive regulation of Rho protein signal transduction	1	0.421969	1.282	0.033	Biological Process	GO:0035025	positive regulation of Rho protein signal transduction	0.121529	0.421969	1	0	1	30
GO:0042531 positive regulation of tyrosine phosphorylation of STAT protein	1	0.421969	1.282	0.033	Biological Process	GO:0042531	positive regulation of tyrosine phosphorylation of STAT protein	0.121529	0.421969	1	0	1	30
GO:0043267 negative regulation of potassium ion transport	1	0.421969	1.282	0.033	Biological Process	GO:0043267	negative regulation of potassium ion transport	0.121529	0.421969	0	1	1	30
GO:0043551 regulation of phosphatidylinositol 3-kinase activity	1	0.421969	1.282	0.033	Biological Process	GO:0043551	regulation of phosphatidylinositol 3-kinase activity	0.121529	0.421969	1	0	1	30
GO:0043928 exonucleolytic catabolism of deadenylated mRNA	1	0.421969	1.282	0.033	Biological Process	GO:0043928	exonucleolytic catabolism of deadenylated mRNA	0.121529	0.421969	1	0	1	30
GO:0046451 diaminopimelate metabolic process	1	0.421969	1.282	0.033	Biological Process	GO:0046451	diaminopimelate metabolic process	0.121529	0.421969	0	1	1	30
GO:0051068 dihydrolipoamide metabolic process	1	0.421969	1.282	0.033	Biological Process	GO:0051068	dihydrolipoamide metabolic process	0.121529	0.421969	0	1	1	30
GO:0071312 cellular response to alkaloid	1	0.421969	1.282	0.033	Biological Process	GO:0071312	cellular response to alkaloid	0.121529	0.421969	1	0	1	30
GO:0071827 plasma lipoprotein particle organization	1	0.421969	1.282	0.033	Biological Process	GO:0071827	plasma lipoprotein particle organization	0.121529	0.421969	0	1	1	30
GO:0072529 pyrimidine-containing compound catabolic process	1	0.421969	1.282	0.033	Biological Process	GO:0072529	pyrimidine-containing compound catabolic process	0.121529	0.421969	0	1	1	30
GO:0055076 transition metal ion homeostasis	2	0.422354	2.564	0.014	Biological Process	GO:0055076	transition metal ion homeostasis	0.12205	0.422354	2	0	2	140
GO:0070555 response to interleukin-1	2	0.422354	2.564	0.014	Biological Process	GO:0070555	response to interleukin-1	0.12205	0.422354	2	0	2	140
GO:0042327 positive regulation of phosphorylation	6	0.423364	7.692	0.008	Biological Process	GO:0042327	positive regulation of phosphorylation	0.122547	0.423364	5	1	6	786
GO:0019955 cytokine binding	1	0.424403	1.176	0.017	Molecular Function	GO:0019955	cytokine binding	0.226238	0.424403	0	1	1	58
GO:0097110 scaffold protein binding	1	0.424403	1.176	0.017	Molecular Function	GO:0097110	scaffold protein binding	0.226238	0.424403	1	0	1	58
GO:0001659 temperature homeostasis	1	0.426495	1.282	0.032	Biological Process	GO:0001659	temperature homeostasis	0.125318	0.426495	0	1	1	31
GO:0002686 negative regulation of leukocyte migration	1	0.426495	1.282	0.032	Biological Process	GO:0002686	negative regulation of leukocyte migration	0.125318	0.426495	1	0	1	31
GO:0002762 negative regulation of myeloid leukocyte differentiation	1	0.426495	1.282	0.032	Biological Process	GO:0002762	negative regulation of myeloid leukocyte differentiation	0.125318	0.426495	1	0	1	31
GO:0006560 proline metabolic process	1	0.426495	1.282	0.032	Biological Process	GO:0006560	proline metabolic process	0.125318	0.426495	0	1	1	31
GO:0030262 apoptotic nuclear changes	1	0.426495	1.282	0.032	Biological Process	GO:0030262	apoptotic nuclear changes	0.125318	0.426495	0	1	1	31
GO:0045987 positive regulation of smooth muscle contraction	1	0.426495	1.282	0.032	Biological Process	GO:0045987	positive regulation of smooth muscle contraction	0.125318	0.426495	1	0	1	31
GO:0046456 icosanoid biosynthetic process	1	0.426495	1.282	0.032	Biological Process	GO:0046456	icosanoid biosynthetic process	0.125318	0.426495	1	0	1	31
GO:0055069 zinc ion homeostasis	1	0.426495	1.282	0.032	Biological Process	GO:0055069	zinc ion homeostasis	0.125318	0.426495	1	0	1	31
GO:0099601 regulation of neurotransmitter receptor activity	1	0.426495	1.282	0.032	Biological Process	GO:0099601	regulation of neurotransmitter receptor activity	0.125318	0.426495	0	1	1	31
GO:0055080 cation homeostasis	5	0.426925	6.41	0.008	Biological Process	GO:0055080	cation homeostasis	0.125652	0.426925	4	1	5	615
GO:0002573 myeloid leukocyte differentiation	2	0.427846	2.564	0.014	Biological Process	GO:0002573	myeloid leukocyte differentiation	0.126338	0.427846	2	0	2	143
GO:0006937 regulation of muscle contraction	2	0.427846	2.564	0.014	Biological Process	GO:0006937	regulation of muscle contraction	0.126338	0.427846	1	1	2	143
GO:0006165 nucleoside diphosphate phosphorylation	2	0.430094	2.564	0.014	Biological Process	GO:0006165	nucleoside diphosphate phosphorylation	0.127776	0.430094	0	2	2	144
GO:0070887 cellular response to chemical stimulus	15	0.430094	19.231	0.006	Biological Process	GO:0070887	cellular response to chemical stimulus	0.12844	0.430094	7	8	15	2554
GO:0006954 inflammatory response	4	0.430094	5.128	0.009	Biological Process	GO:0006954	inflammatory response	0.129071	0.430094	4	0	4	450
GO:0001975 response to amphetamine	1	0.430094	1.282	0.031	Biological Process	GO:0001975	response to amphetamine	0.129091	0.430094	0	1	1	32
GO:0006921 cellular component disassembly involved in execution phase of apoptosis	1	0.430094	1.282	0.031	Biological Process	GO:0006921	cellular component disassembly involved in execution phase of apoptosis	0.129091	0.430094	0	1	1	32
GO:0009164 nucleoside catabolic process	1	0.430094	1.282	0.031	Biological Process	GO:0009164	nucleoside catabolic process	0.129091	0.430094	0	1	1	32
GO:0010574 regulation of vascular endothelial growth factor production	1	0.430094	1.282	0.031	Biological Process	GO:0010574	regulation of vascular endothelial growth factor production	0.129091	0.430094	0	1	1	32
GO:0030201 heparan sulfate proteoglycan metabolic process	1	0.430094	1.282	0.031	Biological Process	GO:0030201	heparan sulfate proteoglycan metabolic process	0.129091	0.430094	0	1	1	32
GO:0045992 negative regulation of embryonic development	1	0.430094	1.282	0.031	Biological Process	GO:0045992	negative regulation of embryonic development	0.129091	0.430094	0	1	1	32
GO:0071825 protein-lipid complex subunit organization	1	0.430094	1.282	0.031	Biological Process	GO:0071825	protein-lipid complex subunit organization	0.129091	0.430094	0	1	1	32
GO:0046649 lymphocyte activation	4	0.434342	5.128	0.009	Biological Process	GO:0046649	lymphocyte activation	0.130577	0.434342	4	0	4	452
GO:0016627 oxidoreductase activity, acting on the CH-CH group of donors	2	0.43713	2.353	0.01	Molecular Function	GO:0016627	oxidoreductase activity, acting on the CH-CH group of donors	0.234918	0.43713	1	1	2	209
GO:0016835 carbon-oxygen lyase activity	2	0.43713	2.353	0.01	Molecular Function	GO:0016835	carbon-oxygen lyase activity	0.234918	0.43713	1	1	2	209
GO:0008374 O-acyltransferase activity	1	0.43713	1.176	0.016	Molecular Function	GO:0008374	O-acyltransferase activity	0.236452	0.43713	0	1	1	61
GO:0016597 amino acid binding	1	0.43713	1.176	0.016	Molecular Function	GO:0016597	amino acid binding	0.236452	0.43713	0	1	1	61
GO:0015081 sodium ion transmembrane transporter activity	2	0.43713	2.353	0.009	Molecular Function	GO:0015081	sodium ion transmembrane transporter activity	0.238173	0.43713	1	1	2	211
GO:0015293 symporter activity	2	0.43713	2.353	0.009	Molecular Function	GO:0015293	symporter activity	0.239802	0.43713	1	1	2	212
GO:0005272 sodium channel activity	1	0.43713	1.176	0.016	Molecular Function	GO:0005272	sodium channel activity	0.239826	0.43713	0	1	1	62
GO:0043621 protein self-association	1	0.43713	1.176	0.016	Molecular Function	GO:0043621	protein self-association	0.239826	0.43713	0	1	1	62
GO:0030509 BMP signaling pathway	2	0.437372	2.564	0.014	Biological Process	GO:0030509	BMP signaling pathway	0.132112	0.437372	0	2	2	147
GO:0000291 nuclear-transcribed mRNA catabolic process, exonucleolytic	1	0.437372	1.282	0.03	Biological Process	GO:0000291	nuclear-transcribed mRNA catabolic process, exonucleolytic	0.132848	0.437372	1	0	1	33
GO:0003179 heart valve morphogenesis	1	0.437372	1.282	0.03	Biological Process	GO:0003179	heart valve morphogenesis	0.132848	0.437372	0	1	1	33
GO:0010573 vascular endothelial growth factor production	1	0.437372	1.282	0.03	Biological Process	GO:0010573	vascular endothelial growth factor production	0.132848	0.437372	0	1	1	33
GO:1903532 positive regulation of secretion by cell	3	0.437372	3.846	0.01	Biological Process	GO:1903532	positive regulation of secretion by cell	0.133407	0.437372	1	2	3	294
GO:0006817 phosphate ion transport	2	0.437372	2.564	0.014	Biological Process	GO:0006817	phosphate ion transport	0.133565	0.437372	0	2	2	148
GO:0009135 purine nucleoside diphosphate metabolic process	2	0.437372	2.564	0.014	Biological Process	GO:0009135	purine nucleoside diphosphate metabolic process	0.133565	0.437372	0	2	2	148
GO:0009179 purine ribonucleoside diphosphate metabolic process	2	0.437372	2.564	0.014	Biological Process	GO:0009179	purine ribonucleoside diphosphate metabolic process	0.133565	0.437372	0	2	2	148
GO:0043112 receptor metabolic process	2	0.437372	2.564	0.014	Biological Process	GO:0043112	receptor metabolic process	0.133565	0.437372	0	2	2	148
GO:0046395 carboxylic acid catabolic process	4	0.437372	5.128	0.009	Biological Process	GO:0046395	carboxylic acid catabolic process	0.133612	0.437372	1	3	4	456
GO:0002376 immune system process	13	0.437661	16.667	0.006	Biological Process	GO:0002376	immune system process	0.134195	0.437661	12	1	13	2164
GO:0015698 inorganic anion transport	3	0.437661	3.846	0.01	Biological Process	GO:0015698	inorganic anion transport	0.134382	0.437661	1	2	3	295
GO:0060359 response to ammonium ion	2	0.437661	2.564	0.013	Biological Process	GO:0060359	response to ammonium ion	0.135021	0.437661	1	1	2	149
GO:0098771 inorganic ion homeostasis	5	0.437661	6.41	0.008	Biological Process	GO:0098771	inorganic ion homeostasis	0.135151	0.437661	4	1	5	630
GO:0042542 response to hydrogen peroxide	2	0.437661	2.564	0.013	Biological Process	GO:0042542	response to hydrogen peroxide	0.136481	0.437661	1	1	2	150
GO:0046939 nucleotide phosphorylation	2	0.437661	2.564	0.013	Biological Process	GO:0046939	nucleotide phosphorylation	0.136481	0.437661	0	2	2	150
GO:0071356 cellular response to tumor necrosis factor	2	0.437661	2.564	0.013	Biological Process	GO:0071356	cellular response to tumor necrosis factor	0.136481	0.437661	2	0	2	150
GO:0006777 Mo-molybdopterin cofactor biosynthetic process	1	0.437661	1.282	0.029	Biological Process	GO:0006777	Mo-molybdopterin cofactor biosynthetic process	0.136589	0.437661	1	0	1	34
GO:0019720 Mo-molybdopterin cofactor metabolic process	1	0.437661	1.282	0.029	Biological Process	GO:0019720	Mo-molybdopterin cofactor metabolic process	0.136589	0.437661	1	0	1	34
GO:0030513 positive regulation of BMP signaling pathway	1	0.437661	1.282	0.029	Biological Process	GO:0030513	positive regulation of BMP signaling pathway	0.136589	0.437661	0	1	1	34
GO:0032651 regulation of interleukin-1 beta production	1	0.437661	1.282	0.029	Biological Process	GO:0032651	regulation of interleukin-1 beta production	0.136589	0.437661	1	0	1	34
GO:0060350 endochondral bone morphogenesis	1	0.437661	1.282	0.029	Biological Process	GO:0060350	endochondral bone morphogenesis	0.136589	0.437661	1	0	1	34
GO:0070231 T cell apoptotic process	1	0.437661	1.282	0.029	Biological Process	GO:0070231	T cell apoptotic process	0.136589	0.437661	1	0	1	34
GO:0016054 organic acid catabolic process	4	0.437661	5.128	0.009	Biological Process	GO:0016054	organic acid catabolic process	0.136676	0.437661	1	3	4	460
GO:0009185 ribonucleoside diphosphate metabolic process	2	0.440407	2.564	0.013	Biological Process	GO:0009185	ribonucleoside diphosphate metabolic process	0.137945	0.440407	0	2	2	151
GO:0002790 peptide secretion	4	0.440407	5.128	0.009	Biological Process	GO:0002790	peptide secretion	0.138219	0.440407	1	3	4	462
GO:0051222 positive regulation of protein transport	3	0.440407	3.846	0.01	Biological Process	GO:0051222	positive regulation of protein transport	0.140286	0.440407	1	2	3	301
GO:0002456 T cell mediated immunity	1	0.440407	1.282	0.029	Biological Process	GO:0002456	T cell mediated immunity	0.140314	0.440407	1	0	1	35
GO:0002690 positive regulation of leukocyte chemotaxis	1	0.440407	1.282	0.029	Biological Process	GO:0002690	positive regulation of leukocyte chemotaxis	0.140314	0.440407	1	0	1	35
GO:0006548 histidine catabolic process	1	0.440407	1.282	0.029	Biological Process	GO:0006548	histidine catabolic process	0.140314	0.440407	0	1	1	35
GO:0007020 microtubule nucleation	1	0.440407	1.282	0.029	Biological Process	GO:0007020	microtubule nucleation	0.140314	0.440407	0	1	1	35
GO:0019321 pentose metabolic process	1	0.440407	1.282	0.029	Biological Process	GO:0019321	pentose metabolic process	0.140314	0.440407	0	1	1	35
GO:0031062 positive regulation of histone methylation	1	0.440407	1.282	0.029	Biological Process	GO:0031062	positive regulation of histone methylation	0.140314	0.440407	1	0	1	35
GO:0033344 cholesterol efflux	1	0.440407	1.282	0.029	Biological Process	GO:0033344	cholesterol efflux	0.140314	0.440407	0	1	1	35
GO:0051642 centrosome localization	1	0.440407	1.282	0.029	Biological Process	GO:0051642	centrosome localization	0.140314	0.440407	0	1	1	35
GO:0070839 metal ion export	1	0.440407	1.282	0.029	Biological Process	GO:0070839	metal ion export	0.140314	0.440407	0	1	1	35
GO:0071709 membrane assembly	1	0.440407	1.282	0.029	Biological Process	GO:0071709	membrane assembly	0.140314	0.440407	0	1	1	35
GO:0010952 positive regulation of peptidase activity	2	0.44152	2.564	0.013	Biological Process	GO:0010952	positive regulation of peptidase activity	0.140883	0.44152	1	1	2	153
GO:0008219 cell death	11	0.441559	14.103	0.006	Biological Process	GO:0008219	cell death	0.14111	0.441559	6	5	11	1781
GO:0035004 phosphatidylinositol 3-kinase activity	1	0.441689	1.176	0.016	Molecular Function	GO:0035004	phosphatidylinositol 3-kinase activity	0.243187	0.441689	1	0	1	63
GO:0044255 cellular lipid metabolic process	8	0.441943	10.256	0.007	Biological Process	GO:0044255	cellular lipid metabolic process	0.142461	0.441943	3	5	8	1197
GO:0051896 regulation of protein kinase B signaling	2	0.441943	2.564	0.013	Biological Process	GO:0051896	regulation of protein kinase B signaling	0.143835	0.441943	2	0	2	155
GO:0010863 positive regulation of phospholipase C activity	1	0.441943	1.282	0.028	Biological Process	GO:0010863	positive regulation of phospholipase C activity	0.144023	0.441943	1	0	1	36
GO:0016109 tetraterpenoid biosynthetic process	1	0.441943	1.282	0.028	Biological Process	GO:0016109	tetraterpenoid biosynthetic process	0.144023	0.441943	0	1	1	36
GO:0016117 carotenoid biosynthetic process	1	0.441943	1.282	0.028	Biological Process	GO:0016117	carotenoid biosynthetic process	0.144023	0.441943	0	1	1	36
GO:0031116 positive regulation of microtubule polymerization	1	0.441943	1.282	0.028	Biological Process	GO:0031116	positive regulation of microtubule polymerization	0.144023	0.441943	0	1	1	36
GO:0032655 regulation of interleukin-12 production	1	0.441943	1.282	0.028	Biological Process	GO:0032655	regulation of interleukin-12 production	0.144023	0.441943	1	0	1	36
GO:0032924 activin receptor signaling pathway	1	0.441943	1.282	0.028	Biological Process	GO:0032924	activin receptor signaling pathway	0.144023	0.441943	0	1	1	36
GO:0040036 regulation of fibroblast growth factor receptor signaling pathway	1	0.441943	1.282	0.028	Biological Process	GO:0040036	regulation of fibroblast growth factor receptor signaling pathway	0.144023	0.441943	0	1	1	36
GO:0042952 beta-ketoadipate pathway	1	0.441943	1.282	0.028	Biological Process	GO:0042952	beta-ketoadipate pathway	0.144023	0.441943	1	0	1	36
GO:0043370 regulation of CD4-positive, alpha-beta T cell differentiation	1	0.441943	1.282	0.028	Biological Process	GO:0043370	regulation of CD4-positive, alpha-beta T cell differentiation	0.144023	0.441943	1	0	1	36
GO:0043550 regulation of lipid kinase activity	1	0.441943	1.282	0.028	Biological Process	GO:0043550	regulation of lipid kinase activity	0.144023	0.441943	1	0	1	36
GO:0046638 positive regulation of alpha-beta T cell differentiation	1	0.441943	1.282	0.028	Biological Process	GO:0046638	positive regulation of alpha-beta T cell differentiation	0.144023	0.441943	1	0	1	36
GO:0045087 innate immune response	4	0.443366	5.128	0.008	Biological Process	GO:0045087	innate immune response	0.14604	0.443366	4	0	4	472
GO:0051047 positive regulation of secretion	3	0.443366	3.846	0.01	Biological Process	GO:0051047	positive regulation of secretion	0.146278	0.443366	1	2	3	307
GO:0009607 response to biotic stimulus	7	0.443366	8.974	0.007	Biological Process	GO:0009607	response to biotic stimulus	0.146488	0.443366	6	1	7	1015
GO:0007178 transmembrane receptor protein serine/threonine kinase signaling pathway	3	0.443366	3.846	0.01	Biological Process	GO:0007178	transmembrane receptor protein serine/threonine kinase signaling pathway	0.147284	0.443366	0	3	3	308
GO:0001881 receptor recycling	1	0.443366	1.282	0.027	Biological Process	GO:0001881	receptor recycling	0.147717	0.443366	0	1	1	37
GO:0003156 regulation of animal organ formation	1	0.443366	1.282	0.027	Biological Process	GO:0003156	regulation of animal organ formation	0.147717	0.443366	0	1	1	37
GO:0007157 heterophilic cell-cell adhesion via plasma membrane cell adhesion molecules	1	0.443366	1.282	0.027	Biological Process	GO:0007157	heterophilic cell-cell adhesion via plasma membrane cell adhesion molecules	0.147717	0.443366	1	0	1	37
GO:0016108 tetraterpenoid metabolic process	1	0.443366	1.282	0.027	Biological Process	GO:0016108	tetraterpenoid metabolic process	0.147717	0.443366	0	1	1	37
GO:0016116 carotenoid metabolic process	1	0.443366	1.282	0.027	Biological Process	GO:0016116	carotenoid metabolic process	0.147717	0.443366	0	1	1	37
GO:0032611 interleukin-1 beta production	1	0.443366	1.282	0.027	Biological Process	GO:0032611	interleukin-1 beta production	0.147717	0.443366	1	0	1	37
GO:0032615 interleukin-12 production	1	0.443366	1.282	0.027	Biological Process	GO:0032615	interleukin-12 production	0.147717	0.443366	1	0	1	37
GO:0045123 cellular extravasation	1	0.443366	1.282	0.027	Biological Process	GO:0045123	cellular extravasation	0.147717	0.443366	1	0	1	37
GO:0060236 regulation of mitotic spindle organization	1	0.443366	1.282	0.027	Biological Process	GO:0060236	regulation of mitotic spindle organization	0.147717	0.443366	0	1	1	37
GO:0061842 microtubule organizing center localization	1	0.443366	1.282	0.027	Biological Process	GO:0061842	microtubule organizing center localization	0.147717	0.443366	0	1	1	37
GO:2000649 regulation of sodium ion transmembrane transporter activity	1	0.443366	1.282	0.027	Biological Process	GO:2000649	regulation of sodium ion transmembrane transporter activity	0.147717	0.443366	0	1	1	37
GO:0048878 chemical homeostasis	7	0.44437	8.974	0.007	Biological Process	GO:0048878	chemical homeostasis	0.149136	0.44437	4	3	7	1020
GO:0022604 regulation of cell morphogenesis	4	0.44437	5.128	0.008	Biological Process	GO:0022604	regulation of cell morphogenesis	0.149216	0.44437	1	3	4	476
GO:1904951 positive regulation of establishment of protein localization	3	0.44437	3.846	0.01	Biological Process	GO:1904951	positive regulation of establishment of protein localization	0.149305	0.44437	1	2	3	310
GO:0008360 regulation of cell shape	2	0.44437	2.564	0.013	Biological Process	GO:0008360	regulation of cell shape	0.149778	0.44437	1	1	2	159
GO:0050796 regulation of insulin secretion	2	0.44437	2.564	0.013	Biological Process	GO:0050796	regulation of insulin secretion	0.149778	0.44437	0	2	2	159
GO:0071772 response to BMP	2	0.44437	2.564	0.013	Biological Process	GO:0071772	response to BMP	0.149778	0.44437	0	2	2	159
GO:0071773 cellular response to BMP stimulus	2	0.44437	2.564	0.013	Biological Process	GO:0071773	cellular response to BMP stimulus	0.149778	0.44437	0	2	2	159
GO:0072348 sulfur compound transport	2	0.44437	2.564	0.013	Biological Process	GO:0072348	sulfur compound transport	0.149778	0.44437	2	0	2	159
GO:0016125 sterol metabolic process	2	0.445316	2.564	0.013	Biological Process	GO:0016125	sterol metabolic process	0.151271	0.445316	0	2	2	160
GO:0060348 bone development	2	0.445316	2.564	0.013	Biological Process	GO:0060348	bone development	0.151271	0.445316	1	1	2	160
GO:0006545 glycine biosynthetic process	1	0.445316	1.282	0.026	Biological Process	GO:0006545	glycine biosynthetic process	0.151394	0.445316	0	1	1	38
GO:0034381 plasma lipoprotein particle clearance	1	0.445316	1.282	0.026	Biological Process	GO:0034381	plasma lipoprotein particle clearance	0.151394	0.445316	0	1	1	38
GO:0046500 S-adenosylmethionine metabolic process	1	0.445316	1.282	0.026	Biological Process	GO:0046500	S-adenosylmethionine metabolic process	0.151394	0.445316	0	1	1	38
GO:1900274 regulation of phospholipase C activity	1	0.445316	1.282	0.026	Biological Process	GO:1900274	regulation of phospholipase C activity	0.151394	0.445316	1	0	1	38
GO:0009064 glutamine family amino acid metabolic process	2	0.448401	2.564	0.012	Biological Process	GO:0009064	glutamine family amino acid metabolic process	0.154267	0.448401	0	2	2	162
GO:0072528 pyrimidine-containing compound biosynthetic process	2	0.448401	2.564	0.012	Biological Process	GO:0072528	pyrimidine-containing compound biosynthetic process	0.154267	0.448401	0	2	2	162
GO:0010562 positive regulation of phosphorus metabolic process	6	0.448401	7.692	0.007	Biological Process	GO:0010562	positive regulation of phosphorus metabolic process	0.155023	0.448401	5	1	6	843
GO:0045937 positive regulation of phosphate metabolic process	6	0.448401	7.692	0.007	Biological Process	GO:0045937	positive regulation of phosphate metabolic process	0.155023	0.448401	5	1	6	843
GO:0005984 disaccharide metabolic process	1	0.448401	1.282	0.026	Biological Process	GO:0005984	disaccharide metabolic process	0.155056	0.448401	0	1	1	39
GO:0008582 regulation of synaptic assembly at neuromuscular junction	1	0.448401	1.282	0.026	Biological Process	GO:0008582	regulation of synaptic assembly at neuromuscular junction	0.155056	0.448401	0	1	1	39
GO:0042509 regulation of tyrosine phosphorylation of STAT protein	1	0.448401	1.282	0.026	Biological Process	GO:0042509	regulation of tyrosine phosphorylation of STAT protein	0.155056	0.448401	1	0	1	39
GO:0046112 nucleobase biosynthetic process	1	0.448401	1.282	0.026	Biological Process	GO:0046112	nucleobase biosynthetic process	0.155056	0.448401	0	1	1	39
GO:0051491 positive regulation of filopodium assembly	1	0.448401	1.282	0.026	Biological Process	GO:0051491	positive regulation of filopodium assembly	0.155056	0.448401	0	1	1	39
GO:1901658 glycosyl compound catabolic process	1	0.448401	1.282	0.026	Biological Process	GO:1901658	glycosyl compound catabolic process	0.155056	0.448401	0	1	1	39
GO:1902667 regulation of axon guidance	1	0.448401	1.282	0.026	Biological Process	GO:1902667	regulation of axon guidance	0.155056	0.448401	0	1	1	39
GO:2000273 positive regulation of signaling receptor activity	1	0.448401	1.282	0.026	Biological Process	GO:2000273	positive regulation of signaling receptor activity	0.155056	0.448401	0	1	1	39
GO:0034612 response to tumor necrosis factor	2	0.449832	2.564	0.012	Biological Process	GO:0034612	response to tumor necrosis factor	0.15577	0.449832	2	0	2	163
GO:0010469 regulation of signaling receptor activity	3	0.451157	3.846	0.009	Biological Process	GO:0010469	regulation of signaling receptor activity	0.156448	0.451157	2	1	3	317
GO:0017022 myosin binding	1	0.452216	1.176	0.015	Molecular Function	GO:0017022	myosin binding	0.249863	0.452216	0	1	1	65
GO:0010033 response to organic substance	15	0.454076	19.231	0.006	Biological Process	GO:0010033	response to organic substance	0.157968	0.454076	7	8	15	2644
GO:0007271 synaptic transmission, cholinergic	1	0.454076	1.282	0.025	Biological Process	GO:0007271	synaptic transmission, cholinergic	0.158703	0.454076	0	1	1	40
GO:0031112 positive regulation of microtubule polymerization or depolymerization	1	0.454076	1.282	0.025	Biological Process	GO:0031112	positive regulation of microtubule polymerization or depolymerization	0.158703	0.454076	0	1	1	40
GO:0042136 neurotransmitter biosynthetic process	1	0.454076	1.282	0.025	Biological Process	GO:0042136	neurotransmitter biosynthetic process	0.158703	0.454076	0	1	1	40
GO:0043545 molybdopterin cofactor metabolic process	1	0.454076	1.282	0.025	Biological Process	GO:0043545	molybdopterin cofactor metabolic process	0.158703	0.454076	1	0	1	40
GO:0007416 synapse assembly	2	0.454076	2.564	0.012	Biological Process	GO:0007416	synapse assembly	0.158783	0.454076	0	2	2	165
GO:0015098 molybdate ion transmembrane transporter activity	1	0.455014	1.176	0.015	Molecular Function	GO:0015098	molybdate ion transmembrane transporter activity	0.253179	0.455014	1	0	1	66
GO:0051117 ATPase binding	1	0.455014	1.176	0.015	Molecular Function	GO:0051117	ATPase binding	0.253179	0.455014	1	0	1	66
GO:0006650 glycerophospholipid metabolic process	3	0.457416	3.846	0.009	Biological Process	GO:0006650	glycerophospholipid metabolic process	0.161615	0.457416	2	1	3	322
GO:0023056 positive regulation of signaling	9	0.457416	11.538	0.006	Biological Process	GO:0023056	positive regulation of signaling	0.162068	0.457416	5	4	9	1433
GO:0001954 positive regulation of cell-matrix adhesion	1	0.457416	1.282	0.024	Biological Process	GO:0001954	positive regulation of cell-matrix adhesion	0.162334	0.457416	1	0	1	41
GO:0018149 peptide cross-linking	1	0.457416	1.282	0.024	Biological Process	GO:0018149	peptide cross-linking	0.162334	0.457416	0	1	1	41
GO:0034656 nucleobase-containing small molecule catabolic process	1	0.457416	1.282	0.024	Biological Process	GO:0034656	nucleobase-containing small molecule catabolic process	0.162334	0.457416	0	1	1	41
GO:0042093 T-helper cell differentiation	1	0.457416	1.282	0.024	Biological Process	GO:0042093	T-helper cell differentiation	0.162334	0.457416	1	0	1	41
GO:0070286 axonemal dynein complex assembly	1	0.457416	1.282	0.024	Biological Process	GO:0070286	axonemal dynein complex assembly	0.162334	0.457416	0	1	1	41
GO:1901224 positive regulation of NIK/NF-kappaB signaling	1	0.457416	1.282	0.024	Biological Process	GO:1901224	positive regulation of NIK/NF-kappaB signaling	0.162334	0.457416	1	0	1	41
GO:1903727 positive regulation of phospholipid metabolic process	1	0.457416	1.282	0.024	Biological Process	GO:1903727	positive regulation of phospholipid metabolic process	0.162334	0.457416	1	0	1	41
GO:0045637 regulation of myeloid cell differentiation	2	0.457416	2.564	0.012	Biological Process	GO:0045637	regulation of myeloid cell differentiation	0.163324	0.457416	2	0	2	168
GO:0010647 positive regulation of cell communication	9	0.457416	11.538	0.006	Biological Process	GO:0010647	positive regulation of cell communication	0.163961	0.457416	5	4	9	1437
GO:0006644 phospholipid metabolic process	4	0.457416	5.128	0.008	Biological Process	GO:0006644	phospholipid metabolic process	0.164667	0.457416	3	1	4	495
GO:0045229 external encapsulating structure organization	3	0.457416	3.846	0.009	Biological Process	GO:0045229	external encapsulating structure organization	0.164741	0.457416	1	2	3	325
GO:0060173 limb development	2	0.457416	2.564	0.012	Biological Process	GO:0060173	limb development	0.164843	0.457416	1	1	2	169
GO:0044282 small molecule catabolic process	5	0.457416	6.41	0.007	Biological Process	GO:0044282	small molecule catabolic process	0.165496	0.457416	2	3	5	675
GO:0002287 alpha-beta T cell activation involved in immune response	1	0.457416	1.282	0.024	Biological Process	GO:0002287	alpha-beta T cell activation involved in immune response	0.165949	0.457416	1	0	1	42
GO:0002293 alpha-beta T cell differentiation involved in immune response	1	0.457416	1.282	0.024	Biological Process	GO:0002293	alpha-beta T cell differentiation involved in immune response	0.165949	0.457416	1	0	1	42
GO:0002294 CD4-positive, alpha-beta T cell differentiation involved in immune response	1	0.457416	1.282	0.024	Biological Process	GO:0002294	CD4-positive, alpha-beta T cell differentiation involved in immune response	0.165949	0.457416	1	0	1	42
GO:0003170 heart valve development	1	0.457416	1.282	0.024	Biological Process	GO:0003170	heart valve development	0.165949	0.457416	0	1	1	42
GO:0007260 tyrosine phosphorylation of STAT protein	1	0.457416	1.282	0.024	Biological Process	GO:0007260	tyrosine phosphorylation of STAT protein	0.165949	0.457416	1	0	1	42
GO:0032652 regulation of interleukin-1 production	1	0.457416	1.282	0.024	Biological Process	GO:0032652	regulation of interleukin-1 production	0.165949	0.457416	1	0	1	42
GO:0032968 positive regulation of transcription elongation from RNA polymerase II promoter	1	0.457416	1.282	0.024	Biological Process	GO:0032968	positive regulation of transcription elongation from RNA polymerase II promoter	0.165949	0.457416	1	0	1	42
GO:0043101 purine-containing compound salvage	1	0.457416	1.282	0.024	Biological Process	GO:0043101	purine-containing compound salvage	0.165949	0.457416	0	1	1	42
GO:0045670 regulation of osteoclast differentiation	1	0.457416	1.282	0.024	Biological Process	GO:0045670	regulation of osteoclast differentiation	0.165949	0.457416	1	0	1	42
GO:0045933 positive regulation of muscle contraction	1	0.457416	1.282	0.024	Biological Process	GO:0045933	positive regulation of muscle contraction	0.165949	0.457416	1	0	1	42
GO:0090224 regulation of spindle organization	1	0.457416	1.282	0.024	Biological Process	GO:0090224	regulation of spindle organization	0.165949	0.457416	0	1	1	42
GO:2000514 regulation of CD4-positive, alpha-beta T cell activation	1	0.457416	1.282	0.024	Biological Process	GO:2000514	regulation of CD4-positive, alpha-beta T cell activation	0.165949	0.457416	1	0	1	42
GO:0009132 nucleoside diphosphate metabolic process	2	0.457948	2.564	0.012	Biological Process	GO:0009132	nucleoside diphosphate metabolic process	0.166365	0.457948	0	2	2	170
GO:0055086 nucleobase-containing small molecule metabolic process	7	0.458032	8.974	0.007	Biological Process	GO:0055086	nucleobase-containing small molecule metabolic process	0.166618	0.458032	3	4	7	1052
GO:0006661 phosphatidylinositol biosynthetic process	2	0.459252	2.564	0.012	Biological Process	GO:0006661	phosphatidylinositol biosynthetic process	0.167889	0.459252	2	0	2	171
GO:0007266 Rho protein signal transduction	2	0.459252	2.564	0.012	Biological Process	GO:0007266	Rho protein signal transduction	0.167889	0.459252	2	0	2	171
GO:0032270 positive regulation of cellular protein metabolic process	8	0.459252	10.256	0.006	Biological Process	GO:0032270	positive regulation of cellular protein metabolic process	0.168811	0.459252	6	2	8	1250
GO:0001909 leukocyte mediated cytotoxicity	1	0.459252	1.282	0.023	Biological Process	GO:0001909	leukocyte mediated cytotoxicity	0.169549	0.459252	1	0	1	43
GO:0002292 T cell differentiation involved in immune response	1	0.459252	1.282	0.023	Biological Process	GO:0002292	T cell differentiation involved in immune response	0.169549	0.459252	1	0	1	43
GO:0007566 embryo implantation	1	0.459252	1.282	0.023	Biological Process	GO:0007566	embryo implantation	0.169549	0.459252	0	1	1	43
GO:0018023 peptidyl-lysine trimethylation	1	0.459252	1.282	0.023	Biological Process	GO:0018023	peptidyl-lysine trimethylation	0.169549	0.459252	1	0	1	43
GO:0036092 phosphatidylinositol-3-phosphate biosynthetic process	1	0.459252	1.282	0.023	Biological Process	GO:0036092	phosphatidylinositol-3-phosphate biosynthetic process	0.169549	0.459252	1	0	1	43
GO:0046635 positive regulation of alpha-beta T cell activation	1	0.459252	1.282	0.023	Biological Process	GO:0046635	positive regulation of alpha-beta T cell activation	0.169549	0.459252	1	0	1	43
GO:0051189 prosthetic group metabolic process	1	0.459252	1.282	0.023	Biological Process	GO:0051189	prosthetic group metabolic process	0.169549	0.459252	1	0	1	43
GO:0006979 response to oxidative stress	4	0.459252	5.128	0.008	Biological Process	GO:0006979	response to oxidative stress	0.169665	0.459252	3	1	4	501
GO:0050801 ion homeostasis	5	0.459252	6.41	0.007	Biological Process	GO:0050801	ion homeostasis	0.169738	0.459252	4	1	5	681
GO:0019200 carbohydrate kinase activity	1	0.459342	1.176	0.015	Molecular Function	GO:0019200	carbohydrate kinase activity	0.256481	0.459342	0	1	1	67
GO:0007264 small GTPase mediated signal transduction	4	0.46417	5.128	0.008	Biological Process	GO:0007264	small GTPase mediated signal transduction	0.172185	0.46417	2	2	4	504
GO:0002532 production of molecular mediator involved in inflammatory response	1	0.46417	1.282	0.023	Biological Process	GO:0002532	production of molecular mediator involved in inflammatory response	0.173134	0.46417	1	0	1	44
GO:0006537 glutamate biosynthetic process	1	0.46417	1.282	0.023	Biological Process	GO:0006537	glutamate biosynthetic process	0.173134	0.46417	0	1	1	44
GO:0031341 regulation of cell killing	1	0.46417	1.282	0.023	Biological Process	GO:0031341	regulation of cell killing	0.173134	0.46417	1	0	1	44
GO:0048793 pronephros development	1	0.46417	1.282	0.023	Biological Process	GO:0048793	pronephros development	0.173134	0.46417	1	0	1	44
GO:0050853 B cell receptor signaling pathway	1	0.46417	1.282	0.023	Biological Process	GO:0050853	B cell receptor signaling pathway	0.173134	0.46417	1	0	1	44
GO:1904396 regulation of neuromuscular junction development	1	0.46417	1.282	0.023	Biological Process	GO:1904396	regulation of neuromuscular junction development	0.173134	0.46417	0	1	1	44
GO:0006952 defense response	7	0.46522	8.974	0.007	Biological Process	GO:0006952	defense response	0.173977	0.46522	7	0	7	1065
GO:1901137 carbohydrate derivative biosynthetic process	7	0.46522	8.974	0.007	Biological Process	GO:1901137	carbohydrate derivative biosynthetic process	0.173977	0.46522	4	3	7	1065
GO:0043491 protein kinase B signaling	2	0.468803	2.564	0.011	Biological Process	GO:0043491	protein kinase B signaling	0.175545	0.468803	2	0	2	176
GO:0016668 oxidoreductase activity, acting on a sulfur group of donors, NAD(P) as acceptor	1	0.469455	1.176	0.014	Molecular Function	GO:0016668	oxidoreductase activity, acting on a sulfur group of donors, NAD(P) as acceptor	0.263041	0.469455	0	1	1	69
GO:0016052 carbohydrate catabolic process	3	0.469863	3.846	0.009	Biological Process	GO:0016052	carbohydrate catabolic process	0.176354	0.469863	0	3	3	336
GO:0071495 cellular response to endogenous stimulus	8	0.469863	10.256	0.006	Biological Process	GO:0071495	cellular response to endogenous stimulus	0.176661	0.469863	1	7	8	1265
GO:0070228 regulation of lymphocyte apoptotic process	1	0.469863	1.282	0.022	Biological Process	GO:0070228	regulation of lymphocyte apoptotic process	0.176703	0.469863	1	0	1	45
GO:0006090 pyruvate metabolic process	2	0.469863	2.564	0.011	Biological Process	GO:0006090	pyruvate metabolic process	0.177083	0.469863	0	2	2	177
GO:0034308 primary alcohol metabolic process	2	0.469863	2.564	0.011	Biological Process	GO:0034308	primary alcohol metabolic process	0.177083	0.469863	1	1	2	177
GO:0071702 organic substance transport	18	0.47067	23.077	0.005	Biological Process	GO:0071702	organic substance transport	0.177616	0.47067	7	11	18	3335
GO:0048870 cell motility	9	0.472403	11.538	0.006	Biological Process	GO:0048870	cell motility	0.178499	0.472403	5	4	9	1467
GO:0051674 localization of cell	9	0.472447	11.538	0.006	Biological Process	GO:0051674	localization of cell	0.179986	0.472447	5	4	9	1470
GO:1901136 carbohydrate derivative catabolic process	2	0.472447	2.564	0.011	Biological Process	GO:1901136	carbohydrate derivative catabolic process	0.180166	0.472447	0	2	2	179
GO:0032612 interleukin-1 production	1	0.472447	1.282	0.022	Biological Process	GO:0032612	interleukin-1 production	0.180258	0.472447	1	0	1	46
GO:0046427 positive regulation of receptor signaling pathway via JAK-STAT	1	0.472447	1.282	0.022	Biological Process	GO:0046427	positive regulation of receptor signaling pathway via JAK-STAT	0.180258	0.472447	1	0	1	46
GO:0046676 negative regulation of insulin secretion	1	0.472447	1.282	0.022	Biological Process	GO:0046676	negative regulation of insulin secretion	0.180258	0.472447	0	1	1	46
GO:0050775 positive regulation of dendrite morphogenesis	1	0.472447	1.282	0.022	Biological Process	GO:0050775	positive regulation of dendrite morphogenesis	0.180258	0.472447	0	1	1	46
GO:1902305 regulation of sodium ion transmembrane transport	1	0.472447	1.282	0.022	Biological Process	GO:1902305	regulation of sodium ion transmembrane transport	0.180258	0.472447	0	1	1	46
GO:0048584 positive regulation of response to stimulus	10	0.472447	12.821	0.006	Biological Process	GO:0048584	positive regulation of response to stimulus	0.180351	0.472447	6	4	10	1672
GO:0005548 phospholipid transporter activity	1	0.473627	1.176	0.014	Molecular Function	GO:0005548	phospholipid transporter activity	0.2663	0.473627	0	1	1	70
GO:0098662 inorganic cation transmembrane transport	6	0.475521	7.692	0.007	Biological Process	GO:0098662	inorganic cation transmembrane transport	0.181832	0.475521	3	3	6	886
GO:0009967 positive regulation of signal transduction	8	0.475521	10.256	0.006	Biological Process	GO:0009967	positive regulation of signal transduction	0.181987	0.475521	5	3	8	1275
GO:0006144 purine nucleobase metabolic process	1	0.476022	1.282	0.021	Biological Process	GO:0006144	purine nucleobase metabolic process	0.183797	0.476022	0	1	1	47
GO:0010518 positive regulation of phospholipase activity	1	0.476022	1.282	0.021	Biological Process	GO:0010518	positive regulation of phospholipase activity	0.183797	0.476022	1	0	1	47
GO:0043113 receptor clustering	1	0.476022	1.282	0.021	Biological Process	GO:0043113	receptor clustering	0.183797	0.476022	0	1	1	47
GO:0045332 phospholipid translocation	1	0.476022	1.282	0.021	Biological Process	GO:0045332	phospholipid translocation	0.183797	0.476022	0	1	1	47
GO:0072337 modified amino acid transport	1	0.476022	1.282	0.021	Biological Process	GO:0072337	modified amino acid transport	0.183797	0.476022	1	0	1	47
GO:0098659 inorganic cation import across plasma membrane	1	0.476022	1.282	0.021	Biological Process	GO:0098659	inorganic cation import across plasma membrane	0.183797	0.476022	0	1	1	47
GO:0099587 inorganic ion import across plasma membrane	1	0.476022	1.282	0.021	Biological Process	GO:0099587	inorganic ion import across plasma membrane	0.183797	0.476022	0	1	1	47
GO:0008324 cation transmembrane transporter activity	7	0.477194	8.235	0.006	Molecular Function	GO:0008324	cation transmembrane transporter activity	0.269398	0.477194	4	3	7	1189
GO:0046983 protein dimerization activity	8	0.477194	9.412	0.006	Molecular Function	GO:0046983	protein dimerization activity	0.270162	0.477194	6	2	8	1393
GO:0003333 amino acid transmembrane transport	2	0.477934	2.564	0.011	Biological Process	GO:0003333	amino acid transmembrane transport	0.186356	0.477934	2	0	2	183
GO:0043281 regulation of cysteine-type endopeptidase activity involved in apoptotic process	2	0.477934	2.564	0.011	Biological Process	GO:0043281	regulation of cysteine-type endopeptidase activity involved in apoptotic process	0.186356	0.477934	1	1	2	183
GO:0019725 cellular homeostasis	6	0.477934	7.692	0.007	Biological Process	GO:0019725	cellular homeostasis	0.18702	0.477934	4	2	6	894
GO:0002688 regulation of leukocyte chemotaxis	1	0.477934	1.282	0.021	Biological Process	GO:0002688	regulation of leukocyte chemotaxis	0.187321	0.477934	1	0	1	48
GO:0009394 2'-deoxyribonucleotide metabolic process	1	0.477934	1.282	0.021	Biological Process	GO:0009394	2'-deoxyribonucleotide metabolic process	0.187321	0.477934	1	0	1	48
GO:0030493 bacteriochlorophyll metabolic process	1	0.477934	1.282	0.021	Biological Process	GO:0030493	bacteriochlorophyll metabolic process	0.187321	0.477934	0	1	1	48
GO:0030494 bacteriochlorophyll biosynthetic process	1	0.477934	1.282	0.021	Biological Process	GO:0030494	bacteriochlorophyll biosynthetic process	0.187321	0.477934	0	1	1	48
GO:0032786 positive regulation of DNA-templated transcription, elongation	1	0.477934	1.282	0.021	Biological Process	GO:0032786	positive regulation of DNA-templated transcription, elongation	0.187321	0.477934	1	0	1	48
GO:0034204 lipid translocation	1	0.477934	1.282	0.021	Biological Process	GO:0034204	lipid translocation	0.187321	0.477934	0	1	1	48
GO:0044091 membrane biogenesis	1	0.477934	1.282	0.021	Biological Process	GO:0044091	membrane biogenesis	0.187321	0.477934	0	1	1	48
GO:0046637 regulation of alpha-beta T cell differentiation	1	0.477934	1.282	0.021	Biological Process	GO:0046637	regulation of alpha-beta T cell differentiation	0.187321	0.477934	1	0	1	48
GO:0050854 regulation of antigen receptor-mediated signaling pathway	1	0.477934	1.282	0.021	Biological Process	GO:0050854	regulation of antigen receptor-mediated signaling pathway	0.187321	0.477934	1	0	1	48
GO:0015095 magnesium ion transmembrane transporter activity	1	0.480158	1.176	0.014	Molecular Function	GO:0015095	magnesium ion transmembrane transporter activity	0.272774	0.480158	0	1	1	72
GO:0002824 positive regulation of adaptive immune response based on somatic recombination of immune receptors built from immunoglobulin superfamily domains	1	0.48318	1.282	0.02	Biological Process	GO:0002824	positive regulation of adaptive immune response based on somatic recombination of immune receptors built from immunoglobulin superfamily domains	0.190829	0.48318	1	0	1	49
GO:0006071 glycerol metabolic process	1	0.48318	1.282	0.02	Biological Process	GO:0006071	glycerol metabolic process	0.190829	0.48318	0	1	1	49
GO:0019692 deoxyribose phosphate metabolic process	1	0.48318	1.282	0.02	Biological Process	GO:0019692	deoxyribose phosphate metabolic process	0.190829	0.48318	1	0	1	49
GO:0042100 B cell proliferation	1	0.48318	1.282	0.02	Biological Process	GO:0042100	B cell proliferation	0.190829	0.48318	1	0	1	49
GO:0060688 regulation of morphogenesis of a branching structure	1	0.48318	1.282	0.02	Biological Process	GO:0060688	regulation of morphogenesis of a branching structure	0.190829	0.48318	0	1	1	49
GO:1901016 regulation of potassium ion transmembrane transporter activity	1	0.48318	1.282	0.02	Biological Process	GO:1901016	regulation of potassium ion transmembrane transporter activity	0.190829	0.48318	0	1	1	49
GO:0090276 regulation of peptide hormone secretion	2	0.48318	2.564	0.011	Biological Process	GO:0090276	regulation of peptide hormone secretion	0.191019	0.48318	0	2	2	186
GO:0015370 solute:sodium symporter activity	1	0.484161	1.176	0.014	Molecular Function	GO:0015370	solute:sodium symporter activity	0.275991	0.484161	1	0	1	73
GO:0030073 insulin secretion	2	0.485332	2.564	0.011	Biological Process	GO:0030073	insulin secretion	0.192577	0.485332	0	2	2	187
GO:0050770 regulation of axonogenesis	2	0.485332	2.564	0.011	Biological Process	GO:0050770	regulation of axonogenesis	0.192577	0.485332	0	2	2	187
GO:0070507 regulation of microtubule cytoskeleton organization	2	0.485332	2.564	0.011	Biological Process	GO:0070507	regulation of microtubule cytoskeleton organization	0.192577	0.485332	0	2	2	187
GO:0043065 positive regulation of apoptotic process	4	0.486163	5.128	0.008	Biological Process	GO:0043065	positive regulation of apoptotic process	0.193678	0.486163	2	2	4	529
GO:0001523 retinoid metabolic process	1	0.486163	1.282	0.02	Biological Process	GO:0001523	retinoid metabolic process	0.194323	0.486163	0	1	1	50
GO:0032760 positive regulation of tumor necrosis factor production	1	0.486163	1.282	0.02	Biological Process	GO:0032760	positive regulation of tumor necrosis factor production	0.194323	0.486163	1	0	1	50
GO:0051124 synaptic assembly at neuromuscular junction	1	0.486163	1.282	0.02	Biological Process	GO:0051124	synaptic assembly at neuromuscular junction	0.194323	0.486163	0	1	1	50
GO:0060193 positive regulation of lipase activity	1	0.486163	1.282	0.02	Biological Process	GO:0060193	positive regulation of lipase activity	0.194323	0.486163	1	0	1	50
GO:0097035 regulation of membrane lipid distribution	1	0.486163	1.282	0.02	Biological Process	GO:0097035	regulation of membrane lipid distribution	0.194323	0.486163	0	1	1	50
GO:0030295 protein kinase activator activity	1	0.488112	1.176	0.014	Molecular Function	GO:0030295	protein kinase activator activity	0.279193	0.488112	0	1	1	74
GO:0051539 4 iron, 4 sulfur cluster binding	2	0.488951	2.353	0.008	Molecular Function	GO:0051539	4 iron, 4 sulfur cluster binding	0.280624	0.488951	2	0	2	237
GO:0051223 regulation of protein transport	4	0.490103	5.128	0.008	Biological Process	GO:0051223	regulation of protein transport	0.197194	0.490103	1	3	4	533
GO:0009262 deoxyribonucleotide metabolic process	1	0.490103	1.282	0.02	Biological Process	GO:0009262	deoxyribonucleotide metabolic process	0.197803	0.490103	1	0	1	51
GO:0038083 peptidyl-tyrosine autophosphorylation	1	0.490103	1.282	0.02	Biological Process	GO:0038083	peptidyl-tyrosine autophosphorylation	0.197803	0.490103	1	0	1	51
GO:0043628 ncRNA 3'-end processing	1	0.490103	1.282	0.02	Biological Process	GO:0043628	ncRNA 3'-end processing	0.197803	0.490103	1	0	1	51
GO:0046336 ethanolamine catabolic process	1	0.490103	1.282	0.02	Biological Process	GO:0046336	ethanolamine catabolic process	0.197803	0.490103	1	0	1	51
GO:0048260 positive regulation of receptor-mediated endocytosis	1	0.490103	1.282	0.02	Biological Process	GO:0048260	positive regulation of receptor-mediated endocytosis	0.197803	0.490103	1	0	1	51
GO:1903557 positive regulation of tumor necrosis factor superfamily cytokine production	1	0.490103	1.282	0.02	Biological Process	GO:1903557	positive regulation of tumor necrosis factor superfamily cytokine production	0.197803	0.490103	1	0	1	51
GO:2001244 positive regulation of intrinsic apoptotic signaling pathway	1	0.490103	1.282	0.02	Biological Process	GO:2001244	positive regulation of intrinsic apoptotic signaling pathway	0.197803	0.490103	1	0	1	51
GO:0097237 cellular response to toxic substance	2	0.492046	2.564	0.01	Biological Process	GO:0097237	cellular response to toxic substance	0.198826	0.492046	1	1	2	191
GO:0030029 actin filament-based process	5	0.492091	6.41	0.007	Biological Process	GO:0030029	actin filament-based process	0.199083	0.492091	1	4	5	721
GO:0090087 regulation of peptide transport	4	0.493383	5.128	0.007	Biological Process	GO:0090087	regulation of peptide transport	0.199845	0.493383	1	3	4	536
GO:0006580 ethanolamine metabolic process	1	0.493931	1.282	0.019	Biological Process	GO:0006580	ethanolamine metabolic process	0.201267	0.493931	1	0	1	52
GO:0009301 snRNA transcription	1	0.493931	1.282	0.019	Biological Process	GO:0009301	snRNA transcription	0.201267	0.493931	1	0	1	52
GO:0042795 snRNA transcription by RNA polymerase II	1	0.493931	1.282	0.019	Biological Process	GO:0042795	snRNA transcription by RNA polymerase II	0.201267	0.493931	1	0	1	52
GO:0051568 histone H3-K4 methylation	1	0.493931	1.282	0.019	Biological Process	GO:0051568	histone H3-K4 methylation	0.201267	0.493931	1	0	1	52
GO:0061098 positive regulation of protein tyrosine kinase activity	1	0.493931	1.282	0.019	Biological Process	GO:0061098	positive regulation of protein tyrosine kinase activity	0.201267	0.493931	0	1	1	52
GO:0050730 regulation of peptidyl-tyrosine phosphorylation	2	0.495041	2.564	0.01	Biological Process	GO:0050730	regulation of peptidyl-tyrosine phosphorylation	0.20196	0.495041	1	1	2	193
GO:0007265 Ras protein signal transduction	3	0.49564	3.846	0.008	Biological Process	GO:0007265	Ras protein signal transduction	0.202445	0.49564	2	1	3	360
GO:0010035 response to inorganic substance	5	0.496097	6.41	0.007	Biological Process	GO:0010035	response to inorganic substance	0.202872	0.496097	3	2	5	726
GO:0002286 T cell activation involved in immune response	1	0.49755	1.282	0.019	Biological Process	GO:0002286	T cell activation involved in immune response	0.204716	0.49755	1	0	1	53
GO:0010517 regulation of phospholipase activity	1	0.49755	1.282	0.019	Biological Process	GO:0010517	regulation of phospholipase activity	0.204716	0.49755	1	0	1	53
GO:0019400 alditol metabolic process	1	0.49755	1.282	0.019	Biological Process	GO:0019400	alditol metabolic process	0.204716	0.49755	0	1	1	53
GO:0045453 bone resorption	1	0.49755	1.282	0.019	Biological Process	GO:0045453	bone resorption	0.204716	0.49755	1	0	1	53
GO:0070227 lymphocyte apoptotic process	1	0.49755	1.282	0.019	Biological Process	GO:0070227	lymphocyte apoptotic process	0.204716	0.49755	1	0	1	53
GO:0061138 morphogenesis of a branching epithelium	2	0.49755	2.564	0.01	Biological Process	GO:0061138	morphogenesis of a branching epithelium	0.205099	0.49755	1	1	2	195
GO:0055082 cellular chemical homeostasis	5	0.49755	6.41	0.007	Biological Process	GO:0055082	cellular chemical homeostasis	0.205158	0.49755	4	1	5	729
GO:0008654 phospholipid biosynthetic process	3	0.498448	3.846	0.008	Biological Process	GO:0008654	phospholipid biosynthetic process	0.20577	0.498448	2	1	3	363
GO:0043068 positive regulation of programmed cell death	4	0.498577	5.128	0.007	Biological Process	GO:0043068	positive regulation of programmed cell death	0.206968	0.498577	2	2	4	544
GO:0006284 base-excision repair	1	0.498577	1.282	0.019	Biological Process	GO:0006284	base-excision repair	0.208151	0.498577	0	1	1	54
GO:0006564 L-serine biosynthetic process	1	0.498577	1.282	0.019	Biological Process	GO:0006564	L-serine biosynthetic process	0.208151	0.498577	0	1	1	54
GO:0015937 coenzyme A biosynthetic process	1	0.498577	1.282	0.019	Biological Process	GO:0015937	coenzyme A biosynthetic process	0.208151	0.498577	1	0	1	54
GO:0030850 prostate gland development	1	0.498577	1.282	0.019	Biological Process	GO:0030850	prostate gland development	0.208151	0.498577	0	1	1	54
GO:0034243 regulation of transcription elongation from RNA polymerase II promoter	1	0.498577	1.282	0.019	Biological Process	GO:0034243	regulation of transcription elongation from RNA polymerase II promoter	0.208151	0.498577	1	0	1	54
GO:0045747 positive regulation of Notch signaling pathway	1	0.498577	1.282	0.019	Biological Process	GO:0045747	positive regulation of Notch signaling pathway	0.208151	0.498577	0	1	1	54
GO:0046470 phosphatidylcholine metabolic process	1	0.498577	1.282	0.019	Biological Process	GO:0046470	phosphatidylcholine metabolic process	0.208151	0.498577	0	1	1	54
GO:1901161 primary amino compound catabolic process	1	0.498577	1.282	0.019	Biological Process	GO:1901161	primary amino compound catabolic process	0.208151	0.498577	1	0	1	54
GO:0051216 cartilage development	2	0.498577	2.564	0.01	Biological Process	GO:0051216	cartilage development	0.208245	0.498577	1	1	2	197
GO:2000116 regulation of cysteine-type endopeptidase activity	2	0.50121	2.564	0.01	Biological Process	GO:2000116	regulation of cysteine-type endopeptidase activity	0.209819	0.50121	1	1	2	198
GO:0006796 phosphate-containing compound metabolic process	18	0.50121	23.077	0.005	Biological Process	GO:0006796	phosphate-containing compound metabolic process	0.209832	0.50121	10	8	18	3426
GO:0009636 response to toxic substance	4	0.501872	5.128	0.007	Biological Process	GO:0009636	response to toxic substance	0.211458	0.501872	2	2	4	549
GO:0070201 regulation of establishment of protein localization	4	0.501872	5.128	0.007	Biological Process	GO:0070201	regulation of establishment of protein localization	0.211458	0.501872	1	3	4	549
GO:0006213 pyrimidine nucleoside metabolic process	1	0.501872	1.282	0.018	Biological Process	GO:0006213	pyrimidine nucleoside metabolic process	0.211571	0.501872	0	1	1	55
GO:0031060 regulation of histone methylation	1	0.501872	1.282	0.018	Biological Process	GO:0031060	regulation of histone methylation	0.211571	0.501872	1	0	1	55
GO:0032413 negative regulation of ion transmembrane transporter activity	1	0.501872	1.282	0.018	Biological Process	GO:0032413	negative regulation of ion transmembrane transporter activity	0.211571	0.501872	0	1	1	55
GO:1901570 fatty acid derivative biosynthetic process	1	0.501872	1.282	0.018	Biological Process	GO:1901570	fatty acid derivative biosynthetic process	0.211571	0.501872	1	0	1	55
GO:0006629 lipid metabolic process	9	0.50222	11.538	0.006	Biological Process	GO:0006629	lipid metabolic process	0.211962	0.50222	4	5	9	1532
GO:0048018 receptor ligand activity	3	0.502864	3.529	0.007	Molecular Function	GO:0048018	receptor ligand activity	0.289587	0.502864	3	0	3	426
GO:0001658 branching involved in ureteric bud morphogenesis	1	0.504936	1.282	0.018	Biological Process	GO:0001658	branching involved in ureteric bud morphogenesis	0.214977	0.504936	1	0	1	56
GO:0009220 pyrimidine ribonucleotide biosynthetic process	1	0.504936	1.282	0.018	Biological Process	GO:0009220	pyrimidine ribonucleotide biosynthetic process	0.214977	0.504936	0	1	1	56
GO:0016101 diterpenoid metabolic process	1	0.504936	1.282	0.018	Biological Process	GO:0016101	diterpenoid metabolic process	0.214977	0.504936	0	1	1	56
GO:0031113 regulation of microtubule polymerization	1	0.504936	1.282	0.018	Biological Process	GO:0031113	regulation of microtubule polymerization	0.214977	0.504936	0	1	1	56
GO:0032835 glomerulus development	1	0.504936	1.282	0.018	Biological Process	GO:0032835	glomerulus development	0.214977	0.504936	0	1	1	56
GO:0042439 ethanolamine-containing compound metabolic process	1	0.504936	1.282	0.018	Biological Process	GO:0042439	ethanolamine-containing compound metabolic process	0.214977	0.504936	1	0	1	56
GO:1903725 regulation of phospholipid metabolic process	1	0.504936	1.282	0.018	Biological Process	GO:1903725	regulation of phospholipid metabolic process	0.214977	0.504936	1	0	1	56
GO:0006935 chemotaxis	4	0.504936	5.128	0.007	Biological Process	GO:0006935	chemotaxis	0.21507	0.504936	2	2	4	553
GO:0005249 voltage-gated potassium channel activity	1	0.505107	1.176	0.013	Molecular Function	GO:0005249	voltage-gated potassium channel activity	0.291862	0.505107	1	0	1	78
GO:0019209 kinase activator activity	1	0.505424	1.176	0.013	Molecular Function	GO:0019209	kinase activator activity	0.294994	0.505424	0	1	1	79
GO:0043178 alcohol binding	1	0.505424	1.176	0.013	Molecular Function	GO:0043178	alcohol binding	0.294994	0.505424	0	1	1	79
GO:0046332 SMAD binding	1	0.505424	1.176	0.013	Molecular Function	GO:0046332	SMAD binding	0.294994	0.505424	0	1	1	79
GO:0016798 hydrolase activity, acting on glycosyl bonds	2	0.507068	2.353	0.008	Molecular Function	GO:0016798	hydrolase activity, acting on glycosyl bonds	0.296941	0.507068	0	2	2	247
GO:0006812 cation transport	9	0.508044	11.538	0.006	Biological Process	GO:0006812	cation transport	0.217872	0.508044	5	4	9	1543
GO:0002821 positive regulation of adaptive immune response	1	0.508044	1.282	0.018	Biological Process	GO:0002821	positive regulation of adaptive immune response	0.218368	0.508044	1	0	1	57
GO:0006544 glycine metabolic process	1	0.508044	1.282	0.018	Biological Process	GO:0006544	glycine metabolic process	0.218368	0.508044	0	1	1	57
GO:0009061 anaerobic respiration	1	0.508044	1.282	0.018	Biological Process	GO:0009061	anaerobic respiration	0.218368	0.508044	1	0	1	57
GO:0009065 glutamine family amino acid catabolic process	1	0.508044	1.282	0.018	Biological Process	GO:0009065	glutamine family amino acid catabolic process	0.218368	0.508044	0	1	1	57
GO:0034310 primary alcohol catabolic process	1	0.508044	1.282	0.018	Biological Process	GO:0034310	primary alcohol catabolic process	0.218368	0.508044	1	0	1	57
GO:0046579 positive regulation of Ras protein signal transduction	1	0.508044	1.282	0.018	Biological Process	GO:0046579	positive regulation of Ras protein signal transduction	0.218368	0.508044	1	0	1	57
GO:0098869 cellular oxidant detoxification	1	0.508044	1.282	0.018	Biological Process	GO:0098869	cellular oxidant detoxification	0.218368	0.508044	1	0	1	57
GO:0006479 protein methylation	2	0.509047	2.564	0.01	Biological Process	GO:0006479	protein methylation	0.219293	0.509047	1	1	2	204
GO:0008213 protein alkylation	2	0.509047	2.564	0.01	Biological Process	GO:0008213	protein alkylation	0.219293	0.509047	1	1	2	204
GO:0072527 pyrimidine-containing compound metabolic process	2	0.510136	2.564	0.01	Biological Process	GO:0072527	pyrimidine-containing compound metabolic process	0.220876	0.510136	0	2	2	205
GO:0031346 positive regulation of cell projection organization	3	0.510136	3.846	0.008	Biological Process	GO:0031346	positive regulation of cell projection organization	0.221454	0.510136	1	2	3	377
GO:0001541 ovarian follicle development	1	0.510136	1.282	0.017	Biological Process	GO:0001541	ovarian follicle development	0.221744	0.510136	0	1	1	58
GO:0006940 regulation of smooth muscle contraction	1	0.510136	1.282	0.017	Biological Process	GO:0006940	regulation of smooth muscle contraction	0.221744	0.510136	1	0	1	58
GO:0009218 pyrimidine ribonucleotide metabolic process	1	0.510136	1.282	0.017	Biological Process	GO:0009218	pyrimidine ribonucleotide metabolic process	0.221744	0.510136	0	1	1	58
GO:0042455 ribonucleoside biosynthetic process	1	0.510136	1.282	0.017	Biological Process	GO:0042455	ribonucleoside biosynthetic process	0.221744	0.510136	1	0	1	58
GO:0071277 cellular response to calcium ion	1	0.510136	1.282	0.017	Biological Process	GO:0071277	cellular response to calcium ion	0.221744	0.510136	0	1	1	58
GO:0090278 negative regulation of peptide hormone secretion	1	0.510136	1.282	0.017	Biological Process	GO:0090278	negative regulation of peptide hormone secretion	0.221744	0.510136	0	1	1	58
GO:1903530 regulation of secretion by cell	4	0.510641	5.128	0.007	Biological Process	GO:1903530	regulation of secretion by cell	0.222347	0.510641	1	3	4	561
GO:0050803 regulation of synapse structure or activity	2	0.510641	2.564	0.01	Biological Process	GO:0050803	regulation of synapse structure or activity	0.22246	0.510641	0	2	2	206
GO:0008289 lipid binding	5	0.510974	5.882	0.006	Molecular Function	GO:0008289	lipid binding	0.300222	0.510974	3	2	5	827
GO:0015145 monosaccharide transmembrane transporter activity	1	0.510978	1.176	0.012	Molecular Function	GO:0015145	monosaccharide transmembrane transporter activity	0.301219	0.510978	0	1	1	81
GO:0006040 amino sugar metabolic process	1	0.513283	1.282	0.017	Biological Process	GO:0006040	amino sugar metabolic process	0.225107	0.513283	0	1	1	59
GO:0006695 cholesterol biosynthetic process	1	0.513283	1.282	0.017	Biological Process	GO:0006695	cholesterol biosynthetic process	0.225107	0.513283	0	1	1	59
GO:0007094 mitotic spindle assembly checkpoint signaling	1	0.513283	1.282	0.017	Biological Process	GO:0007094	mitotic spindle assembly checkpoint signaling	0.225107	0.513283	0	1	1	59
GO:0009086 methionine biosynthetic process	1	0.513283	1.282	0.017	Biological Process	GO:0009086	methionine biosynthetic process	0.225107	0.513283	1	0	1	59
GO:0043525 positive regulation of neuron apoptotic process	1	0.513283	1.282	0.017	Biological Process	GO:0043525	positive regulation of neuron apoptotic process	0.225107	0.513283	0	1	1	59
GO:0071173 spindle assembly checkpoint signaling	1	0.513283	1.282	0.017	Biological Process	GO:0071173	spindle assembly checkpoint signaling	0.225107	0.513283	0	1	1	59
GO:0090257 regulation of muscle system process	2	0.513908	2.564	0.01	Biological Process	GO:0090257	regulation of muscle system process	0.22563	0.513908	1	1	2	208
GO:0065008 regulation of biological quality	18	0.515776	23.077	0.005	Biological Process	GO:0065008	regulation of biological quality	0.226773	0.515776	7	11	18	3471
GO:0030168 platelet activation	2	0.515776	2.564	0.01	Biological Process	GO:0030168	platelet activation	0.227217	0.515776	1	1	2	209
GO:0009719 response to endogenous stimulus	9	0.515776	11.538	0.006	Biological Process	GO:0009719	response to endogenous stimulus	0.228238	0.515776	2	7	9	1562
GO:0006825 copper ion transport	1	0.515776	1.282	0.017	Biological Process	GO:0006825	copper ion transport	0.228454	0.515776	0	1	1	60
GO:0043367 CD4-positive, alpha-beta T cell differentiation	1	0.515776	1.282	0.017	Biological Process	GO:0043367	CD4-positive, alpha-beta T cell differentiation	0.228454	0.515776	1	0	1	60
GO:0060675 ureteric bud morphogenesis	1	0.515776	1.282	0.017	Biological Process	GO:0060675	ureteric bud morphogenesis	0.228454	0.515776	1	0	1	60
GO:0072171 mesonephric tubule morphogenesis	1	0.515776	1.282	0.017	Biological Process	GO:0072171	mesonephric tubule morphogenesis	0.228454	0.515776	1	0	1	60
GO:1901222 regulation of NIK/NF-kappaB signaling	1	0.515776	1.282	0.017	Biological Process	GO:1901222	regulation of NIK/NF-kappaB signaling	0.228454	0.515776	1	0	1	60
GO:0098660 inorganic ion transmembrane transport	6	0.517498	7.692	0.006	Biological Process	GO:0098660	inorganic ion transmembrane transport	0.229819	0.517498	3	3	6	957
GO:0044262 cellular carbohydrate metabolic process	3	0.517498	3.846	0.008	Biological Process	GO:0044262	cellular carbohydrate metabolic process	0.231665	0.517498	1	2	3	386
GO:0006563 L-serine metabolic process	1	0.517498	1.282	0.016	Biological Process	GO:0006563	L-serine metabolic process	0.231788	0.517498	0	1	1	61
GO:0015936 coenzyme A metabolic process	1	0.517498	1.282	0.016	Biological Process	GO:0015936	coenzyme A metabolic process	0.231788	0.517498	1	0	1	61
GO:0031577 spindle checkpoint signaling	1	0.517498	1.282	0.016	Biological Process	GO:0031577	spindle checkpoint signaling	0.231788	0.517498	0	1	1	61
GO:0032024 positive regulation of insulin secretion	1	0.517498	1.282	0.016	Biological Process	GO:0032024	positive regulation of insulin secretion	0.231788	0.517498	0	1	1	61
GO:0032410 negative regulation of transporter activity	1	0.517498	1.282	0.016	Biological Process	GO:0032410	negative regulation of transporter activity	0.231788	0.517498	0	1	1	61
GO:0071174 mitotic spindle checkpoint signaling	1	0.517498	1.282	0.016	Biological Process	GO:0071174	mitotic spindle checkpoint signaling	0.231788	0.517498	0	1	1	61
GO:0006720 isoprenoid metabolic process	2	0.517498	2.564	0.009	Biological Process	GO:0006720	isoprenoid metabolic process	0.231982	0.517498	0	2	2	212
GO:0046488 phosphatidylinositol metabolic process	2	0.517498	2.564	0.009	Biological Process	GO:0046488	phosphatidylinositol metabolic process	0.231982	0.517498	2	0	2	212
GO:0060047 heart contraction	2	0.517498	2.564	0.009	Biological Process	GO:0060047	heart contraction	0.231982	0.517498	0	2	2	212
GO:0042330 taxis	4	0.518006	5.128	0.007	Biological Process	GO:0042330	taxis	0.232461	0.518006	2	2	4	572
GO:0042626 ATPase-coupled transmembrane transporter activity	3	0.518026	3.529	0.007	Molecular Function	GO:0042626	ATPase-coupled transmembrane transporter activity	0.306461	0.518026	2	1	3	440
GO:1901618 organic hydroxy compound transmembrane transporter activity	1	0.518026	1.176	0.012	Molecular Function	GO:1901618	organic hydroxy compound transmembrane transporter activity	0.307389	0.518026	1	0	1	83
GO:0042592 homeostatic process	9	0.518912	11.538	0.006	Biological Process	GO:0042592	homeostatic process	0.234327	0.518912	5	4	9	1573
GO:0006027 glycosaminoglycan catabolic process	1	0.518912	1.282	0.016	Biological Process	GO:0006027	glycosaminoglycan catabolic process	0.235107	0.518912	0	1	1	62
GO:0009163 nucleoside biosynthetic process	1	0.518912	1.282	0.016	Biological Process	GO:0009163	nucleoside biosynthetic process	0.235107	0.518912	1	0	1	62
GO:0043647 inositol phosphate metabolic process	1	0.518912	1.282	0.016	Biological Process	GO:0043647	inositol phosphate metabolic process	0.235107	0.518912	1	0	1	62
GO:0097006 regulation of plasma lipoprotein particle levels	1	0.518912	1.282	0.016	Biological Process	GO:0097006	regulation of plasma lipoprotein particle levels	0.235107	0.518912	0	1	1	62
GO:1902106 negative regulation of leukocyte differentiation	1	0.518912	1.282	0.016	Biological Process	GO:1902106	negative regulation of leukocyte differentiation	0.235107	0.518912	1	0	1	62
GO:1990090 cellular response to nerve growth factor stimulus	1	0.518912	1.282	0.016	Biological Process	GO:1990090	cellular response to nerve growth factor stimulus	0.235107	0.518912	0	1	1	62
GO:0051270 regulation of cellular component movement	5	0.518912	6.41	0.007	Biological Process	GO:0051270	regulation of cellular component movement	0.235634	0.518912	2	3	5	768
GO:0043085 positive regulation of catalytic activity	7	0.518912	8.974	0.006	Biological Process	GO:0043085	positive regulation of catalytic activity	0.235661	0.518912	4	3	7	1166
GO:0009100 glycoprotein metabolic process	3	0.518912	3.846	0.008	Biological Process	GO:0009100	glycoprotein metabolic process	0.236233	0.518912	1	2	3	390
GO:0001763 morphogenesis of a branching structure	2	0.518912	2.564	0.009	Biological Process	GO:0001763	morphogenesis of a branching structure	0.236754	0.518912	1	1	2	215
GO:0002697 regulation of immune effector process	2	0.518912	2.564	0.009	Biological Process	GO:0002697	regulation of immune effector process	0.236754	0.518912	2	0	2	215
GO:0006690 icosanoid metabolic process	1	0.518912	1.282	0.016	Biological Process	GO:0006690	icosanoid metabolic process	0.238412	0.518912	1	0	1	63
GO:0007585 respiratory gaseous exchange by respiratory system	1	0.518912	1.282	0.016	Biological Process	GO:0007585	respiratory gaseous exchange by respiratory system	0.238412	0.518912	1	0	1	63
GO:0014075 response to amine	1	0.518912	1.282	0.016	Biological Process	GO:0014075	response to amine	0.238412	0.518912	0	1	1	63
GO:0030316 osteoclast differentiation	1	0.518912	1.282	0.016	Biological Process	GO:0030316	osteoclast differentiation	0.238412	0.518912	1	0	1	63
GO:0033077 T cell differentiation in thymus	1	0.518912	1.282	0.016	Biological Process	GO:0033077	T cell differentiation in thymus	0.238412	0.518912	1	0	1	63
GO:0045841 negative regulation of mitotic metaphase/anaphase transition	1	0.518912	1.282	0.016	Biological Process	GO:0045841	negative regulation of mitotic metaphase/anaphase transition	0.238412	0.518912	0	1	1	63
GO:1902100 negative regulation of metaphase/anaphase transition of cell cycle	1	0.518912	1.282	0.016	Biological Process	GO:1902100	negative regulation of metaphase/anaphase transition of cell cycle	0.238412	0.518912	0	1	1	63
GO:1904063 negative regulation of cation transmembrane transport	1	0.518912	1.282	0.016	Biological Process	GO:1904063	negative regulation of cation transmembrane transport	0.238412	0.518912	0	1	1	63
GO:1905819 negative regulation of chromosome separation	1	0.518912	1.282	0.016	Biological Process	GO:1905819	negative regulation of chromosome separation	0.238412	0.518912	0	1	1	63
GO:2000816 negative regulation of mitotic sister chromatid separation	1	0.518912	1.282	0.016	Biological Process	GO:2000816	negative regulation of mitotic sister chromatid separation	0.238412	0.518912	0	1	1	63
GO:0009165 nucleotide biosynthetic process	4	0.518944	5.128	0.007	Biological Process	GO:0009165	nucleotide biosynthetic process	0.238958	0.518944	2	2	4	579
GO:0043410 positive regulation of MAPK cascade	3	0.518944	3.846	0.008	Biological Process	GO:0043410	positive regulation of MAPK cascade	0.239669	0.518944	3	0	3	393
GO:1901293 nucleoside phosphate biosynthetic process	4	0.518944	5.128	0.007	Biological Process	GO:1901293	nucleoside phosphate biosynthetic process	0.23989	0.518944	2	2	4	580
GO:0010243 response to organonitrogen compound	6	0.518944	7.692	0.006	Biological Process	GO:0010243	response to organonitrogen compound	0.240465	0.518944	2	4	6	972
GO:0002684 positive regulation of immune system process	4	0.518944	5.128	0.007	Biological Process	GO:0002684	positive regulation of immune system process	0.240822	0.518944	4	0	4	581
GO:0009749 response to glucose	2	0.518944	2.564	0.009	Biological Process	GO:0009749	response to glucose	0.241531	0.518944	0	2	2	218
GO:0030072 peptide hormone secretion	2	0.518944	2.564	0.009	Biological Process	GO:0030072	peptide hormone secretion	0.241531	0.518944	0	2	2	218
GO:0002706 regulation of lymphocyte mediated immunity	1	0.518944	1.282	0.016	Biological Process	GO:0002706	regulation of lymphocyte mediated immunity	0.241703	0.518944	1	0	1	64
GO:0006919 activation of cysteine-type endopeptidase activity involved in apoptotic process	1	0.518944	1.282	0.016	Biological Process	GO:0006919	activation of cysteine-type endopeptidase activity involved in apoptotic process	0.241703	0.518944	1	0	1	64
GO:0042551 neuron maturation	1	0.518944	1.282	0.016	Biological Process	GO:0042551	neuron maturation	0.241703	0.518944	0	1	1	64
GO:0051057 positive regulation of small GTPase mediated signal transduction	1	0.518944	1.282	0.016	Biological Process	GO:0051057	positive regulation of small GTPase mediated signal transduction	0.241703	0.518944	1	0	1	64
GO:0055117 regulation of cardiac muscle contraction	1	0.518944	1.282	0.016	Biological Process	GO:0055117	regulation of cardiac muscle contraction	0.241703	0.518944	0	1	1	64
GO:0060191 regulation of lipase activity	1	0.518944	1.282	0.016	Biological Process	GO:0060191	regulation of lipase activity	0.241703	0.518944	1	0	1	64
GO:0003015 heart process	2	0.52091	2.564	0.009	Biological Process	GO:0003015	heart process	0.243125	0.52091	0	2	2	219
GO:0009615 response to virus	2	0.52091	2.564	0.009	Biological Process	GO:0009615	response to virus	0.243125	0.52091	2	0	2	219
GO:0040012 regulation of locomotion	5	0.52109	6.41	0.006	Biological Process	GO:0040012	regulation of locomotion	0.243656	0.52109	2	3	5	778
GO:0001817 regulation of cytokine production	3	0.52109	3.846	0.008	Biological Process	GO:0001817	regulation of cytokine production	0.244265	0.52109	2	1	3	397
GO:0046677 response to antibiotic	3	0.52109	3.846	0.008	Biological Process	GO:0046677	response to antibiotic	0.244265	0.52109	1	2	3	397
GO:0002377 immunoglobulin production	1	0.52109	1.282	0.015	Biological Process	GO:0002377	immunoglobulin production	0.244981	0.52109	1	0	1	65
GO:0009112 nucleobase metabolic process	1	0.52109	1.282	0.015	Biological Process	GO:0009112	nucleobase metabolic process	0.244981	0.52109	0	1	1	65
GO:0033048 negative regulation of mitotic sister chromatid segregation	1	0.52109	1.282	0.015	Biological Process	GO:0033048	negative regulation of mitotic sister chromatid segregation	0.244981	0.52109	0	1	1	65
GO:0046634 regulation of alpha-beta T cell activation	1	0.52109	1.282	0.015	Biological Process	GO:0046634	regulation of alpha-beta T cell activation	0.244981	0.52109	1	0	1	65
GO:0008408 3'-5' exonuclease activity	1	0.523187	1.176	0.012	Molecular Function	GO:0008408	3'-5' exonuclease activity	0.313505	0.523187	0	1	1	85
GO:0016701 oxidoreductase activity, acting on single donors with incorporation of molecular oxygen	1	0.523187	1.176	0.012	Molecular Function	GO:0016701	oxidoreductase activity, acting on single donors with incorporation of molecular oxygen	0.313505	0.523187	0	1	1	85
GO:0042562 hormone binding	1	0.523187	1.176	0.012	Molecular Function	GO:0042562	hormone binding	0.313505	0.523187	0	1	1	85
GO:0006793 phosphorus metabolic process	18	0.523316	23.077	0.005	Biological Process	GO:0006793	phosphorus metabolic process	0.247123	0.523316	10	8	18	3523
GO:0007088 regulation of mitotic nuclear division	2	0.523316	2.564	0.009	Biological Process	GO:0007088	regulation of mitotic nuclear division	0.247909	0.523316	0	2	2	222
GO:0002028 regulation of sodium ion transport	1	0.523316	1.282	0.015	Biological Process	GO:0002028	regulation of sodium ion transport	0.248244	0.523316	0	1	1	66
GO:0002698 negative regulation of immune effector process	1	0.523316	1.282	0.015	Biological Process	GO:0002698	negative regulation of immune effector process	0.248244	0.523316	1	0	1	66
GO:0015689 molybdate ion transport	1	0.523316	1.282	0.015	Biological Process	GO:0015689	molybdate ion transport	0.248244	0.523316	1	0	1	66
GO:0016114 terpenoid biosynthetic process	1	0.523316	1.282	0.015	Biological Process	GO:0016114	terpenoid biosynthetic process	0.248244	0.523316	0	1	1	66
GO:0048806 genitalia development	1	0.523316	1.282	0.015	Biological Process	GO:0048806	genitalia development	0.248244	0.523316	1	0	1	66
GO:1990089 response to nerve growth factor	1	0.523316	1.282	0.015	Biological Process	GO:1990089	response to nerve growth factor	0.248244	0.523316	0	1	1	66
GO:0051046 regulation of secretion	4	0.523316	5.128	0.007	Biological Process	GO:0051046	regulation of secretion	0.248315	0.523316	1	3	4	589
GO:0007166 cell surface receptor signaling pathway	12	0.523961	15.385	0.005	Biological Process	GO:0007166	cell surface receptor signaling pathway	0.249293	0.523961	7	5	12	2232
GO:0072521 purine-containing compound metabolic process	5	0.523961	6.41	0.006	Biological Process	GO:0072521	purine-containing compound metabolic process	0.249317	0.523961	1	4	5	785
GO:0040011 locomotion	10	0.523961	12.821	0.006	Biological Process	GO:0040011	locomotion	0.249908	0.523961	5	5	10	1810
GO:0009746 response to hexose	2	0.523961	2.564	0.009	Biological Process	GO:0009746	response to hexose	0.2511	0.523961	0	2	2	224
GO:0048705 skeletal system morphogenesis	2	0.523961	2.564	0.009	Biological Process	GO:0048705	skeletal system morphogenesis	0.2511	0.523961	1	1	2	224
GO:0032784 regulation of DNA-templated transcription, elongation	1	0.523961	1.282	0.015	Biological Process	GO:0032784	regulation of DNA-templated transcription, elongation	0.251493	0.523961	1	0	1	67
GO:0046323 glucose import	1	0.523961	1.282	0.015	Biological Process	GO:0046323	glucose import	0.251493	0.523961	0	1	1	67
GO:0050805 negative regulation of synaptic transmission	1	0.523961	1.282	0.015	Biological Process	GO:0050805	negative regulation of synaptic transmission	0.251493	0.523961	0	1	1	67
GO:0090307 mitotic spindle assembly	1	0.523961	1.282	0.015	Biological Process	GO:0090307	mitotic spindle assembly	0.251493	0.523961	0	1	1	67
GO:0098586 cellular response to virus	1	0.523961	1.282	0.015	Biological Process	GO:0098586	cellular response to virus	0.251493	0.523961	1	0	1	67
GO:1901160 primary amino compound metabolic process	1	0.523961	1.282	0.015	Biological Process	GO:1901160	primary amino compound metabolic process	0.251493	0.523961	1	0	1	67
GO:0046486 glycerolipid metabolic process	3	0.523961	3.846	0.007	Biological Process	GO:0046486	glycerolipid metabolic process	0.252342	0.523961	2	1	3	404
GO:0006915 apoptotic process	9	0.523961	11.538	0.006	Biological Process	GO:0006915	apoptotic process	0.252385	0.523961	6	3	9	1605
GO:1902533 positive regulation of intracellular signal transduction	5	0.523961	6.41	0.006	Biological Process	GO:1902533	positive regulation of intracellular signal transduction	0.253382	0.523961	5	0	5	790
GO:0045321 leukocyte activation	5	0.523961	6.41	0.006	Biological Process	GO:0045321	leukocyte activation	0.254197	0.523961	4	1	5	791
GO:0098656 anion transmembrane transport	3	0.523961	3.846	0.007	Biological Process	GO:0098656	anion transmembrane transport	0.254658	0.523961	3	0	3	406
GO:0000469 cleavage involved in rRNA processing	1	0.523961	1.282	0.015	Biological Process	GO:0000469	cleavage involved in rRNA processing	0.254728	0.523961	1	0	1	68
GO:0035710 CD4-positive, alpha-beta T cell activation	1	0.523961	1.282	0.015	Biological Process	GO:0035710	CD4-positive, alpha-beta T cell activation	0.254728	0.523961	1	0	1	68
GO:0070509 calcium ion import	1	0.523961	1.282	0.015	Biological Process	GO:0070509	calcium ion import	0.254728	0.523961	0	1	1	68
GO:0072078 nephron tubule morphogenesis	1	0.523961	1.282	0.015	Biological Process	GO:0072078	nephron tubule morphogenesis	0.254728	0.523961	1	0	1	68
GO:0072523 purine-containing compound catabolic process	1	0.523961	1.282	0.015	Biological Process	GO:0072523	purine-containing compound catabolic process	0.254728	0.523961	0	1	1	68
GO:0098739 import across plasma membrane	1	0.523961	1.282	0.015	Biological Process	GO:0098739	import across plasma membrane	0.254728	0.523961	0	1	1	68
GO:1901379 regulation of potassium ion transmembrane transport	1	0.523961	1.282	0.015	Biological Process	GO:1901379	regulation of potassium ion transmembrane transport	0.254728	0.523961	0	1	1	68
GO:1902653 secondary alcohol biosynthetic process	1	0.523961	1.282	0.015	Biological Process	GO:1902653	secondary alcohol biosynthetic process	0.254728	0.523961	0	1	1	68
GO:0042908 xenobiotic transport	2	0.525825	2.564	0.009	Biological Process	GO:0042908	xenobiotic transport	0.25589	0.525825	0	2	2	227
GO:0004190 aspartic-type endopeptidase activity	1	0.526468	1.176	0.011	Molecular Function	GO:0004190	aspartic-type endopeptidase activity	0.319568	0.526468	1	0	1	87
GO:0008146 sulfotransferase activity	1	0.526468	1.176	0.011	Molecular Function	GO:0008146	sulfotransferase activity	0.319568	0.526468	1	0	1	87
GO:0070001 aspartic-type peptidase activity	1	0.526468	1.176	0.011	Molecular Function	GO:0070001	aspartic-type peptidase activity	0.319568	0.526468	1	0	1	87
GO:1902936 phosphatidylinositol bisphosphate binding	1	0.526468	1.176	0.011	Molecular Function	GO:1902936	phosphatidylinositol bisphosphate binding	0.319568	0.526468	0	1	1	87
GO:0005576 extracellular region	15	0.526613	22.727	0.007	Cellular Component	GO:0005576	extracellular region	0.0197881	0.526613	9	6	15	2076
GO:0030906 retromer, cargo-selective complex	1	0.526613	1.515	0.2	Cellular Component	GO:0030906	retromer, cargo-selective complex	0.020429	0.526613	0	1	1	5
GO:0000288 nuclear-transcribed mRNA catabolic process, deadenylation-dependent decay	1	0.526903	1.282	0.014	Biological Process	GO:0000288	nuclear-transcribed mRNA catabolic process, deadenylation-dependent decay	0.257949	0.526903	1	0	1	69
GO:0010043 response to zinc ion	1	0.526903	1.282	0.014	Biological Process	GO:0010043	response to zinc ion	0.257949	0.526903	1	0	1	69
GO:0033046 negative regulation of sister chromatid segregation	1	0.526903	1.282	0.014	Biological Process	GO:0033046	negative regulation of sister chromatid segregation	0.257949	0.526903	0	1	1	69
GO:0072088 nephron epithelium morphogenesis	1	0.526903	1.282	0.014	Biological Process	GO:0072088	nephron epithelium morphogenesis	0.257949	0.526903	1	0	1	69
GO:1903201 regulation of oxidative stress-induced cell death	1	0.526903	1.282	0.014	Biological Process	GO:1903201	regulation of oxidative stress-induced cell death	0.257949	0.526903	0	1	1	69
GO:1990748 cellular detoxification	1	0.526903	1.282	0.014	Biological Process	GO:1990748	cellular detoxification	0.257949	0.526903	1	0	1	69
GO:0048469 cell maturation	2	0.528696	2.564	0.009	Biological Process	GO:0048469	cell maturation	0.259084	0.528696	1	1	2	229
GO:0016859 cis-trans isomerase activity	1	0.529731	1.176	0.011	Molecular Function	GO:0016859	cis-trans isomerase activity	0.322579	0.529731	0	1	1	88
GO:1901361 organic cyclic compound catabolic process	5	0.529881	6.41	0.006	Biological Process	GO:1901361	organic cyclic compound catabolic process	0.259922	0.529881	2	3	5	798
GO:0015035 protein-disulfide reductase activity	1	0.531281	1.176	0.011	Molecular Function	GO:0015035	protein-disulfide reductase activity	0.325578	0.531281	0	1	1	89
GO:0016765 transferase activity, transferring alkyl or aryl (other than methyl) groups	1	0.531281	1.176	0.011	Molecular Function	GO:0016765	transferase activity, transferring alkyl or aryl (other than methyl) groups	0.328563	0.531281	1	0	1	90
GO:0018835 carbon phosphorus lyase activity	1	0.531281	1.176	0.011	Molecular Function	GO:0018835	carbon phosphorus lyase activity	0.328563	0.531281	0	1	1	90
GO:0019199 transmembrane receptor protein kinase activity	1	0.531281	1.176	0.011	Molecular Function	GO:0019199	transmembrane receptor protein kinase activity	0.328563	0.531281	0	1	1	90
GO:0016887 ATP hydrolysis activity	4	0.531281	4.706	0.006	Molecular Function	GO:0016887	ATP hydrolysis activity	0.328691	0.531281	1	3	4	657
GO:0001775 cell activation	6	0.532507	7.692	0.006	Biological Process	GO:0001775	cell activation	0.261469	0.532507	4	2	6	1001
GO:0002020 protease binding	1	0.532528	1.176	0.011	Molecular Function	GO:0002020	protease binding	0.331535	0.532528	1	0	1	91
GO:0016638 oxidoreductase activity, acting on the CH-NH2 group of donors	1	0.532528	1.176	0.011	Molecular Function	GO:0016638	oxidoreductase activity, acting on the CH-NH2 group of donors	0.331535	0.532528	0	1	1	91
GO:0046578 regulation of Ras protein signal transduction	2	0.53415	2.564	0.009	Biological Process	GO:0046578	regulation of Ras protein signal transduction	0.263877	0.53415	2	0	2	232
GO:0006026 aminoglycan catabolic process	1	0.53415	1.282	0.014	Biological Process	GO:0006026	aminoglycan catabolic process	0.264351	0.53415	0	1	1	71
GO:0006555 methionine metabolic process	1	0.53415	1.282	0.014	Biological Process	GO:0006555	methionine metabolic process	0.264351	0.53415	1	0	1	71
GO:0043507 positive regulation of JUN kinase activity	1	0.53415	1.282	0.014	Biological Process	GO:0043507	positive regulation of JUN kinase activity	0.264351	0.53415	1	0	1	71
GO:0051965 positive regulation of synapse assembly	1	0.53415	1.282	0.014	Biological Process	GO:0051965	positive regulation of synapse assembly	0.264351	0.53415	0	1	1	71
GO:0051985 negative regulation of chromosome segregation	1	0.53415	1.282	0.014	Biological Process	GO:0051985	negative regulation of chromosome segregation	0.264351	0.53415	0	1	1	71
GO:0060349 bone morphogenesis	1	0.53415	1.282	0.014	Biological Process	GO:0060349	bone morphogenesis	0.264351	0.53415	1	0	1	71
GO:0072028 nephron morphogenesis	1	0.53415	1.282	0.014	Biological Process	GO:0072028	nephron morphogenesis	0.264351	0.53415	1	0	1	71
GO:0034284 response to monosaccharide	2	0.535895	2.564	0.009	Biological Process	GO:0034284	response to monosaccharide	0.265475	0.535895	0	2	2	233
GO:0005102 signaling receptor binding	8	0.536773	9.412	0.005	Molecular Function	GO:0005102	signaling receptor binding	0.335222	0.536773	6	2	8	1492
GO:0046883 regulation of hormone secretion	2	0.536888	2.564	0.009	Biological Process	GO:0046883	regulation of hormone secretion	0.267073	0.536888	0	2	2	234
GO:0030239 myofibril assembly	1	0.536888	1.282	0.014	Biological Process	GO:0030239	myofibril assembly	0.267532	0.536888	0	1	1	72
GO:0031623 receptor internalization	1	0.536888	1.282	0.014	Biological Process	GO:0031623	receptor internalization	0.267532	0.536888	0	1	1	72
GO:0038061 NIK/NF-kappaB signaling	1	0.536888	1.282	0.014	Biological Process	GO:0038061	NIK/NF-kappaB signaling	0.267532	0.536888	1	0	1	72
GO:0051289 protein homotetramerization	1	0.536888	1.282	0.014	Biological Process	GO:0051289	protein homotetramerization	0.267532	0.536888	0	1	1	72
GO:1903038 negative regulation of leukocyte cell-cell adhesion	1	0.536888	1.282	0.014	Biological Process	GO:1903038	negative regulation of leukocyte cell-cell adhesion	0.267532	0.536888	1	0	1	72
GO:0032886 regulation of microtubule-based process	2	0.538649	2.564	0.009	Biological Process	GO:0032886	regulation of microtubule-based process	0.268671	0.538649	0	2	2	235
GO:0051402 neuron apoptotic process	2	0.539041	2.564	0.008	Biological Process	GO:0051402	neuron apoptotic process	0.270269	0.539041	1	1	2	236
GO:0006942 regulation of striated muscle contraction	1	0.539041	1.282	0.014	Biological Process	GO:0006942	regulation of striated muscle contraction	0.270698	0.539041	0	1	1	73
GO:0007200 phospholipase C-activating G protein-coupled receptor signaling pathway	1	0.539041	1.282	0.014	Biological Process	GO:0007200	phospholipase C-activating G protein-coupled receptor signaling pathway	0.270698	0.539041	1	0	1	73
GO:0015693 magnesium ion transport	1	0.539041	1.282	0.014	Biological Process	GO:0015693	magnesium ion transport	0.270698	0.539041	0	1	1	73
GO:0034766 negative regulation of ion transmembrane transport	1	0.539041	1.282	0.014	Biological Process	GO:0034766	negative regulation of ion transmembrane transport	0.270698	0.539041	0	1	1	73
GO:0048645 animal organ formation	1	0.539041	1.282	0.014	Biological Process	GO:0048645	animal organ formation	0.270698	0.539041	0	1	1	73
GO:0048661 positive regulation of smooth muscle cell proliferation	1	0.539041	1.282	0.014	Biological Process	GO:0048661	positive regulation of smooth muscle cell proliferation	0.270698	0.539041	0	1	1	73
GO:2000241 regulation of reproductive process	2	0.540844	2.564	0.008	Biological Process	GO:2000241	regulation of reproductive process	0.271867	0.540844	0	2	2	237
GO:0006221 pyrimidine nucleotide biosynthetic process	1	0.543218	1.282	0.014	Biological Process	GO:0006221	pyrimidine nucleotide biosynthetic process	0.273852	0.543218	0	1	1	74
GO:0016073 snRNA metabolic process	1	0.543218	1.282	0.014	Biological Process	GO:0016073	snRNA metabolic process	0.273852	0.543218	1	0	1	74
GO:0046888 negative regulation of hormone secretion	1	0.543218	1.282	0.014	Biological Process	GO:0046888	negative regulation of hormone secretion	0.273852	0.543218	0	1	1	74
GO:0022804 active transmembrane transporter activity	5	0.543312	5.882	0.006	Molecular Function	GO:0022804	active transmembrane transporter activity	0.340362	0.543312	3	2	5	873
GO:1901575 organic substance catabolic process	13	0.544723	16.667	0.005	Biological Process	GO:1901575	organic substance catabolic process	0.275287	0.544723	5	8	13	2500
GO:0010817 regulation of hormone levels	3	0.544723	3.846	0.007	Biological Process	GO:0010817	regulation of hormone levels	0.2768	0.544723	0	3	3	425
GO:0002687 positive regulation of leukocyte migration	1	0.544723	1.282	0.013	Biological Process	GO:0002687	positive regulation of leukocyte migration	0.276991	0.544723	1	0	1	75
GO:0002761 regulation of myeloid leukocyte differentiation	1	0.544723	1.282	0.013	Biological Process	GO:0002761	regulation of myeloid leukocyte differentiation	0.276991	0.544723	1	0	1	75
GO:0006313 transposition, DNA-mediated	1	0.544723	1.282	0.013	Biological Process	GO:0006313	transposition, DNA-mediated	0.276991	0.544723	0	1	1	75
GO:0009084 glutamine family amino acid biosynthetic process	1	0.544723	1.282	0.013	Biological Process	GO:0009084	glutamine family amino acid biosynthetic process	0.276991	0.544723	0	1	1	75
GO:0030901 midbrain development	1	0.544723	1.282	0.013	Biological Process	GO:0030901	midbrain development	0.276991	0.544723	0	1	1	75
GO:0046849 bone remodeling	1	0.544723	1.282	0.013	Biological Process	GO:0046849	bone remodeling	0.276991	0.544723	1	0	1	75
GO:0048010 vascular endothelial growth factor receptor signaling pathway	1	0.544723	1.282	0.013	Biological Process	GO:0048010	vascular endothelial growth factor receptor signaling pathway	0.276991	0.544723	0	1	1	75
GO:0044275 cellular carbohydrate catabolic process	1	0.550346	1.282	0.013	Biological Process	GO:0044275	cellular carbohydrate catabolic process	0.280118	0.550346	0	1	1	76
GO:0019028 viral capsid	3	0.550709	4.545	0.02	Cellular Component	GO:0019028	viral capsid	0.0247923	0.550709	2	1	3	152
GO:0000818 nuclear MIS12/MIND complex	1	0.550709	1.515	0.143	Cellular Component	GO:0000818	nuclear MIS12/MIND complex	0.028485	0.550709	0	1	1	7
GO:0016593 Cdc73/Paf1 complex	1	0.550709	1.515	0.143	Cellular Component	GO:0016593	Cdc73/Paf1 complex	0.028485	0.550709	1	0	1	7
GO:0015295 solute:proton symporter activity	1	0.550923	1.176	0.01	Molecular Function	GO:0015295	solute:proton symporter activity	0.346202	0.550923	0	1	1	96
GO:1903825 organic acid transmembrane transport	2	0.551914	2.564	0.008	Biological Process	GO:1903825	organic acid transmembrane transport	0.281452	0.551914	2	0	2	243
GO:1905039 carboxylic acid transmembrane transport	2	0.551914	2.564	0.008	Biological Process	GO:1905039	carboxylic acid transmembrane transport	0.281452	0.551914	2	0	2	243
GO:0071363 cellular response to growth factor stimulus	4	0.552247	5.128	0.006	Biological Process	GO:0071363	cellular response to growth factor stimulus	0.282626	0.552247	0	4	4	625
GO:0042147 retrograde transport, endosome to Golgi	1	0.552247	1.282	0.013	Biological Process	GO:0042147	retrograde transport, endosome to Golgi	0.283231	0.552247	0	1	1	77
GO:0042953 lipoprotein transport	1	0.552247	1.282	0.013	Biological Process	GO:0042953	lipoprotein transport	0.283231	0.552247	1	0	1	77
GO:0044872 lipoprotein localization	1	0.552247	1.282	0.013	Biological Process	GO:0044872	lipoprotein localization	0.283231	0.552247	1	0	1	77
GO:0045839 negative regulation of mitotic nuclear division	1	0.552247	1.282	0.013	Biological Process	GO:0045839	negative regulation of mitotic nuclear division	0.283231	0.552247	0	1	1	77
GO:0048259 regulation of receptor-mediated endocytosis	1	0.552247	1.282	0.013	Biological Process	GO:0048259	regulation of receptor-mediated endocytosis	0.283231	0.552247	1	0	1	77
GO:0019439 aromatic compound catabolic process	5	0.553151	6.41	0.006	Biological Process	GO:0019439	aromatic compound catabolic process	0.283963	0.553151	3	2	5	827
GO:0043167 ion binding	36	0.554205	42.353	0.005	Molecular Function	GO:0043167	ion binding	0.349343	0.554205	15	21	36	7668
GO:0012501 programmed cell death	9	0.554828	11.538	0.005	Biological Process	GO:0012501	programmed cell death	0.285094	0.554828	6	3	9	1661
GO:0022600 digestive system process	1	0.555137	1.282	0.013	Biological Process	GO:0022600	digestive system process	0.286331	0.555137	0	1	1	78
GO:0043093 FtsZ-dependent cytokinesis	1	0.555137	1.282	0.013	Biological Process	GO:0043093	FtsZ-dependent cytokinesis	0.286331	0.555137	0	1	1	78
GO:0050729 positive regulation of inflammatory response	1	0.555137	1.282	0.013	Biological Process	GO:0050729	positive regulation of inflammatory response	0.286331	0.555137	1	0	1	78
GO:1900407 regulation of cellular response to oxidative stress	1	0.555137	1.282	0.013	Biological Process	GO:1900407	regulation of cellular response to oxidative stress	0.286331	0.555137	0	1	1	78
GO:0005217 intracellular ligand-gated ion channel activity	1	0.556669	1.176	0.01	Molecular Function	GO:0005217	intracellular ligand-gated ion channel activity	0.35198	0.556669	0	1	1	98
GO:0120035 regulation of plasma membrane bounded cell projection organization	4	0.558667	5.128	0.006	Biological Process	GO:0120035	regulation of plasma membrane bounded cell projection organization	0.288423	0.558667	1	3	4	631
GO:0005044 scavenger receptor activity	1	0.559486	1.176	0.01	Molecular Function	GO:0005044	scavenger receptor activity	0.354849	0.559486	1	0	1	99
GO:0001656 metanephros development	1	0.560066	1.282	0.013	Biological Process	GO:0001656	metanephros development	0.289417	0.560066	1	0	1	79
GO:0042826 histone deacetylase binding	1	0.562267	1.176	0.01	Molecular Function	GO:0042826	histone deacetylase binding	0.357707	0.562267	1	0	1	100
GO:0048736 appendage development	2	0.562658	2.564	0.008	Biological Process	GO:0048736	appendage development	0.29103	0.562658	1	1	2	249
GO:0006099 tricarboxylic acid cycle	1	0.56284	1.282	0.013	Biological Process	GO:0006099	tricarboxylic acid cycle	0.292491	0.56284	1	0	1	80
GO:0016126 sterol biosynthetic process	1	0.56284	1.282	0.013	Biological Process	GO:0016126	sterol biosynthetic process	0.292491	0.56284	0	1	1	80
GO:0042698 ovulation cycle	1	0.56284	1.282	0.013	Biological Process	GO:0042698	ovulation cycle	0.292491	0.56284	0	1	1	80
GO:0043462 regulation of ATPase activity	1	0.56284	1.282	0.013	Biological Process	GO:0043462	regulation of ATPase activity	0.292491	0.56284	0	1	1	80
GO:0090277 positive regulation of peptide hormone secretion	1	0.56284	1.282	0.013	Biological Process	GO:0090277	positive regulation of peptide hormone secretion	0.292491	0.56284	0	1	1	80
GO:0016831 carboxy-lyase activity	1	0.56501	1.176	0.01	Molecular Function	GO:0016831	carboxy-lyase activity	0.360551	0.56501	0	1	1	101
GO:0030036 actin cytoskeleton organization	4	0.565032	5.128	0.006	Biological Process	GO:0030036	actin cytoskeleton organization	0.294239	0.565032	1	3	4	637
GO:0001816 cytokine production	3	0.565032	3.846	0.007	Biological Process	GO:0001816	cytokine production	0.294426	0.565032	2	1	3	440
GO:0010941 regulation of cell death	8	0.565032	10.256	0.005	Biological Process	GO:0010941	regulation of cell death	0.294889	0.565032	5	3	8	1465
GO:0030334 regulation of cell migration	4	0.565032	5.128	0.006	Biological Process	GO:0030334	regulation of cell migration	0.29521	0.565032	2	2	4	638
GO:0021766 hippocampus development	1	0.565032	1.282	0.012	Biological Process	GO:0021766	hippocampus development	0.295551	0.565032	0	1	1	81
GO:0046128 purine ribonucleoside metabolic process	1	0.565032	1.282	0.012	Biological Process	GO:0046128	purine ribonucleoside metabolic process	0.295551	0.565032	0	1	1	81
GO:0046632 alpha-beta T cell differentiation	1	0.565032	1.282	0.012	Biological Process	GO:0046632	alpha-beta T cell differentiation	0.295551	0.565032	1	0	1	81
GO:0006029 proteoglycan metabolic process	1	0.567695	1.282	0.012	Biological Process	GO:0006029	proteoglycan metabolic process	0.298598	0.567695	0	1	1	82
GO:0009228 thiamine biosynthetic process	1	0.567695	1.282	0.012	Biological Process	GO:0009228	thiamine biosynthetic process	0.298598	0.567695	0	1	1	82
GO:0015979 photosynthesis	1	0.567695	1.282	0.012	Biological Process	GO:0015979	photosynthesis	0.298598	0.567695	1	0	1	82
GO:0042724 thiamine-containing compound biosynthetic process	1	0.567695	1.282	0.012	Biological Process	GO:0042724	thiamine-containing compound biosynthetic process	0.298598	0.567695	0	1	1	82
GO:0043266 regulation of potassium ion transport	1	0.567695	1.282	0.012	Biological Process	GO:0043266	regulation of potassium ion transport	0.298598	0.567695	0	1	1	82
GO:0072080 nephron tubule development	1	0.567695	1.282	0.012	Biological Process	GO:0072080	nephron tubule development	0.298598	0.567695	1	0	1	82
GO:0000041 transition metal ion transport	2	0.567936	2.564	0.008	Biological Process	GO:0000041	transition metal ion transport	0.299001	0.567936	0	2	2	254
GO:0031344 regulation of cell projection organization	4	0.569781	5.128	0.006	Biological Process	GO:0031344	regulation of cell projection organization	0.301044	0.569781	1	3	4	644
GO:0007131 reciprocal meiotic recombination	1	0.569781	1.282	0.012	Biological Process	GO:0007131	reciprocal meiotic recombination	0.301632	0.569781	1	0	1	83
GO:0032680 regulation of tumor necrosis factor production	1	0.569781	1.282	0.012	Biological Process	GO:0032680	regulation of tumor necrosis factor production	0.301632	0.569781	1	0	1	83
GO:0035082 axoneme assembly	1	0.569781	1.282	0.012	Biological Process	GO:0035082	axoneme assembly	0.301632	0.569781	0	1	1	83
GO:0036473 cell death in response to oxidative stress	1	0.569781	1.282	0.012	Biological Process	GO:0036473	cell death in response to oxidative stress	0.301632	0.569781	0	1	1	83
GO:0140527 reciprocal homologous recombination	1	0.569781	1.282	0.012	Biological Process	GO:0140527	reciprocal homologous recombination	0.301632	0.569781	1	0	1	83
GO:0061448 connective tissue development	2	0.572763	2.564	0.008	Biological Process	GO:0061448	connective tissue development	0.303778	0.572763	1	1	2	257
GO:0000018 regulation of DNA recombination	1	0.572763	1.282	0.012	Biological Process	GO:0000018	regulation of DNA recombination	0.304654	0.572763	1	0	1	84
GO:0015914 phospholipid transport	1	0.572763	1.282	0.012	Biological Process	GO:0015914	phospholipid transport	0.304654	0.572763	0	1	1	84
GO:0042278 purine nucleoside metabolic process	1	0.572763	1.282	0.012	Biological Process	GO:0042278	purine nucleoside metabolic process	0.304654	0.572763	0	1	1	84
GO:0098743 cell aggregation	1	0.572763	1.282	0.012	Biological Process	GO:0098743	cell aggregation	0.304654	0.572763	0	1	1	84
GO:1901699 cellular response to nitrogen compound	4	0.572763	5.128	0.006	Biological Process	GO:1901699	cellular response to nitrogen compound	0.305918	0.572763	1	3	4	649
GO:0001657 ureteric bud development	1	0.572763	1.282	0.012	Biological Process	GO:0001657	ureteric bud development	0.307662	0.572763	1	0	1	85
GO:0006220 pyrimidine nucleotide metabolic process	1	0.572763	1.282	0.012	Biological Process	GO:0006220	pyrimidine nucleotide metabolic process	0.307662	0.572763	0	1	1	85
GO:0006772 thiamine metabolic process	1	0.572763	1.282	0.012	Biological Process	GO:0006772	thiamine metabolic process	0.307662	0.572763	0	1	1	85
GO:0016525 negative regulation of angiogenesis	1	0.572763	1.282	0.012	Biological Process	GO:0016525	negative regulation of angiogenesis	0.307662	0.572763	0	1	1	85
GO:0019363 pyridine nucleotide biosynthetic process	1	0.572763	1.282	0.012	Biological Process	GO:0019363	pyridine nucleotide biosynthetic process	0.307662	0.572763	0	1	1	85
GO:0032092 positive regulation of protein binding	1	0.572763	1.282	0.012	Biological Process	GO:0032092	positive regulation of protein binding	0.307662	0.572763	0	1	1	85
GO:0032640 tumor necrosis factor production	1	0.572763	1.282	0.012	Biological Process	GO:0032640	tumor necrosis factor production	0.307662	0.572763	1	0	1	85
GO:0043506 regulation of JUN kinase activity	1	0.572763	1.282	0.012	Biological Process	GO:0043506	regulation of JUN kinase activity	0.307662	0.572763	1	0	1	85
GO:0050852 T cell receptor signaling pathway	1	0.572763	1.282	0.012	Biological Process	GO:0050852	T cell receptor signaling pathway	0.307662	0.572763	1	0	1	85
GO:1900006 positive regulation of dendrite development	1	0.572763	1.282	0.012	Biological Process	GO:1900006	positive regulation of dendrite development	0.307662	0.572763	0	1	1	85
GO:0001822 kidney development	2	0.573896	2.564	0.008	Biological Process	GO:0001822	kidney development	0.308549	0.573896	1	1	2	260
GO:0070848 response to growth factor	4	0.573932	5.128	0.006	Biological Process	GO:0070848	response to growth factor	0.308847	0.573932	0	4	4	652
GO:0051093 negative regulation of developmental process	5	0.575219	6.41	0.006	Biological Process	GO:0051093	negative regulation of developmental process	0.31014	0.575219	2	3	5	858
GO:0001824 blastocyst development	1	0.575219	1.282	0.012	Biological Process	GO:0001824	blastocyst development	0.310657	0.575219	0	1	1	86
GO:0002062 chondrocyte differentiation	1	0.575219	1.282	0.012	Biological Process	GO:0002062	chondrocyte differentiation	0.310657	0.575219	0	1	1	86
GO:1903555 regulation of tumor necrosis factor superfamily cytokine production	1	0.575219	1.282	0.012	Biological Process	GO:1903555	regulation of tumor necrosis factor superfamily cytokine production	0.310657	0.575219	1	0	1	86
GO:0030001 metal ion transport	6	0.575259	7.692	0.006	Biological Process	GO:0030001	metal ion transport	0.310958	0.575259	3	3	6	1067
GO:0030258 lipid modification	2	0.575301	2.564	0.008	Biological Process	GO:0030258	lipid modification	0.311727	0.575301	1	1	2	262
GO:0051783 regulation of nuclear division	2	0.575301	2.564	0.008	Biological Process	GO:0051783	regulation of nuclear division	0.311727	0.575301	0	2	2	262
GO:0050793 regulation of developmental process	12	0.575301	15.385	0.005	Biological Process	GO:0050793	regulation of developmental process	0.311819	0.575301	6	6	12	2355
GO:0048513 animal organ development	16	0.575566	20.513	0.005	Biological Process	GO:0048513	animal organ development	0.313266	0.575566	9	7	16	3237
GO:0032868 response to insulin	2	0.575566	2.564	0.008	Biological Process	GO:0032868	response to insulin	0.313315	0.575566	0	2	2	263
GO:0009306 protein secretion	5	0.575566	6.41	0.006	Biological Process	GO:0009306	protein secretion	0.313546	0.575566	2	3	5	862
GO:0060993 kidney morphogenesis	1	0.575566	1.282	0.011	Biological Process	GO:0060993	kidney morphogenesis	0.31364	0.575566	1	0	1	87
GO:0061333 renal tubule morphogenesis	1	0.575566	1.282	0.011	Biological Process	GO:0061333	renal tubule morphogenesis	0.31364	0.575566	1	0	1	87
GO:0070542 response to fatty acid	1	0.575566	1.282	0.011	Biological Process	GO:0070542	response to fatty acid	0.31364	0.575566	1	0	1	87
GO:0008236 serine-type peptidase activity	3	0.577083	3.529	0.006	Molecular Function	GO:0008236	serine-type peptidase activity	0.371688	0.577083	2	1	3	494
GO:0016811 hydrolase activity, acting on carbon-nitrogen (but not peptide) bonds, in linear amides	1	0.577083	1.176	0.01	Molecular Function	GO:0016811	hydrolase activity, acting on carbon-nitrogen (but not peptide) bonds, in linear amides	0.371806	0.577083	0	1	1	105
GO:0046873 metal ion transmembrane transporter activity	4	0.577083	4.706	0.006	Molecular Function	GO:0046873	metal ion transmembrane transporter activity	0.372978	0.577083	2	2	4	701
GO:0004197 cysteine-type endopeptidase activity	1	0.577083	1.176	0.009	Molecular Function	GO:0004197	cysteine-type endopeptidase activity	0.374589	0.577083	1	0	1	106
GO:0005200 structural constituent of cytoskeleton	1	0.577083	1.176	0.009	Molecular Function	GO:0005200	structural constituent of cytoskeleton	0.374589	0.577083	0	1	1	106
GO:0060589 nucleoside-triphosphatase regulator activity	4	0.577083	4.706	0.006	Molecular Function	GO:0060589	nucleoside-triphosphatase regulator activity	0.374992	0.577083	1	3	4	703
GO:0009986 cell surface	6	0.577112	9.091	0.01	Cellular Component	GO:0009986	cell surface	0.0323382	0.577112	2	4	6	582
GO:0016791 phosphatase activity	3	0.57727	3.529	0.006	Molecular Function	GO:0016791	phosphatase activity	0.376496	0.57727	2	1	3	498
GO:0003887 DNA-directed DNA polymerase activity	1	0.57727	1.176	0.009	Molecular Function	GO:0003887	DNA-directed DNA polymerase activity	0.37736	0.57727	0	1	1	107
GO:0035592 establishment of protein localization to extracellular region	5	0.577926	6.41	0.006	Biological Process	GO:0035592	establishment of protein localization to extracellular region	0.315251	0.577926	2	3	5	864
GO:0007338 single fertilization	1	0.577926	1.282	0.011	Biological Process	GO:0007338	single fertilization	0.31661	0.577926	1	0	1	88
GO:0046785 microtubule polymerization	1	0.577926	1.282	0.011	Biological Process	GO:0046785	microtubule polymerization	0.31661	0.577926	0	1	1	88
GO:0050921 positive regulation of chemotaxis	1	0.577926	1.282	0.011	Biological Process	GO:0050921	positive regulation of chemotaxis	0.31661	0.577926	1	0	1	88
GO:0072163 mesonephric epithelium development	1	0.577926	1.282	0.011	Biological Process	GO:0072163	mesonephric epithelium development	0.31661	0.577926	1	0	1	88
GO:0072164 mesonephric tubule development	1	0.577926	1.282	0.011	Biological Process	GO:0072164	mesonephric tubule development	0.31661	0.577926	1	0	1	88
GO:0003777 microtubule motor activity	1	0.57805	1.176	0.009	Molecular Function	GO:0003777	microtubule motor activity	0.380118	0.57805	0	1	1	108
GO:0042625 ATPase-coupled ion transmembrane transporter activity	1	0.57805	1.176	0.009	Molecular Function	GO:0042625	ATPase-coupled ion transmembrane transporter activity	0.380118	0.57805	0	1	1	108
GO:0070566 adenylyltransferase activity	1	0.578173	1.176	0.009	Molecular Function	GO:0070566	adenylyltransferase activity	0.382865	0.578173	0	1	1	109
GO:0099094 ligand-gated cation channel activity	1	0.578173	1.176	0.009	Molecular Function	GO:0099094	ligand-gated cation channel activity	0.382865	0.578173	0	1	1	109
GO:0033218 amide binding	2	0.578173	2.353	0.007	Molecular Function	GO:0033218	amide binding	0.383574	0.578173	0	2	2	301
GO:0001932 regulation of protein phosphorylation	6	0.580587	7.692	0.006	Biological Process	GO:0001932	regulation of protein phosphorylation	0.318616	0.580587	5	1	6	1077
GO:0071345 cellular response to cytokine stimulus	4	0.580587	5.128	0.006	Biological Process	GO:0071345	cellular response to cytokine stimulus	0.318632	0.580587	4	0	4	662
GO:0031058 positive regulation of histone modification	1	0.580666	1.282	0.011	Biological Process	GO:0031058	positive regulation of histone modification	0.319567	0.580666	1	0	1	89
GO:0042723 thiamine-containing compound metabolic process	1	0.580666	1.282	0.011	Biological Process	GO:0042723	thiamine-containing compound metabolic process	0.319567	0.580666	0	1	1	89
GO:0061157 mRNA destabilization	1	0.580666	1.282	0.011	Biological Process	GO:0061157	mRNA destabilization	0.319567	0.580666	1	0	1	89
GO:0009117 nucleotide metabolic process	5	0.580666	6.41	0.006	Biological Process	GO:0009117	nucleotide metabolic process	0.320375	0.580666	2	3	5	870
GO:0071692 protein localization to extracellular region	5	0.580666	6.41	0.006	Biological Process	GO:0071692	protein localization to extracellular region	0.320375	0.580666	2	3	5	870
GO:1901564 organonitrogen compound metabolic process	37	0.580666	47.436	0.005	Biological Process	GO:1901564	organonitrogen compound metabolic process	0.320441	0.580666	20	17	37	8005
GO:0003014 renal system process	1	0.580666	1.282	0.011	Biological Process	GO:0003014	renal system process	0.322512	0.580666	0	1	1	90
GO:0050779 RNA destabilization	1	0.580666	1.282	0.011	Biological Process	GO:0050779	RNA destabilization	0.322512	0.580666	1	0	1	90
GO:0071706 tumor necrosis factor superfamily cytokine production	1	0.580666	1.282	0.011	Biological Process	GO:0071706	tumor necrosis factor superfamily cytokine production	0.322512	0.580666	1	0	1	90
GO:0090100 positive regulation of transmembrane receptor protein serine/threonine kinase signaling pathway	1	0.580666	1.282	0.011	Biological Process	GO:0090100	positive regulation of transmembrane receptor protein serine/threonine kinase signaling pathway	0.322512	0.580666	0	1	1	90
GO:1901568 fatty acid derivative metabolic process	1	0.580666	1.282	0.011	Biological Process	GO:1901568	fatty acid derivative metabolic process	0.322512	0.580666	1	0	1	90
GO:2000181 negative regulation of blood vessel morphogenesis	1	0.580666	1.282	0.011	Biological Process	GO:2000181	negative regulation of blood vessel morphogenesis	0.322512	0.580666	0	1	1	90
GO:0048871 multicellular organismal homeostasis	2	0.580666	2.564	0.007	Biological Process	GO:0048871	multicellular organismal homeostasis	0.324408	0.580666	1	1	2	270
GO:0006753 nucleoside phosphate metabolic process	5	0.580666	6.41	0.006	Biological Process	GO:0006753	nucleoside phosphate metabolic process	0.324654	0.580666	2	3	5	875
GO:0006790 sulfur compound metabolic process	5	0.580666	6.41	0.006	Biological Process	GO:0006790	sulfur compound metabolic process	0.324654	0.580666	2	3	5	875
GO:1901700 response to oxygen-containing compound	8	0.580666	10.256	0.005	Biological Process	GO:1901700	response to oxygen-containing compound	0.324739	0.580666	3	5	8	1511
GO:0055085 transmembrane transport	11	0.580666	14.103	0.005	Biological Process	GO:0055085	transmembrane transport	0.324889	0.580666	5	6	11	2161
GO:0001823 mesonephros development	1	0.580666	1.282	0.011	Biological Process	GO:0001823	mesonephros development	0.325444	0.580666	1	0	1	91
GO:0021675 nerve development	1	0.580666	1.282	0.011	Biological Process	GO:0021675	nerve development	0.325444	0.580666	0	1	1	91
GO:0032196 transposition	1	0.580666	1.282	0.011	Biological Process	GO:0032196	transposition	0.325444	0.580666	0	1	1	91
GO:0034309 primary alcohol biosynthetic process	1	0.580666	1.282	0.011	Biological Process	GO:0034309	primary alcohol biosynthetic process	0.325444	0.580666	0	1	1	91
GO:0050772 positive regulation of axonogenesis	1	0.580666	1.282	0.011	Biological Process	GO:0050772	positive regulation of axonogenesis	0.325444	0.580666	0	1	1	91
GO:0061014 positive regulation of mRNA catabolic process	1	0.580666	1.282	0.011	Biological Process	GO:0061014	positive regulation of mRNA catabolic process	0.325444	0.580666	1	0	1	91
GO:1902882 regulation of response to oxidative stress	1	0.580666	1.282	0.011	Biological Process	GO:1902882	regulation of response to oxidative stress	0.325444	0.580666	0	1	1	91
GO:0061097 regulation of protein tyrosine kinase activity	1	0.584745	1.282	0.011	Biological Process	GO:0061097	regulation of protein tyrosine kinase activity	0.328363	0.584745	0	1	1	92
GO:2000145 regulation of cell motility	4	0.584745	5.128	0.006	Biological Process	GO:2000145	regulation of cell motility	0.328446	0.584745	2	2	4	672
GO:0009743 response to carbohydrate	2	0.584745	2.564	0.007	Biological Process	GO:0009743	response to carbohydrate	0.32915	0.584745	0	2	2	273
GO:0043687 post-translational protein modification	2	0.584745	2.564	0.007	Biological Process	GO:0043687	post-translational protein modification	0.32915	0.584745	1	1	2	273
GO:1901663 quinone biosynthetic process	2	0.584745	2.564	0.007	Biological Process	GO:1901663	quinone biosynthetic process	0.32915	0.584745	1	1	2	273
GO:0031110 regulation of microtubule polymerization or depolymerization	1	0.586488	1.282	0.011	Biological Process	GO:0031110	regulation of microtubule polymerization or depolymerization	0.33127	0.586488	0	1	1	93
GO:0034763 negative regulation of transmembrane transport	1	0.586488	1.282	0.011	Biological Process	GO:0034763	negative regulation of transmembrane transport	0.33127	0.586488	0	1	1	93
GO:0035825 homologous recombination	1	0.586488	1.282	0.011	Biological Process	GO:0035825	homologous recombination	0.33127	0.586488	1	0	1	93
GO:0048814 regulation of dendrite morphogenesis	1	0.586488	1.282	0.011	Biological Process	GO:0048814	regulation of dendrite morphogenesis	0.33127	0.586488	0	1	1	93
GO:0008202 steroid metabolic process	2	0.587312	2.564	0.007	Biological Process	GO:0008202	steroid metabolic process	0.332306	0.587312	0	2	2	275
GO:0046165 alcohol biosynthetic process	2	0.587312	2.564	0.007	Biological Process	GO:0046165	alcohol biosynthetic process	0.332306	0.587312	0	2	2	275
GO:0010256 endomembrane system organization	3	0.587571	3.846	0.006	Biological Process	GO:0010256	endomembrane system organization	0.333428	0.587571	0	3	3	473
GO:0071695 anatomical structure maturation	2	0.587571	2.564	0.007	Biological Process	GO:0071695	anatomical structure maturation	0.333883	0.587571	1	1	2	276
GO:0000184 nuclear-transcribed mRNA catabolic process, nonsense-mediated decay	1	0.587571	1.282	0.011	Biological Process	GO:0000184	nuclear-transcribed mRNA catabolic process, nonsense-mediated decay	0.334165	0.587571	1	0	1	94
GO:0001936 regulation of endothelial cell proliferation	1	0.587571	1.282	0.011	Biological Process	GO:0001936	regulation of endothelial cell proliferation	0.334165	0.587571	0	1	1	94
GO:0043123 positive regulation of I-kappaB kinase/NF-kappaB signaling	1	0.587571	1.282	0.011	Biological Process	GO:0043123	positive regulation of I-kappaB kinase/NF-kappaB signaling	0.334165	0.587571	1	0	1	94
GO:0046425 regulation of receptor signaling pathway via JAK-STAT	1	0.587571	1.282	0.011	Biological Process	GO:0046425	regulation of receptor signaling pathway via JAK-STAT	0.334165	0.587571	1	0	1	94
GO:0042157 lipoprotein metabolic process	2	0.588618	2.564	0.007	Biological Process	GO:0042157	lipoprotein metabolic process	0.337033	0.588618	1	1	2	278
GO:0042364 water-soluble vitamin biosynthetic process	2	0.588618	2.564	0.007	Biological Process	GO:0042364	water-soluble vitamin biosynthetic process	0.337033	0.588618	0	2	2	278
GO:0000097 sulfur amino acid biosynthetic process	1	0.588618	1.282	0.011	Biological Process	GO:0000097	sulfur amino acid biosynthetic process	0.337047	0.588618	1	0	1	95
GO:0002703 regulation of leukocyte mediated immunity	1	0.588618	1.282	0.011	Biological Process	GO:0002703	regulation of leukocyte mediated immunity	0.337047	0.588618	1	0	1	95
GO:0030510 regulation of BMP signaling pathway	1	0.588618	1.282	0.011	Biological Process	GO:0030510	regulation of BMP signaling pathway	0.337047	0.588618	0	1	1	95
GO:0046834 lipid phosphorylation	1	0.588618	1.282	0.011	Biological Process	GO:0046834	lipid phosphorylation	0.337047	0.588618	1	0	1	95
GO:0060285 cilium-dependent cell motility	1	0.588618	1.282	0.011	Biological Process	GO:0060285	cilium-dependent cell motility	0.337047	0.588618	0	1	1	95
GO:0099173 postsynapse organization	1	0.588618	1.282	0.011	Biological Process	GO:0099173	postsynapse organization	0.337047	0.588618	0	1	1	95
GO:0016614 oxidoreductase activity, acting on CH-OH group of donors	2	0.590583	2.353	0.007	Molecular Function	GO:0016614	oxidoreductase activity, acting on CH-OH group of donors	0.392956	0.590583	0	2	2	307
GO:0006928 movement of cell or subcellular component	10	0.590688	12.821	0.005	Biological Process	GO:0006928	movement of cell or subcellular component	0.338797	0.590688	5	5	10	1967
GO:0051493 regulation of cytoskeleton organization	3	0.590688	3.846	0.006	Biological Process	GO:0051493	regulation of cytoskeleton organization	0.339345	0.590688	0	3	3	478
GO:0051784 negative regulation of nuclear division	1	0.590688	1.282	0.01	Biological Process	GO:0051784	negative regulation of nuclear division	0.339917	0.590688	0	1	1	96
GO:0046148 pigment biosynthetic process	2	0.590688	2.564	0.007	Biological Process	GO:0046148	pigment biosynthetic process	0.340179	0.590688	0	2	2	280
GO:0046879 hormone secretion	2	0.590688	2.564	0.007	Biological Process	GO:0046879	hormone secretion	0.340179	0.590688	0	2	2	280
GO:1901661 quinone metabolic process	2	0.590688	2.564	0.007	Biological Process	GO:1901661	quinone metabolic process	0.340179	0.590688	1	1	2	280
GO:0042981 regulation of apoptotic process	7	0.590688	8.974	0.005	Biological Process	GO:0042981	regulation of apoptotic process	0.340266	0.590688	5	2	7	1319
GO:0044089 positive regulation of cellular component biogenesis	3	0.590688	3.846	0.006	Biological Process	GO:0044089	positive regulation of cellular component biogenesis	0.340528	0.590688	1	2	3	479
GO:0006811 ion transport	11	0.592589	14.103	0.005	Biological Process	GO:0006811	ion transport	0.342233	0.592589	6	5	11	2192
GO:0045454 cell redox homeostasis	1	0.592589	1.282	0.01	Biological Process	GO:0045454	cell redox homeostasis	0.342775	0.592589	0	1	1	97
GO:0070301 cellular response to hydrogen peroxide	1	0.592589	1.282	0.01	Biological Process	GO:0070301	cellular response to hydrogen peroxide	0.342775	0.592589	0	1	1	97
GO:0072009 nephron epithelium development	1	0.592589	1.282	0.01	Biological Process	GO:0072009	nephron epithelium development	0.342775	0.592589	1	0	1	97
GO:0052548 regulation of endopeptidase activity	2	0.593035	2.564	0.007	Biological Process	GO:0052548	regulation of endopeptidase activity	0.343321	0.593035	1	1	2	282
GO:0009056 catabolic process	14	0.594757	17.949	0.005	Biological Process	GO:0009056	catabolic process	0.344606	0.594757	6	8	14	2859
GO:0002526 acute inflammatory response	1	0.595954	1.282	0.01	Biological Process	GO:0002526	acute inflammatory response	0.34562	0.595954	1	0	1	98
GO:0008284 positive regulation of cell population proliferation	4	0.595954	5.128	0.006	Biological Process	GO:0008284	positive regulation of cell population proliferation	0.346161	0.595954	3	1	4	690
GO:0044272 sulfur compound biosynthetic process	3	0.595954	3.846	0.006	Biological Process	GO:0044272	sulfur compound biosynthetic process	0.346442	0.595954	2	1	3	484
GO:0019954 asexual reproduction	2	0.595954	2.564	0.007	Biological Process	GO:0019954	asexual reproduction	0.346458	0.595954	0	2	2	284
GO:0007186 G protein-coupled receptor signaling pathway	7	0.597059	8.974	0.005	Biological Process	GO:0007186	G protein-coupled receptor signaling pathway	0.34739	0.597059	5	2	7	1329
GO:0051291 protein heterooligomerization	1	0.597391	1.282	0.01	Biological Process	GO:0051291	protein heterooligomerization	0.348454	0.597391	0	1	1	99
GO:1901890 positive regulation of cell junction assembly	1	0.597391	1.282	0.01	Biological Process	GO:1901890	positive regulation of cell junction assembly	0.348454	0.597391	0	1	1	99
GO:1905269 positive regulation of chromatin organization	1	0.597391	1.282	0.01	Biological Process	GO:1905269	positive regulation of chromatin organization	0.348454	0.597391	1	0	1	99
GO:0022843 voltage-gated cation channel activity	1	0.598058	1.176	0.009	Molecular Function	GO:0022843	voltage-gated cation channel activity	0.399093	0.598058	1	0	1	115
GO:0002252 immune effector process	4	0.598737	5.128	0.006	Biological Process	GO:0002252	immune effector process	0.35109	0.598737	3	1	4	695
GO:0009110 vitamin biosynthetic process	2	0.598737	2.564	0.007	Biological Process	GO:0009110	vitamin biosynthetic process	0.351155	0.598737	0	2	2	287
GO:0032147 activation of protein kinase activity	2	0.598737	2.564	0.007	Biological Process	GO:0032147	activation of protein kinase activity	0.351155	0.598737	1	1	2	287
GO:0008543 fibroblast growth factor receptor signaling pathway	1	0.598737	1.282	0.01	Biological Process	GO:0008543	fibroblast growth factor receptor signaling pathway	0.351275	0.598737	0	1	1	100
GO:0008585 female gonad development	1	0.598737	1.282	0.01	Biological Process	GO:0008585	female gonad development	0.351275	0.598737	0	1	1	100
GO:0010811 positive regulation of cell-substrate adhesion	1	0.598737	1.282	0.01	Biological Process	GO:0010811	positive regulation of cell-substrate adhesion	0.351275	0.598737	1	0	1	100
GO:0098754 detoxification	1	0.598737	1.282	0.01	Biological Process	GO:0098754	detoxification	0.351275	0.598737	1	0	1	100
GO:0009070 serine family amino acid biosynthetic process	1	0.600543	1.282	0.01	Biological Process	GO:0009070	serine family amino acid biosynthetic process	0.354084	0.600543	0	1	1	101
GO:0046631 alpha-beta T cell activation	1	0.600543	1.282	0.01	Biological Process	GO:0046631	alpha-beta T cell activation	0.354084	0.600543	1	0	1	101
GO:0050680 negative regulation of epithelial cell proliferation	1	0.600543	1.282	0.01	Biological Process	GO:0050680	negative regulation of epithelial cell proliferation	0.354084	0.600543	0	1	1	101
GO:0050709 negative regulation of protein secretion	1	0.600543	1.282	0.01	Biological Process	GO:0050709	negative regulation of protein secretion	0.354084	0.600543	0	1	1	101
GO:1901343 negative regulation of vasculature development	1	0.600543	1.282	0.01	Biological Process	GO:1901343	negative regulation of vasculature development	0.354084	0.600543	0	1	1	101
GO:1904659 glucose transmembrane transport	1	0.600543	1.282	0.01	Biological Process	GO:1904659	glucose transmembrane transport	0.354084	0.600543	0	1	1	101
GO:0003008 system process	8	0.602804	10.256	0.005	Biological Process	GO:0003008	system process	0.356503	0.602804	1	7	8	1559
GO:0002285 lymphocyte activation involved in immune response	1	0.602804	1.282	0.01	Biological Process	GO:0002285	lymphocyte activation involved in immune response	0.356881	0.602804	1	0	1	102
GO:0042402 cellular biogenic amine catabolic process	1	0.602804	1.282	0.01	Biological Process	GO:0042402	cellular biogenic amine catabolic process	0.356881	0.602804	1	0	1	102
GO:0061326 renal tubule development	1	0.602804	1.282	0.01	Biological Process	GO:0061326	renal tubule development	0.356881	0.602804	1	0	1	102
GO:1901659 glycosyl compound biosynthetic process	1	0.602804	1.282	0.01	Biological Process	GO:1901659	glycosyl compound biosynthetic process	0.356881	0.602804	1	0	1	102
GO:0031594 neuromuscular junction	2	0.603389	3.03	0.027	Cellular Component	GO:0031594	neuromuscular junction	0.0364114	0.603389	0	2	2	73
GO:0001952 regulation of cell-matrix adhesion	1	0.604533	1.282	0.01	Biological Process	GO:0001952	regulation of cell-matrix adhesion	0.359666	0.604533	1	0	1	103
GO:0009273 peptidoglycan-based cell wall biogenesis	1	0.604533	1.282	0.01	Biological Process	GO:0009273	peptidoglycan-based cell wall biogenesis	0.359666	0.604533	0	1	1	103
GO:0009310 amine catabolic process	1	0.604533	1.282	0.01	Biological Process	GO:0009310	amine catabolic process	0.359666	0.604533	1	0	1	103
GO:0019634 organic phosphonate metabolic process	1	0.604533	1.282	0.01	Biological Process	GO:0019634	organic phosphonate metabolic process	0.359666	0.604533	0	1	1	103
GO:0034968 histone lysine methylation	1	0.604533	1.282	0.01	Biological Process	GO:0034968	histone lysine methylation	0.359666	0.604533	1	0	1	103
GO:0046545 development of primary female sexual characteristics	1	0.604533	1.282	0.01	Biological Process	GO:0046545	development of primary female sexual characteristics	0.359666	0.604533	0	1	1	103
GO:0007167 enzyme linked receptor protein signaling pathway	5	0.604533	6.41	0.005	Biological Process	GO:0007167	enzyme linked receptor protein signaling pathway	0.35996	0.604533	1	4	5	916
GO:0022857 transmembrane transporter activity	10	0.606419	11.765	0.005	Molecular Function	GO:0022857	transmembrane transporter activity	0.405852	0.606419	5	5	10	2032
GO:0044325 transmembrane transporter binding	1	0.606444	1.176	0.008	Molecular Function	GO:0044325	transmembrane transporter binding	0.407049	0.606444	0	1	1	118
GO:0009914 hormone transport	2	0.607211	2.564	0.007	Biological Process	GO:0009914	hormone transport	0.362071	0.607211	0	2	2	294
GO:0003231 cardiac ventricle development	1	0.607211	1.282	0.01	Biological Process	GO:0003231	cardiac ventricle development	0.362439	0.607211	1	0	1	104
GO:0040014 regulation of multicellular organism growth	1	0.607211	1.282	0.01	Biological Process	GO:0040014	regulation of multicellular organism growth	0.362439	0.607211	0	1	1	104
GO:0010769 regulation of cell morphogenesis involved in differentiation	2	0.608584	2.564	0.007	Biological Process	GO:0010769	regulation of cell morphogenesis involved in differentiation	0.363625	0.608584	0	2	2	295
GO:0043067 regulation of programmed cell death	7	0.608584	8.974	0.005	Biological Process	GO:0043067	regulation of programmed cell death	0.36385	0.608584	5	2	7	1352
GO:0099106 ion channel regulator activity	1	0.608596	1.176	0.008	Molecular Function	GO:0099106	ion channel regulator activity	0.409677	0.608596	0	1	1	119
GO:0032273 positive regulation of protein polymerization	1	0.608865	1.282	0.01	Biological Process	GO:0032273	positive regulation of protein polymerization	0.365201	0.608865	0	1	1	105
GO:0046164 alcohol catabolic process	1	0.608865	1.282	0.01	Biological Process	GO:0046164	alcohol catabolic process	0.365201	0.608865	1	0	1	105
GO:0050777 negative regulation of immune response	1	0.608865	1.282	0.01	Biological Process	GO:0050777	negative regulation of immune response	0.365201	0.608865	1	0	1	105
GO:0060048 cardiac muscle contraction	1	0.608865	1.282	0.01	Biological Process	GO:0060048	cardiac muscle contraction	0.365201	0.608865	0	1	1	105
GO:0009259 ribonucleotide metabolic process	4	0.609506	5.128	0.006	Biological Process	GO:0009259	ribonucleotide metabolic process	0.365881	0.609506	1	3	4	710
GO:0015075 ion transmembrane transporter activity	8	0.60975	9.412	0.005	Molecular Function	GO:0015075	ion transmembrane transporter activity	0.41164	0.60975	4	4	8	1604
GO:0042181 ketone biosynthetic process	2	0.610182	2.564	0.007	Biological Process	GO:0042181	ketone biosynthetic process	0.36673	0.610182	1	1	2	297
GO:0008610 lipid biosynthetic process	5	0.610182	6.41	0.005	Biological Process	GO:0008610	lipid biosynthetic process	0.366879	0.610182	2	3	5	924
GO:0031267 small GTPase binding	3	0.610726	3.529	0.006	Molecular Function	GO:0031267	small GTPase binding	0.413488	0.610726	1	2	3	529
GO:0002792 negative regulation of peptide secretion	1	0.611469	1.282	0.009	Biological Process	GO:0002792	negative regulation of peptide secretion	0.36795	0.611469	0	1	1	106
GO:0005267 potassium channel activity	1	0.614877	1.176	0.008	Molecular Function	GO:0005267	potassium channel activity	0.417494	0.614877	1	0	1	122
GO:0007586 digestion	1	0.615026	1.282	0.009	Biological Process	GO:0007586	digestion	0.370688	0.615026	0	1	1	107
GO:0008645 hexose transmembrane transport	1	0.615026	1.282	0.009	Biological Process	GO:0008645	hexose transmembrane transport	0.370688	0.615026	0	1	1	107
GO:1901214 regulation of neuron death	2	0.61567	2.564	0.007	Biological Process	GO:1901214	regulation of neuron death	0.371375	0.61567	0	2	2	300
GO:0019693 ribose phosphate metabolic process	4	0.615874	5.128	0.006	Biological Process	GO:0019693	ribose phosphate metabolic process	0.371798	0.615874	1	3	4	716
GO:0016310 phosphorylation	11	0.616743	14.103	0.005	Biological Process	GO:0016310	phosphorylation	0.372881	0.616743	6	5	11	2246
GO:0072001 renal system development	2	0.616743	2.564	0.007	Biological Process	GO:0072001	renal system development	0.372921	0.616743	1	1	2	301
GO:0005975 carbohydrate metabolic process	5	0.617705	6.41	0.005	Biological Process	GO:0005975	carbohydrate metabolic process	0.373803	0.617705	1	4	5	932
GO:0071222 cellular response to lipopolysaccharide	1	0.620055	1.282	0.009	Biological Process	GO:0071222	cellular response to lipopolysaccharide	0.376129	0.620055	1	0	1	109
GO:0072525 pyridine-containing compound biosynthetic process	1	0.620055	1.282	0.009	Biological Process	GO:0072525	pyridine-containing compound biosynthetic process	0.376129	0.620055	0	1	1	109
GO:0098781 ncRNA transcription	1	0.620055	1.282	0.009	Biological Process	GO:0098781	ncRNA transcription	0.376129	0.620055	1	0	1	109
GO:0016247 channel regulator activity	1	0.62069	1.176	0.008	Molecular Function	GO:0016247	channel regulator activity	0.422649	0.62069	0	1	1	124
GO:0008134 transcription factor binding	4	0.621037	4.706	0.005	Molecular Function	GO:0008134	transcription factor binding	0.424093	0.621037	4	0	4	752
GO:0006081 cellular aldehyde metabolic process	1	0.623015	1.282	0.009	Biological Process	GO:0006081	cellular aldehyde metabolic process	0.378832	0.623015	0	1	1	110
GO:0035461 vitamin transmembrane transport	1	0.623015	1.282	0.009	Biological Process	GO:0035461	vitamin transmembrane transport	0.378832	0.623015	1	0	1	110
GO:0043271 negative regulation of ion transport	1	0.623015	1.282	0.009	Biological Process	GO:0043271	negative regulation of ion transport	0.378832	0.623015	0	1	1	110
GO:0001578 microtubule bundle formation	1	0.625442	1.282	0.009	Biological Process	GO:0001578	microtubule bundle formation	0.381523	0.625442	0	1	1	111
GO:0001935 endothelial cell proliferation	1	0.625442	1.282	0.009	Biological Process	GO:0001935	endothelial cell proliferation	0.381523	0.625442	0	1	1	111
GO:0002440 production of molecular mediator of immune response	1	0.625442	1.282	0.009	Biological Process	GO:0002440	production of molecular mediator of immune response	0.381523	0.625442	1	0	1	111
GO:0002699 positive regulation of immune effector process	1	0.625442	1.282	0.009	Biological Process	GO:0002699	positive regulation of immune effector process	0.381523	0.625442	1	0	1	111
GO:0005262 calcium channel activity	1	0.625788	1.176	0.008	Molecular Function	GO:0005262	calcium channel activity	0.430296	0.625788	0	1	1	127
GO:0042887 amide transmembrane transporter activity	1	0.625788	1.176	0.008	Molecular Function	GO:0042887	amide transmembrane transporter activity	0.430296	0.625788	1	0	1	127
GO:0140678 molecular function inhibitor activity	2	0.625788	2.353	0.006	Molecular Function	GO:0140678	molecular function inhibitor activity	0.431338	0.625788	0	2	2	332
GO:0038024 cargo receptor activity	1	0.625788	1.176	0.008	Molecular Function	GO:0038024	cargo receptor activity	0.432823	0.625788	1	0	1	128
GO:0015036 disulfide oxidoreductase activity	1	0.625788	1.176	0.008	Molecular Function	GO:0015036	disulfide oxidoreductase activity	0.435338	0.625788	0	1	1	129
GO:0098772 molecular function regulator	9	0.625788	10.588	0.005	Molecular Function	GO:0098772	molecular function regulator	0.435346	0.625788	4	5	9	1859
GO:0034061 DNA polymerase activity	2	0.625788	2.353	0.006	Molecular Function	GO:0034061	DNA polymerase activity	0.43586	0.625788	1	1	2	335
GO:0042440 pigment metabolic process	2	0.62851	2.564	0.006	Biological Process	GO:0042440	pigment metabolic process	0.3837	0.62851	0	2	2	308
GO:0071219 cellular response to molecule of bacterial origin	1	0.628834	1.282	0.009	Biological Process	GO:0071219	cellular response to molecule of bacterial origin	0.384203	0.628834	1	0	1	112
GO:0015399 primary active transmembrane transporter activity	3	0.629039	3.529	0.005	Molecular Function	GO:0015399	primary active transmembrane transporter activity	0.439348	0.629039	2	1	3	551
GO:0051240 positive regulation of multicellular organismal process	7	0.629162	8.974	0.005	Biological Process	GO:0051240	positive regulation of multicellular organismal process	0.384709	0.629162	4	3	7	1381
GO:1901576 organic substance biosynthetic process	33	0.630196	42.308	0.005	Biological Process	GO:1901576	organic substance biosynthetic process	0.38669	0.630196	18	15	33	7265
GO:0097305 response to alcohol	2	0.630196	2.564	0.006	Biological Process	GO:0097305	response to alcohol	0.386765	0.630196	1	1	2	310
GO:0007422 peripheral nervous system development	1	0.630196	1.282	0.009	Biological Process	GO:0007422	peripheral nervous system development	0.386871	0.630196	1	0	1	113
GO:0022408 negative regulation of cell-cell adhesion	1	0.630196	1.282	0.009	Biological Process	GO:0022408	negative regulation of cell-cell adhesion	0.386871	0.630196	1	0	1	113
GO:1903313 positive regulation of mRNA metabolic process	1	0.630196	1.282	0.009	Biological Process	GO:1903313	positive regulation of mRNA metabolic process	0.386871	0.630196	1	0	1	113
GO:0015291 secondary active transmembrane transporter activity	2	0.630496	2.353	0.006	Molecular Function	GO:0015291	secondary active transmembrane transporter activity	0.441861	0.630496	1	1	2	339
GO:0016782 transferase activity, transferring sulphur-containing groups	1	0.630496	1.176	0.008	Molecular Function	GO:0016782	transferase activity, transferring sulphur-containing groups	0.442819	0.630496	1	0	1	132
GO:0052547 regulation of peptidase activity	2	0.631626	2.564	0.006	Biological Process	GO:0052547	regulation of peptidase activity	0.388296	0.631626	1	1	2	311
GO:0009605 response to external stimulus	11	0.631626	14.103	0.005	Biological Process	GO:0009605	response to external stimulus	0.388362	0.631626	6	5	11	2273
GO:0009566 fertilization	1	0.632505	1.282	0.009	Biological Process	GO:0009566	fertilization	0.389528	0.632505	1	0	1	114
GO:0046887 positive regulation of hormone secretion	1	0.632505	1.282	0.009	Biological Process	GO:0046887	positive regulation of hormone secretion	0.389528	0.632505	0	1	1	114
GO:0043414 macromolecule methylation	2	0.632505	2.564	0.006	Biological Process	GO:0043414	macromolecule methylation	0.389824	0.632505	1	1	2	312
GO:0001505 regulation of neurotransmitter levels	2	0.633819	2.564	0.006	Biological Process	GO:0001505	regulation of neurotransmitter levels	0.391351	0.633819	0	2	2	313
GO:0030071 regulation of mitotic metaphase/anaphase transition	1	0.633819	1.282	0.009	Biological Process	GO:0030071	regulation of mitotic metaphase/anaphase transition	0.392173	0.633819	0	1	1	115
GO:0051225 spindle assembly	1	0.633819	1.282	0.009	Biological Process	GO:0051225	spindle assembly	0.392173	0.633819	0	1	1	115
GO:0051963 regulation of synapse assembly	1	0.633819	1.282	0.009	Biological Process	GO:0051963	regulation of synapse assembly	0.392173	0.633819	0	1	1	115
GO:0097306 cellular response to alcohol	1	0.633819	1.282	0.009	Biological Process	GO:0097306	cellular response to alcohol	0.392173	0.633819	0	1	1	115
GO:0046034 ATP metabolic process	2	0.634458	2.564	0.006	Biological Process	GO:0046034	ATP metabolic process	0.392877	0.634458	0	2	2	314
GO:0042325 regulation of phosphorylation	6	0.634601	7.692	0.005	Biological Process	GO:0042325	regulation of phosphorylation	0.393274	0.634601	5	1	6	1173
GO:0051056 regulation of small GTPase mediated signal transduction	2	0.635582	2.564	0.006	Biological Process	GO:0051056	regulation of small GTPase mediated signal transduction	0.394401	0.635582	2	0	2	315
GO:0021761 limbic system development	1	0.635582	1.282	0.009	Biological Process	GO:0021761	limbic system development	0.394808	0.635582	0	1	1	116
GO:0048660 regulation of smooth muscle cell proliferation	1	0.635582	1.282	0.009	Biological Process	GO:0048660	regulation of smooth muscle cell proliferation	0.394808	0.635582	0	1	1	116
GO:0048608 reproductive structure development	3	0.637313	3.846	0.006	Biological Process	GO:0048608	reproductive structure development	0.397025	0.637313	1	2	3	527
GO:0007091 metaphase/anaphase transition of mitotic cell cycle	1	0.637313	1.282	0.009	Biological Process	GO:0007091	metaphase/anaphase transition of mitotic cell cycle	0.397431	0.637313	0	1	1	117
GO:0018022 peptidyl-lysine methylation	1	0.637313	1.282	0.009	Biological Process	GO:0018022	peptidyl-lysine methylation	0.397431	0.637313	1	0	1	117
GO:0046330 positive regulation of JNK cascade	1	0.637313	1.282	0.009	Biological Process	GO:0046330	positive regulation of JNK cascade	0.397431	0.637313	1	0	1	117
GO:0051592 response to calcium ion	1	0.637313	1.282	0.009	Biological Process	GO:0051592	response to calcium ion	0.397431	0.637313	0	1	1	117
GO:2000026 regulation of multicellular organismal development	9	0.63861	11.538	0.005	Biological Process	GO:2000026	regulation of multicellular organismal development	0.39855	0.63861	5	4	9	1844
GO:0007052 mitotic spindle organization	1	0.639535	1.282	0.008	Biological Process	GO:0007052	mitotic spindle organization	0.400042	0.639535	0	1	1	118
GO:0010965 regulation of mitotic sister chromatid separation	1	0.639535	1.282	0.008	Biological Process	GO:0010965	regulation of mitotic sister chromatid separation	0.400042	0.639535	0	1	1	118
GO:0021700 developmental maturation	2	0.639535	2.564	0.006	Biological Process	GO:0021700	developmental maturation	0.401995	0.639535	1	1	2	320
GO:0008283 cell population proliferation	8	0.639535	10.256	0.005	Biological Process	GO:0008283	cell population proliferation	0.40214	0.639535	5	3	8	1627
GO:0034097 response to cytokine	4	0.639535	5.128	0.005	Biological Process	GO:0034097	response to cytokine	0.4023	0.639535	4	0	4	747
GO:0002449 lymphocyte mediated immunity	1	0.639535	1.282	0.008	Biological Process	GO:0002449	lymphocyte mediated immunity	0.402643	0.639535	1	0	1	119
GO:0048659 smooth muscle cell proliferation	1	0.639535	1.282	0.008	Biological Process	GO:0048659	smooth muscle cell proliferation	0.402643	0.639535	0	1	1	119
GO:0051306 mitotic sister chromatid separation	1	0.639535	1.282	0.008	Biological Process	GO:0051306	mitotic sister chromatid separation	0.402643	0.639535	0	1	1	119
GO:1901616 organic hydroxy compound catabolic process	1	0.639535	1.282	0.008	Biological Process	GO:1901616	organic hydroxy compound catabolic process	0.402643	0.639535	1	0	1	119
GO:1902099 regulation of metaphase/anaphase transition of cell cycle	1	0.639535	1.282	0.008	Biological Process	GO:1902099	regulation of metaphase/anaphase transition of cell cycle	0.402643	0.639535	0	1	1	119
GO:0000280 nuclear division	3	0.639535	3.846	0.006	Biological Process	GO:0000280	nuclear division	0.402854	0.639535	1	2	3	532
GO:0061458 reproductive system development	3	0.639535	3.846	0.006	Biological Process	GO:0061458	reproductive system development	0.402854	0.639535	1	2	3	532
GO:0018108 peptidyl-tyrosine phosphorylation	2	0.64008	2.564	0.006	Biological Process	GO:0018108	peptidyl-tyrosine phosphorylation	0.403508	0.64008	1	1	2	321
GO:0051259 protein complex oligomerization	3	0.640396	3.846	0.006	Biological Process	GO:0051259	protein complex oligomerization	0.404019	0.640396	0	3	3	533
GO:0045862 positive regulation of proteolysis	2	0.641332	2.564	0.006	Biological Process	GO:0045862	positive regulation of proteolysis	0.40502	0.641332	1	1	2	322
GO:0021549 cerebellum development	1	0.641332	1.282	0.008	Biological Process	GO:0021549	cerebellum development	0.405232	0.641332	0	1	1	120
GO:0042221 response to chemical	17	0.641585	21.795	0.005	Biological Process	GO:0042221	response to chemical	0.406029	0.641585	8	9	17	3658
GO:0098657 import into cell	3	0.641585	3.846	0.006	Biological Process	GO:0098657	import into cell	0.407507	0.641585	1	2	3	536
GO:0009311 oligosaccharide metabolic process	1	0.641585	1.282	0.008	Biological Process	GO:0009311	oligosaccharide metabolic process	0.407811	0.641585	0	1	1	121
GO:0032505 reproduction of a single-celled organism	1	0.641585	1.282	0.008	Biological Process	GO:0032505	reproduction of a single-celled organism	0.407811	0.641585	0	1	1	121
GO:0045807 positive regulation of endocytosis	1	0.641585	1.282	0.008	Biological Process	GO:0045807	positive regulation of endocytosis	0.407811	0.641585	1	0	1	121
GO:0018212 peptidyl-tyrosine modification	2	0.641585	2.564	0.006	Biological Process	GO:0018212	peptidyl-tyrosine modification	0.408038	0.641585	1	1	2	324
GO:0008643 carbohydrate transport	2	0.641585	2.564	0.006	Biological Process	GO:0008643	carbohydrate transport	0.409545	0.641585	0	2	2	325
GO:0022603 regulation of anatomical structure morphogenesis	5	0.641585	6.41	0.005	Biological Process	GO:0022603	regulation of anatomical structure morphogenesis	0.410144	0.641585	1	4	5	974
GO:0000096 sulfur amino acid metabolic process	1	0.641585	1.282	0.008	Biological Process	GO:0000096	sulfur amino acid metabolic process	0.410378	0.641585	1	0	1	122
GO:0006368 transcription elongation from RNA polymerase II promoter	1	0.641585	1.282	0.008	Biological Process	GO:0006368	transcription elongation from RNA polymerase II promoter	0.410378	0.641585	1	0	1	122
GO:0009233 menaquinone metabolic process	1	0.641585	1.282	0.008	Biological Process	GO:0009233	menaquinone metabolic process	0.410378	0.641585	1	0	1	122
GO:0009234 menaquinone biosynthetic process	1	0.641585	1.282	0.008	Biological Process	GO:0009234	menaquinone biosynthetic process	0.410378	0.641585	1	0	1	122
GO:0042546 cell wall biogenesis	1	0.641585	1.282	0.008	Biological Process	GO:0042546	cell wall biogenesis	0.410378	0.641585	0	1	1	122
GO:0044784 metaphase/anaphase transition of cell cycle	1	0.641585	1.282	0.008	Biological Process	GO:0044784	metaphase/anaphase transition of cell cycle	0.410378	0.641585	0	1	1	122
GO:0050851 antigen receptor-mediated signaling pathway	1	0.641585	1.282	0.008	Biological Process	GO:0050851	antigen receptor-mediated signaling pathway	0.410378	0.641585	1	0	1	122
GO:1905330 regulation of morphogenesis of an epithelium	1	0.641585	1.282	0.008	Biological Process	GO:1905330	regulation of morphogenesis of an epithelium	0.410378	0.641585	0	1	1	122
GO:0016836 hydro-lyase activity	1	0.641999	1.176	0.007	Molecular Function	GO:0016836	hydro-lyase activity	0.452642	0.641999	0	1	1	136
GO:0017111 nucleoside-triphosphatase activity	6	0.641999	7.059	0.005	Molecular Function	GO:0017111	nucleoside-triphosphatase activity	0.453396	0.641999	3	3	6	1222
GO:0043169 cation binding	21	0.643135	24.706	0.005	Molecular Function	GO:0043169	cation binding	0.455449	0.643135	6	15	21	4573
GO:0006468 protein phosphorylation	9	0.644115	11.538	0.005	Biological Process	GO:0006468	protein phosphorylation	0.412534	0.644115	6	3	9	1866
GO:0006805 xenobiotic metabolic process	1	0.644115	1.282	0.008	Biological Process	GO:0006805	xenobiotic metabolic process	0.412934	0.644115	1	0	1	123
GO:0051180 vitamin transport	1	0.644115	1.282	0.008	Biological Process	GO:0051180	vitamin transport	0.412934	0.644115	1	0	1	123
GO:0008276 protein methyltransferase activity	1	0.644244	1.176	0.007	Molecular Function	GO:0008276	protein methyltransferase activity	0.457489	0.644244	0	1	1	138
GO:0033047 regulation of mitotic sister chromatid segregation	1	0.646615	1.282	0.008	Biological Process	GO:0033047	regulation of mitotic sister chromatid segregation	0.415479	0.646615	0	1	1	124
GO:0044344 cellular response to fibroblast growth factor stimulus	1	0.646615	1.282	0.008	Biological Process	GO:0044344	cellular response to fibroblast growth factor stimulus	0.415479	0.646615	0	1	1	124
GO:1905818 regulation of chromosome separation	1	0.646615	1.282	0.008	Biological Process	GO:1905818	regulation of chromosome separation	0.415479	0.646615	0	1	1	124
GO:0030261 chromosome condensation	5	0.648566	6.41	0.005	Biological Process	GO:0030261	chromosome condensation	0.417048	0.648566	4	1	5	982
GO:0051239 regulation of multicellular organismal process	12	0.648724	15.385	0.005	Biological Process	GO:0051239	regulation of multicellular organismal process	0.417465	0.648724	7	5	12	2549
GO:0009058 biosynthetic process	33	0.64976	42.308	0.004	Biological Process	GO:0009058	biosynthetic process	0.418447	0.64976	18	15	33	7347
GO:0009101 glycoprotein biosynthetic process	2	0.651741	2.564	0.006	Biological Process	GO:0009101	glycoprotein biosynthetic process	0.420039	0.651741	1	1	2	332
GO:0072073 kidney epithelium development	1	0.652023	1.282	0.008	Biological Process	GO:0072073	kidney epithelium development	0.420538	0.652023	1	0	1	126
GO:0031399 regulation of protein modification process	7	0.653459	8.974	0.005	Biological Process	GO:0031399	regulation of protein modification process	0.422948	0.653459	6	1	7	1434
GO:0007548 sex differentiation	2	0.653459	2.564	0.006	Biological Process	GO:0007548	sex differentiation	0.42302	0.653459	1	1	2	334
GO:0050808 synapse organization	2	0.653459	2.564	0.006	Biological Process	GO:0050808	synapse organization	0.42302	0.653459	0	2	2	334
GO:0008593 regulation of Notch signaling pathway	1	0.653459	1.282	0.008	Biological Process	GO:0008593	regulation of Notch signaling pathway	0.42305	0.653459	0	1	1	127
GO:0046660 female sex differentiation	1	0.653459	1.282	0.008	Biological Process	GO:0046660	female sex differentiation	0.42305	0.653459	0	1	1	127
GO:0032103 positive regulation of response to external stimulus	2	0.655219	2.564	0.006	Biological Process	GO:0032103	positive regulation of response to external stimulus	0.424508	0.655219	2	0	2	335
GO:0016571 histone methylation	1	0.656249	1.282	0.008	Biological Process	GO:0016571	histone methylation	0.425552	0.656249	1	0	1	128
GO:0007596 blood coagulation	2	0.656249	2.564	0.006	Biological Process	GO:0007596	blood coagulation	0.425994	0.656249	1	1	2	336
GO:0016477 cell migration	6	0.656249	7.692	0.005	Biological Process	GO:0016477	cell migration	0.426132	0.656249	3	3	6	1215
GO:0051241 negative regulation of multicellular organismal process	5	0.657687	6.41	0.005	Biological Process	GO:0051241	negative regulation of multicellular organismal process	0.427385	0.657687	2	3	5	994
GO:0045834 positive regulation of lipid metabolic process	1	0.657718	1.282	0.008	Biological Process	GO:0045834	positive regulation of lipid metabolic process	0.428044	0.657718	1	0	1	129
GO:0071774 response to fibroblast growth factor	1	0.657718	1.282	0.008	Biological Process	GO:0071774	response to fibroblast growth factor	0.428044	0.657718	0	1	1	129
GO:0016491 oxidoreductase activity	7	0.658037	8.235	0.005	Molecular Function	GO:0016491	oxidoreductase activity	0.468563	0.658037	2	5	7	1464
GO:0033014 tetrapyrrole biosynthetic process	2	0.659121	2.564	0.006	Biological Process	GO:0033014	tetrapyrrole biosynthetic process	0.430441	0.659121	0	2	2	339
GO:0031109 microtubule polymerization or depolymerization	1	0.659121	1.282	0.008	Biological Process	GO:0031109	microtubule polymerization or depolymerization	0.430524	0.659121	0	1	1	130
GO:0035108 limb morphogenesis	1	0.659121	1.282	0.008	Biological Process	GO:0035108	limb morphogenesis	0.430524	0.659121	0	1	1	130
GO:0048771 tissue remodeling	1	0.659121	1.282	0.008	Biological Process	GO:0048771	tissue remodeling	0.430524	0.659121	1	0	1	130
GO:1901701 cellular response to oxygen-containing compound	5	0.659121	6.41	0.005	Biological Process	GO:1901701	cellular response to oxygen-containing compound	0.430824	0.659121	1	4	5	998
GO:0044419 biological process involved in interspecies interaction between organisms	7	0.659121	8.974	0.005	Biological Process	GO:0044419	biological process involved in interspecies interaction between organisms	0.430878	0.659121	6	1	7	1445
GO:0044093 positive regulation of molecular function	7	0.660834	8.974	0.005	Biological Process	GO:0044093	positive regulation of molecular function	0.432318	0.660834	4	3	7	1447
GO:0001649 osteoblast differentiation	1	0.660886	1.282	0.008	Biological Process	GO:0001649	osteoblast differentiation	0.432995	0.660886	0	1	1	131
GO:0019362 pyridine nucleotide metabolic process	1	0.660886	1.282	0.008	Biological Process	GO:0019362	pyridine nucleotide metabolic process	0.432995	0.660886	0	1	1	131
GO:0061024 membrane organization	4	0.661697	5.128	0.005	Biological Process	GO:0061024	membrane organization	0.434514	0.661697	1	3	4	780
GO:0050817 coagulation	2	0.661697	2.564	0.006	Biological Process	GO:0050817	coagulation	0.434869	0.661697	1	1	2	342
GO:0006665 sphingolipid metabolic process	1	0.661697	1.282	0.008	Biological Process	GO:0006665	sphingolipid metabolic process	0.435454	0.661697	0	1	1	132
GO:0009411 response to UV	1	0.661697	1.282	0.008	Biological Process	GO:0009411	response to UV	0.435454	0.661697	1	0	1	132
GO:0022037 metencephalon development	1	0.661697	1.282	0.008	Biological Process	GO:0022037	metencephalon development	0.435454	0.661697	0	1	1	132
GO:0090288 negative regulation of cellular response to growth factor stimulus	1	0.661697	1.282	0.008	Biological Process	GO:0090288	negative regulation of cellular response to growth factor stimulus	0.435454	0.661697	0	1	1	132
GO:0006767 water-soluble vitamin metabolic process	2	0.662068	2.564	0.006	Biological Process	GO:0006767	water-soluble vitamin metabolic process	0.436341	0.662068	0	2	2	343
GO:0071417 cellular response to organonitrogen compound	3	0.662068	3.846	0.005	Biological Process	GO:0071417	cellular response to organonitrogen compound	0.436341	0.662068	1	2	3	561
GO:0043408 regulation of MAPK cascade	3	0.662972	3.846	0.005	Biological Process	GO:0043408	regulation of MAPK cascade	0.437485	0.662972	3	0	3	562
GO:0019882 antigen processing and presentation	1	0.662972	1.282	0.008	Biological Process	GO:0019882	antigen processing and presentation	0.437903	0.662972	1	0	1	133
GO:0030177 positive regulation of Wnt signaling pathway	1	0.662972	1.282	0.008	Biological Process	GO:0030177	positive regulation of Wnt signaling pathway	0.437903	0.662972	0	1	1	133
GO:0007599 hemostasis	2	0.664568	2.564	0.006	Biological Process	GO:0007599	hemostasis	0.439279	0.664568	1	1	2	345
GO:0006354 DNA-templated transcription, elongation	1	0.665685	1.282	0.007	Biological Process	GO:0006354	DNA-templated transcription, elongation	0.440341	0.665685	1	0	1	134
GO:0006310 DNA recombination	3	0.666056	3.846	0.005	Biological Process	GO:0006310	DNA recombination	0.44091	0.666056	2	1	3	565
GO:0032559 adenyl ribonucleotide binding	14	0.666611	16.471	0.005	Molecular Function	GO:0032559	adenyl ribonucleotide binding	0.475965	0.666611	7	7	14	3044
GO:0016787 hydrolase activity	19	0.666645	22.353	0.005	Molecular Function	GO:0016787	hydrolase activity	0.480422	0.666645	9	10	19	4178
GO:1901981 phosphatidylinositol phosphate binding	1	0.666645	1.176	0.007	Molecular Function	GO:1901981	phosphatidylinositol phosphate binding	0.481094	0.666645	0	1	1	148
GO:0030554 adenyl nucleotide binding	14	0.666645	16.471	0.005	Molecular Function	GO:0030554	adenyl nucleotide binding	0.483329	0.666645	7	7	14	3058
GO:0008028 monocarboxylic acid transmembrane transporter activity	1	0.666645	1.176	0.007	Molecular Function	GO:0008028	monocarboxylic acid transmembrane transporter activity	0.483398	0.666645	0	1	1	149
GO:0008170 N-methyltransferase activity	1	0.666645	1.176	0.007	Molecular Function	GO:0008170	N-methyltransferase activity	0.485692	0.666645	0	1	1	150
GO:0008242 omega peptidase activity	1	0.666645	1.176	0.007	Molecular Function	GO:0008242	omega peptidase activity	0.485692	0.666645	0	1	1	150
GO:0019843 rRNA binding	1	0.666645	1.176	0.007	Molecular Function	GO:0019843	rRNA binding	0.485692	0.666645	1	0	1	150
GO:0016740 transferase activity	19	0.666645	22.353	0.005	Molecular Function	GO:0016740	transferase activity	0.488332	0.666645	9	10	19	4195
GO:0015318 inorganic molecular entity transmembrane transporter activity	7	0.666645	8.235	0.005	Molecular Function	GO:0015318	inorganic molecular entity transmembrane transporter activity	0.488834	0.666645	3	4	7	1492
GO:0005261 cation channel activity	2	0.666645	2.353	0.005	Molecular Function	GO:0005261	cation channel activity	0.490001	0.666645	1	1	2	372
GO:0016462 pyrophosphatase activity	6	0.666645	7.059	0.005	Molecular Function	GO:0016462	pyrophosphatase activity	0.490256	0.666645	3	3	6	1269
GO:0031056 regulation of histone modification	1	0.667396	1.282	0.007	Biological Process	GO:0031056	regulation of histone modification	0.442769	0.667396	1	0	1	135
GO:0043122 regulation of I-kappaB kinase/NF-kappaB signaling	1	0.667396	1.282	0.007	Biological Process	GO:0043122	regulation of I-kappaB kinase/NF-kappaB signaling	0.442769	0.667396	1	0	1	135
GO:0071216 cellular response to biotic stimulus	1	0.667396	1.282	0.007	Biological Process	GO:0071216	cellular response to biotic stimulus	0.442769	0.667396	1	0	1	135
GO:0050776 regulation of immune response	3	0.667541	3.846	0.005	Biological Process	GO:0050776	regulation of immune response	0.44319	0.667541	3	0	3	567
GO:0042393 histone binding	1	0.669238	1.176	0.006	Molecular Function	GO:0042393	histone binding	0.494767	0.669238	1	0	1	154
GO:0043225 ATPase-coupled inorganic anion transmembrane transporter activity	1	0.669238	1.176	0.006	Molecular Function	GO:0043225	ATPase-coupled inorganic anion transmembrane transporter activity	0.494767	0.669238	1	0	1	154
GO:0015662 P-type ion transporter activity	1	0.670005	1.176	0.006	Molecular Function	GO:0015662	P-type ion transporter activity	0.499245	0.670005	0	1	1	156
GO:0030414 peptidase inhibitor activity	1	0.670005	1.176	0.006	Molecular Function	GO:0030414	peptidase inhibitor activity	0.499245	0.670005	0	1	1	156
GO:0140358 P-type transmembrane transporter activity	1	0.670005	1.176	0.006	Molecular Function	GO:0140358	P-type transmembrane transporter activity	0.499245	0.670005	0	1	1	156
GO:0140657 ATP-dependent activity	5	0.67079	5.882	0.005	Molecular Function	GO:0140657	ATP-dependent activity	0.501135	0.67079	2	3	5	1057
GO:0032880 regulation of protein localization	4	0.671472	5.128	0.005	Biological Process	GO:0032880	regulation of protein localization	0.446126	0.671472	1	3	4	792
GO:0001655 urogenital system development	2	0.671679	2.564	0.006	Biological Process	GO:0001655	urogenital system development	0.44659	0.671679	1	1	2	350
GO:0006941 striated muscle contraction	1	0.671718	1.282	0.007	Biological Process	GO:0006941	striated muscle contraction	0.447594	0.671718	0	1	1	137
GO:0009067 aspartate family amino acid biosynthetic process	1	0.671718	1.282	0.007	Biological Process	GO:0009067	aspartate family amino acid biosynthetic process	0.447594	0.671718	1	0	1	137
GO:0010977 negative regulation of neuron projection development	1	0.671718	1.282	0.007	Biological Process	GO:0010977	negative regulation of neuron projection development	0.447594	0.671718	0	1	1	137
GO:0140014 mitotic nuclear division	2	0.676262	2.564	0.006	Biological Process	GO:0140014	mitotic nuclear division	0.450951	0.676262	0	2	2	353
GO:0001539 cilium or flagellum-dependent cell motility	1	0.676923	1.282	0.007	Biological Process	GO:0001539	cilium or flagellum-dependent cell motility	0.452378	0.676923	0	1	1	139
GO:0009069 serine family amino acid metabolic process	1	0.676923	1.282	0.007	Biological Process	GO:0009069	serine family amino acid metabolic process	0.452378	0.676923	0	1	1	139
GO:2001235 positive regulation of apoptotic signaling pathway	1	0.676923	1.282	0.007	Biological Process	GO:2001235	positive regulation of apoptotic signaling pathway	0.452378	0.676923	1	0	1	139
GO:1901565 organonitrogen compound catabolic process	7	0.677607	8.974	0.005	Biological Process	GO:1901565	organonitrogen compound catabolic process	0.453164	0.677607	3	4	7	1476
GO:0034329 cell junction assembly	2	0.678137	2.564	0.006	Biological Process	GO:0034329	cell junction assembly	0.453848	0.678137	0	2	2	355
GO:0006024 glycosaminoglycan biosynthetic process	1	0.678433	1.282	0.007	Biological Process	GO:0006024	glycosaminoglycan biosynthetic process	0.454754	0.678433	0	1	1	140
GO:0010927 cellular component assembly involved in morphogenesis	1	0.678433	1.282	0.007	Biological Process	GO:0010927	cellular component assembly involved in morphogenesis	0.454754	0.678433	0	1	1	140
GO:0006897 endocytosis	3	0.678433	3.846	0.005	Biological Process	GO:0006897	endocytosis	0.455665	0.678433	2	1	3	578
GO:0048285 organelle fission	3	0.678433	3.846	0.005	Biological Process	GO:0048285	organelle fission	0.455665	0.678433	1	2	3	578
GO:0042127 regulation of cell population proliferation	6	0.678433	7.692	0.005	Biological Process	GO:0042127	regulation of cell population proliferation	0.455693	0.678433	4	2	6	1253
GO:0003341 cilium movement	1	0.678595	1.282	0.007	Biological Process	GO:0003341	cilium movement	0.457121	0.678595	0	1	1	141
GO:0032874 positive regulation of stress-activated MAPK cascade	1	0.678595	1.282	0.007	Biological Process	GO:0032874	positive regulation of stress-activated MAPK cascade	0.457121	0.678595	1	0	1	141
GO:0051607 defense response to virus	1	0.678595	1.282	0.007	Biological Process	GO:0051607	defense response to virus	0.457121	0.678595	1	0	1	141
GO:0140546 defense response to symbiont	1	0.678595	1.282	0.007	Biological Process	GO:0140546	defense response to symbiont	0.457121	0.678595	1	0	1	141
GO:0000444 MIS12/MIND type complex	1	0.679239	1.515	0.091	Cellular Component	GO:0000444	MIS12/MIND type complex	0.0444017	0.679239	0	1	1	11
GO:0032039 integrator complex	1	0.679239	1.515	0.077	Cellular Component	GO:0032039	integrator complex	0.0522635	0.679239	1	0	1	13
GO:0042101 T cell receptor complex	1	0.679239	1.515	0.077	Cellular Component	GO:0042101	T cell receptor complex	0.0522635	0.679239	1	0	1	13
GO:0044423 virion component	3	0.679239	4.545	0.014	Cellular Component	GO:0044423	virion component	0.053761	0.679239	2	1	3	207
GO:0005887 integral component of plasma membrane	10	0.679239	15.152	0.007	Cellular Component	GO:0005887	integral component of plasma membrane	0.0562953	0.679239	5	5	10	1386
GO:0005604 basement membrane	2	0.679239	3.03	0.021	Cellular Component	GO:0005604	basement membrane	0.0595099	0.679239	0	2	2	96
GO:0000808 origin recognition complex	1	0.679239	1.515	0.062	Cellular Component	GO:0000808	origin recognition complex	0.0639369	0.679239	1	0	1	16
GO:0005615 extracellular space	7	0.679239	10.606	0.008	Cellular Component	GO:0005615	extracellular space	0.0644106	0.679239	3	4	7	865
GO:0003205 cardiac chamber development	1	0.680055	1.282	0.007	Biological Process	GO:0003205	cardiac chamber development	0.459477	0.680055	1	0	1	142
GO:0007613 memory	1	0.680055	1.282	0.007	Biological Process	GO:0007613	memory	0.459477	0.680055	0	1	1	142
GO:0030253 protein secretion by the type I secretion system	1	0.680055	1.282	0.007	Biological Process	GO:0030253	protein secretion by the type I secretion system	0.459477	0.680055	1	0	1	142
GO:0070304 positive regulation of stress-activated protein kinase signaling cascade	1	0.680055	1.282	0.007	Biological Process	GO:0070304	positive regulation of stress-activated protein kinase signaling cascade	0.459477	0.680055	1	0	1	142
GO:0044085 cellular component biogenesis	17	0.680055	21.795	0.005	Biological Process	GO:0044085	cellular component biogenesis	0.459755	0.680055	5	12	17	3770
GO:0051258 protein polymerization	2	0.680181	2.564	0.006	Biological Process	GO:0051258	protein polymerization	0.461053	0.680181	0	2	2	360
GO:0006023 aminoglycan biosynthetic process	1	0.680181	1.282	0.007	Biological Process	GO:0006023	aminoglycan biosynthetic process	0.461823	0.680181	0	1	1	143
GO:0033866 nucleoside bisphosphate biosynthetic process	1	0.680181	1.282	0.007	Biological Process	GO:0033866	nucleoside bisphosphate biosynthetic process	0.461823	0.680181	1	0	1	143
GO:0034030 ribonucleoside bisphosphate biosynthetic process	1	0.680181	1.282	0.007	Biological Process	GO:0034030	ribonucleoside bisphosphate biosynthetic process	0.461823	0.680181	1	0	1	143
GO:0034033 purine nucleoside bisphosphate biosynthetic process	1	0.680181	1.282	0.007	Biological Process	GO:0034033	purine nucleoside bisphosphate biosynthetic process	0.461823	0.680181	1	0	1	143
GO:0043279 response to alkaloid	1	0.680181	1.282	0.007	Biological Process	GO:0043279	response to alkaloid	0.461823	0.680181	1	0	1	143
GO:0046872 metal ion binding	20	0.680799	23.529	0.004	Molecular Function	GO:0046872	metal ion binding	0.513545	0.680799	6	14	20	4476
GO:0016818 hydrolase activity, acting on acid anhydrides, in phosphorus-containing anhydrides	6	0.680799	7.059	0.005	Molecular Function	GO:0016818	hydrolase activity, acting on acid anhydrides, in phosphorus-containing anhydrides	0.516461	0.680799	3	3	6	1303
GO:0051020 GTPase binding	3	0.680799	3.529	0.005	Molecular Function	GO:0051020	GTPase binding	0.517395	0.680799	1	2	3	620
GO:0003724 RNA helicase activity	1	0.680799	1.176	0.006	Molecular Function	GO:0003724	RNA helicase activity	0.518916	0.680799	1	0	1	165
GO:0003924 GTPase activity	3	0.680799	3.529	0.005	Molecular Function	GO:0003924	GTPase activity	0.520663	0.680799	3	0	3	623
GO:0000166 nucleotide binding	17	0.680799	20	0.004	Molecular Function	GO:0000166	nucleotide binding	0.52074	0.680799	8	9	17	3811
GO:1901265 nucleoside phosphate binding	17	0.680799	20	0.004	Molecular Function	GO:1901265	nucleoside phosphate binding	0.52074	0.680799	8	9	17	3811
GO:0016817 hydrolase activity, acting on acid anhydrides	6	0.680799	7.059	0.005	Molecular Function	GO:0016817	hydrolase activity, acting on acid anhydrides	0.521037	0.680799	3	3	6	1309
GO:0008168 methyltransferase activity	2	0.680799	2.353	0.005	Molecular Function	GO:0008168	methyltransferase activity	0.522013	0.680799	1	1	2	395
GO:0005179 hormone activity	1	0.680799	1.176	0.006	Molecular Function	GO:0005179	hormone activity	0.523182	0.680799	1	0	1	167
GO:0016830 carbon-carbon lyase activity	1	0.680799	1.176	0.006	Molecular Function	GO:0016830	carbon-carbon lyase activity	0.523182	0.680799	0	1	1	167
GO:0048589 developmental growth	4	0.682039	5.128	0.005	Biological Process	GO:0048589	developmental growth	0.463415	0.682039	1	3	4	810
GO:0097164 ammonium ion metabolic process	1	0.682645	1.282	0.007	Biological Process	GO:0097164	ammonium ion metabolic process	0.464159	0.682645	0	1	1	144
GO:0000910 cytokinesis	2	0.68342	2.564	0.006	Biological Process	GO:0000910	cytokinesis	0.46535	0.68342	1	1	2	363
GO:0032259 methylation	2	0.68342	2.564	0.006	Biological Process	GO:0032259	methylation	0.46535	0.68342	1	1	2	363
GO:0004252 serine-type endopeptidase activity	2	0.684613	2.353	0.005	Molecular Function	GO:0004252	serine-type endopeptidase activity	0.527445	0.684613	1	1	2	399
GO:0004713 protein tyrosine kinase activity	1	0.685517	1.176	0.006	Molecular Function	GO:0004713	protein tyrosine kinase activity	0.529512	0.685517	1	0	1	170
GO:0042578 phosphoric ester hydrolase activity	3	0.685517	3.529	0.005	Molecular Function	GO:0042578	phosphoric ester hydrolase activity	0.533617	0.685517	2	1	3	635
GO:0016779 nucleotidyltransferase activity	3	0.685517	3.529	0.005	Molecular Function	GO:0016779	nucleotidyltransferase activity	0.534687	0.685517	1	2	3	636
GO:0022890 inorganic cation transmembrane transporter activity	5	0.685517	5.882	0.005	Molecular Function	GO:0022890	inorganic cation transmembrane transporter activity	0.535363	0.685517	2	3	5	1098
GO:0008186 ATP-dependent activity, acting on RNA	1	0.685517	1.176	0.006	Molecular Function	GO:0008186	ATP-dependent activity, acting on RNA	0.535759	0.685517	1	0	1	173
GO:0003824 catalytic activity	40	0.685517	47.059	0.004	Molecular Function	GO:0003824	catalytic activity	0.536144	0.685517	19	21	40	9062
GO:0022612 gland morphogenesis	1	0.686042	1.282	0.007	Biological Process	GO:0022612	gland morphogenesis	0.468801	0.686042	0	1	1	146
GO:0043488 regulation of mRNA stability	1	0.686042	1.282	0.007	Biological Process	GO:0043488	regulation of mRNA stability	0.468801	0.686042	1	0	1	146
GO:0048706 embryonic skeletal system development	1	0.686042	1.282	0.007	Biological Process	GO:0048706	embryonic skeletal system development	0.468801	0.686042	0	1	1	146
GO:0071236 cellular response to antibiotic	1	0.686042	1.282	0.007	Biological Process	GO:0071236	cellular response to antibiotic	0.468801	0.686042	0	1	1	146
GO:2001242 regulation of intrinsic apoptotic signaling pathway	1	0.686042	1.282	0.007	Biological Process	GO:2001242	regulation of intrinsic apoptotic signaling pathway	0.468801	0.686042	1	0	1	146
GO:0031123 RNA 3'-end processing	1	0.688438	1.282	0.007	Biological Process	GO:0031123	RNA 3'-end processing	0.471107	0.688438	1	0	1	147
GO:0033045 regulation of sister chromatid segregation	1	0.688438	1.282	0.007	Biological Process	GO:0033045	regulation of sister chromatid segregation	0.471107	0.688438	0	1	1	147
GO:0032555 purine ribonucleotide binding	15	0.689296	17.647	0.004	Molecular Function	GO:0032555	purine ribonucleotide binding	0.543916	0.689296	8	7	15	3403
GO:0038023 signaling receptor activity	6	0.689296	7.059	0.004	Molecular Function	GO:0038023	signaling receptor activity	0.54591	0.689296	3	3	6	1342
GO:0020037 heme binding	1	0.689296	1.176	0.006	Molecular Function	GO:0020037	heme binding	0.545988	0.689296	1	0	1	178
GO:0003774 cytoskeletal motor activity	1	0.689296	1.176	0.006	Molecular Function	GO:0003774	cytoskeletal motor activity	0.548007	0.689296	0	1	1	179
GO:0005244 voltage-gated ion channel activity	1	0.689296	1.176	0.006	Molecular Function	GO:0005244	voltage-gated ion channel activity	0.550017	0.689296	1	0	1	180
GO:0019903 protein phosphatase binding	1	0.689296	1.176	0.006	Molecular Function	GO:0019903	protein phosphatase binding	0.552018	0.689296	1	0	1	181
GO:0022832 voltage-gated channel activity	1	0.689296	1.176	0.006	Molecular Function	GO:0022832	voltage-gated channel activity	0.552018	0.689296	1	0	1	181
GO:0016741 transferase activity, transferring one-carbon groups	2	0.689296	2.353	0.005	Molecular Function	GO:0016741	transferase activity, transferring one-carbon groups	0.552681	0.689296	1	1	2	418
GO:0017076 purine nucleotide binding	15	0.689296	17.647	0.004	Molecular Function	GO:0017076	purine nucleotide binding	0.552864	0.689296	8	7	15	3421
GO:0032553 ribonucleotide binding	15	0.689296	17.647	0.004	Molecular Function	GO:0032553	ribonucleotide binding	0.554351	0.689296	8	7	15	3424
GO:0016853 isomerase activity	2	0.689296	2.353	0.005	Molecular Function	GO:0016853	isomerase activity	0.555283	0.689296	0	2	2	420
GO:0060089 molecular transducer activity	6	0.689296	7.059	0.004	Molecular Function	GO:0060089	molecular transducer activity	0.555562	0.689296	3	3	6	1355
GO:0005525 GTP binding	3	0.689296	3.529	0.005	Molecular Function	GO:0005525	GTP binding	0.556859	0.689296	3	0	3	657
GO:0043021 ribonucleoprotein complex binding	2	0.689296	2.353	0.005	Molecular Function	GO:0043021	ribonucleoprotein complex binding	0.557874	0.689296	2	0	2	422
GO:0034622 cellular protein-containing complex assembly	6	0.69136	7.692	0.005	Biological Process	GO:0034622	cellular protein-containing complex assembly	0.473443	0.69136	1	5	6	1276
GO:0005524 ATP binding	13	0.694512	15.294	0.004	Molecular Function	GO:0005524	ATP binding	0.564937	0.694512	7	6	13	2986
GO:0008022 protein C-terminus binding	1	0.694512	1.176	0.005	Molecular Function	GO:0008022	protein C-terminus binding	0.565783	0.694512	1	0	1	188
GO:0015079 potassium ion transmembrane transporter activity	1	0.694512	1.176	0.005	Molecular Function	GO:0015079	potassium ion transmembrane transporter activity	0.567715	0.694512	1	0	1	189
GO:0030695 GTPase regulator activity	3	0.694512	3.529	0.004	Molecular Function	GO:0030695	GTPase regulator activity	0.56925	0.694512	1	2	3	669
GO:0019887 protein kinase regulator activity	1	0.694512	1.176	0.005	Molecular Function	GO:0019887	protein kinase regulator activity	0.569639	0.694512	0	1	1	190
GO:0016788 hydrolase activity, acting on ester bonds	7	0.694512	8.235	0.004	Molecular Function	GO:0016788	hydrolase activity, acting on ester bonds	0.571528	0.694512	3	4	7	1610
GO:0016667 oxidoreductase activity, acting on a sulfur group of donors	1	0.694512	1.176	0.005	Molecular Function	GO:0016667	oxidoreductase activity, acting on a sulfur group of donors	0.571554	0.694512	0	1	1	191
GO:0036156 inner dynein arm	1	0.694884	1.515	0.053	Cellular Component	GO:0036156	inner dynein arm	0.0754686	0.694884	0	1	1	19
GO:0031226 intrinsic component of plasma membrane	10	0.694884	15.152	0.007	Cellular Component	GO:0031226	intrinsic component of plasma membrane	0.0767693	0.694884	5	5	10	1468
GO:0055051 ATP-binding cassette (ABC) transporter complex, integrated substrate binding	2	0.694884	3.03	0.018	Cellular Component	GO:0055051	ATP-binding cassette (ABC) transporter complex, integrated substrate binding	0.0790322	0.694884	2	0	2	113
GO:0061695 transferase complex, transferring phosphorus-containing groups	4	0.694884	6.061	0.01	Cellular Component	GO:0061695	transferase complex, transferring phosphorus-containing groups	0.0826415	0.694884	2	2	4	400
GO:0000242 pericentriolar material	1	0.694884	1.515	0.048	Cellular Component	GO:0000242	pericentriolar material	0.0830786	0.694884	1	0	1	21
GO:0098802 plasma membrane signaling receptor complex	2	0.694884	3.03	0.017	Cellular Component	GO:0098802	plasma membrane signaling receptor complex	0.0863427	0.694884	1	1	2	119
GO:0030904 retromer complex	1	0.694884	1.515	0.045	Cellular Component	GO:0030904	retromer complex	0.0868605	0.694884	0	1	1	22
GO:1901617 organic hydroxy compound biosynthetic process	2	0.695641	2.564	0.005	Biological Process	GO:1901617	organic hydroxy compound biosynthetic process	0.476712	0.695641	0	2	2	371
GO:0032561 guanyl ribonucleotide binding	3	0.69612	3.529	0.004	Molecular Function	GO:0032561	guanyl ribonucleotide binding	0.575367	0.69612	3	0	3	675
GO:0046906 tetrapyrrole binding	1	0.69612	1.176	0.005	Molecular Function	GO:0046906	tetrapyrrole binding	0.577248	0.69612	1	0	1	194
GO:0001217 DNA-binding transcription repressor activity	1	0.69612	1.176	0.005	Molecular Function	GO:0001217	DNA-binding transcription repressor activity	0.57913	0.69612	1	0	1	195
GO:0001227 DNA-binding transcription repressor activity, RNA polymerase II-specific	1	0.69612	1.176	0.005	Molecular Function	GO:0001227	DNA-binding transcription repressor activity, RNA polymerase II-specific	0.57913	0.69612	1	0	1	195
GO:0019001 guanyl nucleotide binding	3	0.69612	3.529	0.004	Molecular Function	GO:0019001	guanyl nucleotide binding	0.580425	0.69612	3	0	3	680
GO:0004553 hydrolase activity, hydrolyzing O-glycosyl compounds	1	0.69612	1.176	0.005	Molecular Function	GO:0004553	hydrolase activity, hydrolyzing O-glycosyl compounds	0.581003	0.69612	0	1	1	196
GO:0033013 tetrapyrrole metabolic process	2	0.697205	2.564	0.005	Biological Process	GO:0033013	tetrapyrrole metabolic process	0.478122	0.697205	0	2	2	372
GO:0043487 regulation of RNA stability	1	0.699787	1.282	0.007	Biological Process	GO:0043487	regulation of RNA stability	0.480233	0.699787	1	0	1	151
GO:0042692 muscle cell differentiation	2	0.700316	2.564	0.005	Biological Process	GO:0042692	muscle cell differentiation	0.480936	0.700316	1	1	2	374
GO:0061134 peptidase regulator activity	1	0.700546	1.176	0.005	Molecular Function	GO:0061134	peptidase regulator activity	0.586574	0.700546	0	1	1	199
GO:0004888 transmembrane signaling receptor activity	5	0.700546	5.882	0.004	Molecular Function	GO:0004888	transmembrane signaling receptor activity	0.587422	0.700546	3	2	5	1163
GO:0007127 meiosis I	1	0.701092	1.282	0.007	Biological Process	GO:0007127	meiosis I	0.48249	0.701092	1	0	1	152
GO:0007179 transforming growth factor beta receptor signaling pathway	1	0.701092	1.282	0.007	Biological Process	GO:0007179	transforming growth factor beta receptor signaling pathway	0.48249	0.701092	0	1	1	152
GO:0061013 regulation of mRNA catabolic process	1	0.701092	1.282	0.007	Biological Process	GO:0061013	regulation of mRNA catabolic process	0.48249	0.701092	1	0	1	152
GO:0006766 vitamin metabolic process	2	0.702413	2.564	0.005	Biological Process	GO:0006766	vitamin metabolic process	0.48374	0.702413	0	2	2	376
GO:0007507 heart development	3	0.706114	3.846	0.005	Biological Process	GO:0007507	heart development	0.486896	0.706114	2	1	3	606
GO:0071554 cell wall organization or biogenesis	1	0.706114	1.282	0.006	Biological Process	GO:0071554	cell wall organization or biogenesis	0.486975	0.706114	0	1	1	154
GO:0016757 glycosyltransferase activity	2	0.707055	2.353	0.004	Molecular Function	GO:0016757	glycosyltransferase activity	0.594256	0.707055	1	1	2	451
GO:0019829 ATPase-coupled cation transmembrane transporter activity	1	0.707131	1.176	0.005	Molecular Function	GO:0019829	ATPase-coupled cation transmembrane transporter activity	0.595696	0.707131	0	1	1	204
GO:0010770 positive regulation of cell morphogenesis involved in differentiation	1	0.708347	1.282	0.006	Biological Process	GO:0010770	positive regulation of cell morphogenesis involved in differentiation	0.489203	0.708347	0	1	1	155
GO:0030010 establishment of cell polarity	1	0.708347	1.282	0.006	Biological Process	GO:0030010	establishment of cell polarity	0.489203	0.708347	1	0	1	155
GO:0008233 peptidase activity	5	0.708507	5.882	0.004	Molecular Function	GO:0008233	peptidase activity	0.598233	0.708507	3	2	5	1177
GO:0010628 positive regulation of gene expression	8	0.70907	10.256	0.005	Biological Process	GO:0010628	positive regulation of gene expression	0.490047	0.70907	6	2	8	1758
GO:0051224 negative regulation of protein transport	1	0.710062	1.282	0.006	Biological Process	GO:0051224	negative regulation of protein transport	0.491422	0.710062	0	1	1	156
GO:0072524 pyridine-containing compound metabolic process	1	0.710062	1.282	0.006	Biological Process	GO:0072524	pyridine-containing compound metabolic process	0.491422	0.710062	0	1	1	156
GO:0032787 monocarboxylic acid metabolic process	4	0.71076	5.128	0.005	Biological Process	GO:0032787	monocarboxylic acid metabolic process	0.49276	0.71076	0	4	4	841
GO:0065003 protein-containing complex assembly	9	0.71076	11.538	0.005	Biological Process	GO:0065003	protein-containing complex assembly	0.492981	0.71076	1	8	9	1993
GO:0007605 sensory perception of sound	1	0.71076	1.282	0.006	Biological Process	GO:0007605	sensory perception of sound	0.493631	0.71076	0	1	1	157
GO:0016482 cytosolic transport	1	0.71076	1.282	0.006	Biological Process	GO:0016482	cytosolic transport	0.493631	0.71076	0	1	1	157
GO:0050773 regulation of dendrite development	1	0.71076	1.282	0.006	Biological Process	GO:0050773	regulation of dendrite development	0.493631	0.71076	0	1	1	157
GO:0006744 ubiquinone biosynthetic process	1	0.711936	1.282	0.006	Biological Process	GO:0006744	ubiquinone biosynthetic process	0.495831	0.711936	0	1	1	158
GO:0014074 response to purine-containing compound	1	0.711936	1.282	0.006	Biological Process	GO:0014074	response to purine-containing compound	0.495831	0.711936	0	1	1	158
GO:0055002 striated muscle cell development	1	0.711936	1.282	0.006	Biological Process	GO:0055002	striated muscle cell development	0.495831	0.711936	0	1	1	158
GO:1904950 negative regulation of establishment of protein localization	1	0.711936	1.282	0.006	Biological Process	GO:1904950	negative regulation of establishment of protein localization	0.495831	0.711936	0	1	1	158
GO:0140097 catalytic activity, acting on DNA	4	0.711936	4.706	0.004	Molecular Function	GO:0140097	catalytic activity, acting on DNA	0.602934	0.711936	1	3	4	944
GO:0022836 gated channel activity	2	0.711936	2.353	0.004	Molecular Function	GO:0022836	gated channel activity	0.603899	0.711936	1	1	2	459
GO:0007249 I-kappaB kinase/NF-kappaB signaling	1	0.713091	1.282	0.006	Biological Process	GO:0007249	I-kappaB kinase/NF-kappaB signaling	0.498021	0.713091	1	0	1	159
GO:0034614 cellular response to reactive oxygen species	1	0.713091	1.282	0.006	Biological Process	GO:0034614	cellular response to reactive oxygen species	0.498021	0.713091	0	1	1	159
GO:0042113 B cell activation	1	0.713091	1.282	0.006	Biological Process	GO:0042113	B cell activation	0.498021	0.713091	1	0	1	159
GO:1902850 microtubule cytoskeleton organization involved in mitosis	1	0.713091	1.282	0.006	Biological Process	GO:1902850	microtubule cytoskeleton organization involved in mitosis	0.498021	0.713091	0	1	1	159
GO:0001101 response to acid chemical	2	0.713484	2.564	0.005	Biological Process	GO:0001101	response to acid chemical	0.499001	0.713484	1	1	2	387
GO:0006743 ubiquinone metabolic process	1	0.713484	1.282	0.006	Biological Process	GO:0006743	ubiquinone metabolic process	0.500202	0.713484	0	1	1	160
GO:0034404 nucleobase-containing small molecule biosynthetic process	1	0.713484	1.282	0.006	Biological Process	GO:0034404	nucleobase-containing small molecule biosynthetic process	0.500202	0.713484	1	0	1	160
GO:0051304 chromosome separation	1	0.713484	1.282	0.006	Biological Process	GO:0051304	chromosome separation	0.500202	0.713484	0	1	1	160
GO:2001251 negative regulation of chromosome organization	1	0.713484	1.282	0.006	Biological Process	GO:2001251	negative regulation of chromosome organization	0.500202	0.713484	0	1	1	160
GO:0050778 positive regulation of immune response	2	0.713484	2.564	0.005	Biological Process	GO:0050778	positive regulation of immune response	0.500374	0.713484	2	0	2	388
GO:0000226 microtubule cytoskeleton organization	3	0.714044	3.846	0.005	Biological Process	GO:0000226	microtubule cytoskeleton organization	0.501114	0.714044	0	3	3	619
GO:0008299 isoprenoid biosynthetic process	1	0.715343	1.282	0.006	Biological Process	GO:0008299	isoprenoid biosynthetic process	0.502373	0.715343	0	1	1	161
GO:0019207 kinase regulator activity	1	0.71734	1.176	0.005	Molecular Function	GO:0019207	kinase regulator activity	0.609879	0.71734	0	1	1	212
GO:0045596 negative regulation of cell differentiation	3	0.71743	3.846	0.005	Biological Process	GO:0045596	negative regulation of cell differentiation	0.504368	0.71743	2	1	3	622
GO:0046328 regulation of JNK cascade	1	0.71743	1.282	0.006	Biological Process	GO:0046328	regulation of JNK cascade	0.504535	0.71743	1	0	1	162
GO:0035327 transcriptionally active chromatin	1	0.718294	1.515	0.042	Cellular Component	GO:0035327	transcriptionally active chromatin	0.0943781	0.718294	1	0	1	24
GO:0001726 ruffle	2	0.718294	3.03	0.016	Cellular Component	GO:0001726	ruffle	0.0989554	0.718294	1	1	2	129
GO:0045121 membrane raft	3	0.718294	4.545	0.011	Cellular Component	GO:0045121	membrane raft	0.106883	0.718294	1	2	3	278
GO:0098857 membrane microdomain	3	0.718294	4.545	0.011	Cellular Component	GO:0098857	membrane microdomain	0.106883	0.718294	1	2	3	278
GO:0005858 axonemal dynein complex	1	0.718294	1.515	0.036	Cellular Component	GO:0005858	axonemal dynein complex	0.109231	0.718294	0	1	1	28
GO:0101003 ficolin-1-rich granule membrane	1	0.718294	1.515	0.036	Cellular Component	GO:0101003	ficolin-1-rich granule membrane	0.109231	0.718294	0	1	1	28
GO:0019031 viral envelope	2	0.718294	3.03	0.014	Cellular Component	GO:0019031	viral envelope	0.113384	0.718294	2	0	2	140
GO:0036338 viral membrane	2	0.718294	3.03	0.014	Cellular Component	GO:0036338	viral membrane	0.114722	0.718294	2	0	2	141
GO:0031012 extracellular matrix	3	0.718294	4.545	0.01	Cellular Component	GO:0031012	extracellular matrix	0.123642	0.718294	1	2	3	297
GO:0009342 glutamate synthase complex (NADPH)	1	0.718294	1.515	0.031	Cellular Component	GO:0009342	glutamate synthase complex (NADPH)	0.123844	0.718294	0	1	1	32
GO:0031026 glutamate synthase complex	1	0.718294	1.515	0.031	Cellular Component	GO:0031026	glutamate synthase complex	0.123844	0.718294	0	1	1	32
GO:0051051 negative regulation of transport	2	0.718794	2.564	0.005	Biological Process	GO:0051051	negative regulation of transport	0.505844	0.718794	0	2	2	392
GO:0015749 monosaccharide transmembrane transport	1	0.719497	1.282	0.006	Biological Process	GO:0015749	monosaccharide transmembrane transport	0.506688	0.719497	0	1	1	163
GO:0051130 positive regulation of cellular component organization	5	0.72041	6.41	0.005	Biological Process	GO:0051130	positive regulation of cellular component organization	0.507681	0.72041	2	3	5	1089
GO:0019722 calcium-mediated signaling	1	0.720554	1.282	0.006	Biological Process	GO:0019722	calcium-mediated signaling	0.508832	0.720554	0	1	1	164
GO:0090501 RNA phosphodiester bond hydrolysis	1	0.720554	1.282	0.006	Biological Process	GO:0090501	RNA phosphodiester bond hydrolysis	0.508832	0.720554	1	0	1	164
GO:1903531 negative regulation of secretion by cell	1	0.720554	1.282	0.006	Biological Process	GO:1903531	negative regulation of secretion by cell	0.508832	0.720554	0	1	1	164
GO:0042742 defense response to bacterium	1	0.723079	1.282	0.006	Biological Process	GO:0042742	defense response to bacterium	0.510966	0.723079	1	0	1	165
GO:0007565 female pregnancy	1	0.724592	1.282	0.006	Biological Process	GO:0007565	female pregnancy	0.513092	0.724592	0	1	1	166
GO:0045471 response to ethanol	1	0.724592	1.282	0.006	Biological Process	GO:0045471	response to ethanol	0.513092	0.724592	0	1	1	166
GO:1902905 positive regulation of supramolecular fiber organization	1	0.724592	1.282	0.006	Biological Process	GO:1902905	positive regulation of supramolecular fiber organization	0.513092	0.724592	0	1	1	166
GO:0045595 regulation of cell differentiation	7	0.725258	8.974	0.004	Biological Process	GO:0045595	regulation of cell differentiation	0.514767	0.725258	5	2	7	1563
GO:0000956 nuclear-transcribed mRNA catabolic process	1	0.725258	1.282	0.006	Biological Process	GO:0000956	nuclear-transcribed mRNA catabolic process	0.515208	0.725258	1	0	1	167
GO:0031345 negative regulation of cell projection organization	1	0.725258	1.282	0.006	Biological Process	GO:0031345	negative regulation of cell projection organization	0.515208	0.725258	0	1	1	167
GO:0042445 hormone metabolic process	1	0.725258	1.282	0.006	Biological Process	GO:0042445	hormone metabolic process	0.515208	0.725258	0	1	1	167
GO:0033044 regulation of chromosome organization	2	0.725258	2.564	0.005	Biological Process	GO:0033044	regulation of chromosome organization	0.515324	0.725258	1	1	2	399
GO:0000003 reproduction	9	0.72657	11.538	0.004	Biological Process	GO:0000003	reproduction	0.517283	0.72657	3	6	9	2032
GO:0071248 cellular response to metal ion	1	0.72657	1.282	0.006	Biological Process	GO:0071248	cellular response to metal ion	0.517315	0.72657	0	1	1	168
GO:1902115 regulation of organelle assembly	1	0.72657	1.282	0.006	Biological Process	GO:1902115	regulation of organelle assembly	0.517315	0.72657	0	1	1	168
GO:0005763 mitochondrial small ribosomal subunit	1	0.728799	1.515	0.029	Cellular Component	GO:0005763	mitochondrial small ribosomal subunit	0.131062	0.728799	0	1	1	34
GO:0016591 RNA polymerase II, holoenzyme	2	0.728799	3.03	0.013	Cellular Component	GO:0016591	RNA polymerase II, holoenzyme	0.135257	0.728799	2	0	2	156
GO:0062023 collagen-containing extracellular matrix	2	0.728799	3.03	0.013	Cellular Component	GO:0062023	collagen-containing extracellular matrix	0.136654	0.728799	0	2	2	157
GO:0044295 axonal growth cone	1	0.728799	1.515	0.028	Cellular Component	GO:0044295	axonal growth cone	0.138221	0.728799	0	1	1	36
GO:0045597 positive regulation of cell differentiation	4	0.729322	5.128	0.005	Biological Process	GO:0045597	positive regulation of cell differentiation	0.519629	0.729322	3	1	4	870
GO:0004721 phosphoprotein phosphatase activity	1	0.729588	1.176	0.005	Molecular Function	GO:0004721	phosphoprotein phosphatase activity	0.62357	0.729588	1	0	1	220
GO:0019902 phosphatase binding	1	0.729588	1.176	0.005	Molecular Function	GO:0019902	phosphatase binding	0.62357	0.729588	1	0	1	220
GO:0035639 purine ribonucleoside triphosphate binding	14	0.729588	16.471	0.004	Molecular Function	GO:0035639	purine ribonucleoside triphosphate binding	0.62455	0.729588	8	6	14	3337
GO:0008047 enzyme activator activity	2	0.730099	2.353	0.004	Molecular Function	GO:0008047	enzyme activator activity	0.627257	0.730099	0	2	2	479
GO:0003964 RNA-directed DNA polymerase activity	1	0.730099	1.176	0.004	Molecular Function	GO:0003964	RNA-directed DNA polymerase activity	0.628581	0.730099	1	0	1	223
GO:0042277 peptide binding	1	0.730099	1.176	0.004	Molecular Function	GO:0042277	peptide binding	0.630237	0.730099	0	1	1	224
GO:0140677 molecular function activator activity	2	0.730099	2.353	0.004	Molecular Function	GO:0140677	molecular function activator activity	0.630669	0.730099	0	2	2	482
GO:0009410 response to xenobiotic stimulus	2	0.730312	2.564	0.005	Biological Process	GO:0009410	response to xenobiotic stimulus	0.520689	0.730312	1	1	2	403
GO:0051983 regulation of chromosome segregation	1	0.730513	1.282	0.006	Biological Process	GO:0051983	regulation of chromosome segregation	0.521502	0.730513	0	1	1	170
GO:0007169 transmembrane receptor protein tyrosine kinase signaling pathway	3	0.730513	3.846	0.005	Biological Process	GO:0007169	transmembrane receptor protein tyrosine kinase signaling pathway	0.521542	0.730513	1	2	3	638
GO:0015074 DNA integration	1	0.73226	1.282	0.006	Biological Process	GO:0015074	DNA integration	0.523582	0.73226	0	1	1	171
GO:0048754 branching morphogenesis of an epithelial tube	1	0.73226	1.282	0.006	Biological Process	GO:0048754	branching morphogenesis of an epithelial tube	0.523582	0.73226	1	0	1	171
GO:0019220 regulation of phosphate metabolic process	6	0.73226	7.692	0.004	Biological Process	GO:0019220	regulation of phosphate metabolic process	0.524211	0.73226	5	1	6	1343
GO:0051174 regulation of phosphorus metabolic process	6	0.73226	7.692	0.004	Biological Process	GO:0051174	regulation of phosphorus metabolic process	0.524211	0.73226	5	1	6	1343
GO:0007010 cytoskeleton organization	6	0.73516	7.692	0.004	Biological Process	GO:0007010	cytoskeleton organization	0.527188	0.73516	1	5	6	1347
GO:0048638 regulation of developmental growth	2	0.73516	2.564	0.005	Biological Process	GO:0048638	regulation of developmental growth	0.52734	0.73516	0	2	2	408
GO:0017148 negative regulation of translation	1	0.73516	1.282	0.006	Biological Process	GO:0017148	negative regulation of translation	0.527716	0.73516	1	0	1	173
GO:0033002 muscle cell proliferation	1	0.73516	1.282	0.006	Biological Process	GO:0033002	muscle cell proliferation	0.527716	0.73516	0	1	1	173
GO:0000287 magnesium ion binding	1	0.735524	1.176	0.004	Molecular Function	GO:0000287	magnesium ion binding	0.636787	0.735524	0	1	1	228
GO:0009617 response to bacterium	2	0.735532	2.564	0.005	Biological Process	GO:0009617	response to bacterium	0.528662	0.735532	2	0	2	409
GO:0007030 Golgi organization	1	0.735532	1.282	0.006	Biological Process	GO:0007030	Golgi organization	0.529769	0.735532	0	1	1	174
GO:0016331 morphogenesis of embryonic epithelium	1	0.735532	1.282	0.006	Biological Process	GO:0016331	morphogenesis of embryonic epithelium	0.529769	0.735532	0	1	1	174
GO:0051099 positive regulation of binding	1	0.735532	1.282	0.006	Biological Process	GO:0051099	positive regulation of binding	0.529769	0.735532	0	1	1	174
GO:0061982 meiosis I cell cycle process	1	0.735532	1.282	0.006	Biological Process	GO:0061982	meiosis I cell cycle process	0.529769	0.735532	1	0	1	174
GO:0140352 export from cell	7	0.737289	8.974	0.004	Biological Process	GO:0140352	export from cell	0.531392	0.737289	3	4	7	1587
GO:0034219 carbohydrate transmembrane transport	1	0.737376	1.282	0.006	Biological Process	GO:0034219	carbohydrate transmembrane transport	0.531814	0.737376	0	1	1	175
GO:0006323 DNA packaging	5	0.740778	6.41	0.004	Biological Process	GO:0006323	DNA packaging	0.534627	0.740778	4	1	5	1122
GO:0044087 regulation of cellular component biogenesis	4	0.740909	5.128	0.005	Biological Process	GO:0044087	regulation of cellular component biogenesis	0.535081	0.740909	1	3	4	887
GO:0032412 regulation of ion transmembrane transporter activity	1	0.741014	1.282	0.006	Biological Process	GO:0032412	regulation of ion transmembrane transporter activity	0.535876	0.741014	0	1	1	177
GO:0046661 male sex differentiation	1	0.741014	1.282	0.006	Biological Process	GO:0046661	male sex differentiation	0.535876	0.741014	1	0	1	177
GO:0022414 reproductive process	8	0.741411	10.256	0.004	Biological Process	GO:0022414	reproductive process	0.536524	0.741411	3	5	8	1829
GO:0010604 positive regulation of macromolecule metabolic process	12	0.741812	15.385	0.004	Biological Process	GO:0010604	positive regulation of macromolecule metabolic process	0.537205	0.741812	8	4	12	2766
GO:0002429 immune response-activating cell surface receptor signaling pathway	1	0.741812	1.282	0.006	Biological Process	GO:0002429	immune response-activating cell surface receptor signaling pathway	0.537895	0.741812	1	0	1	178
GO:0010810 regulation of cell-substrate adhesion	1	0.741812	1.282	0.006	Biological Process	GO:0010810	regulation of cell-substrate adhesion	0.537895	0.741812	1	0	1	178
GO:0033036 macromolecule localization	15	0.742558	19.231	0.004	Biological Process	GO:0033036	macromolecule localization	0.539134	0.742558	5	10	15	3470
GO:0045860 positive regulation of protein kinase activity	2	0.742558	2.564	0.005	Biological Process	GO:0045860	positive regulation of protein kinase activity	0.539157	0.742558	1	1	2	417
GO:0015748 organophosphate ester transport	1	0.74309	1.282	0.006	Biological Process	GO:0015748	organophosphate ester transport	0.539905	0.74309	0	1	1	179
GO:0043434 response to peptide hormone	2	0.743355	2.564	0.005	Biological Process	GO:0043434	response to peptide hormone	0.540458	0.743355	0	2	2	418
GO:0001894 tissue homeostasis	1	0.743366	1.282	0.006	Biological Process	GO:0001894	tissue homeostasis	0.541906	0.743366	1	0	1	180
GO:0006694 steroid biosynthetic process	1	0.743366	1.282	0.006	Biological Process	GO:0006694	steroid biosynthetic process	0.541906	0.743366	0	1	1	180
GO:0015995 chlorophyll biosynthetic process	1	0.743366	1.282	0.006	Biological Process	GO:0015995	chlorophyll biosynthetic process	0.541906	0.743366	0	1	1	180
GO:0044249 cellular biosynthetic process	31	0.743366	39.744	0.004	Biological Process	GO:0044249	cellular biosynthetic process	0.54191	0.743366	17	14	31	7196
GO:0000902 cell morphogenesis	5	0.745009	6.41	0.004	Biological Process	GO:0000902	cell morphogenesis	0.54347	0.745009	2	3	5	1133
GO:0051048 negative regulation of secretion	1	0.745101	1.282	0.006	Biological Process	GO:0051048	negative regulation of secretion	0.543898	0.745101	0	1	1	181
GO:0007267 cell-cell signaling	6	0.745833	7.692	0.004	Biological Process	GO:0007267	cell-cell signaling	0.54563	0.745833	1	5	6	1372
GO:0022898 regulation of transmembrane transporter activity	1	0.745833	1.282	0.005	Biological Process	GO:0022898	regulation of transmembrane transporter activity	0.545882	0.745833	0	1	1	182
GO:0043393 regulation of protein binding	1	0.745833	1.282	0.005	Biological Process	GO:0043393	regulation of protein binding	0.545882	0.745833	0	1	1	182
GO:0071805 potassium ion transmembrane transport	1	0.745833	1.282	0.005	Biological Process	GO:0071805	potassium ion transmembrane transport	0.545882	0.745833	0	1	1	182
GO:0008016 regulation of heart contraction	1	0.74754	1.282	0.005	Biological Process	GO:0008016	regulation of heart contraction	0.547857	0.74754	0	1	1	183
GO:0021543 pallium development	1	0.74754	1.282	0.005	Biological Process	GO:0021543	pallium development	0.547857	0.74754	0	1	1	183
[truncated: 807 more rows]
