# Supplementary material for: Comparative Intestinal Transcriptomics Reveals Sex-Dependent Physiological Signatures in Mugilogobius chulae and Supports Sex-Aware Stress Evaluation
Source: Animals (Basel). 2026 Jul 9;16(14):2126. doi: 10.3390/ani16142126 (PMC13405927; doi:10.3390/ani16142126)
Supplement: Supplementary file 1 [file animals-16-02126-s001.zip › Table S12.xlsx]

## Sheet: Table S12. KEGG enrichment resu
Table S12. KEGG enrichment results for NCF vs NCM DEGs
id	num	qvalue	per	ratio	class	ID	Descrption	Pvalue	Qvalue	Up	Down	fg_num	bg_num
Cytokine-cytokine receptor interaction	6	0.18248	12.5	0.028	Environmental Information Processing	ko04060	Cytokine-cytokine receptor interaction	0.00125849	0.18248	5	1	6	218
Natural killer cell mediated cytotoxicity	4	0.282541	8.333	0.032	Organismal Systems	ko04650	Natural killer cell mediated cytotoxicity	0.00507879	0.282541	4	0	4	125
2-Oxocarboxylic acid metabolism	2	0.282541	4.167	0.087	Metabolism	ko01210	2-Oxocarboxylic acid metabolism	0.00718306	0.282541	1	1	2	23
Viral protein interaction with cytokine and cytokine receptor	3	0.282541	6.25	0.038	Environmental Information Processing	ko04061	Viral protein interaction with cytokine and cytokine receptor	0.00930043	0.282541	3	0	3	78
Platinum drug resistance	3	0.282541	6.25	0.037	Human Diseases	ko01524	Platinum drug resistance	0.00996647	0.282541	3	0	3	80
Estrogen signaling pathway	4	0.282541	8.333	0.024	Organismal Systems	ko04915	Estrogen signaling pathway	0.0132652	0.282541	3	1	4	165
Arginine biosynthesis	2	0.282541	4.167	0.062	Metabolism	ko00220	Arginine biosynthesis	0.0136399	0.282541	1	1	2	32
Apoptosis	4	0.364027	8.333	0.02	Cellular Processes	ko04210	Apoptosis	0.0238282	0.364027	4	0	4	197
Staphylococcus aureus infection	3	0.364027	6.25	0.026	Human Diseases	ko05150	Staphylococcus aureus infection	0.0273458	0.364027	3	0	3	117
Primary immunodeficiency	2	0.364027	4.167	0.04	Human Diseases	ko05340	Primary immunodeficiency	0.0316149	0.364027	2	0	2	50
Alanine, aspartate and glutamate metabolism	2	0.364027	4.167	0.038	Metabolism	ko00250	Alanine, aspartate and glutamate metabolism	0.0339819	0.364027	1	1	2	52
Arginine and proline metabolism	2	0.364027	4.167	0.038	Metabolism	ko00330	Arginine and proline metabolism	0.0339819	0.364027	0	2	2	52
ECM-receptor interaction	3	0.364027	6.25	0.023	Environmental Information Processing	ko04512	ECM-receptor interaction	0.0350825	0.364027	1	2	3	129
Glycine, serine and threonine metabolism	2	0.364027	4.167	0.037	Metabolism	ko00260	Glycine, serine and threonine metabolism	0.0364161	0.364027	1	1	2	54
Fat digestion and absorption	2	0.364027	4.167	0.036	Organismal Systems	ko04975	Fat digestion and absorption	0.0376579	0.364027	0	2	2	55
Carbon metabolism	3	0.373902	6.25	0.021	Metabolism	ko01200	Carbon metabolism	0.043069	0.373902	2	1	3	140
JAK-STAT signaling pathway	3	0.373902	6.25	0.021	Environmental Information Processing	ko04630	JAK-STAT signaling pathway	0.0438368	0.373902	3	0	3	141
NF-kappa B signaling pathway	3	0.404602	6.25	0.02	Environmental Information Processing	ko04064	NF-kappa B signaling pathway	0.0502264	0.404602	3	0	3	149
Drug metabolism - other enzymes	2	0.466113	4.167	0.028	Metabolism	ko00983	Drug metabolism - other enzymes	0.0610769	0.466113	1	1	2	72
Graft-versus-host disease	2	0.486912	4.167	0.026	Human Diseases	ko05332	Graft-versus-host disease	0.0671603	0.486912	2	0	2	76
Non-alcoholic fatty liver disease	3	0.496737	6.25	0.017	Human Diseases	ko04932	Non-alcoholic fatty liver disease	0.0789528	0.496737	3	0	3	180
Legionellosis	2	0.496737	4.167	0.024	Human Diseases	ko05134	Legionellosis	0.0815387	0.496737	1	1	2	85
Measles	3	0.496737	6.25	0.016	Human Diseases	ko05162	Measles	0.083093	0.496737	2	1	3	184
Biosynthesis of amino acids	2	0.496737	4.167	0.023	Metabolism	ko01230	Biosynthesis of amino acids	0.0865276	0.496737	1	1	2	88
Type I diabetes mellitus	2	0.496737	4.167	0.022	Human Diseases	ko04940	Type I diabetes mellitus	0.0882109	0.496737	2	0	2	89
Allograft rejection	2	0.496737	4.167	0.022	Human Diseases	ko05330	Allograft rejection	0.0950418	0.496737	2	0	2	93
Hepatitis B	3	0.496737	6.25	0.015	Human Diseases	ko05161	Hepatitis B	0.100565	0.496737	3	0	3	200
Steroid biosynthesis	1	0.496737	2.083	0.053	Metabolism	ko00100	Steroid biosynthesis	0.10113	0.496737	0	1	1	19
Autoimmune thyroid disease	2	0.496737	4.167	0.02	Human Diseases	ko05320	Autoimmune thyroid disease	0.103788	0.496737	2	0	2	98
Pantothenate and CoA biosynthesis	1	0.496737	2.083	0.05	Metabolism	ko00770	Pantothenate and CoA biosynthesis	0.106166	0.496737	0	1	1	20
Prion disease	4	0.496737	8.333	0.012	Human Diseases	ko05020	Prion disease	0.106199	0.496737	3	1	4	324
Nitrogen metabolism	1	0.615366	2.083	0.038	Metabolism	ko00910	Nitrogen metabolism	0.135805	0.615366	0	1	1	26
Huntington disease	4	0.631576	8.333	0.011	Human Diseases	ko05016	Huntington disease	0.143738	0.631576	3	1	4	363
Vitamin digestion and absorption	1	0.667352	2.083	0.031	Organismal Systems	ko04977	Vitamin digestion and absorption	0.164481	0.667352	0	1	1	32
Th1 and Th2 cell differentiation	2	0.667352	4.167	0.015	Organismal Systems	ko04658	Th1 and Th2 cell differentiation	0.16806	0.667352	2	0	2	132
Lipid and atherosclerosis	3	0.667352	6.25	0.012	Human Diseases	ko05417	Lipid and atherosclerosis	0.17702	0.667352	2	1	3	260
Amyotrophic lateral sclerosis	4	0.667352	8.333	0.01	Human Diseases	ko05014	Amyotrophic lateral sclerosis	0.179103	0.667352	3	1	4	396
Citrate cycle (TCA cycle)	1	0.667352	2.083	0.028	Metabolism	ko00020	Citrate cycle (TCA cycle)	0.183079	0.667352	1	0	1	36
Viral myocarditis	2	0.667352	4.167	0.014	Human Diseases	ko05416	Viral myocarditis	0.186088	0.667352	2	0	2	141
MAPK signaling pathway	4	0.667352	8.333	0.01	Environmental Information Processing	ko04010	MAPK signaling pathway	0.200725	0.667352	2	2	4	415
Toxoplasmosis	2	0.667352	4.167	0.013	Human Diseases	ko05145	Toxoplasmosis	0.206433	0.667352	1	1	2	151
Proximal tubule bicarbonate reclamation	1	0.667352	2.083	0.023	Organismal Systems	ko04964	Proximal tubule bicarbonate reclamation	0.214654	0.667352	0	1	1	43
beta-Alanine metabolism	1	0.667352	2.083	0.023	Metabolism	ko00410	beta-Alanine metabolism	0.219066	0.667352	0	1	1	44
Biosynthesis of unsaturated fatty acids	1	0.667352	2.083	0.023	Metabolism	ko01040	Biosynthesis of unsaturated fatty acids	0.219066	0.667352	1	0	1	44
Phototransduction - fly	1	0.667352	2.083	0.023	Organismal Systems	ko04745	Phototransduction - fly	0.219066	0.667352	1	0	1	44
Fatty acid elongation	1	0.667352	2.083	0.022	Metabolism	ko00062	Fatty acid elongation	0.223454	0.667352	1	0	1	45
Necroptosis	2	0.667352	4.167	0.012	Cellular Processes	ko04217	Necroptosis	0.227021	0.667352	2	0	2	161
Parkinson disease	3	0.667352	6.25	0.01	Human Diseases	ko05012	Parkinson disease	0.228926	0.667352	3	0	3	296
Pathways of neurodegeneration - multiple diseases	5	0.667352	10.417	0.008	Human Diseases	ko05022	Pathways of neurodegeneration - multiple diseases	0.240315	0.667352	4	1	5	598
Apoptosis - multiple species	1	0.667352	2.083	0.02	Cellular Processes	ko04215	Apoptosis - multiple species	0.240765	0.667352	1	0	1	49
Alcoholic liver disease	2	0.667352	4.167	0.012	Human Diseases	ko04936	Alcoholic liver disease	0.243607	0.667352	2	0	2	169
Chemical carcinogenesis - DNA adducts	1	0.667352	2.083	0.02	Human Diseases	ko05204	Chemical carcinogenesis - DNA adducts	0.245033	0.667352	1	0	1	50
Pathogenic Escherichia coli infection	3	0.667352	6.25	0.01	Human Diseases	ko05130	Pathogenic Escherichia coli infection	0.245372	0.667352	3	0	3	307
Influenza A	2	0.667352	4.167	0.011	Human Diseases	ko05164	Influenza A	0.256089	0.667352	2	0	2	175
Metabolism of xenobiotics by cytochrome P450	1	0.667352	2.083	0.019	Metabolism	ko00980	Metabolism of xenobiotics by cytochrome P450	0.257698	0.667352	1	0	1	53
Drug metabolism - cytochrome P450	1	0.667352	2.083	0.019	Metabolism	ko00982	Drug metabolism - cytochrome P450	0.261873	0.667352	1	0	1	54
FoxO signaling pathway	2	0.667352	4.167	0.011	Environmental Information Processing	ko04068	FoxO signaling pathway	0.262338	0.667352	2	0	2	178
Cysteine and methionine metabolism	1	0.675385	2.083	0.018	Metabolism	ko00270	Cysteine and methionine metabolism	0.270154	0.675385	1	0	1	56
African trypanosomiasis	1	0.694049	2.083	0.017	Human Diseases	ko05143	African trypanosomiasis	0.282406	0.694049	1	0	1	59
Glutathione metabolism	1	0.699937	2.083	0.016	Metabolism	ko00480	Glutathione metabolism	0.290462	0.699937	1	0	1	61
Pyrimidine metabolism	1	0.699937	2.083	0.016	Metabolism	ko00240	Pyrimidine metabolism	0.294456	0.699937	0	1	1	62
Hepatitis C	2	0.712037	4.167	0.01	Human Diseases	ko05160	Hepatitis C	0.312286	0.712037	2	0	2	202
Retinol metabolism	1	0.712037	2.083	0.015	Metabolism	ko00830	Retinol metabolism	0.314101	0.712037	0	1	1	67
Herpes simplex virus 1 infection	3	0.712037	6.25	0.009	Human Diseases	ko05168	Herpes simplex virus 1 infection	0.314279	0.712037	3	0	3	352
Phagosome	2	0.717243	4.167	0.01	Cellular Processes	ko04145	Phagosome	0.322637	0.717243	2	0	2	207
Pathways in cancer	5	0.717243	10.417	0.007	Human Diseases	ko05200	Pathways in cancer	0.331599	0.717243	5	0	5	681
Ovarian steroidogenesis	1	0.717243	2.083	0.014	Organismal Systems	ko04913	Ovarian steroidogenesis	0.33321	0.717243	1	0	1	72
Intestinal immune network for IgA production	1	0.717243	2.083	0.014	Organismal Systems	ko04672	Intestinal immune network for IgA production	0.336969	0.717243	1	0	1	73
Chemokine signaling pathway	2	0.717243	4.167	0.009	Organismal Systems	ko04062	Chemokine signaling pathway	0.351418	0.717243	2	0	2	221
RNA degradation	1	0.717243	2.083	0.013	Genetic Information Processing	ko03018	RNA degradation	0.362706	0.717243	1	0	1	80
Cholesterol metabolism	1	0.717243	2.083	0.012	Organismal Systems	ko04979	Cholesterol metabolism	0.369878	0.717243	0	1	1	82
Chemical carcinogenesis - reactive oxygen species	2	0.717243	4.167	0.009	Human Diseases	ko05208	Chemical carcinogenesis - reactive oxygen species	0.371743	0.717243	2	0	2	231
Longevity regulating pathway - multiple species	1	0.717243	2.083	0.012	Organismal Systems	ko04213	Longevity regulating pathway - multiple species	0.380487	0.717243	0	1	1	85
Malaria	1	0.717243	2.083	0.012	Human Diseases	ko05144	Malaria	0.383985	0.717243	1	0	1	86
Inflammatory bowel disease	1	0.717243	2.083	0.011	Human Diseases	ko05321	Inflammatory bowel disease	0.387463	0.717243	1	0	1	87
Oxytocin signaling pathway	2	0.717243	4.167	0.008	Organismal Systems	ko04921	Oxytocin signaling pathway	0.39183	0.717243	0	2	2	241
Longevity regulating pathway - worm	1	0.717243	2.083	0.011	Organismal Systems	ko04212	Longevity regulating pathway - worm	0.394362	0.717243	1	0	1	89
Pertussis	1	0.717243	2.083	0.011	Human Diseases	ko05133	Pertussis	0.397783	0.717243	1	0	1	90
Metabolic pathways	11	0.717243	22.917	0.006	Metabolism	ko01100	Metabolic pathways	0.398259	0.717243	6	5	11	1766
IL-17 signaling pathway	1	0.717243	2.083	0.011	Organismal Systems	ko04657	IL-17 signaling pathway	0.404568	0.717243	1	0	1	92
p53 signaling pathway	1	0.717243	2.083	0.011	Cellular Processes	ko04115	p53 signaling pathway	0.411278	0.717243	1	0	1	94
Notch signaling pathway	1	0.717243	2.083	0.011	Environmental Information Processing	ko04330	Notch signaling pathway	0.411278	0.717243	1	0	1	94
Hematopoietic cell lineage	1	0.717243	2.083	0.011	Organismal Systems	ko04640	Hematopoietic cell lineage	0.411278	0.717243	1	0	1	94
Epithelial cell signaling in Helicobacter pylori infection	1	0.717243	2.083	0.01	Human Diseases	ko05120	Epithelial cell signaling in Helicobacter pylori infection	0.427732	0.717243	1	0	1	99
PPAR signaling pathway	1	0.717243	2.083	0.01	Organismal Systems	ko03320	PPAR signaling pathway	0.434186	0.717243	0	1	1	101
Inositol phosphate metabolism	1	0.717243	2.083	0.009	Metabolism	ko00562	Inositol phosphate metabolism	0.450012	0.717243	1	0	1	106
PI3K-Akt signaling pathway	3	0.717243	6.25	0.007	Environmental Information Processing	ko04151	PI3K-Akt signaling pathway	0.455134	0.717243	3	0	3	444
MAPK signaling pathway - fly	1	0.717243	2.083	0.009	Environmental Information Processing	ko04013	MAPK signaling pathway - fly	0.459299	0.717243	1	0	1	109
Antigen processing and presentation	1	0.717243	2.083	0.009	Organismal Systems	ko04612	Antigen processing and presentation	0.459299	0.717243	0	1	1	109
Human papillomavirus infection	3	0.717243	6.25	0.007	Human Diseases	ko05165	Human papillomavirus infection	0.477236	0.717243	3	0	3	459
Oxidative phosphorylation	1	0.717243	2.083	0.009	Metabolism	ko00190	Oxidative phosphorylation	0.477414	0.717243	1	0	1	115
Spliceosome	1	0.717243	2.083	0.008	Genetic Information Processing	ko03040	Spliceosome	0.486247	0.717243	0	1	1	118
Alzheimer disease	3	0.717243	6.25	0.006	Human Diseases	ko05010	Alzheimer disease	0.490312	0.717243	3	0	3	468
Glycerophospholipid metabolism	1	0.717243	2.083	0.008	Metabolism	ko00564	Glycerophospholipid metabolism	0.492055	0.717243	0	1	1	120
Cardiac muscle contraction	1	0.717243	2.083	0.008	Organismal Systems	ko04260	Cardiac muscle contraction	0.492055	0.717243	0	1	1	120
Human immunodeficiency virus 1 infection	2	0.717243	4.167	0.007	Human Diseases	ko05170	Human immunodeficiency virus 1 infection	0.507488	0.717243	2	0	2	302
TGF-beta signaling pathway	1	0.717243	2.083	0.008	Environmental Information Processing	ko04350	TGF-beta signaling pathway	0.509094	0.717243	0	1	1	126
TNF signaling pathway	1	0.717243	2.083	0.008	Environmental Information Processing	ko04668	TNF signaling pathway	0.511879	0.717243	1	0	1	127
Salmonella infection	2	0.717243	4.167	0.007	Human Diseases	ko05132	Salmonella infection	0.51459	0.717243	2	0	2	306
Human cytomegalovirus infection	2	0.717243	4.167	0.007	Human Diseases	ko05163	Human cytomegalovirus infection	0.51459	0.717243	2	0	2	306
Proteoglycans in cancer	2	0.717243	4.167	0.007	Human Diseases	ko05205	Proteoglycans in cancer	0.51459	0.717243	2	0	2	306
Colorectal cancer	1	0.717243	2.083	0.008	Human Diseases	ko05210	Colorectal cancer	0.514648	0.717243	1	0	1	128
Arrhythmogenic right ventricular cardiomyopathy	1	0.717243	2.083	0.008	Human Diseases	ko05412	Arrhythmogenic right ventricular cardiomyopathy	0.517402	0.717243	0	1	1	129
Small cell lung cancer	1	0.717243	2.083	0.008	Human Diseases	ko05222	Small cell lung cancer	0.522865	0.717243	1	0	1	131
Gap junction	1	0.717243	2.083	0.008	Cellular Processes	ko04540	Gap junction	0.525573	0.717243	1	0	1	132
Osteoclast differentiation	1	0.717243	2.083	0.008	Organismal Systems	ko04380	Osteoclast differentiation	0.528267	0.717243	1	0	1	133
PD-L1 expression and PD-1 checkpoint pathway in cancer	1	0.717243	2.083	0.007	Human Diseases	ko05235	PD-L1 expression and PD-1 checkpoint pathway in cancer	0.533609	0.717243	1	0	1	135
Phosphatidylinositol signaling system	1	0.717243	2.083	0.007	Environmental Information Processing	ko04070	Phosphatidylinositol signaling system	0.544115	0.717243	1	0	1	139
T cell receptor signaling pathway	1	0.717243	2.083	0.007	Organismal Systems	ko04660	T cell receptor signaling pathway	0.544115	0.717243	1	0	1	139
Hypertrophic cardiomyopathy	1	0.717243	2.083	0.007	Human Diseases	ko05410	Hypertrophic cardiomyopathy	0.544115	0.717243	0	1	1	139
AGE-RAGE signaling pathway in diabetic complications	1	0.717737	2.083	0.007	Human Diseases	ko04933	AGE-RAGE signaling pathway in diabetic complications	0.551843	0.717737	1	0	1	142
Th17 cell differentiation	1	0.717737	2.083	0.007	Organismal Systems	ko04659	Th17 cell differentiation	0.55439	0.717737	1	0	1	143
Amoebiasis	1	0.717926	2.083	0.007	Human Diseases	ko05146	Amoebiasis	0.561947	0.717926	1	0	1	146
Neurotrophin signaling pathway	1	0.717926	2.083	0.007	Organismal Systems	ko04722	Neurotrophin signaling pathway	0.564438	0.717926	1	0	1	147
Fluid shear stress and atherosclerosis	1	0.741289	2.083	0.006	Human Diseases	ko05418	Fluid shear stress and atherosclerosis	0.588597	0.741289	1	0	1	157
Endocytosis	2	0.741289	4.167	0.006	Cellular Processes	ko04144	Endocytosis	0.593031	0.741289	0	2	2	353
Dilated cardiomyopathy	1	0.743092	2.083	0.006	Human Diseases	ko05414	Dilated cardiomyopathy	0.60018	0.743092	0	1	1	162
NOD-like receptor signaling pathway	1	0.743092	2.083	0.006	Organismal Systems	ko04621	NOD-like receptor signaling pathway	0.604723	0.743092	0	1	1	164
Chagas disease	1	0.761118	2.083	0.006	Human Diseases	ko05142	Chagas disease	0.626691	0.761118	1	0	1	174
Protein processing in endoplasmic reticulum	1	0.761118	2.083	0.006	Genetic Information Processing	ko04141	Protein processing in endoplasmic reticulum	0.633045	0.761118	0	1	1	177
Serotonergic synapse	1	0.761118	2.083	0.006	Organismal Systems	ko04726	Serotonergic synapse	0.63514	0.761118	1	0	1	178
Neuroactive ligand-receptor interaction	3	0.765643	6.25	0.005	Environmental Information Processing	ko04080	Neuroactive ligand-receptor interaction	0.646687	0.765643	2	1	3	587
Signaling pathways regulating pluripotency of stem cells	1	0.765643	2.083	0.005	Cellular Processes	ko04550	Signaling pathways regulating pluripotency of stem cells	0.649476	0.765643	0	1	1	185
Cholinergic synapse	1	0.791085	2.083	0.005	Organismal Systems	ko04725	Cholinergic synapse	0.676514	0.791085	0	1	1	199
Hepatocellular carcinoma	1	0.804555	2.083	0.005	Human Diseases	ko05225	Hepatocellular carcinoma	0.694565	0.804555	1	0	1	209
Wnt signaling pathway	1	0.804555	2.083	0.005	Environmental Information Processing	ko04310	Wnt signaling pathway	0.706611	0.804555	1	0	1	216
Diabetic cardiomyopathy	1	0.804555	2.083	0.005	Human Diseases	ko05415	Diabetic cardiomyopathy	0.709966	0.804555	1	0	1	218
Glutamatergic synapse	1	0.804555	2.083	0.005	Organismal Systems	ko04724	Glutamatergic synapse	0.713283	0.804555	0	1	1	220
MicroRNAs in cancer	1	0.804555	2.083	0.004	Human Diseases	ko05206	MicroRNAs in cancer	0.721416	0.804555	1	0	1	225
Yersinia infection	1	0.804555	2.083	0.004	Human Diseases	ko05135	Yersinia infection	0.724605	0.804555	1	0	1	227
Tuberculosis	1	0.804555	2.083	0.004	Human Diseases	ko05152	Tuberculosis	0.730877	0.804555	1	0	1	231
Phospholipase D signaling pathway	1	0.804555	2.083	0.004	Environmental Information Processing	ko04072	Phospholipase D signaling pathway	0.732423	0.804555	0	1	1	232
Adrenergic signaling in cardiomyocytes	1	0.804588	2.083	0.004	Organismal Systems	ko04261	Adrenergic signaling in cardiomyocytes	0.73852	0.804588	0	1	1	236
Viral carcinogenesis	1	0.804588	2.083	0.004	Human Diseases	ko05203	Viral carcinogenesis	0.751746	0.804588	1	0	1	245
Thermogenesis	1	0.804588	2.083	0.004	Organismal Systems	ko04714	Thermogenesis	0.754594	0.804588	1	0	1	247
Chemical carcinogenesis - receptor activation	1	0.804588	2.083	0.004	Human Diseases	ko05207	Chemical carcinogenesis - receptor activation	0.757411	0.804588	1	0	1	249
Kaposi sarcoma-associated herpesvirus infection	1	0.804588	2.083	0.004	Human Diseases	ko05167	Kaposi sarcoma-associated herpesvirus infection	0.760197	0.804588	1	0	1	251
Tight junction	1	0.807341	2.083	0.004	Cellular Processes	ko04530	Tight junction	0.768366	0.807341	1	0	1	257
Focal adhesion	1	0.828124	2.083	0.004	Cellular Processes	ko04510	Focal adhesion	0.799568	0.828124	1	0	1	282
Epstein-Barr virus infection	1	0.828124	2.083	0.004	Human Diseases	ko05169	Epstein-Barr virus infection	0.799568	0.828124	1	0	1	282
Regulation of actin cytoskeleton	1	0.830221	2.083	0.003	Cellular Processes	ko04810	Regulation of actin cytoskeleton	0.80976	0.830221	1	0	1	291
Ras signaling pathway	1	0.830221	2.083	0.003	Environmental Information Processing	ko04014	Ras signaling pathway	0.813044	0.830221	1	0	1	294
Cell adhesion molecules	1	0.835402	2.083	0.003	Environmental Information Processing	ko04514	Cell adhesion molecules	0.826642	0.835402	1	0	1	307
Human T-cell leukemia virus 1 infection	1	0.835402	2.083	0.003	Human Diseases	ko05166	Human T-cell leukemia virus 1 infection	0.82964	0.835402	1	0	1	310
Calcium signaling pathway	1	0.920022	2.083	0.002	Environmental Information Processing	ko04020	Calcium signaling pathway	0.920022	0.920022	1	0	1	439
