# Supplementary material for: Comparative Intestinal Transcriptomics Reveals Sex-Dependent Physiological Signatures in Mugilogobius chulae and Supports Sex-Aware Stress Evaluation
Source: Animals (Basel). 2026 Jul 9;16(14):2126. doi: 10.3390/ani16142126 (PMC13405927; doi:10.3390/ani16142126)
Supplement: Supplementary file 1 [file animals-16-02126-s001.zip › Table S13.xlsx]

## Sheet: Table S13. GO enrichment result
Table S13. GO enrichment results for TF vs TM DEGs
id	num	qvalue	per	ratio	class	ID	Descrption	Pvalue	Qvalue	Up	Down	fg_num	bg_num
GO:0005319 lipid transporter activity	7	0.000133995	16.279	0.034	Molecular Function	GO:0005319	lipid transporter activity	3.32494e-07	0.000133995	1	6	7	206
GO:0043237 laminin-1 binding	2	0.00973674	4.651	0.4	Molecular Function	GO:0043237	laminin-1 binding	4.83213e-05	0.00973674	0	2	2	5
GO:0006869 lipid transport	8	0.0141303	21.053	0.015	Biological Process	GO:0006869	lipid transport	1.08778e-05	0.0141303	1	7	8	526
GO:0010876 lipid localization	8	0.0152212	21.053	0.014	Biological Process	GO:0010876	lipid localization	2.34353e-05	0.0152212	1	7	8	585
GO:0016829 lyase activity	6	0.0998053	13.953	0.011	Molecular Function	GO:0016829	lyase activity	0.00151789	0.0998053	0	6	6	567
GO:0043236 laminin binding	2	0.0998053	4.651	0.077	Molecular Function	GO:0043236	laminin binding	0.00152445	0.0998053	0	2	2	26
GO:0004368 glycerol-3-phosphate dehydrogenase (quinone) activity	2	0.0998053	4.651	0.071	Molecular Function	GO:0004368	glycerol-3-phosphate dehydrogenase (quinone) activity	0.00176805	0.0998053	0	2	2	28
GO:0016901 oxidoreductase activity, acting on the CH-OH group of donors, quinone or similar compound as acceptor	2	0.0998053	4.651	0.069	Molecular Function	GO:0016901	oxidoreductase activity, acting on the CH-OH group of donors, quinone or similar compound as acceptor	0.00189633	0.0998053	0	2	2	29
GO:0004772 sterol O-acyltransferase activity	1	0.0998053	2.326	1	Molecular Function	GO:0004772	sterol O-acyltransferase activity	0.0022289	0.0998053	0	1	1	1
GO:0034736 cholesterol O-acyltransferase activity	1	0.0998053	2.326	1	Molecular Function	GO:0034736	cholesterol O-acyltransferase activity	0.0022289	0.0998053	0	1	1	1
GO:0043423 3-phosphoinositide-dependent protein kinase binding	1	0.0998053	2.326	1	Molecular Function	GO:0043423	3-phosphoinositide-dependent protein kinase binding	0.0022289	0.0998053	0	1	1	1
GO:0005604 basement membrane	3	0.121009	10.714	0.031	Cellular Component	GO:0005604	basement membrane	0.000612463	0.121009	0	3	3	96
GO:0009331 glycerol-3-phosphate dehydrogenase complex	2	0.121009	7.143	0.067	Cellular Component	GO:0009331	glycerol-3-phosphate dehydrogenase complex	0.0012428	0.121009	0	2	2	30
GO:0044295 axonal growth cone	2	0.121009	7.143	0.056	Cellular Component	GO:0044295	axonal growth cone	0.0017883	0.121009	0	2	2	36
GO:0062023 collagen-containing extracellular matrix	3	0.128186	10.714	0.019	Cellular Component	GO:0062023	collagen-containing extracellular matrix	0.00252583	0.128186	0	3	3	157
GO:0015444 P-type magnesium transporter activity	2	0.129194	4.651	0.045	Molecular Function	GO:0015444	P-type magnesium transporter activity	0.004326	0.129194	1	1	2	44
GO:0001070 RNA-binding transcription regulator activity	1	0.129194	2.326	0.5	Molecular Function	GO:0001070	RNA-binding transcription regulator activity	0.00445295	0.129194	0	1	1	2
GO:0004489 methylenetetrahydrofolate reductase (NAD(P)H) activity	1	0.129194	2.326	0.5	Molecular Function	GO:0004489	methylenetetrahydrofolate reductase (NAD(P)H) activity	0.00445295	0.129194	0	1	1	2
GO:0050840 extracellular matrix binding	2	0.129194	4.651	0.044	Molecular Function	GO:0050840	extracellular matrix binding	0.00452083	0.129194	0	2	2	45
GO:0015662 P-type ion transporter activity	3	0.129194	6.977	0.019	Molecular Function	GO:0015662	P-type ion transporter activity	0.00505069	0.129194	1	2	3	156
GO:0140358 P-type transmembrane transporter activity	3	0.129194	6.977	0.019	Molecular Function	GO:0140358	P-type transmembrane transporter activity	0.00505069	0.129194	1	2	3	156
GO:0005388 P-type calcium transporter activity	2	0.129194	4.651	0.042	Molecular Function	GO:0005388	P-type calcium transporter activity	0.00512928	0.129194	1	1	2	48
GO:0032311 angiogenin-PRI complex	1	0.135727	3.571	0.5	Cellular Component	GO:0032311	angiogenin-PRI complex	0.00349203	0.135727	0	1	1	2
GO:0030426 growth cone	3	0.135727	10.714	0.016	Cellular Component	GO:0030426	growth cone	0.00401165	0.135727	0	3	3	185
GO:0005375 copper ion transmembrane transporter activity	2	0.136861	4.651	0.039	Molecular Function	GO:0005375	copper ion transmembrane transporter activity	0.00577327	0.136861	1	1	2	51
GO:0030427 site of polarized growth	3	0.144626	10.714	0.015	Cellular Component	GO:0030427	site of polarized growth	0.00498709	0.144626	0	3	3	200
GO:0050531 mannosyl-3-phosphoglycerate phosphatase activity	1	0.149382	2.326	0.333	Molecular Function	GO:0050531	mannosyl-3-phosphoglycerate phosphatase activity	0.00667216	0.149382	0	1	1	3
GO:0009235 cobalamin metabolic process	3	0.170327	7.895	0.035	Biological Process	GO:0009235	cobalamin metabolic process	0.000773149	0.170327	0	3	3	86
GO:0030682 mitigation of host defenses by symbiont	2	0.170327	5.263	0.1	Biological Process	GO:0030682	mitigation of host defenses by symbiont	0.00079511	0.170327	1	1	2	20
GO:0052173 response to defenses of other organism	2	0.170327	5.263	0.08	Biological Process	GO:0052173	response to defenses of other organism	0.00124716	0.170327	1	1	2	25
GO:0052200 response to host defenses	2	0.170327	5.263	0.08	Biological Process	GO:0052200	response to host defenses	0.00124716	0.170327	1	1	2	25
GO:0075136 response to host	2	0.170327	5.263	0.08	Biological Process	GO:0075136	response to host	0.00124716	0.170327	1	1	2	25
GO:0042986 positive regulation of amyloid precursor protein biosynthetic process	1	0.170327	2.632	1	Biological Process	GO:0042986	positive regulation of amyloid precursor protein biosynthetic process	0.00209794	0.170327	0	1	1	1
GO:0060668 regulation of branching involved in salivary gland morphogenesis by extracellular matrix-epithelial cell signaling	1	0.170327	2.632	1	Biological Process	GO:0060668	regulation of branching involved in salivary gland morphogenesis by extracellular matrix-epithelial cell signaling	0.00209794	0.170327	0	1	1	1
GO:0099159 regulation of modification of postsynaptic structure	1	0.170327	2.632	1	Biological Process	GO:0099159	regulation of modification of postsynaptic structure	0.00209794	0.170327	0	1	1	1
GO:1900149 positive regulation of Schwann cell migration	1	0.170327	2.632	1	Biological Process	GO:1900149	positive regulation of Schwann cell migration	0.00209794	0.170327	0	1	1	1
GO:1903277 negative regulation of sodium ion export across plasma membrane	1	0.170327	2.632	1	Biological Process	GO:1903277	negative regulation of sodium ion export across plasma membrane	0.00209794	0.170327	0	1	1	1
GO:1904266 regulation of Schwann cell chemotaxis	1	0.170327	2.632	1	Biological Process	GO:1904266	regulation of Schwann cell chemotaxis	0.00209794	0.170327	0	1	1	1
GO:1904268 positive regulation of Schwann cell chemotaxis	1	0.170327	2.632	1	Biological Process	GO:1904268	positive regulation of Schwann cell chemotaxis	0.00209794	0.170327	0	1	1	1
GO:1905274 regulation of modification of postsynaptic actin cytoskeleton	1	0.170327	2.632	1	Biological Process	GO:1905274	regulation of modification of postsynaptic actin cytoskeleton	0.00209794	0.170327	0	1	1	1
GO:1990751 Schwann cell chemotaxis	1	0.170327	2.632	1	Biological Process	GO:1990751	Schwann cell chemotaxis	0.00209794	0.170327	0	1	1	1
GO:0046915 transition metal ion transmembrane transporter activity	3	0.171057	6.977	0.016	Molecular Function	GO:0046915	transition metal ion transmembrane transporter activity	0.0083211	0.171057	1	2	3	187
GO:0003839 gamma-glutamylcyclotransferase activity	1	0.171057	2.326	0.25	Molecular Function	GO:0003839	gamma-glutamylcyclotransferase activity	0.00888654	0.171057	0	1	1	4
GO:0015085 calcium ion transmembrane transporter activity	3	0.171057	6.977	0.015	Molecular Function	GO:0015085	calcium ion transmembrane transporter activity	0.00998913	0.171057	2	1	3	200
GO:0019829 ATPase-coupled cation transmembrane transporter activity	3	0.171057	6.977	0.015	Molecular Function	GO:0019829	ATPase-coupled cation transmembrane transporter activity	0.0105388	0.171057	1	2	3	204
GO:0005548 phospholipid transporter activity	2	0.171057	4.651	0.029	Molecular Function	GO:0005548	phospholipid transporter activity	0.0106469	0.171057	1	1	2	70
GO:0008446 GDP-mannose 4,6-dehydratase activity	1	0.171057	2.326	0.2	Molecular Function	GO:0008446	GDP-mannose 4,6-dehydratase activity	0.0110961	0.171057	0	1	1	5
GO:0015095 magnesium ion transmembrane transporter activity	2	0.171057	4.651	0.028	Molecular Function	GO:0015095	magnesium ion transmembrane transporter activity	0.0112369	0.171057	1	1	2	72
GO:0016835 carbon-oxygen lyase activity	3	0.171057	6.977	0.014	Molecular Function	GO:0016835	carbon-oxygen lyase activity	0.0112502	0.171057	0	3	3	209
GO:1901681 sulfur compound binding	3	0.171057	6.977	0.014	Molecular Function	GO:1901681	sulfur compound binding	0.0115423	0.171057	0	3	3	211
GO:0035374 chondroitin sulfate binding	1	0.171057	2.326	0.167	Molecular Function	GO:0035374	chondroitin sulfate binding	0.0133008	0.171057	0	1	1	6
GO:0036122 BMP binding	1	0.171057	2.326	0.167	Molecular Function	GO:0036122	BMP binding	0.0133008	0.171057	0	1	1	6
GO:0050151 oleate hydratase activity	1	0.171057	2.326	0.167	Molecular Function	GO:0050151	oleate hydratase activity	0.0133008	0.171057	0	1	1	6
GO:0043178 alcohol binding	2	0.171057	4.651	0.025	Molecular Function	GO:0043178	alcohol binding	0.0134126	0.171057	1	1	2	79
GO:0015145 monosaccharide transmembrane transporter activity	2	0.171057	4.651	0.025	Molecular Function	GO:0015145	monosaccharide transmembrane transporter activity	0.0140653	0.171057	0	2	2	81
GO:0016645 oxidoreductase activity, acting on the CH-NH group of donors	2	0.171057	4.651	0.024	Molecular Function	GO:0016645	oxidoreductase activity, acting on the CH-NH group of donors	0.0154112	0.171057	0	2	2	85
GO:0055056 D-glucose transmembrane transporter activity	1	0.171057	2.326	0.143	Molecular Function	GO:0055056	D-glucose transmembrane transporter activity	0.0155008	0.171057	0	1	1	7
GO:0004190 aspartic-type endopeptidase activity	2	0.171057	4.651	0.023	Molecular Function	GO:0004190	aspartic-type endopeptidase activity	0.0161042	0.171057	1	1	2	87
GO:0070001 aspartic-type peptidase activity	2	0.171057	4.651	0.023	Molecular Function	GO:0070001	aspartic-type peptidase activity	0.0161042	0.171057	1	1	2	87
GO:0030548 acetylcholine receptor regulator activity	1	0.171057	2.326	0.125	Molecular Function	GO:0030548	acetylcholine receptor regulator activity	0.0176959	0.171057	0	1	1	8
GO:0031489 myosin V binding	1	0.171057	2.326	0.125	Molecular Function	GO:0031489	myosin V binding	0.0176959	0.171057	0	1	1	8
GO:0033691 sialic acid binding	1	0.171057	2.326	0.125	Molecular Function	GO:0033691	sialic acid binding	0.0176959	0.171057	0	1	1	8
GO:0099602 neurotransmitter receptor regulator activity	1	0.171057	2.326	0.125	Molecular Function	GO:0099602	neurotransmitter receptor regulator activity	0.0176959	0.171057	0	1	1	8
GO:0001716 L-amino-acid oxidase activity	1	0.171057	2.326	0.111	Molecular Function	GO:0001716	L-amino-acid oxidase activity	0.0198863	0.171057	0	1	1	9
GO:0008397 sterol 12-alpha-hydroxylase activity	1	0.171057	2.326	0.111	Molecular Function	GO:0008397	sterol 12-alpha-hydroxylase activity	0.0198863	0.171057	0	1	1	9
GO:0008734 L-aspartate oxidase activity	1	0.171057	2.326	0.111	Molecular Function	GO:0008734	L-aspartate oxidase activity	0.0198863	0.171057	0	1	1	9
GO:0019841 retinol binding	1	0.171057	2.326	0.111	Molecular Function	GO:0019841	retinol binding	0.0198863	0.171057	1	0	1	9
GO:0033778 7alpha-hydroxycholest-4-en-3-one 12alpha-hydroxylase activity	1	0.171057	2.326	0.111	Molecular Function	GO:0033778	7alpha-hydroxycholest-4-en-3-one 12alpha-hydroxylase activity	0.0198863	0.171057	0	1	1	9
GO:0005217 intracellular ligand-gated ion channel activity	2	0.171057	4.651	0.02	Molecular Function	GO:0005217	intracellular ligand-gated ion channel activity	0.020148	0.171057	1	1	2	98
GO:0002162 dystroglycan binding	1	0.171057	2.326	0.1	Molecular Function	GO:0002162	dystroglycan binding	0.0220719	0.171057	0	1	1	10
GO:0009016 succinyldiaminopimelate transaminase activity	1	0.171057	2.326	0.1	Molecular Function	GO:0009016	succinyldiaminopimelate transaminase activity	0.0220719	0.171057	0	1	1	10
GO:0015922 aspartate oxidase activity	1	0.171057	2.326	0.1	Molecular Function	GO:0015922	aspartate oxidase activity	0.0220719	0.171057	0	1	1	10
GO:0030297 transmembrane receptor protein tyrosine kinase activator activity	1	0.171057	2.326	0.1	Molecular Function	GO:0030297	transmembrane receptor protein tyrosine kinase activator activity	0.0220719	0.171057	0	1	1	10
GO:0046624 sphingolipid transporter activity	1	0.171057	2.326	0.1	Molecular Function	GO:0046624	sphingolipid transporter activity	0.0220719	0.171057	0	1	1	10
GO:0047733 CDP-glucose 4,6-dehydratase activity	1	0.171057	2.326	0.1	Molecular Function	GO:0047733	CDP-glucose 4,6-dehydratase activity	0.0220719	0.171057	0	1	1	10
GO:0042625 ATPase-coupled ion transmembrane transporter activity	2	0.171471	4.651	0.019	Molecular Function	GO:0042625	ATPase-coupled ion transmembrane transporter activity	0.024153	0.171471	1	1	2	108
GO:0004400 histidinol-phosphate transaminase activity	1	0.171471	2.326	0.091	Molecular Function	GO:0004400	histidinol-phosphate transaminase activity	0.0242527	0.171471	0	1	1	11
GO:0004838 L-tyrosine:2-oxoglutarate aminotransferase activity	1	0.171471	2.326	0.091	Molecular Function	GO:0004838	L-tyrosine:2-oxoglutarate aminotransferase activity	0.0242527	0.171471	0	1	1	11
GO:0048472 threonine-phosphate decarboxylase activity	1	0.171471	2.326	0.091	Molecular Function	GO:0048472	threonine-phosphate decarboxylase activity	0.0242527	0.171471	0	1	1	11
GO:0070547 L-tyrosine aminotransferase activity	1	0.171471	2.326	0.091	Molecular Function	GO:0070547	L-tyrosine aminotransferase activity	0.0242527	0.171471	0	1	1	11
GO:0019838 growth factor binding	2	0.173639	4.651	0.018	Molecular Function	GO:0019838	growth factor binding	0.0249902	0.173639	1	1	2	110
GO:0008201 heparin binding	2	0.176495	4.651	0.018	Molecular Function	GO:0008201	heparin binding	0.0258392	0.176495	0	2	2	112
GO:0046608 carotenoid isomerase activity	1	0.177514	2.326	0.083	Molecular Function	GO:0046608	carotenoid isomerase activity	0.0264288	0.177514	0	1	1	12
GO:0015114 phosphate ion transmembrane transporter activity	2	0.185066	4.651	0.017	Molecular Function	GO:0015114	phosphate ion transmembrane transporter activity	0.0280125	0.185066	0	2	2	117
GO:0036094 small molecule binding	15	0.189575	34.884	0.004	Molecular Function	GO:0036094	small molecule binding	0.0298424	0.189575	2	13	15	4142
GO:0001848 complement binding	1	0.189575	2.326	0.071	Molecular Function	GO:0001848	complement binding	0.0307668	0.189575	1	0	1	14
GO:0042030 ATPase inhibitor activity	1	0.189575	2.326	0.071	Molecular Function	GO:0042030	ATPase inhibitor activity	0.0307668	0.189575	0	1	1	14
GO:0016614 oxidoreductase activity, acting on CH-OH group of donors	3	0.189575	6.977	0.01	Molecular Function	GO:0016614	oxidoreductase activity, acting on CH-OH group of donors	0.0308365	0.189575	0	3	3	307
GO:0008712 ADP-glyceromanno-heptose 6-epimerase activity	1	0.189575	2.326	0.067	Molecular Function	GO:0008712	ADP-glyceromanno-heptose 6-epimerase activity	0.0329287	0.189575	0	1	1	15
GO:0016842 amidine-lyase activity	1	0.189575	2.326	0.067	Molecular Function	GO:0016842	amidine-lyase activity	0.0329287	0.189575	0	1	1	15
GO:0017081 chloride channel regulator activity	1	0.189575	2.326	0.067	Molecular Function	GO:0017081	chloride channel regulator activity	0.0329287	0.189575	0	1	1	15
GO:0048156 tau protein binding	1	0.189575	2.326	0.067	Molecular Function	GO:0048156	tau protein binding	0.0329287	0.189575	0	1	1	15
GO:0050431 transforming growth factor beta binding	1	0.189575	2.326	0.067	Molecular Function	GO:0050431	transforming growth factor beta binding	0.0329287	0.189575	0	1	1	15
GO:0051119 sugar transmembrane transporter activity	2	0.192398	4.651	0.015	Molecular Function	GO:0051119	sugar transmembrane transporter activity	0.0364132	0.192398	0	2	2	135
GO:0016836 hydro-lyase activity	2	0.192398	4.651	0.015	Molecular Function	GO:0016836	hydro-lyase activity	0.0369053	0.192398	0	2	2	136
GO:0003810 protein-glutamine gamma-glutamyltransferase activity	1	0.192398	2.326	0.059	Molecular Function	GO:0003810	protein-glutamine gamma-glutamyltransferase activity	0.0372383	0.192398	0	1	1	17
GO:0003854 3-beta-hydroxy-delta5-steroid dehydrogenase activity	1	0.192398	2.326	0.059	Molecular Function	GO:0003854	3-beta-hydroxy-delta5-steroid dehydrogenase activity	0.0372383	0.192398	0	1	1	17
GO:0004362 glutathione-disulfide reductase (NADPH) activity	1	0.192398	2.326	0.059	Molecular Function	GO:0004362	glutathione-disulfide reductase (NADPH) activity	0.0372383	0.192398	0	1	1	17
GO:0008460 dTDP-glucose 4,6-dehydratase activity	1	0.192398	2.326	0.059	Molecular Function	GO:0008460	dTDP-glucose 4,6-dehydratase activity	0.0372383	0.192398	0	1	1	17
GO:0008831 dTDP-4-dehydrorhamnose reductase activity	1	0.192398	2.326	0.059	Molecular Function	GO:0008831	dTDP-4-dehydrorhamnose reductase activity	0.0372383	0.192398	0	1	1	17
GO:0030296 protein tyrosine kinase activator activity	1	0.192398	2.326	0.059	Molecular Function	GO:0030296	protein tyrosine kinase activator activity	0.0372383	0.192398	0	1	1	17
GO:0008202 steroid metabolic process	4	0.192522	10.526	0.015	Biological Process	GO:0008202	steroid metabolic process	0.0025568	0.192522	0	4	4	275
GO:0006545 glycine biosynthetic process	2	0.192522	5.263	0.053	Biological Process	GO:0006545	glycine biosynthetic process	0.00287275	0.192522	1	1	2	38
GO:0050775 positive regulation of dendrite morphogenesis	2	0.192522	5.263	0.043	Biological Process	GO:0050775	positive regulation of dendrite morphogenesis	0.00418502	0.192522	0	2	2	46
GO:0036135 Schwann cell migration	1	0.192522	2.632	0.5	Biological Process	GO:0036135	Schwann cell migration	0.0041916	0.192522	0	1	1	2
GO:0044381 glucose import in response to insulin stimulus	1	0.192522	2.632	0.5	Biological Process	GO:0044381	glucose import in response to insulin stimulus	0.0041916	0.192522	0	1	1	2
GO:0098885 modification of postsynaptic actin cytoskeleton	1	0.192522	2.632	0.5	Biological Process	GO:0098885	modification of postsynaptic actin cytoskeleton	0.0041916	0.192522	0	1	1	2
GO:1900147 regulation of Schwann cell migration	1	0.192522	2.632	0.5	Biological Process	GO:1900147	regulation of Schwann cell migration	0.0041916	0.192522	0	1	1	2
GO:1903276 regulation of sodium ion export across plasma membrane	1	0.192522	2.632	0.5	Biological Process	GO:1903276	regulation of sodium ion export across plasma membrane	0.0041916	0.192522	0	1	1	2
GO:1903407 negative regulation of P-type sodium:potassium-exchanging transporter activity	1	0.192522	2.632	0.5	Biological Process	GO:1903407	negative regulation of P-type sodium:potassium-exchanging transporter activity	0.0041916	0.192522	0	1	1	2
GO:0045332 phospholipid translocation	2	0.192522	5.263	0.043	Biological Process	GO:0045332	phospholipid translocation	0.00436527	0.192522	1	1	2	47
GO:0034204 lipid translocation	2	0.192522	5.263	0.042	Biological Process	GO:0034204	lipid translocation	0.00454906	0.192522	1	1	2	48
GO:0016125 sterol metabolic process	3	0.192522	7.895	0.019	Biological Process	GO:0016125	sterol metabolic process	0.00454919	0.192522	0	3	3	160
GO:0044281 small molecule metabolic process	13	0.192522	34.211	0.004	Biological Process	GO:0044281	small molecule metabolic process	0.00460517	0.192522	2	11	13	2900
GO:0097035 regulation of membrane lipid distribution	2	0.192522	5.263	0.04	Biological Process	GO:0097035	regulation of membrane lipid distribution	0.00492724	0.192522	1	1	2	50
GO:0006767 water-soluble vitamin metabolic process	4	0.192522	10.526	0.012	Biological Process	GO:0006767	water-soluble vitamin metabolic process	0.00561484	0.192522	0	4	4	343
GO:0006564 L-serine biosynthetic process	2	0.192522	5.263	0.037	Biological Process	GO:0006564	L-serine biosynthetic process	0.00572556	0.192522	1	1	2	54
GO:0015748 organophosphate ester transport	3	0.192522	7.895	0.017	Biological Process	GO:0015748	organophosphate ester transport	0.00621083	0.192522	1	2	3	179
GO:0098989 NMDA selective glutamate receptor signaling pathway	1	0.192522	2.632	0.333	Biological Process	GO:0098989	NMDA selective glutamate receptor signaling pathway	0.00628097	0.192522	0	1	1	3
GO:0099010 modification of postsynaptic structure	1	0.192522	2.632	0.333	Biological Process	GO:0099010	modification of postsynaptic structure	0.00628097	0.192522	0	1	1	3
GO:1903977 positive regulation of glial cell migration	1	0.192522	2.632	0.333	Biological Process	GO:1903977	positive regulation of glial cell migration	0.00628097	0.192522	0	1	1	3
GO:1905244 regulation of modification of synaptic structure	1	0.192522	2.632	0.333	Biological Process	GO:1905244	regulation of modification of synaptic structure	0.00628097	0.192522	0	1	1	3
GO:0006694 steroid biosynthetic process	3	0.192522	7.895	0.017	Biological Process	GO:0006694	steroid biosynthetic process	0.00630704	0.192522	0	3	3	180
GO:0006544 glycine metabolic process	2	0.192522	5.263	0.035	Biological Process	GO:0006544	glycine metabolic process	0.00636055	0.192522	1	1	2	57
GO:0046394 carboxylic acid biosynthetic process	6	0.192522	15.789	0.007	Biological Process	GO:0046394	carboxylic acid biosynthetic process	0.00679434	0.192522	1	5	6	821
GO:0006825 copper ion transport	2	0.192522	5.263	0.033	Biological Process	GO:0006825	copper ion transport	0.00702619	0.192522	1	1	2	60
GO:0006563 L-serine metabolic process	2	0.192522	5.263	0.033	Biological Process	GO:0006563	L-serine metabolic process	0.00725481	0.192522	1	1	2	61
GO:0042632 cholesterol homeostasis	2	0.192522	5.263	0.032	Biological Process	GO:0042632	cholesterol homeostasis	0.00772208	0.192522	0	2	2	63
GO:0006766 vitamin metabolic process	4	0.192522	10.526	0.011	Biological Process	GO:0006766	vitamin metabolic process	0.00773058	0.192522	0	4	4	376
GO:0016053 organic acid biosynthetic process	6	0.192522	15.789	0.007	Biological Process	GO:0016053	organic acid biosynthetic process	0.00792108	0.192522	1	5	6	848
GO:0030301 cholesterol transport	2	0.192522	5.263	0.031	Biological Process	GO:0030301	cholesterol transport	0.0079607	0.192522	0	2	2	64
GO:0042551 neuron maturation	2	0.192522	5.263	0.031	Biological Process	GO:0042551	neuron maturation	0.0079607	0.192522	0	2	2	64
GO:0055092 sterol homeostasis	2	0.192522	5.263	0.031	Biological Process	GO:0055092	sterol homeostasis	0.0079607	0.192522	0	2	2	64
GO:1901605 alpha-amino acid metabolic process	5	0.192522	13.158	0.008	Biological Process	GO:1901605	alpha-amino acid metabolic process	0.00819576	0.192522	1	4	5	604
GO:0030299 intestinal cholesterol absorption	1	0.192522	2.632	0.25	Biological Process	GO:0030299	intestinal cholesterol absorption	0.00836608	0.192522	0	1	1	4
GO:0032431 activation of phospholipase A2 activity	1	0.192522	2.632	0.25	Biological Process	GO:0032431	activation of phospholipase A2 activity	0.00836608	0.192522	0	1	1	4
GO:0035426 extracellular matrix-cell signaling	1	0.192522	2.632	0.25	Biological Process	GO:0035426	extracellular matrix-cell signaling	0.00836608	0.192522	0	1	1	4
GO:0045162 clustering of voltage-gated sodium channels	1	0.192522	2.632	0.25	Biological Process	GO:0045162	clustering of voltage-gated sodium channels	0.00836608	0.192522	0	1	1	4
GO:1903406 regulation of P-type sodium:potassium-exchanging transporter activity	1	0.192522	2.632	0.25	Biological Process	GO:1903406	regulation of P-type sodium:potassium-exchanging transporter activity	0.00836608	0.192522	0	1	1	4
GO:2000539 regulation of protein geranylgeranylation	1	0.192522	2.632	0.25	Biological Process	GO:2000539	regulation of protein geranylgeranylation	0.00836608	0.192522	0	1	1	4
GO:2000541 positive regulation of protein geranylgeranylation	1	0.192522	2.632	0.25	Biological Process	GO:2000541	positive regulation of protein geranylgeranylation	0.00836608	0.192522	0	1	1	4
GO:0002028 regulation of sodium ion transport	2	0.192522	5.263	0.03	Biological Process	GO:0002028	regulation of sodium ion transport	0.00844783	0.192522	0	2	2	66
GO:0008652 cellular amino acid biosynthetic process	4	0.196377	10.526	0.01	Biological Process	GO:0008652	cellular amino acid biosynthetic process	0.00876818	0.196377	1	3	4	390
GO:0015918 sterol transport	2	0.197009	5.263	0.029	Biological Process	GO:0015918	sterol transport	0.00894807	0.197009	0	2	2	68
GO:0043395 heparan sulfate proteoglycan binding	1	0.200919	2.326	0.056	Molecular Function	GO:0043395	heparan sulfate proteoglycan binding	0.0393861	0.200919	0	1	1	18
GO:0005092 GDP-dissociation inhibitor activity	1	0.204101	2.326	0.053	Molecular Function	GO:0005092	GDP-dissociation inhibitor activity	0.0415293	0.204101	0	1	1	19
GO:0005501 retinoid binding	1	0.204101	2.326	0.053	Molecular Function	GO:0005501	retinoid binding	0.0415293	0.204101	1	0	1	19
GO:0008767 UDP-galactopyranose mutase activity	1	0.204101	2.326	0.053	Molecular Function	GO:0008767	UDP-galactopyranose mutase activity	0.0415293	0.204101	0	1	1	19
GO:0009236 cobalamin biosynthetic process	2	0.204837	5.263	0.029	Biological Process	GO:0009236	cobalamin biosynthetic process	0.00946129	0.204837	0	2	2	70
GO:0008028 monocarboxylic acid transmembrane transporter activity	2	0.206468	4.651	0.013	Molecular Function	GO:0008028	monocarboxylic acid transmembrane transporter activity	0.0435331	0.206468	0	2	2	149
GO:0003906 DNA-(apurinic or apyrimidinic site) endonuclease activity	1	0.206468	2.326	0.05	Molecular Function	GO:0003906	DNA-(apurinic or apyrimidinic site) endonuclease activity	0.0436677	0.206468	0	1	1	20
GO:0015038 glutathione disulfide oxidoreductase activity	1	0.206468	2.326	0.05	Molecular Function	GO:0015038	glutathione disulfide oxidoreductase activity	0.0436677	0.206468	0	1	1	20
GO:0042910 xenobiotic transmembrane transporter activity	2	0.206468	4.651	0.013	Molecular Function	GO:0042910	xenobiotic transmembrane transporter activity	0.0440602	0.206468	0	2	2	150
GO:0005351 carbohydrate:proton symporter activity	1	0.207393	2.326	0.048	Molecular Function	GO:0005351	carbohydrate:proton symporter activity	0.0458015	0.207393	0	1	1	21
GO:0008395 steroid hydroxylase activity	1	0.207393	2.326	0.048	Molecular Function	GO:0008395	steroid hydroxylase activity	0.0458015	0.207393	0	1	1	21
GO:0019840 isoprenoid binding	1	0.207393	2.326	0.048	Molecular Function	GO:0019840	isoprenoid binding	0.0458015	0.207393	1	0	1	21
GO:0005355 glucose transmembrane transporter activity	1	0.214623	2.326	0.045	Molecular Function	GO:0005355	glucose transmembrane transporter activity	0.0479306	0.214623	0	1	1	22
GO:0015693 magnesium ion transport	2	0.215406	5.263	0.027	Biological Process	GO:0015693	magnesium ion transport	0.0102552	0.215406	1	1	2	73
GO:0006751 glutathione catabolic process	1	0.215406	2.632	0.2	Biological Process	GO:0006751	glutathione catabolic process	0.0104469	0.215406	0	1	1	5
GO:0070294 renal sodium ion absorption	1	0.215406	2.632	0.2	Biological Process	GO:0070294	renal sodium ion absorption	0.0104469	0.215406	0	1	1	5
GO:0000818 nuclear MIS12/MIND complex	1	0.216173	3.571	0.143	Cellular Component	GO:0000818	nuclear MIS12/MIND complex	0.0121707	0.216173	0	1	1	7
GO:0005579 membrane attack complex	1	0.216173	3.571	0.143	Cellular Component	GO:0005579	membrane attack complex	0.0121707	0.216173	1	0	1	7
GO:0042025 host cell nucleus	1	0.216173	3.571	0.143	Cellular Component	GO:0042025	host cell nucleus	0.0121707	0.216173	0	1	1	7
GO:0031012 extracellular matrix	3	0.216173	10.714	0.01	Cellular Component	GO:0031012	extracellular matrix	0.0146632	0.216173	0	3	3	297
GO:0045095 keratin filament	1	0.216173	3.571	0.111	Cellular Component	GO:0045095	keratin filament	0.0156218	0.216173	1	0	1	9
GO:0150034 distal axon	3	0.216173	10.714	0.01	Cellular Component	GO:0150034	distal axon	0.0162916	0.216173	0	3	3	309
GO:0000444 MIS12/MIND type complex	1	0.216173	3.571	0.091	Cellular Component	GO:0000444	MIS12/MIND type complex	0.0190612	0.216173	0	1	1	11
GO:0044214 spanning component of plasma membrane	1	0.216173	3.571	0.091	Cellular Component	GO:0044214	spanning component of plasma membrane	0.0190612	0.216173	0	1	1	11
GO:0043083 synaptic cleft	1	0.216173	3.571	0.083	Cellular Component	GO:0043083	synaptic cleft	0.0207765	0.216173	0	1	1	12
GO:0001726 ruffle	2	0.216173	7.143	0.016	Cellular Component	GO:0001726	ruffle	0.0212064	0.216173	0	2	2	129
GO:0089717 spanning component of membrane	1	0.216173	3.571	0.077	Cellular Component	GO:0089717	spanning component of membrane	0.022489	0.216173	0	1	1	13
GO:0005789 endoplasmic reticulum membrane	5	0.216173	17.857	0.005	Cellular Component	GO:0005789	endoplasmic reticulum membrane	0.0235645	0.216173	0	5	5	958
GO:0098827 endoplasmic reticulum subcompartment	5	0.216173	17.857	0.005	Cellular Component	GO:0098827	endoplasmic reticulum subcompartment	0.0238497	0.216173	0	5	5	961
GO:0060091 kinocilium	1	0.216173	3.571	0.071	Cellular Component	GO:0060091	kinocilium	0.0241986	0.216173	0	1	1	14
GO:0097732 9+2 non-motile cilium	1	0.216173	3.571	0.071	Cellular Component	GO:0097732	9+2 non-motile cilium	0.0241986	0.216173	0	1	1	14
GO:0033647 host intracellular organelle	1	0.216173	3.571	0.067	Cellular Component	GO:0033647	host intracellular organelle	0.0259053	0.216173	0	1	1	15
GO:0033648 host intracellular membrane-bounded organelle	1	0.216173	3.571	0.067	Cellular Component	GO:0033648	host intracellular membrane-bounded organelle	0.0259053	0.216173	0	1	1	15
GO:0042175 nuclear outer membrane-endoplasmic reticulum membrane network	5	0.216173	17.857	0.005	Cellular Component	GO:0042175	nuclear outer membrane-endoplasmic reticulum membrane network	0.0266222	0.216173	0	5	5	989
GO:0019842 vitamin binding	2	0.226714	4.651	0.012	Molecular Function	GO:0019842	vitamin binding	0.0533779	0.226714	1	1	2	167
GO:0015149 hexose transmembrane transporter activity	1	0.226714	2.326	0.04	Molecular Function	GO:0015149	hexose transmembrane transporter activity	0.0542902	0.226714	0	1	1	25
GO:0015144 carbohydrate transmembrane transporter activity	2	0.226714	4.651	0.012	Molecular Function	GO:0015144	carbohydrate transmembrane transporter activity	0.0562415	0.226714	0	2	2	172
GO:0000062 fatty-acyl-CoA binding	1	0.226714	2.326	0.038	Molecular Function	GO:0000062	fatty-acyl-CoA binding	0.0564008	0.226714	0	1	1	26
GO:0003978 UDP-glucose 4-epimerase activity	1	0.226714	2.326	0.038	Molecular Function	GO:0003978	UDP-glucose 4-epimerase activity	0.0564008	0.226714	0	1	1	26
GO:0004729 oxygen-dependent protoporphyrinogen oxidase activity	1	0.226714	2.326	0.038	Molecular Function	GO:0004729	oxygen-dependent protoporphyrinogen oxidase activity	0.0564008	0.226714	0	1	1	26
GO:0005219 ryanodine-sensitive calcium-release channel activity	1	0.226714	2.326	0.038	Molecular Function	GO:0005219	ryanodine-sensitive calcium-release channel activity	0.0564008	0.226714	1	0	1	26
GO:0070818 protoporphyrinogen oxidase activity	1	0.226714	2.326	0.038	Molecular Function	GO:0070818	protoporphyrinogen oxidase activity	0.0564008	0.226714	0	1	1	26
GO:0016887 ATP hydrolysis activity	4	0.226714	9.302	0.006	Molecular Function	GO:0016887	ATP hydrolysis activity	0.0578109	0.226714	1	3	4	657
GO:0022853 active ion transmembrane transporter activity	4	0.226714	9.302	0.006	Molecular Function	GO:0022853	active ion transmembrane transporter activity	0.0580727	0.226714	1	3	4	658
GO:0004355 glutamate synthase (NADPH) activity	1	0.226714	2.326	0.037	Molecular Function	GO:0004355	glutamate synthase (NADPH) activity	0.0585069	0.226714	0	1	1	27
GO:0016647 oxidoreductase activity, acting on the CH-NH group of donors, oxygen as acceptor	1	0.226714	2.326	0.037	Molecular Function	GO:0016647	oxidoreductase activity, acting on the CH-NH group of donors, oxygen as acceptor	0.0585069	0.226714	0	1	1	27
GO:0033764 steroid dehydrogenase activity, acting on the CH-OH group of donors, NAD or NADP as acceptor	1	0.226714	2.326	0.037	Molecular Function	GO:0033764	steroid dehydrogenase activity, acting on the CH-OH group of donors, NAD or NADP as acceptor	0.0585069	0.226714	0	1	1	27
GO:0120227 acyl-CoA binding	1	0.226714	2.326	0.037	Molecular Function	GO:0120227	acyl-CoA binding	0.0585069	0.226714	0	1	1	27
GO:0017080 sodium channel regulator activity	1	0.229497	2.326	0.036	Molecular Function	GO:0017080	sodium channel regulator activity	0.0606083	0.229497	0	1	1	28
GO:0019825 oxygen binding	1	0.229497	2.326	0.036	Molecular Function	GO:0019825	oxygen binding	0.0606083	0.229497	0	1	1	28
GO:0140359 ABC-type transporter activity	2	0.229497	4.651	0.011	Molecular Function	GO:0140359	ABC-type transporter activity	0.0609334	0.229497	1	1	2	180
GO:0005215 transporter activity	9	0.229808	20.93	0.004	Molecular Function	GO:0005215	transporter activity	0.0619976	0.229808	2	7	9	2288
GO:0016229 steroid dehydrogenase activity	1	0.229808	2.326	0.034	Molecular Function	GO:0016229	steroid dehydrogenase activity	0.0627052	0.229808	0	1	1	29
GO:0005539 glycosaminoglycan binding	2	0.229808	4.651	0.011	Molecular Function	GO:0005539	glycosaminoglycan binding	0.0627268	0.229808	0	2	2	183
GO:0022600 digestive system process	2	0.23122	5.263	0.026	Biological Process	GO:0022600	digestive system process	0.0116419	0.23122	0	2	2	78
GO:0008610 lipid biosynthetic process	6	0.23122	15.789	0.006	Biological Process	GO:0008610	lipid biosynthetic process	0.0118193	0.23122	0	6	6	924
GO:0048469 cell maturation	3	0.23122	7.895	0.013	Biological Process	GO:0048469	cell maturation	0.0121497	0.23122	0	3	3	229
GO:0003096 renal sodium ion transport	1	0.23122	2.632	0.167	Biological Process	GO:0003096	renal sodium ion transport	0.0125235	0.23122	0	1	1	6
GO:0032430 positive regulation of phospholipase A2 activity	1	0.23122	2.632	0.167	Biological Process	GO:0032430	positive regulation of phospholipase A2 activity	0.0125235	0.23122	0	1	1	6
GO:0098856 intestinal lipid absorption	1	0.23122	2.632	0.167	Biological Process	GO:0098856	intestinal lipid absorption	0.0125235	0.23122	0	1	1	6
GO:0006629 lipid metabolic process	8	0.23122	21.053	0.005	Biological Process	GO:0006629	lipid metabolic process	0.0126968	0.23122	0	8	8	1532
GO:0015850 organic hydroxy compound transport	3	0.23122	7.895	0.013	Biological Process	GO:0015850	organic hydroxy compound transport	0.0130221	0.23122	0	3	3	235
GO:0015914 phospholipid transport	2	0.23122	5.263	0.024	Biological Process	GO:0015914	phospholipid transport	0.0134083	0.23122	1	1	2	84
GO:0032092 positive regulation of protein binding	2	0.23122	5.263	0.024	Biological Process	GO:0032092	positive regulation of protein binding	0.0137134	0.23122	0	2	2	85
GO:1900006 positive regulation of dendrite development	2	0.23122	5.263	0.024	Biological Process	GO:1900006	positive regulation of dendrite development	0.0137134	0.23122	0	2	2	85
GO:1901564 organonitrogen compound metabolic process	24	0.23122	63.158	0.003	Biological Process	GO:1901564	organonitrogen compound metabolic process	0.0143693	0.23122	4	20	24	8005
GO:0018344 protein geranylgeranylation	1	0.23122	2.632	0.143	Biological Process	GO:0018344	protein geranylgeranylation	0.0145959	0.23122	0	1	1	7
GO:0043402 glucocorticoid mediated signaling pathway	1	0.23122	2.632	0.143	Biological Process	GO:0043402	glucocorticoid mediated signaling pathway	0.0145959	0.23122	0	1	1	7
GO:0044241 lipid digestion	1	0.23122	2.632	0.143	Biological Process	GO:0044241	lipid digestion	0.0145959	0.23122	0	1	1	7
GO:0045213 neurotransmitter receptor metabolic process	1	0.23122	2.632	0.143	Biological Process	GO:0045213	neurotransmitter receptor metabolic process	0.0145959	0.23122	0	1	1	7
GO:0060693 regulation of branching involved in salivary gland morphogenesis	1	0.23122	2.632	0.143	Biological Process	GO:0060693	regulation of branching involved in salivary gland morphogenesis	0.0145959	0.23122	0	1	1	7
GO:0099563 modification of synaptic structure	1	0.23122	2.632	0.143	Biological Process	GO:0099563	modification of synaptic structure	0.0145959	0.23122	0	1	1	7
GO:1903975 regulation of glial cell migration	1	0.23122	2.632	0.143	Biological Process	GO:1903975	regulation of glial cell migration	0.0145959	0.23122	0	1	1	7
GO:0004148 dihydrolipoyl dehydrogenase activity	1	0.232119	2.326	0.033	Molecular Function	GO:0004148	dihydrolipoyl dehydrogenase activity	0.0647975	0.232119	0	1	1	30
GO:0005246 calcium channel regulator activity	1	0.232119	2.326	0.033	Molecular Function	GO:0005246	calcium channel regulator activity	0.0647975	0.232119	0	1	1	30
GO:0008092 cytoskeletal protein binding	5	0.232119	11.628	0.005	Molecular Function	GO:0008092	cytoskeletal protein binding	0.0655184	0.232119	0	5	5	980
GO:0043168 anion binding	14	0.232119	32.558	0.003	Molecular Function	GO:0043168	anion binding	0.0656614	0.232119	1	13	14	4184
GO:0046875 ephrin receptor binding	1	0.232368	2.326	0.032	Molecular Function	GO:0046875	ephrin receptor binding	0.0668852	0.232368	0	1	1	31
GO:1901567 fatty acid derivative binding	1	0.232368	2.326	0.032	Molecular Function	GO:1901567	fatty acid derivative binding	0.0668852	0.232368	0	1	1	31
GO:1901615 organic hydroxy compound metabolic process	5	0.233687	13.158	0.007	Biological Process	GO:1901615	organic hydroxy compound metabolic process	0.0149315	0.233687	1	4	5	701
GO:0016166 phytoene dehydrogenase activity	1	0.234688	2.326	0.031	Molecular Function	GO:0016166	phytoene dehydrogenase activity	0.0689683	0.234688	0	1	1	32
GO:0045503 dynein light chain binding	1	0.234688	2.326	0.031	Molecular Function	GO:0045503	dynein light chain binding	0.0689683	0.234688	0	1	1	32
GO:0046873 metal ion transmembrane transporter activity	4	0.234688	9.302	0.006	Molecular Function	GO:0046873	metal ion transmembrane transporter activity	0.0699379	0.234688	2	2	4	701
GO:0060589 nucleoside-triphosphatase regulator activity	4	0.234688	9.302	0.006	Molecular Function	GO:0060589	nucleoside-triphosphatase regulator activity	0.0705185	0.234688	1	3	4	703
GO:0005520 insulin-like growth factor binding	1	0.234688	2.326	0.03	Molecular Function	GO:0005520	insulin-like growth factor binding	0.071047	0.234688	1	0	1	33
GO:0045550 geranylgeranyl reductase activity	1	0.234688	2.326	0.03	Molecular Function	GO:0045550	geranylgeranyl reductase activity	0.071047	0.234688	0	1	1	33
GO:0098862 cluster of actin-based cell projections	2	0.235569	7.143	0.013	Cellular Component	GO:0098862	cluster of actin-based cell projections	0.0301714	0.235569	0	2	2	156
GO:0016755 aminoacyltransferase activity	1	0.237643	2.326	0.029	Molecular Function	GO:0016755	aminoacyltransferase activity	0.0731211	0.237643	0	1	1	34
GO:0043394 proteoglycan binding	1	0.237643	2.326	0.029	Molecular Function	GO:0043394	proteoglycan binding	0.0731211	0.237643	0	1	1	34
GO:0000041 transition metal ion transport	3	0.237874	7.895	0.012	Biological Process	GO:0000041	transition metal ion transport	0.0160175	0.237874	1	2	3	254
GO:0043650 dicarboxylic acid biosynthetic process	2	0.237874	5.263	0.022	Biological Process	GO:0043650	dicarboxylic acid biosynthetic process	0.0162616	0.237874	0	2	2	93
GO:0048814 regulation of dendrite morphogenesis	2	0.237874	5.263	0.022	Biological Process	GO:0048814	regulation of dendrite morphogenesis	0.0162616	0.237874	0	2	2	93
GO:0031547 brain-derived neurotrophic factor receptor signaling pathway	1	0.237874	2.632	0.125	Biological Process	GO:0031547	brain-derived neurotrophic factor receptor signaling pathway	0.016664	0.237874	0	1	1	8
GO:0032429 regulation of phospholipase A2 activity	1	0.237874	2.632	0.125	Biological Process	GO:0032429	regulation of phospholipase A2 activity	0.016664	0.237874	0	1	1	8
GO:0045161 neuronal ion channel clustering	1	0.237874	2.632	0.125	Biological Process	GO:0045161	neuronal ion channel clustering	0.016664	0.237874	0	1	1	8
GO:0071340 skeletal muscle acetylcholine-gated channel clustering	1	0.237874	2.632	0.125	Biological Process	GO:0071340	skeletal muscle acetylcholine-gated channel clustering	0.016664	0.237874	0	1	1	8
GO:1904338 regulation of dopaminergic neuron differentiation	1	0.237874	2.632	0.125	Biological Process	GO:1904338	regulation of dopaminergic neuron differentiation	0.016664	0.237874	0	1	1	8
GO:0099173 postsynapse organization	2	0.239015	5.263	0.021	Biological Process	GO:0099173	postsynapse organization	0.016928	0.239015	0	2	2	95
GO:0036156 inner dynein arm	1	0.239615	3.571	0.053	Cellular Component	GO:0036156	inner dynein arm	0.0327033	0.239615	0	1	1	19
GO:0030312 external encapsulating structure	3	0.239615	10.714	0.007	Cellular Component	GO:0030312	external encapsulating structure	0.0333167	0.239615	0	3	3	407
GO:0071203 WASH complex	1	0.239615	3.571	0.05	Cellular Component	GO:0071203	WASH complex	0.0343957	0.239615	1	0	1	20
GO:0046930 pore complex	1	0.239615	3.571	0.048	Cellular Component	GO:0046930	pore complex	0.0360851	0.239615	1	0	1	21
GO:0033646 host intracellular part	1	0.239615	3.571	0.045	Cellular Component	GO:0033646	host intracellular part	0.0377718	0.239615	0	1	1	22
GO:0043656 host intracellular region	1	0.239615	3.571	0.045	Cellular Component	GO:0043656	host intracellular region	0.0377718	0.239615	0	1	1	22
GO:0042626 ATPase-coupled transmembrane transporter activity	3	0.239999	6.977	0.007	Molecular Function	GO:0042626	ATPase-coupled transmembrane transporter activity	0.0744414	0.239999	1	2	3	440
GO:0045181 glutamate synthase activity, NAD(P)H as acceptor	1	0.240491	2.326	0.029	Molecular Function	GO:0045181	glutamate synthase activity, NAD(P)H as acceptor	0.0751906	0.240491	0	1	1	35
GO:0016634 oxidoreductase activity, acting on the CH-CH group of donors, oxygen as acceptor	1	0.240861	2.326	0.028	Molecular Function	GO:0016634	oxidoreductase activity, acting on the CH-CH group of donors, oxygen as acceptor	0.0772557	0.240861	0	1	1	36
GO:0016840 carbon-nitrogen lyase activity	1	0.240861	2.326	0.028	Molecular Function	GO:0016840	carbon-nitrogen lyase activity	0.0772557	0.240861	0	1	1	36
GO:0047570 3-oxoadipate enol-lactonase activity	1	0.240861	2.326	0.028	Molecular Function	GO:0047570	3-oxoadipate enol-lactonase activity	0.0772557	0.240861	0	1	1	36
GO:0005506 iron ion binding	2	0.240861	4.651	0.01	Molecular Function	GO:0005506	iron ion binding	0.0776971	0.240861	0	2	2	207
GO:0004712 protein serine/threonine/tyrosine kinase activity	1	0.242155	2.326	0.027	Molecular Function	GO:0004712	protein serine/threonine/tyrosine kinase activity	0.0793162	0.242155	0	1	1	37
GO:0070205 2-succinyl-6-hydroxy-2,4-cyclohexadiene-1-carboxylate synthase activity	1	0.242155	2.326	0.027	Molecular Function	GO:0070205	2-succinyl-6-hydroxy-2,4-cyclohexadiene-1-carboxylate synthase activity	0.0793162	0.242155	0	1	1	37
GO:0120025 plasma membrane bounded cell projection	7	0.244224	25	0.004	Cellular Component	GO:0120025	plasma membrane bounded cell projection	0.0397015	0.244224	0	7	7	1887
GO:0015278 calcium-release channel activity	1	0.244917	2.326	0.026	Molecular Function	GO:0015278	calcium-release channel activity	0.0834239	0.244917	1	0	1	39
GO:0016639 oxidoreductase activity, acting on the CH-NH2 group of donors, NAD or NADP as acceptor	1	0.244917	2.326	0.026	Molecular Function	GO:0016639	oxidoreductase activity, acting on the CH-NH2 group of donors, NAD or NADP as acceptor	0.0834239	0.244917	0	1	1	39
GO:0004791 thioredoxin-disulfide reductase activity	1	0.244917	2.326	0.025	Molecular Function	GO:0004791	thioredoxin-disulfide reductase activity	0.085471	0.244917	0	1	1	40
GO:0015930 glutamate synthase activity	1	0.244917	2.326	0.025	Molecular Function	GO:0015930	glutamate synthase activity	0.085471	0.244917	0	1	1	40
GO:0016641 oxidoreductase activity, acting on the CH-NH2 group of donors, oxygen as acceptor	1	0.244917	2.326	0.025	Molecular Function	GO:0016641	oxidoreductase activity, acting on the CH-NH2 group of donors, oxygen as acceptor	0.085471	0.244917	0	1	1	40
GO:0051959 dynein light intermediate chain binding	1	0.244917	2.326	0.025	Molecular Function	GO:0051959	dynein light intermediate chain binding	0.085471	0.244917	0	1	1	40
GO:0008483 transaminase activity	1	0.244917	2.326	0.024	Molecular Function	GO:0008483	transaminase activity	0.0875136	0.244917	0	1	1	41
GO:0008569 minus-end-directed microtubule motor activity	1	0.244917	2.326	0.024	Molecular Function	GO:0008569	minus-end-directed microtubule motor activity	0.0875136	0.244917	0	1	1	41
GO:0015485 cholesterol binding	1	0.244917	2.326	0.024	Molecular Function	GO:0015485	cholesterol binding	0.0875136	0.244917	0	1	1	41
GO:0016799 hydrolase activity, hydrolyzing N-glycosyl compounds	1	0.244917	2.326	0.024	Molecular Function	GO:0016799	hydrolase activity, hydrolyzing N-glycosyl compounds	0.0875136	0.244917	0	1	1	41
GO:0045505 dynein intermediate chain binding	1	0.244917	2.326	0.024	Molecular Function	GO:0045505	dynein intermediate chain binding	0.0875136	0.244917	0	1	1	41
GO:0099604 ligand-gated calcium channel activity	1	0.244917	2.326	0.024	Molecular Function	GO:0099604	ligand-gated calcium channel activity	0.0875136	0.244917	1	0	1	41
GO:0015459 potassium channel regulator activity	1	0.248892	2.326	0.024	Molecular Function	GO:0015459	potassium channel regulator activity	0.0895518	0.248892	0	1	1	42
GO:0015434 ABC-type cadmium transporter activity	1	0.249487	2.326	0.023	Molecular Function	GO:0015434	ABC-type cadmium transporter activity	0.0915855	0.249487	1	0	1	43
GO:0032934 sterol binding	1	0.249487	2.326	0.023	Molecular Function	GO:0032934	sterol binding	0.0915855	0.249487	0	1	1	43
GO:0000287 magnesium ion binding	2	0.249487	4.651	0.009	Molecular Function	GO:0000287	magnesium ion binding	0.0916231	0.249487	1	1	2	228
GO:0016769 transferase activity, transferring nitrogenous groups	1	0.250459	2.326	0.023	Molecular Function	GO:0016769	transferase activity, transferring nitrogenous groups	0.0936148	0.250459	0	1	1	44
GO:0003824 catalytic activity	25	0.250459	58.14	0.003	Molecular Function	GO:0003824	catalytic activity	0.0941813	0.250459	4	21	25	9062
GO:0004654 polyribonucleotide nucleotidyltransferase activity	1	0.250459	2.326	0.022	Molecular Function	GO:0004654	polyribonucleotide nucleotidyltransferase activity	0.0956397	0.250459	1	0	1	45
GO:0005402 carbohydrate:cation symporter activity	1	0.250459	2.326	0.022	Molecular Function	GO:0005402	carbohydrate:cation symporter activity	0.0956397	0.250459	0	1	1	45
GO:0015086 cadmium ion transmembrane transporter activity	1	0.250459	2.326	0.022	Molecular Function	GO:0015086	cadmium ion transmembrane transporter activity	0.0956397	0.250459	1	0	1	45
GO:0022890 inorganic cation transmembrane transporter activity	5	0.250459	11.628	0.005	Molecular Function	GO:0022890	inorganic cation transmembrane transporter activity	0.0957089	0.250459	2	3	5	1098
GO:0004175 endopeptidase activity	4	0.250794	9.302	0.005	Molecular Function	GO:0004175	endopeptidase activity	0.0964592	0.250794	1	3	4	785
GO:0016857 racemase and epimerase activity, acting on carbohydrates and derivatives	1	0.251233	2.326	0.022	Molecular Function	GO:0016857	racemase and epimerase activity, acting on carbohydrates and derivatives	0.0976601	0.251233	0	1	1	46
GO:0047134 protein-disulfide reductase (NAD(P)) activity	1	0.251233	2.326	0.021	Molecular Function	GO:0047134	protein-disulfide reductase (NAD(P)) activity	0.101688	0.251233	0	1	1	48
GO:0016491 oxidoreductase activity	6	0.251233	13.953	0.004	Molecular Function	GO:0016491	oxidoreductase activity	0.104279	0.251233	0	6	6	1464
GO:0005260 intracellularly ATP-gated chloride channel activity	1	0.251233	2.326	0.02	Molecular Function	GO:0005260	intracellularly ATP-gated chloride channel activity	0.105698	0.251233	0	1	1	50
GO:0015203 polyamine transmembrane transporter activity	1	0.251233	2.326	0.02	Molecular Function	GO:0015203	polyamine transmembrane transporter activity	0.105698	0.251233	0	1	1	50
GO:0015417 ABC-type polyamine transporter activity	1	0.251233	2.326	0.02	Molecular Function	GO:0015417	ABC-type polyamine transporter activity	0.105698	0.251233	0	1	1	50
GO:0099142 intracellularly ATP-gated ion channel activity	1	0.251233	2.326	0.02	Molecular Function	GO:0099142	intracellularly ATP-gated ion channel activity	0.105698	0.251233	0	1	1	50
GO:0043212 carbohydrate-exporting ABC transporter activity	1	0.251233	2.326	0.019	Molecular Function	GO:0043212	carbohydrate-exporting ABC transporter activity	0.109691	0.251233	0	1	1	52
GO:0060590 ATPase regulator activity	1	0.251233	2.326	0.019	Molecular Function	GO:0060590	ATPase regulator activity	0.109691	0.251233	0	1	1	52
GO:0008289 lipid binding	4	0.251233	9.302	0.005	Molecular Function	GO:0008289	lipid binding	0.111294	0.251233	1	3	4	827
GO:0008559 ABC-type xenobiotic transporter activity	1	0.251233	2.326	0.019	Molecular Function	GO:0008559	ABC-type xenobiotic transporter activity	0.11168	0.251233	0	1	1	53
GO:0015146 pentose transmembrane transporter activity	1	0.251233	2.326	0.019	Molecular Function	GO:0015146	pentose transmembrane transporter activity	0.11168	0.251233	0	1	1	53
GO:0015148 D-xylose transmembrane transporter activity	1	0.251233	2.326	0.019	Molecular Function	GO:0015148	D-xylose transmembrane transporter activity	0.11168	0.251233	0	1	1	53
GO:0015407 ABC-type monosaccharide transporter activity	1	0.251233	2.326	0.019	Molecular Function	GO:0015407	ABC-type monosaccharide transporter activity	0.11168	0.251233	0	1	1	53
GO:0015614 ABC-type D-xylose transporter activity	1	0.251233	2.326	0.019	Molecular Function	GO:0015614	ABC-type D-xylose transporter activity	0.11168	0.251233	0	1	1	53
GO:0022885 bacteriocin transmembrane transporter activity	1	0.251233	2.326	0.019	Molecular Function	GO:0022885	bacteriocin transmembrane transporter activity	0.11168	0.251233	0	1	1	53
GO:0033232 ABC-type D-methionine transporter activity	1	0.251233	2.326	0.019	Molecular Function	GO:0033232	ABC-type D-methionine transporter activity	0.11168	0.251233	0	1	1	53
GO:0042943 D-amino acid transmembrane transporter activity	1	0.251233	2.326	0.019	Molecular Function	GO:0042943	D-amino acid transmembrane transporter activity	0.11168	0.251233	0	1	1	53
GO:0043214 ABC-type bacteriocin transporter activity	1	0.251233	2.326	0.019	Molecular Function	GO:0043214	ABC-type bacteriocin transporter activity	0.11168	0.251233	0	1	1	53
GO:0043865 methionine transmembrane transporter activity	1	0.251233	2.326	0.019	Molecular Function	GO:0043865	methionine transmembrane transporter activity	0.11168	0.251233	0	1	1	53
GO:0015103 inorganic anion transmembrane transporter activity	2	0.251233	4.651	0.008	Molecular Function	GO:0015103	inorganic anion transmembrane transporter activity	0.112663	0.251233	0	2	2	258
GO:0043211 ABC-type carbohydrate transporter activity	1	0.251233	2.326	0.019	Molecular Function	GO:0043211	ABC-type carbohydrate transporter activity	0.113666	0.251233	0	1	1	54
GO:0016646 oxidoreductase activity, acting on the CH-NH group of donors, NAD or NADP as acceptor	1	0.251233	2.326	0.018	Molecular Function	GO:0016646	oxidoreductase activity, acting on the CH-NH group of donors, NAD or NADP as acceptor	0.115647	0.251233	0	1	1	55
GO:0033285 ATPase-coupled monocarboxylic acid transmembrane transporter activity	1	0.251233	2.326	0.018	Molecular Function	GO:0033285	ATPase-coupled monocarboxylic acid transmembrane transporter activity	0.115647	0.251233	0	1	1	55
GO:0033286 ATPase-coupled ectoine transmembrane transporter activity	1	0.251233	2.326	0.018	Molecular Function	GO:0033286	ATPase-coupled ectoine transmembrane transporter activity	0.115647	0.251233	0	1	1	55
GO:0033288 ATPase-coupled hydroxyectoine transmembrane transporter activity	1	0.251233	2.326	0.018	Molecular Function	GO:0033288	ATPase-coupled hydroxyectoine transmembrane transporter activity	0.115647	0.251233	0	1	1	55
GO:0015112 nitrate transmembrane transporter activity	1	0.251233	2.326	0.018	Molecular Function	GO:0015112	nitrate transmembrane transporter activity	0.117624	0.251233	0	1	1	56
GO:0015220 choline transmembrane transporter activity	1	0.251233	2.326	0.018	Molecular Function	GO:0015220	choline transmembrane transporter activity	0.117624	0.251233	0	1	1	56
GO:0015414 ABC-type nitrate transporter activity	1	0.251233	2.326	0.018	Molecular Function	GO:0015414	ABC-type nitrate transporter activity	0.117624	0.251233	0	1	1	56
GO:0015439 ABC-type heme transporter activity	1	0.251233	2.326	0.018	Molecular Function	GO:0015439	ABC-type heme transporter activity	0.117624	0.251233	0	1	1	56
GO:0035381 ATP-gated ion channel activity	1	0.251233	2.326	0.018	Molecular Function	GO:0035381	ATP-gated ion channel activity	0.117624	0.251233	0	1	1	56
GO:0004385 guanylate kinase activity	1	0.251233	2.326	0.018	Molecular Function	GO:0004385	guanylate kinase activity	0.119596	0.251233	0	1	1	57
GO:0015221 lipopolysaccharide transmembrane transporter activity	1	0.251233	2.326	0.018	Molecular Function	GO:0015221	lipopolysaccharide transmembrane transporter activity	0.119596	0.251233	0	1	1	57
GO:0015412 ABC-type molybdate transporter activity	1	0.251233	2.326	0.018	Molecular Function	GO:0015412	ABC-type molybdate transporter activity	0.119596	0.251233	0	1	1	57
GO:0071949 FAD binding	1	0.251233	2.326	0.018	Molecular Function	GO:0071949	FAD binding	0.119596	0.251233	0	1	1	57
GO:0015440 ABC-type peptide transporter activity	1	0.251233	2.326	0.017	Molecular Function	GO:0015440	ABC-type peptide transporter activity	0.121564	0.251233	0	1	1	58
GO:0015651 quaternary ammonium group transmembrane transporter activity	1	0.251233	2.326	0.017	Molecular Function	GO:0015651	quaternary ammonium group transmembrane transporter activity	0.121564	0.251233	0	1	1	58
GO:0015665 alcohol transmembrane transporter activity	1	0.251233	2.326	0.017	Molecular Function	GO:0015665	alcohol transmembrane transporter activity	0.121564	0.251233	0	1	1	58
GO:0019955 cytokine binding	1	0.251233	2.326	0.017	Molecular Function	GO:0019955	cytokine binding	0.121564	0.251233	0	1	1	58
GO:0099095 ligand-gated anion channel activity	1	0.251233	2.326	0.017	Molecular Function	GO:0099095	ligand-gated anion channel activity	0.121564	0.251233	0	1	1	58
GO:0008324 cation transmembrane transporter activity	5	0.2516	11.628	0.004	Molecular Function	GO:0008324	cation transmembrane transporter activity	0.123185	0.2516	2	3	5	1189
GO:0030971 receptor tyrosine kinase binding	1	0.2516	2.326	0.017	Molecular Function	GO:0030971	receptor tyrosine kinase binding	0.123528	0.2516	0	1	1	59
GO:0015399 primary active transmembrane transporter activity	3	0.2516	6.977	0.005	Molecular Function	GO:0015399	primary active transmembrane transporter activity	0.123964	0.2516	1	2	3	551
GO:0015276 ligand-gated ion channel activity	2	0.2516	4.651	0.007	Molecular Function	GO:0015276	ligand-gated ion channel activity	0.125099	0.2516	1	1	2	275
GO:0022834 ligand-gated channel activity	2	0.2516	4.651	0.007	Molecular Function	GO:0022834	ligand-gated channel activity	0.125099	0.2516	1	1	2	275
GO:0015419 ABC-type sulfate transporter activity	1	0.2516	2.326	0.017	Molecular Function	GO:0015419	ABC-type sulfate transporter activity	0.125488	0.2516	0	1	1	60
GO:0008374 O-acyltransferase activity	1	0.253002	2.326	0.016	Molecular Function	GO:0008374	O-acyltransferase activity	0.127443	0.253002	0	1	1	61
GO:0015415 ATPase-coupled phosphate ion transmembrane transporter activity	1	0.253002	2.326	0.016	Molecular Function	GO:0015415	ATPase-coupled phosphate ion transmembrane transporter activity	0.127443	0.253002	0	1	1	61
GO:0022804 active transmembrane transporter activity	4	0.254171	9.302	0.005	Molecular Function	GO:0022804	active transmembrane transporter activity	0.128662	0.254171	1	3	4	873
GO:0019732 antifungal humoral response	1	0.254746	2.632	0.111	Biological Process	GO:0019732	antifungal humoral response	0.0187279	0.254746	0	1	1	9
GO:0042983 amyloid precursor protein biosynthetic process	1	0.254746	2.632	0.111	Biological Process	GO:0042983	amyloid precursor protein biosynthetic process	0.0187279	0.254746	0	1	1	9
GO:0042984 regulation of amyloid precursor protein biosynthetic process	1	0.254746	2.632	0.111	Biological Process	GO:0042984	regulation of amyloid precursor protein biosynthetic process	0.0187279	0.254746	0	1	1	9
GO:0009070 serine family amino acid biosynthetic process	2	0.254746	5.263	0.02	Biological Process	GO:0009070	serine family amino acid biosynthetic process	0.018996	0.254746	1	1	2	101
GO:0019634 organic phosphonate metabolic process	2	0.254746	5.263	0.019	Biological Process	GO:0019634	organic phosphonate metabolic process	0.0197079	0.254746	0	2	2	103
GO:0071695 anatomical structure maturation	3	0.254746	7.895	0.011	Biological Process	GO:0071695	anatomical structure maturation	0.0199337	0.254746	0	3	3	276
GO:0042364 water-soluble vitamin biosynthetic process	3	0.254746	7.895	0.011	Biological Process	GO:0042364	water-soluble vitamin biosynthetic process	0.0203137	0.254746	0	3	3	278
GO:0006651 diacylglycerol biosynthetic process	1	0.254746	2.632	0.1	Biological Process	GO:0006651	diacylglycerol biosynthetic process	0.0207876	0.254746	0	1	1	10
GO:0006957 complement activation, alternative pathway	1	0.254746	2.632	0.1	Biological Process	GO:0006957	complement activation, alternative pathway	0.0207876	0.254746	1	0	1	10
GO:0019877 diaminopimelate biosynthetic process	1	0.254746	2.632	0.1	Biological Process	GO:0019877	diaminopimelate biosynthetic process	0.0207876	0.254746	0	1	1	10
GO:0034379 very-low-density lipoprotein particle assembly	1	0.254746	2.632	0.1	Biological Process	GO:0034379	very-low-density lipoprotein particle assembly	0.0207876	0.254746	0	1	1	10
GO:0034433 steroid esterification	1	0.254746	2.632	0.1	Biological Process	GO:0034433	steroid esterification	0.0207876	0.254746	0	1	1	10
GO:0034434 sterol esterification	1	0.254746	2.632	0.1	Biological Process	GO:0034434	sterol esterification	0.0207876	0.254746	0	1	1	10
GO:0034435 cholesterol esterification	1	0.254746	2.632	0.1	Biological Process	GO:0034435	cholesterol esterification	0.0207876	0.254746	0	1	1	10
GO:0015232 heme transmembrane transporter activity	1	0.256943	2.326	0.016	Molecular Function	GO:0015232	heme transmembrane transporter activity	0.131341	0.256943	0	1	1	63
GO:0033221 ATPase-coupled urea transmembrane transporter activity	1	0.256943	2.326	0.016	Molecular Function	GO:0033221	ATPase-coupled urea transmembrane transporter activity	0.131341	0.256943	0	1	1	63
GO:0007586 digestion	2	0.256948	5.263	0.019	Biological Process	GO:0007586	digestion	0.021165	0.256948	0	2	2	107
GO:0017022 myosin binding	1	0.258267	2.326	0.015	Molecular Function	GO:0017022	myosin binding	0.135221	0.258267	0	1	1	65
GO:0030170 pyridoxal phosphate binding	1	0.258267	2.326	0.015	Molecular Function	GO:0030170	pyridoxal phosphate binding	0.135221	0.258267	0	1	1	65
GO:0033225 ATPase-coupled 2-aminoethylphosphonate transporter activity	1	0.258267	2.326	0.015	Molecular Function	GO:0033225	ATPase-coupled 2-aminoethylphosphonate transporter activity	0.135221	0.258267	0	1	1	65
GO:0048502 ABC-type thiamine transporter activity	1	0.258267	2.326	0.015	Molecular Function	GO:0048502	ABC-type thiamine transporter activity	0.135221	0.258267	0	1	1	65
GO:0140394 ABC-type azole transporter activity	1	0.258267	2.326	0.015	Molecular Function	GO:0140394	ABC-type azole transporter activity	0.135221	0.258267	0	1	1	65
GO:0015098 molybdate ion transmembrane transporter activity	1	0.259497	2.326	0.015	Molecular Function	GO:0015098	molybdate ion transmembrane transporter activity	0.137155	0.259497	0	1	1	66
GO:0032778 P-type cobalt transporter activity	1	0.259497	2.326	0.015	Molecular Function	GO:0032778	P-type cobalt transporter activity	0.137155	0.259497	0	1	1	66
GO:0015204 urea transmembrane transporter activity	1	0.259497	2.326	0.015	Molecular Function	GO:0015204	urea transmembrane transporter activity	0.139085	0.259497	0	1	1	67
GO:0015416 ABC-type phosphonate transporter activity	1	0.259497	2.326	0.015	Molecular Function	GO:0015416	ABC-type phosphonate transporter activity	0.139085	0.259497	0	1	1	67
GO:0070279 vitamin B6 binding	1	0.259497	2.326	0.015	Molecular Function	GO:0070279	vitamin B6 binding	0.139085	0.259497	0	1	1	67
GO:0009110 vitamin biosynthetic process	3	0.260973	7.895	0.01	Biological Process	GO:0009110	vitamin biosynthetic process	0.0220736	0.260973	0	3	3	287
GO:0006066 alcohol metabolic process	4	0.260973	10.526	0.008	Biological Process	GO:0006066	alcohol metabolic process	0.0220825	0.260973	1	3	4	514
GO:0044283 small molecule biosynthetic process	7	0.260973	18.421	0.005	Biological Process	GO:0044283	small molecule biosynthetic process	0.0220993	0.260973	1	6	7	1369
GO:0015413 ABC-type nickel transporter activity	1	0.261768	2.326	0.015	Molecular Function	GO:0015413	ABC-type nickel transporter activity	0.141011	0.261768	0	1	1	68
GO:0016668 oxidoreductase activity, acting on a sulfur group of donors, NAD(P) as acceptor	1	0.261768	2.326	0.014	Molecular Function	GO:0016668	oxidoreductase activity, acting on a sulfur group of donors, NAD(P) as acceptor	0.142932	0.261768	0	1	1	69
GO:0043167 ion binding	21	0.261768	48.837	0.003	Molecular Function	GO:0043167	ion binding	0.144009	0.261768	2	19	21	7668
GO:0033218 amide binding	2	0.261768	4.651	0.007	Molecular Function	GO:0033218	amide binding	0.144721	0.261768	0	2	2	301
GO:0005507 copper ion binding	1	0.261768	2.326	0.014	Molecular Function	GO:0005507	copper ion binding	0.144849	0.261768	0	1	1	70
GO:0015099 nickel cation transmembrane transporter activity	1	0.261768	2.326	0.014	Molecular Function	GO:0015099	nickel cation transmembrane transporter activity	0.144849	0.261768	0	1	1	70
GO:1990782 protein tyrosine kinase binding	1	0.261768	2.326	0.014	Molecular Function	GO:1990782	protein tyrosine kinase binding	0.144849	0.261768	0	1	1	70
GO:0017062 respiratory chain complex III assembly	1	0.262594	2.632	0.091	Biological Process	GO:0017062	respiratory chain complex III assembly	0.022843	0.262594	0	1	1	11
GO:0034551 mitochondrial respiratory chain complex III assembly	1	0.262594	2.632	0.091	Biological Process	GO:0034551	mitochondrial respiratory chain complex III assembly	0.022843	0.262594	0	1	1	11
GO:0060453 regulation of gastric acid secretion	1	0.262594	2.632	0.091	Biological Process	GO:0060453	regulation of gastric acid secretion	0.022843	0.262594	0	1	1	11
GO:0015234 thiamine transmembrane transporter activity	1	0.264041	2.326	0.014	Molecular Function	GO:0015234	thiamine transmembrane transporter activity	0.146762	0.264041	0	1	1	71
GO:1901474 azole transmembrane transporter activity	1	0.266287	2.326	0.014	Molecular Function	GO:1901474	azole transmembrane transporter activity	0.148671	0.266287	0	1	1	72
GO:1990204 oxidoreductase complex	2	0.2687	7.143	0.01	Cellular Component	GO:1990204	oxidoreductase complex	0.0461211	0.2687	0	2	2	197
GO:0005858 axonemal dynein complex	1	0.2687	3.571	0.036	Cellular Component	GO:0005858	axonemal dynein complex	0.047832	0.2687	0	1	1	28
GO:0000124 SAGA complex	1	0.2687	3.571	0.034	Cellular Component	GO:0000124	SAGA complex	0.0494988	0.2687	1	0	1	29
GO:0042995 cell projection	7	0.2687	25	0.004	Cellular Component	GO:0042995	cell projection	0.0501304	0.2687	0	7	7	1984
GO:0099513 polymeric cytoskeletal fiber	3	0.2687	10.714	0.006	Cellular Component	GO:0099513	polymeric cytoskeletal fiber	0.0502985	0.2687	1	2	3	480
GO:0003684 damaged DNA binding	1	0.269509	2.326	0.014	Molecular Function	GO:0003684	damaged DNA binding	0.152476	0.269509	0	1	1	74
GO:0015087 cobalt ion transmembrane transporter activity	1	0.269509	2.326	0.014	Molecular Function	GO:0015087	cobalt ion transmembrane transporter activity	0.152476	0.269509	0	1	1	74
GO:0030295 protein kinase activator activity	1	0.269509	2.326	0.014	Molecular Function	GO:0030295	protein kinase activator activity	0.152476	0.269509	0	1	1	74
GO:0005783 endoplasmic reticulum	6	0.269754	21.429	0.004	Cellular Component	GO:0005783	endoplasmic reticulum	0.0535659	0.269754	0	6	6	1593
GO:0009342 glutamate synthase complex (NADPH)	1	0.269754	3.571	0.031	Cellular Component	GO:0009342	glutamate synthase complex (NADPH)	0.0544824	0.269754	0	1	1	32
GO:0031026 glutamate synthase complex	1	0.269754	3.571	0.031	Cellular Component	GO:0031026	glutamate synthase complex	0.0544824	0.269754	0	1	1	32
GO:0010769 regulation of cell morphogenesis involved in differentiation	3	0.270128	7.895	0.01	Biological Process	GO:0010769	regulation of cell morphogenesis involved in differentiation	0.0237064	0.270128	0	3	3	295
GO:0015116 sulfate transmembrane transporter activity	1	0.271364	2.326	0.013	Molecular Function	GO:0015116	sulfate transmembrane transporter activity	0.154373	0.271364	0	1	1	75
GO:0005342 organic acid transmembrane transporter activity	2	0.271364	4.651	0.006	Molecular Function	GO:0005342	organic acid transmembrane transporter activity	0.155546	0.271364	0	2	2	315
GO:0046943 carboxylic acid transmembrane transporter activity	2	0.271364	4.651	0.006	Molecular Function	GO:0046943	carboxylic acid transmembrane transporter activity	0.155546	0.271364	0	2	2	315
GO:0016854 racemase and epimerase activity	1	0.271443	2.326	0.013	Molecular Function	GO:0016854	racemase and epimerase activity	0.156265	0.271443	0	1	1	76
GO:0006721 terpenoid metabolic process	2	0.273464	5.263	0.017	Biological Process	GO:0006721	terpenoid metabolic process	0.0242097	0.273464	0	2	2	115
GO:0005201 extracellular matrix structural constituent	1	0.273543	2.326	0.013	Molecular Function	GO:0005201	extracellular matrix structural constituent	0.158153	0.273543	0	1	1	77
GO:0031115 negative regulation of microtubule polymerization	1	0.27639	2.632	0.083	Biological Process	GO:0031115	negative regulation of microtubule polymerization	0.0248943	0.27639	0	1	1	12
GO:0086036 regulation of cardiac muscle cell membrane potential	1	0.27639	2.632	0.083	Biological Process	GO:0086036	regulation of cardiac muscle cell membrane potential	0.0248943	0.27639	0	1	1	12
GO:0019209 kinase activator activity	1	0.278856	2.326	0.013	Molecular Function	GO:0019209	kinase activator activity	0.161917	0.278856	0	1	1	79
GO:1904680 peptide transmembrane transporter activity	1	0.280886	2.326	0.013	Molecular Function	GO:1904680	peptide transmembrane transporter activity	0.163792	0.280886	0	1	1	80
GO:0005496 steroid binding	1	0.282892	2.326	0.012	Molecular Function	GO:0005496	steroid binding	0.165664	0.282892	0	1	1	81
GO:0008203 cholesterol metabolic process	2	0.282975	5.263	0.017	Biological Process	GO:0008203	cholesterol metabolic process	0.0266041	0.282975	0	2	2	121
GO:0055088 lipid homeostasis	2	0.282975	5.263	0.017	Biological Process	GO:0055088	lipid homeostasis	0.0266041	0.282975	0	2	2	121
GO:0001878 response to yeast	1	0.282975	2.632	0.077	Biological Process	GO:0001878	response to yeast	0.0269414	0.282975	0	1	1	13
GO:0007158 neuron cell-cell adhesion	1	0.282975	2.632	0.077	Biological Process	GO:0007158	neuron cell-cell adhesion	0.0269414	0.282975	0	1	1	13
GO:0045887 positive regulation of synaptic assembly at neuromuscular junction	1	0.282975	2.632	0.077	Biological Process	GO:0045887	positive regulation of synaptic assembly at neuromuscular junction	0.0269414	0.282975	0	1	1	13
GO:2000650 negative regulation of sodium ion transmembrane transporter activity	1	0.282975	2.632	0.077	Biological Process	GO:2000650	negative regulation of sodium ion transmembrane transporter activity	0.0269414	0.282975	0	1	1	13
GO:1905330 regulation of morphogenesis of an epithelium	2	0.282975	5.263	0.016	Biological Process	GO:1905330	regulation of morphogenesis of an epithelium	0.0270122	0.282975	0	2	2	122
GO:1901618 organic hydroxy compound transmembrane transporter activity	1	0.288043	2.326	0.012	Molecular Function	GO:1901618	organic hydroxy compound transmembrane transporter activity	0.169395	0.288043	0	1	1	83
GO:0006520 cellular amino acid metabolic process	5	0.290978	13.158	0.006	Biological Process	GO:0006520	cellular amino acid metabolic process	0.0280002	0.290978	1	4	5	825
GO:0006959 humoral immune response	2	0.291263	5.263	0.016	Biological Process	GO:0006959	humoral immune response	0.0282518	0.291263	1	1	2	125
GO:0007213 G protein-coupled acetylcholine receptor signaling pathway	1	0.291865	2.632	0.071	Biological Process	GO:0007213	G protein-coupled acetylcholine receptor signaling pathway	0.0289842	0.291865	0	1	1	14
GO:0010878 cholesterol storage	1	0.291865	2.632	0.071	Biological Process	GO:0010878	cholesterol storage	0.0289842	0.291865	0	1	1	14
GO:1902306 negative regulation of sodium ion transmembrane transport	1	0.291865	2.632	0.071	Biological Process	GO:1902306	negative regulation of sodium ion transmembrane transport	0.0289842	0.291865	0	1	1	14
GO:0021700 developmental maturation	3	0.292012	7.895	0.009	Biological Process	GO:0021700	developmental maturation	0.0292237	0.292012	0	3	3	320
GO:0016701 oxidoreductase activity, acting on single donors with incorporation of molecular oxygen	1	0.293122	2.326	0.012	Molecular Function	GO:0016701	oxidoreductase activity, acting on single donors with incorporation of molecular oxygen	0.173109	0.293122	0	1	1	85
GO:0070461 SAGA-type complex	1	0.295259	3.571	0.028	Cellular Component	GO:0070461	SAGA-type complex	0.061088	0.295259	1	0	1	36
GO:0000323 lytic vacuole	3	0.296999	10.714	0.006	Cellular Component	GO:0000323	lytic vacuole	0.063679	0.296999	0	3	3	529
GO:0070821 tertiary granule membrane	1	0.296999	3.571	0.026	Cellular Component	GO:0070821	tertiary granule membrane	0.0643741	0.296999	1	0	1	38
GO:0008146 sulfotransferase activity	1	0.298132	2.326	0.011	Molecular Function	GO:0008146	sulfotransferase activity	0.176808	0.298132	1	0	1	87
GO:0015711 organic anion transport	4	0.298392	10.526	0.007	Biological Process	GO:0015711	organic anion transport	0.0300919	0.298392	1	3	4	566
GO:0015101 organic cation transmembrane transporter activity	1	0.29874	2.326	0.011	Molecular Function	GO:0015101	organic cation transmembrane transporter activity	0.178651	0.29874	0	1	1	88
GO:0016859 cis-trans isomerase activity	1	0.29874	2.326	0.011	Molecular Function	GO:0016859	cis-trans isomerase activity	0.178651	0.29874	0	1	1	88
GO:0001696 gastric acid secretion	1	0.300292	2.632	0.067	Biological Process	GO:0001696	gastric acid secretion	0.031023	0.300292	0	1	1	15
GO:1904398 positive regulation of neuromuscular junction development	1	0.300292	2.632	0.067	Biological Process	GO:1904398	positive regulation of neuromuscular junction development	0.031023	0.300292	0	1	1	15
GO:1901607 alpha-amino acid biosynthetic process	3	0.300292	7.895	0.009	Biological Process	GO:1901607	alpha-amino acid biosynthetic process	0.0316064	0.300292	1	2	3	330
GO:0006072 glycerol-3-phosphate metabolic process	1	0.300292	2.632	0.062	Biological Process	GO:0006072	glycerol-3-phosphate metabolic process	0.0330575	0.300292	0	1	1	16
GO:0006958 complement activation, classical pathway	1	0.300292	2.632	0.062	Biological Process	GO:0006958	complement activation, classical pathway	0.0330575	0.300292	1	0	1	16
GO:0007171 activation of transmembrane receptor protein tyrosine kinase activity	1	0.300292	2.632	0.062	Biological Process	GO:0007171	activation of transmembrane receptor protein tyrosine kinase activity	0.0330575	0.300292	0	1	1	16
GO:0010766 negative regulation of sodium ion transport	1	0.300292	2.632	0.062	Biological Process	GO:0010766	negative regulation of sodium ion transport	0.0330575	0.300292	0	1	1	16
GO:0018342 protein prenylation	1	0.300292	2.632	0.062	Biological Process	GO:0018342	protein prenylation	0.0330575	0.300292	0	1	1	16
GO:0019731 antibacterial humoral response	1	0.300292	2.632	0.062	Biological Process	GO:0019731	antibacterial humoral response	0.0330575	0.300292	0	1	1	16
GO:0051290 protein heterotetramerization	1	0.300292	2.632	0.062	Biological Process	GO:0051290	protein heterotetramerization	0.0330575	0.300292	0	1	1	16
GO:0071501 cellular response to sterol depletion	1	0.300292	2.632	0.062	Biological Process	GO:0071501	cellular response to sterol depletion	0.0330575	0.300292	0	1	1	16
GO:0097354 prenylation	1	0.300292	2.632	0.062	Biological Process	GO:0097354	prenylation	0.0330575	0.300292	0	1	1	16
GO:0015035 protein-disulfide reductase activity	1	0.300568	2.326	0.011	Molecular Function	GO:0015035	protein-disulfide reductase activity	0.18049	0.300568	0	1	1	89
GO:0098852 lytic vacuole membrane	2	0.301788	7.143	0.008	Cellular Component	GO:0098852	lytic vacuole membrane	0.0668988	0.301788	0	2	2	243
GO:0018835 carbon phosphorus lyase activity	1	0.302374	2.326	0.011	Molecular Function	GO:0018835	carbon phosphorus lyase activity	0.182325	0.302374	0	1	1	90
GO:0097367 carbohydrate derivative binding	11	0.302918	25.581	0.003	Molecular Function	GO:0097367	carbohydrate derivative binding	0.183967	0.302918	1	10	11	3682
GO:0016638 oxidoreductase activity, acting on the CH-NH2 group of donors	1	0.302918	2.326	0.011	Molecular Function	GO:0016638	oxidoreductase activity, acting on the CH-NH2 group of donors	0.184156	0.302918	0	1	1	91
GO:0050920 regulation of chemotaxis	2	0.303861	5.263	0.014	Biological Process	GO:0050920	regulation of chemotaxis	0.0338807	0.303861	0	2	2	138
GO:0009069 serine family amino acid metabolic process	2	0.303861	5.263	0.014	Biological Process	GO:0009069	serine family amino acid metabolic process	0.0343306	0.303861	1	1	2	139
GO:1902652 secondary alcohol metabolic process	2	0.303861	5.263	0.014	Biological Process	GO:1902652	secondary alcohol metabolic process	0.0343306	0.303861	0	2	2	139
GO:0006790 sulfur compound metabolic process	5	0.303861	13.158	0.006	Biological Process	GO:0006790	sulfur compound metabolic process	0.0348651	0.303861	0	5	5	875
GO:0006991 response to sterol depletion	1	0.303861	2.632	0.059	Biological Process	GO:0006991	response to sterol depletion	0.0350879	0.303861	0	1	1	17
GO:0052646 alditol phosphate metabolic process	1	0.303861	2.632	0.059	Biological Process	GO:0052646	alditol phosphate metabolic process	0.0350879	0.303861	0	1	1	17
GO:0070293 renal absorption	1	0.303861	2.632	0.059	Biological Process	GO:0070293	renal absorption	0.0350879	0.303861	0	1	1	17
GO:0090482 vitamin transmembrane transporter activity	1	0.304252	2.326	0.011	Molecular Function	GO:0090482	vitamin transmembrane transporter activity	0.185983	0.304252	0	1	1	92
GO:0030695 GTPase regulator activity	3	0.304252	6.977	0.004	Molecular Function	GO:0030695	GTPase regulator activity	0.186477	0.304252	1	2	3	669
GO:0015295 solute:proton symporter activity	1	0.314034	2.326	0.01	Molecular Function	GO:0015295	solute:proton symporter activity	0.193251	0.314034	0	1	1	96
GO:0140115 export across plasma membrane	2	0.314985	5.263	0.014	Biological Process	GO:0140115	export across plasma membrane	0.0366149	0.314985	0	2	2	144
GO:0044255 cellular lipid metabolic process	6	0.315029	15.789	0.005	Biological Process	GO:0044255	cellular lipid metabolic process	0.0369306	0.315029	0	6	6	1197
GO:0036376 sodium ion export across plasma membrane	1	0.315029	2.632	0.056	Biological Process	GO:0036376	sodium ion export across plasma membrane	0.0371141	0.315029	0	1	1	18
GO:0006817 phosphate ion transport	2	0.315029	5.263	0.014	Biological Process	GO:0006817	phosphate ion transport	0.0384838	0.315029	0	2	2	148
GO:0060359 response to ammonium ion	2	0.315029	5.263	0.013	Biological Process	GO:0060359	response to ammonium ion	0.0389567	0.315029	0	2	2	149
GO:0034377 plasma lipoprotein particle assembly	1	0.315029	2.632	0.053	Biological Process	GO:0034377	plasma lipoprotein particle assembly	0.0391362	0.315029	0	1	1	19
GO:0050434 positive regulation of viral transcription	1	0.315029	2.632	0.053	Biological Process	GO:0050434	positive regulation of viral transcription	0.0391362	0.315029	0	1	1	19
GO:1901017 negative regulation of potassium ion transmembrane transporter activity	1	0.315029	2.632	0.053	Biological Process	GO:1901017	negative regulation of potassium ion transmembrane transporter activity	0.0391362	0.315029	0	1	1	19
GO:0019752 carboxylic acid metabolic process	7	0.315029	18.421	0.004	Biological Process	GO:0019752	carboxylic acid metabolic process	0.0409412	0.315029	1	6	7	1558
GO:0002455 humoral immune response mediated by circulating immunoglobulin	1	0.315029	2.632	0.05	Biological Process	GO:0002455	humoral immune response mediated by circulating immunoglobulin	0.0411542	0.315029	1	0	1	20
GO:0032148 activation of protein kinase B activity	1	0.315029	2.632	0.05	Biological Process	GO:0032148	activation of protein kinase B activity	0.0411542	0.315029	0	1	1	20
GO:0046339 diacylglycerol metabolic process	1	0.315029	2.632	0.05	Biological Process	GO:0046339	diacylglycerol metabolic process	0.0411542	0.315029	0	1	1	20
GO:0060445 branching involved in salivary gland morphogenesis	1	0.315029	2.632	0.05	Biological Process	GO:0060445	branching involved in salivary gland morphogenesis	0.0411542	0.315029	0	1	1	20
GO:0065005 protein-lipid complex assembly	1	0.315029	2.632	0.05	Biological Process	GO:0065005	protein-lipid complex assembly	0.0411542	0.315029	0	1	1	20
GO:1903831 signal transduction involved in cellular response to ammonium ion	1	0.315029	2.632	0.05	Biological Process	GO:1903831	signal transduction involved in cellular response to ammonium ion	0.0411542	0.315029	0	1	1	20
GO:0010770 positive regulation of cell morphogenesis involved in differentiation	2	0.315029	5.263	0.013	Biological Process	GO:0010770	positive regulation of cell morphogenesis involved in differentiation	0.0418406	0.315029	0	2	2	155
GO:1901617 organic hydroxy compound biosynthetic process	3	0.315029	7.895	0.008	Biological Process	GO:1901617	organic hydroxy compound biosynthetic process	0.0424145	0.315029	0	3	3	371
GO:0033013 tetrapyrrole metabolic process	3	0.315029	7.895	0.008	Biological Process	GO:0033013	tetrapyrrole metabolic process	0.0426988	0.315029	0	3	3	372
GO:0042592 homeostatic process	7	0.315029	18.421	0.004	Biological Process	GO:0042592	homeostatic process	0.0427884	0.315029	1	6	7	1573
GO:0050773 regulation of dendrite development	2	0.315029	5.263	0.013	Biological Process	GO:0050773	regulation of dendrite development	0.0428195	0.315029	0	2	2	157
GO:0032780 negative regulation of ATPase activity	1	0.315029	2.632	0.048	Biological Process	GO:0032780	negative regulation of ATPase activity	0.043168	0.315029	0	1	1	21
GO:0042219 cellular modified amino acid catabolic process	1	0.315029	2.632	0.048	Biological Process	GO:0042219	cellular modified amino acid catabolic process	0.043168	0.315029	0	1	1	21
GO:0043171 peptide catabolic process	1	0.315029	2.632	0.048	Biological Process	GO:0043171	peptide catabolic process	0.043168	0.315029	0	1	1	21
GO:0061003 positive regulation of dendritic spine morphogenesis	1	0.315029	2.632	0.048	Biological Process	GO:0061003	positive regulation of dendritic spine morphogenesis	0.043168	0.315029	0	1	1	21
GO:0095500 acetylcholine receptor signaling pathway	1	0.315029	2.632	0.048	Biological Process	GO:0095500	acetylcholine receptor signaling pathway	0.043168	0.315029	0	1	1	21
GO:1905144 response to acetylcholine	1	0.315029	2.632	0.048	Biological Process	GO:1905144	response to acetylcholine	0.043168	0.315029	0	1	1	21
GO:1905145 cellular response to acetylcholine	1	0.315029	2.632	0.048	Biological Process	GO:1905145	cellular response to acetylcholine	0.043168	0.315029	0	1	1	21
GO:2000050 regulation of non-canonical Wnt signaling pathway	1	0.315029	2.632	0.048	Biological Process	GO:2000050	regulation of non-canonical Wnt signaling pathway	0.043168	0.315029	0	1	1	21
GO:0000329 fungal-type vacuole membrane	1	0.320126	3.571	0.023	Cellular Component	GO:0000329	fungal-type vacuole membrane	0.0725409	0.320126	0	1	1	43
GO:0031346 positive regulation of cell projection organization	3	0.320285	7.895	0.008	Biological Process	GO:0031346	positive regulation of cell projection organization	0.0441347	0.320285	0	3	3	377
GO:0010560 positive regulation of glycoprotein biosynthetic process	1	0.324231	2.632	0.045	Biological Process	GO:0010560	positive regulation of glycoprotein biosynthetic process	0.0451777	0.324231	0	1	1	22
GO:0098926 postsynaptic signal transduction	1	0.324231	2.632	0.045	Biological Process	GO:0098926	postsynaptic signal transduction	0.0451777	0.324231	0	1	1	22
GO:0015749 monosaccharide transmembrane transport	2	0.326944	5.263	0.012	Biological Process	GO:0015749	monosaccharide transmembrane transport	0.0458074	0.326944	0	2	2	163
GO:0016831 carboxy-lyase activity	1	0.327333	2.326	0.01	Molecular Function	GO:0016831	carboxy-lyase activity	0.202248	0.327333	0	1	1	101
GO:0031253 cell projection membrane	2	0.328396	7.143	0.007	Cellular Component	GO:0031253	cell projection membrane	0.0828715	0.328396	0	2	2	275
GO:0030424 axon	3	0.328396	10.714	0.005	Cellular Component	GO:0030424	axon	0.0853819	0.328396	0	3	3	599
GO:0001725 stress fiber	1	0.328396	3.571	0.019	Cellular Component	GO:0001725	stress fiber	0.0902665	0.328396	0	1	1	54
GO:0031526 brush border membrane	1	0.328396	3.571	0.019	Cellular Component	GO:0031526	brush border membrane	0.0902665	0.328396	0	1	1	54
GO:0097517 contractile actin filament bundle	1	0.328396	3.571	0.019	Cellular Component	GO:0097517	contractile actin filament bundle	0.0902665	0.328396	0	1	1	54
GO:0009898 cytoplasmic side of plasma membrane	2	0.328396	7.143	0.007	Cellular Component	GO:0009898	cytoplasmic side of plasma membrane	0.0907311	0.328396	0	2	2	290
GO:0005882 intermediate filament	1	0.328396	3.571	0.018	Cellular Component	GO:0005882	intermediate filament	0.0950438	0.328396	1	0	1	57
GO:0000324 fungal-type vacuole	1	0.328396	3.571	0.017	Cellular Component	GO:0000324	fungal-type vacuole	0.0982152	0.328396	0	1	1	59
GO:0000322 storage vacuole	1	0.328396	3.571	0.017	Cellular Component	GO:0000322	storage vacuole	0.0997969	0.328396	0	1	1	60
GO:0032421 stereocilium bundle	1	0.328396	3.571	0.017	Cellular Component	GO:0032421	stereocilium bundle	0.0997969	0.328396	0	1	1	60
GO:0005778 peroxisomal membrane	1	0.328396	3.571	0.016	Cellular Component	GO:0005778	peroxisomal membrane	0.102952	0.328396	0	1	1	62
GO:0031903 microbody membrane	1	0.328396	3.571	0.016	Cellular Component	GO:0031903	microbody membrane	0.102952	0.328396	0	1	1	62
GO:0032432 actin filament bundle	1	0.328396	3.571	0.016	Cellular Component	GO:0032432	actin filament bundle	0.102952	0.328396	0	1	1	62
GO:0042641 actomyosin	1	0.328396	3.571	0.016	Cellular Component	GO:0042641	actomyosin	0.102952	0.328396	0	1	1	62
GO:0032587 ruffle membrane	1	0.328396	3.571	0.016	Cellular Component	GO:0032587	ruffle membrane	0.104526	0.328396	0	1	1	63
GO:0044304 main axon	1	0.328396	3.571	0.016	Cellular Component	GO:0044304	main axon	0.104526	0.328396	0	1	1	63
GO:0005796 Golgi lumen	1	0.328396	3.571	0.016	Cellular Component	GO:0005796	Golgi lumen	0.106097	0.328396	0	1	1	64
GO:0035579 specific granule membrane	1	0.328396	3.571	0.016	Cellular Component	GO:0035579	specific granule membrane	0.106097	0.328396	1	0	1	64
GO:0031984 organelle subcompartment	5	0.328396	17.857	0.003	Cellular Component	GO:0031984	organelle subcompartment	0.106777	0.328396	0	5	5	1464
GO:0098562 cytoplasmic side of membrane	2	0.328396	7.143	0.006	Cellular Component	GO:0098562	cytoplasmic side of membrane	0.107639	0.328396	0	2	2	321
GO:0099080 supramolecular complex	4	0.328396	14.286	0.004	Cellular Component	GO:0099080	supramolecular complex	0.110403	0.328396	1	3	4	1060
GO:0030286 dynein complex	1	0.328396	3.571	0.015	Cellular Component	GO:0030286	dynein complex	0.110794	0.328396	0	1	1	67
GO:0005773 vacuole	3	0.328396	10.714	0.004	Cellular Component	GO:0005773	vacuole	0.113579	0.328396	0	3	3	679
GO:0031463 Cul3-RING ubiquitin ligase complex	1	0.328396	3.571	0.014	Cellular Component	GO:0031463	Cul3-RING ubiquitin ligase complex	0.113912	0.328396	0	1	1	69
GO:0071944 cell periphery	11	0.328396	39.286	0.003	Cellular Component	GO:0071944	cell periphery	0.117239	0.328396	2	9	11	4391
GO:0031252 cell leading edge	2	0.328396	7.143	0.006	Cellular Component	GO:0031252	cell leading edge	0.117253	0.328396	0	2	2	338
GO:0031594 neuromuscular junction	1	0.328396	3.571	0.014	Cellular Component	GO:0031594	neuromuscular junction	0.120117	0.328396	0	1	1	73
GO:0044291 cell-cell contact zone	1	0.328396	3.571	0.014	Cellular Component	GO:0044291	cell-cell contact zone	0.120117	0.328396	0	1	1	73
GO:0099081 supramolecular polymer	3	0.328396	10.714	0.004	Cellular Component	GO:0099081	supramolecular polymer	0.124219	0.328396	1	2	3	707
GO:0099512 supramolecular fiber	3	0.328396	10.714	0.004	Cellular Component	GO:0099512	supramolecular fiber	0.124219	0.328396	1	2	3	707
GO:0005774 vacuolar membrane	2	0.328396	7.143	0.006	Cellular Component	GO:0005774	vacuolar membrane	0.126499	0.328396	0	2	2	354
GO:0005874 microtubule	2	0.328396	7.143	0.006	Cellular Component	GO:0005874	microtubule	0.127083	0.328396	0	2	2	355
GO:0005886 plasma membrane	10	0.328396	35.714	0.003	Cellular Component	GO:0005886	plasma membrane	0.127799	0.328396	2	8	10	3945
GO:0022884 macromolecule transmembrane transporter activity	1	0.328905	2.326	0.01	Molecular Function	GO:0022884	macromolecule transmembrane transporter activity	0.204035	0.328905	0	1	1	102
GO:0033036 macromolecule localization	12	0.329522	31.579	0.003	Biological Process	GO:0033036	macromolecule localization	0.0467535	0.329522	1	11	12	3470
GO:0036159 inner dynein arm assembly	1	0.329522	2.632	0.043	Biological Process	GO:0036159	inner dynein arm assembly	0.0471833	0.329522	0	1	1	23
GO:1901380 negative regulation of potassium ion transmembrane transport	1	0.329522	2.632	0.043	Biological Process	GO:1901380	negative regulation of potassium ion transmembrane transport	0.0471833	0.329522	0	1	1	23
GO:1903020 positive regulation of glycoprotein metabolic process	1	0.329522	2.632	0.043	Biological Process	GO:1903020	positive regulation of glycoprotein metabolic process	0.0471833	0.329522	0	1	1	23
GO:0140657 ATP-dependent activity	4	0.334106	9.302	0.004	Molecular Function	GO:0140657	ATP-dependent activity	0.208091	0.334106	1	3	4	1057
GO:0005200 structural constituent of cytoskeleton	1	0.334366	2.326	0.009	Molecular Function	GO:0005200	structural constituent of cytoskeleton	0.211146	0.334366	0	1	1	106
GO:0016866 intramolecular transferase activity	1	0.334366	2.326	0.009	Molecular Function	GO:0016866	intramolecular transferase activity	0.211146	0.334366	0	1	1	106
GO:1901505 carbohydrate derivative transmembrane transporter activity	1	0.334366	2.326	0.009	Molecular Function	GO:1901505	carbohydrate derivative transmembrane transporter activity	0.212914	0.334366	0	1	1	107
GO:0003777 microtubule motor activity	1	0.334366	2.326	0.009	Molecular Function	GO:0003777	microtubule motor activity	0.214678	0.334366	0	1	1	108
GO:0050660 flavin adenine dinucleotide binding	1	0.334366	2.326	0.009	Molecular Function	GO:0050660	flavin adenine dinucleotide binding	0.214678	0.334366	0	1	1	108
GO:0000166 nucleotide binding	11	0.334366	25.581	0.003	Molecular Function	GO:0000166	nucleotide binding	0.216198	0.334366	1	10	11	3811
GO:1901265 nucleoside phosphate binding	11	0.334366	25.581	0.003	Molecular Function	GO:1901265	nucleoside phosphate binding	0.216198	0.334366	1	10	11	3811
GO:0016209 antioxidant activity	1	0.334366	2.326	0.009	Molecular Function	GO:0016209	antioxidant activity	0.216439	0.334366	0	1	1	109
GO:0099094 ligand-gated cation channel activity	1	0.334366	2.326	0.009	Molecular Function	GO:0099094	ligand-gated cation channel activity	0.216439	0.334366	1	0	1	109
GO:0004519 endonuclease activity	2	0.334366	4.651	0.005	Molecular Function	GO:0004519	endonuclease activity	0.21655	0.334366	0	2	2	391
GO:0050145 nucleoside monophosphate kinase activity	1	0.33562	2.326	0.009	Molecular Function	GO:0050145	nucleoside monophosphate kinase activity	0.218195	0.33562	0	1	1	110
GO:0016709 oxidoreductase activity, acting on paired donors, with incorporation or reduction of molecular oxygen, NAD(P)H as one donor, and incorporation of one atom of oxygen	1	0.336834	2.326	0.009	Molecular Function	GO:0016709	oxidoreductase activity, acting on paired donors, with incorporation or reduction of molecular oxygen, NAD(P)H as one donor, and incorporation of one atom of oxygen	0.219947	0.336834	0	1	1	111
GO:0005085 guanyl-nucleotide exchange factor activity	2	0.336834	4.651	0.005	Molecular Function	GO:0005085	guanyl-nucleotide exchange factor activity	0.220656	0.336834	1	1	2	396
GO:0033230 ABC-type cysteine transporter activity	1	0.337146	2.326	0.009	Molecular Function	GO:0033230	ABC-type cysteine transporter activity	0.221696	0.337146	0	1	1	112
GO:0015424 ABC-type amino acid transporter activity	1	0.337254	2.326	0.009	Molecular Function	GO:0015424	ABC-type amino acid transporter activity	0.223441	0.337254	0	1	1	113
GO:0033229 cysteine transmembrane transporter activity	1	0.337254	2.326	0.009	Molecular Function	GO:0033229	cysteine transmembrane transporter activity	0.223441	0.337254	0	1	1	113
GO:0046914 transition metal ion binding	6	0.338698	13.953	0.003	Molecular Function	GO:0046914	transition metal ion binding	0.225367	0.338698	0	6	6	1846
GO:0033283 ATPase-coupled organic acid transmembrane transporter activity	1	0.338698	2.326	0.009	Molecular Function	GO:0033283	ATPase-coupled organic acid transmembrane transporter activity	0.226919	0.338698	0	1	1	115
GO:0033284 ATPase-coupled carboxylic acid transmembrane transporter activity	1	0.338698	2.326	0.009	Molecular Function	GO:0033284	ATPase-coupled carboxylic acid transmembrane transporter activity	0.226919	0.338698	0	1	1	115
GO:0043202 lysosomal lumen	1	0.339834	3.571	0.012	Cellular Component	GO:0043202	lysosomal lumen	0.133925	0.339834	0	1	1	82
GO:0032559 adenyl ribonucleotide binding	9	0.340723	20.93	0.003	Molecular Function	GO:0032559	adenyl ribonucleotide binding	0.229121	0.340723	1	8	9	3044
GO:0098772 molecular function regulator	6	0.341029	13.953	0.003	Molecular Function	GO:0098772	molecular function regulator	0.230174	0.341029	1	5	6	1859
GO:0030449 regulation of complement activation	1	0.341663	2.632	0.042	Biological Process	GO:0030449	regulation of complement activation	0.0491848	0.341663	1	0	1	24
GO:0044325 transmembrane transporter binding	1	0.342636	2.326	0.008	Molecular Function	GO:0044325	transmembrane transporter binding	0.232108	0.342636	0	1	1	118
GO:0030554 adenyl nucleotide binding	9	0.342668	20.93	0.003	Molecular Function	GO:0030554	adenyl nucleotide binding	0.233262	0.342668	1	8	9	3058
GO:0099106 ion channel regulator activity	1	0.342668	2.326	0.008	Molecular Function	GO:0099106	ion channel regulator activity	0.23383	0.342668	0	1	1	119
GO:0005254 chloride channel activity	1	0.342714	2.326	0.008	Molecular Function	GO:0005254	chloride channel activity	0.235549	0.342714	0	1	1	120
GO:0015318 inorganic molecular entity transmembrane transporter activity	5	0.342714	11.628	0.003	Molecular Function	GO:0015318	inorganic molecular entity transmembrane transporter activity	0.236729	0.342714	2	3	5	1492
GO:0005543 phospholipid binding	2	0.342714	4.651	0.005	Molecular Function	GO:0005543	phospholipid binding	0.237145	0.342714	0	2	2	416
GO:0000099 sulfur amino acid transmembrane transporter activity	1	0.342714	2.326	0.008	Molecular Function	GO:0000099	sulfur amino acid transmembrane transporter activity	0.237263	0.342714	0	1	1	121
GO:0016853 isomerase activity	2	0.345055	4.651	0.005	Molecular Function	GO:0016853	isomerase activity	0.240454	0.345055	0	2	2	420
GO:0015267 channel activity	3	0.345055	6.977	0.004	Molecular Function	GO:0015267	channel activity	0.240597	0.345055	1	2	3	762
GO:0022803 passive transmembrane transporter activity	3	0.345162	6.977	0.004	Molecular Function	GO:0022803	passive transmembrane transporter activity	0.241793	0.345162	1	2	3	764
GO:0016247 channel regulator activity	1	0.345162	2.326	0.008	Molecular Function	GO:0016247	channel regulator activity	0.242385	0.345162	0	1	1	124
GO:0005253 anion channel activity	1	0.346359	2.326	0.008	Molecular Function	GO:0005253	anion channel activity	0.244084	0.346359	0	1	1	125
GO:0043436 oxoacid metabolic process	7	0.346483	18.421	0.004	Biological Process	GO:0043436	oxoacid metabolic process	0.0508688	0.346483	1	6	7	1634
GO:0001887 selenium compound metabolic process	1	0.346483	2.632	0.04	Biological Process	GO:0001887	selenium compound metabolic process	0.0511822	0.346483	0	1	1	25
GO:0050892 intestinal absorption	1	0.346483	2.632	0.04	Biological Process	GO:0050892	intestinal absorption	0.0511822	0.346483	0	1	1	25
GO:2000257 regulation of protein activation cascade	1	0.346483	2.632	0.04	Biological Process	GO:2000257	regulation of protein activation cascade	0.0511822	0.346483	1	0	1	25
GO:0007030 Golgi organization	2	0.346483	5.263	0.011	Biological Process	GO:0007030	Golgi organization	0.051479	0.346483	1	1	2	174
GO:0051099 positive regulation of binding	2	0.346483	5.263	0.011	Biological Process	GO:0051099	positive regulation of binding	0.051479	0.346483	0	2	2	174
GO:0070820 tertiary granule	1	0.347057	3.571	0.012	Cellular Component	GO:0070820	tertiary granule	0.138481	0.347057	1	0	1	85
GO:0005262 calcium channel activity	1	0.348107	2.326	0.008	Molecular Function	GO:0005262	calcium channel activity	0.247472	0.348107	1	0	1	127
GO:0042887 amide transmembrane transporter activity	1	0.348107	2.326	0.008	Molecular Function	GO:0042887	amide transmembrane transporter activity	0.247472	0.348107	0	1	1	127
GO:0003779 actin binding	2	0.348107	4.651	0.005	Molecular Function	GO:0003779	actin binding	0.247907	0.348107	0	2	2	429
GO:0034219 carbohydrate transmembrane transport	2	0.348231	5.263	0.011	Biological Process	GO:0034219	carbohydrate transmembrane transport	0.0520067	0.348231	0	2	2	175
GO:0030546 signaling receptor activator activity	2	0.349218	4.651	0.005	Molecular Function	GO:0030546	signaling receptor activator activity	0.249565	0.349218	0	2	2	431
GO:0015036 disulfide oxidoreductase activity	1	0.349795	2.326	0.008	Molecular Function	GO:0015036	disulfide oxidoreductase activity	0.250845	0.349795	0	1	1	129
GO:0034308 primary alcohol metabolic process	2	0.352423	5.263	0.011	Biological Process	GO:0034308	primary alcohol metabolic process	0.053068	0.352423	1	1	2	177
GO:0010742 macrophage derived foam cell differentiation	1	0.352423	2.632	0.038	Biological Process	GO:0010742	macrophage derived foam cell differentiation	0.0531755	0.352423	0	1	1	26
GO:0045111 intermediate filament cytoskeleton	1	0.352888	3.571	0.011	Cellular Component	GO:0045111	intermediate filament cytoskeleton	0.144519	0.352888	1	0	1	89
GO:0005576 extracellular region	6	0.352888	21.429	0.003	Cellular Component	GO:0005576	extracellular region	0.145717	0.352888	2	4	6	2076
GO:0031234 extrinsic component of cytoplasmic side of plasma membrane	1	0.352888	3.571	0.011	Cellular Component	GO:0031234	extrinsic component of cytoplasmic side of plasma membrane	0.146023	0.352888	0	1	1	90
GO:0006699 bile acid biosynthetic process	1	0.353513	2.632	0.037	Biological Process	GO:0006699	bile acid biosynthetic process	0.0551647	0.353513	0	1	1	27
GO:0019305 dTDP-rhamnose biosynthetic process	1	0.353513	2.632	0.037	Biological Process	GO:0019305	dTDP-rhamnose biosynthetic process	0.0551647	0.353513	0	1	1	27
GO:0046383 dTDP-rhamnose metabolic process	1	0.353513	2.632	0.037	Biological Process	GO:0046383	dTDP-rhamnose metabolic process	0.0551647	0.353513	0	1	1	27
GO:0090077 foam cell differentiation	1	0.353513	2.632	0.037	Biological Process	GO:0090077	foam cell differentiation	0.0551647	0.353513	0	1	1	27
GO:0043393 regulation of protein binding	2	0.353513	5.263	0.011	Biological Process	GO:0043393	regulation of protein binding	0.055755	0.353513	0	2	2	182
GO:0006082 organic acid metabolic process	7	0.353513	18.421	0.004	Biological Process	GO:0006082	organic acid metabolic process	0.0560747	0.353513	1	6	7	1670
GO:0045860 positive regulation of protein kinase activity	3	0.353513	7.895	0.007	Biological Process	GO:0045860	positive regulation of protein kinase activity	0.0564832	0.353513	0	3	3	417
GO:0048667 cell morphogenesis involved in neuron differentiation	4	0.353513	10.526	0.006	Biological Process	GO:0048667	cell morphogenesis involved in neuron differentiation	0.0568946	0.353513	0	4	4	696
GO:0001941 postsynaptic membrane organization	1	0.353513	2.632	0.036	Biological Process	GO:0001941	postsynaptic membrane organization	0.0571499	0.353513	0	1	1	28
GO:0009243 O antigen biosynthetic process	1	0.353513	2.632	0.036	Biological Process	GO:0009243	O antigen biosynthetic process	0.0571499	0.353513	0	1	1	28
GO:0009244 lipopolysaccharide core region biosynthetic process	1	0.353513	2.632	0.036	Biological Process	GO:0009244	lipopolysaccharide core region biosynthetic process	0.0571499	0.353513	0	1	1	28
GO:0034383 low-density lipoprotein particle clearance	1	0.353513	2.632	0.036	Biological Process	GO:0034383	low-density lipoprotein particle clearance	0.0571499	0.353513	0	1	1	28
GO:0046401 lipopolysaccharide core region metabolic process	1	0.353513	2.632	0.036	Biological Process	GO:0046401	lipopolysaccharide core region metabolic process	0.0571499	0.353513	0	1	1	28
GO:0046402 O antigen metabolic process	1	0.353513	2.632	0.036	Biological Process	GO:0046402	O antigen metabolic process	0.0571499	0.353513	0	1	1	28
GO:0016782 transferase activity, transferring sulphur-containing groups	1	0.355581	2.326	0.008	Molecular Function	GO:0016782	transferase activity, transferring sulphur-containing groups	0.255877	0.355581	1	0	1	132
GO:0048813 dendrite morphogenesis	2	0.356703	5.263	0.011	Biological Process	GO:0048813	dendrite morphogenesis	0.0584895	0.356703	0	2	2	187
GO:0050770 regulation of axonogenesis	2	0.356703	5.263	0.011	Biological Process	GO:0050770	regulation of axonogenesis	0.0584895	0.356703	0	2	2	187
GO:0070507 regulation of microtubule cytoskeleton organization	2	0.356703	5.263	0.011	Biological Process	GO:0070507	regulation of microtubule cytoskeleton organization	0.0584895	0.356703	0	2	2	187
GO:0010718 positive regulation of epithelial to mesenchymal transition	1	0.357261	2.632	0.034	Biological Process	GO:0010718	positive regulation of epithelial to mesenchymal transition	0.059131	0.357261	0	1	1	29
GO:0035235 ionotropic glutamate receptor signaling pathway	1	0.357261	2.632	0.034	Biological Process	GO:0035235	ionotropic glutamate receptor signaling pathway	0.059131	0.357261	0	1	1	29
GO:0048878 chemical homeostasis	5	0.357565	13.158	0.005	Biological Process	GO:0048878	chemical homeostasis	0.0603937	0.357565	1	4	5	1020
GO:0007202 activation of phospholipase C activity	1	0.357565	2.632	0.033	Biological Process	GO:0007202	activation of phospholipase C activity	0.0611081	0.357565	0	1	1	30
GO:0010765 positive regulation of sodium ion transport	1	0.357565	2.632	0.033	Biological Process	GO:0010765	positive regulation of sodium ion transport	0.0611081	0.357565	0	1	1	30
GO:0043267 negative regulation of potassium ion transport	1	0.357565	2.632	0.033	Biological Process	GO:0043267	negative regulation of potassium ion transport	0.0611081	0.357565	0	1	1	30
GO:0046451 diaminopimelate metabolic process	1	0.357565	2.632	0.033	Biological Process	GO:0046451	diaminopimelate metabolic process	0.0611081	0.357565	0	1	1	30
GO:0051068 dihydrolipoamide metabolic process	1	0.357565	2.632	0.033	Biological Process	GO:0051068	dihydrolipoamide metabolic process	0.0611081	0.357565	0	1	1	30
GO:0071827 plasma lipoprotein particle organization	1	0.357565	2.632	0.033	Biological Process	GO:0071827	plasma lipoprotein particle organization	0.0611081	0.357565	0	1	1	30
GO:0030545 signaling receptor regulator activity	2	0.360045	4.651	0.005	Molecular Function	GO:0030545	signaling receptor regulator activity	0.260352	0.360045	0	2	2	444
GO:0016776 phosphotransferase activity, phosphate group as acceptor	1	0.360045	2.326	0.007	Molecular Function	GO:0016776	phosphotransferase activity, phosphate group as acceptor	0.260876	0.360045	0	1	1	135
GO:0032409 regulation of transporter activity	2	0.362577	5.263	0.01	Biological Process	GO:0032409	regulation of transporter activity	0.0623951	0.362577	0	2	2	194
GO:0050807 regulation of synapse organization	2	0.362577	5.263	0.01	Biological Process	GO:0050807	regulation of synapse organization	0.0629602	0.362577	0	2	2	195
GO:0006956 complement activation	1	0.362577	2.632	0.032	Biological Process	GO:0006956	complement activation	0.0630811	0.362577	1	0	1	31
GO:0099601 regulation of neurotransmitter receptor activity	1	0.362577	2.632	0.032	Biological Process	GO:0099601	regulation of neurotransmitter receptor activity	0.0630811	0.362577	0	1	1	31
GO:0008015 blood circulation	3	0.363742	7.895	0.007	Biological Process	GO:0008015	blood circulation	0.0635639	0.363742	0	3	3	438
GO:0015175 neutral amino acid transmembrane transporter activity	1	0.363768	2.326	0.007	Molecular Function	GO:0015175	neutral amino acid transmembrane transporter activity	0.265843	0.363768	0	1	1	138
GO:0016757 glycosyltransferase activity	2	0.363768	4.651	0.004	Molecular Function	GO:0016757	glycosyltransferase activity	0.266165	0.363768	1	1	2	451
GO:0008233 peptidase activity	4	0.363768	9.302	0.003	Molecular Function	GO:0008233	peptidase activity	0.266282	0.363768	1	3	4	1177
GO:0000123 histone acetyltransferase complex	1	0.365756	3.571	0.011	Cellular Component	GO:0000123	histone acetyltransferase complex	0.153501	0.365756	1	0	1	95
GO:0012505 endomembrane system	9	0.365756	32.143	0.003	Cellular Component	GO:0012505	endomembrane system	0.155207	0.365756	1	8	9	3587
GO:0043005 neuron projection	4	0.365756	14.286	0.003	Cellular Component	GO:0043005	neuron projection	0.156753	0.365756	0	4	4	1209
GO:0016021 integral component of membrane	12	0.368055	42.857	0.002	Cellular Component	GO:0016021	integral component of membrane	0.161153	0.368055	3	9	12	5182
GO:0031248 protein acetyltransferase complex	1	0.368055	3.571	0.01	Cellular Component	GO:0031248	protein acetyltransferase complex	0.163865	0.368055	1	0	1	102
GO:1902493 acetyltransferase complex	1	0.368055	3.571	0.01	Cellular Component	GO:1902493	acetyltransferase complex	0.163865	0.368055	1	0	1	102
GO:0005903 brush border	1	0.368055	3.571	0.01	Cellular Component	GO:0005903	brush border	0.165335	0.368055	0	1	1	103
GO:0033643 host cell part	1	0.368055	3.571	0.01	Cellular Component	GO:0033643	host cell part	0.166803	0.368055	0	1	1	104
GO:0046782 regulation of viral transcription	1	0.368996	2.632	0.031	Biological Process	GO:0046782	regulation of viral transcription	0.06505	0.368996	0	1	1	32
GO:0071825 protein-lipid complex subunit organization	1	0.368996	2.632	0.031	Biological Process	GO:0071825	protein-lipid complex subunit organization	0.06505	0.368996	0	1	1	32
GO:0042581 specific granule	1	0.37049	3.571	0.009	Cellular Component	GO:0042581	specific granule	0.169732	0.37049	1	0	1	106
GO:0022836 gated channel activity	2	0.371429	4.651	0.004	Molecular Function	GO:0022836	gated channel activity	0.272811	0.371429	1	1	2	459
GO:0003179 heart valve morphogenesis	1	0.372257	2.632	0.03	Biological Process	GO:0003179	heart valve morphogenesis	0.067015	0.372257	0	1	1	33
GO:0061844 antimicrobial humoral immune response mediated by antimicrobial peptide	1	0.372257	2.632	0.03	Biological Process	GO:0061844	antimicrobial humoral immune response mediated by antimicrobial peptide	0.067015	0.372257	0	1	1	33
GO:0003013 circulatory system process	3	0.372257	7.895	0.007	Biological Process	GO:0003013	circulatory system process	0.0670758	0.372257	0	3	3	448
GO:0033674 positive regulation of kinase activity	3	0.372257	7.895	0.007	Biological Process	GO:0033674	positive regulation of kinase activity	0.0677888	0.372257	0	3	3	450
GO:0048812 neuron projection morphogenesis	4	0.372257	10.526	0.005	Biological Process	GO:0048812	neuron projection morphogenesis	0.0679107	0.372257	0	4	4	739
GO:0032869 cellular response to insulin stimulus	2	0.372257	5.263	0.01	Biological Process	GO:0032869	cellular response to insulin stimulus	0.0687076	0.372257	0	2	2	205
GO:0044058 regulation of digestive system process	1	0.372257	2.632	0.029	Biological Process	GO:0044058	regulation of digestive system process	0.0689759	0.372257	0	1	1	34
GO:0043648 dicarboxylic acid metabolic process	2	0.372257	5.263	0.01	Biological Process	GO:0043648	dicarboxylic acid metabolic process	0.0692918	0.372257	0	2	2	206
GO:0050803 regulation of synapse structure or activity	2	0.372257	5.263	0.01	Biological Process	GO:0050803	regulation of synapse structure or activity	0.0692918	0.372257	0	2	2	206
GO:0030001 metal ion transport	5	0.372257	13.158	0.005	Biological Process	GO:0030001	metal ion transport	0.0705096	0.372257	1	4	5	1067
GO:0033344 cholesterol efflux	1	0.372257	2.632	0.029	Biological Process	GO:0033344	cholesterol efflux	0.0709328	0.372257	0	1	1	35
GO:0070839 metal ion export	1	0.372257	2.632	0.029	Biological Process	GO:0070839	metal ion export	0.0709328	0.372257	0	1	1	35
GO:0120039 plasma membrane bounded cell projection morphogenesis	4	0.372257	10.526	0.005	Biological Process	GO:0120039	plasma membrane bounded cell projection morphogenesis	0.0720009	0.372257	0	4	4	754
GO:0006720 isoprenoid metabolic process	2	0.372257	5.263	0.009	Biological Process	GO:0006720	isoprenoid metabolic process	0.0728312	0.372257	0	2	2	212
GO:0060047 heart contraction	2	0.372257	5.263	0.009	Biological Process	GO:0060047	heart contraction	0.0728312	0.372257	0	2	2	212
GO:0048858 cell projection morphogenesis	4	0.372257	10.526	0.005	Biological Process	GO:0048858	cell projection morphogenesis	0.0728341	0.372257	0	4	4	757
GO:0008206 bile acid metabolic process	1	0.372257	2.632	0.028	Biological Process	GO:0008206	bile acid metabolic process	0.0728857	0.372257	0	1	1	36
GO:0010863 positive regulation of phospholipase C activity	1	0.372257	2.632	0.028	Biological Process	GO:0010863	positive regulation of phospholipase C activity	0.0728857	0.372257	0	1	1	36
GO:0016109 tetraterpenoid biosynthetic process	1	0.372257	2.632	0.028	Biological Process	GO:0016109	tetraterpenoid biosynthetic process	0.0728857	0.372257	0	1	1	36
GO:0016117 carotenoid biosynthetic process	1	0.372257	2.632	0.028	Biological Process	GO:0016117	carotenoid biosynthetic process	0.0728857	0.372257	0	1	1	36
GO:0042952 beta-ketoadipate pathway	1	0.372257	2.632	0.028	Biological Process	GO:0042952	beta-ketoadipate pathway	0.0728857	0.372257	0	1	1	36
GO:0006820 anion transport	4	0.372257	10.526	0.005	Biological Process	GO:0006820	anion transport	0.0736724	0.372257	1	3	4	760
GO:0016108 tetraterpenoid metabolic process	1	0.372257	2.632	0.027	Biological Process	GO:0016108	tetraterpenoid metabolic process	0.0748346	0.372257	0	1	1	37
GO:0016116 carotenoid metabolic process	1	0.372257	2.632	0.027	Biological Process	GO:0016116	carotenoid metabolic process	0.0748346	0.372257	0	1	1	37
GO:0016322 neuron remodeling	1	0.372257	2.632	0.027	Biological Process	GO:0016322	neuron remodeling	0.0748346	0.372257	0	1	1	37
GO:0016601 Rac protein signal transduction	1	0.372257	2.632	0.027	Biological Process	GO:0016601	Rac protein signal transduction	0.0748346	0.372257	0	1	1	37
GO:0019083 viral transcription	1	0.372257	2.632	0.027	Biological Process	GO:0019083	viral transcription	0.0748346	0.372257	0	1	1	37
GO:2000649 regulation of sodium ion transmembrane transporter activity	1	0.372257	2.632	0.027	Biological Process	GO:2000649	regulation of sodium ion transmembrane transporter activity	0.0748346	0.372257	0	1	1	37
GO:0010256 endomembrane system organization	3	0.372257	7.895	0.006	Biological Process	GO:0010256	endomembrane system organization	0.07624	0.372257	1	2	3	473
GO:0071702 organic substance transport	11	0.372257	28.947	0.003	Biological Process	GO:0071702	organic substance transport	0.0763543	0.372257	1	10	11	3335
GO:0001556 oocyte maturation	1	0.372257	2.632	0.026	Biological Process	GO:0001556	oocyte maturation	0.0767795	0.372257	0	1	1	38
GO:0034381 plasma lipoprotein particle clearance	1	0.372257	2.632	0.026	Biological Process	GO:0034381	plasma lipoprotein particle clearance	0.0767795	0.372257	0	1	1	38
GO:0042982 amyloid precursor protein metabolic process	1	0.372257	2.632	0.026	Biological Process	GO:0042982	amyloid precursor protein metabolic process	0.0767795	0.372257	0	1	1	38
GO:0046460 neutral lipid biosynthetic process	1	0.372257	2.632	0.026	Biological Process	GO:0046460	neutral lipid biosynthetic process	0.0767795	0.372257	0	1	1	38
GO:0046463 acylglycerol biosynthetic process	1	0.372257	2.632	0.026	Biological Process	GO:0046463	acylglycerol biosynthetic process	0.0767795	0.372257	0	1	1	38
GO:0061001 regulation of dendritic spine morphogenesis	1	0.372257	2.632	0.026	Biological Process	GO:0061001	regulation of dendritic spine morphogenesis	0.0767795	0.372257	0	1	1	38
GO:1900274 regulation of phospholipase C activity	1	0.372257	2.632	0.026	Biological Process	GO:1900274	regulation of phospholipase C activity	0.0767795	0.372257	0	1	1	38
GO:0003015 heart process	2	0.372257	5.263	0.009	Biological Process	GO:0003015	heart process	0.077034	0.372257	0	2	2	219
GO:2000027 regulation of animal organ morphogenesis	2	0.372257	5.263	0.009	Biological Process	GO:2000027	regulation of animal organ morphogenesis	0.077034	0.372257	0	2	2	219
GO:0022604 regulation of cell morphogenesis	3	0.372257	7.895	0.006	Biological Process	GO:0022604	regulation of cell morphogenesis	0.0773758	0.372257	0	3	3	476
GO:0008582 regulation of synaptic assembly at neuromuscular junction	1	0.372257	2.632	0.026	Biological Process	GO:0008582	regulation of synaptic assembly at neuromuscular junction	0.0787205	0.372257	0	1	1	39
GO:0050832 defense response to fungus	1	0.372257	2.632	0.026	Biological Process	GO:0050832	defense response to fungus	0.0787205	0.372257	0	1	1	39
GO:0051491 positive regulation of filopodium assembly	1	0.372257	2.632	0.026	Biological Process	GO:0051491	positive regulation of filopodium assembly	0.0787205	0.372257	0	1	1	39
GO:1902667 regulation of axon guidance	1	0.372257	2.632	0.026	Biological Process	GO:1902667	regulation of axon guidance	0.0787205	0.372257	0	1	1	39
GO:2000273 positive regulation of signaling receptor activity	1	0.372257	2.632	0.026	Biological Process	GO:2000273	positive regulation of signaling receptor activity	0.0787205	0.372257	0	1	1	39
GO:0032990 cell part morphogenesis	4	0.372257	10.526	0.005	Biological Process	GO:0032990	cell part morphogenesis	0.0788073	0.372257	0	4	4	778
GO:1904949 ATPase complex	1	0.372851	3.571	0.009	Cellular Component	GO:1904949	ATPase complex	0.17265	0.372851	0	1	1	108
GO:0031224 intrinsic component of membrane	12	0.375647	42.857	0.002	Cellular Component	GO:0031224	intrinsic component of membrane	0.179137	0.375647	3	9	12	5280
GO:0055051 ATP-binding cassette (ABC) transporter complex, integrated substrate binding	1	0.375647	3.571	0.009	Cellular Component	GO:0055051	ATP-binding cassette (ABC) transporter complex, integrated substrate binding	0.179904	0.375647	0	1	1	113
GO:0018995 host cellular component	1	0.375647	3.571	0.009	Cellular Component	GO:0018995	host cellular component	0.181347	0.375647	0	1	1	114
GO:0043657 host cell	1	0.375647	3.571	0.009	Cellular Component	GO:0043657	host cell	0.181347	0.375647	0	1	1	114
GO:0055052 ATP-binding cassette (ABC) transporter complex, substrate-binding subunit-containing	1	0.377757	3.571	0.009	Cellular Component	GO:0055052	ATP-binding cassette (ABC) transporter complex, substrate-binding subunit-containing	0.184226	0.377757	0	1	1	116
GO:0010559 regulation of glycoprotein biosynthetic process	1	0.379616	2.632	0.025	Biological Process	GO:0010559	regulation of glycoprotein biosynthetic process	0.0806574	0.379616	0	1	1	40
GO:0010975 regulation of neuron projection development	3	0.380443	7.895	0.006	Biological Process	GO:0010975	regulation of neuron projection development	0.0816053	0.380443	0	3	3	487
GO:0042908 xenobiotic transport	2	0.380443	5.263	0.009	Biological Process	GO:0042908	xenobiotic transport	0.0819301	0.380443	0	2	2	227
GO:0002920 regulation of humoral immune response	1	0.380443	2.632	0.024	Biological Process	GO:0002920	regulation of humoral immune response	0.0825904	0.380443	1	0	1	41
GO:0018149 peptide cross-linking	1	0.380443	2.632	0.024	Biological Process	GO:0018149	peptide cross-linking	0.0825904	0.380443	0	1	1	41
GO:0048662 negative regulation of smooth muscle cell proliferation	1	0.380443	2.632	0.024	Biological Process	GO:0048662	negative regulation of smooth muscle cell proliferation	0.0825904	0.380443	0	1	1	41
GO:0070286 axonemal dynein complex assembly	1	0.380443	2.632	0.024	Biological Process	GO:0070286	axonemal dynein complex assembly	0.0825904	0.380443	0	1	1	41
GO:0031256 leading edge membrane	1	0.382679	3.571	0.008	Cellular Component	GO:0031256	leading edge membrane	0.189955	0.382679	0	1	1	120
GO:0005615 extracellular space	3	0.382679	10.714	0.003	Cellular Component	GO:0005615	extracellular space	0.190397	0.382679	1	2	3	865
GO:0046872 metal ion binding	12	0.383365	27.907	0.003	Molecular Function	GO:0046872	metal ion binding	0.283356	0.383365	2	10	12	4476
GO:0019205 nucleobase-containing compound kinase activity	1	0.383365	2.326	0.007	Molecular Function	GO:0019205	nucleobase-containing compound kinase activity	0.283775	0.383365	0	1	1	149
GO:0015075 ion transmembrane transporter activity	5	0.383365	11.628	0.003	Molecular Function	GO:0015075	ion transmembrane transporter activity	0.284979	0.383365	2	3	5	1604
GO:0019843 rRNA binding	1	0.383365	2.326	0.007	Molecular Function	GO:0019843	rRNA binding	0.285384	0.383365	0	1	1	150
GO:0000105 histidine biosynthetic process	1	0.385231	2.632	0.024	Biological Process	GO:0000105	histidine biosynthetic process	0.0845194	0.385231	0	1	1	42
GO:0003170 heart valve development	1	0.385231	2.632	0.024	Biological Process	GO:0003170	heart valve development	0.0845194	0.385231	0	1	1	42
GO:1903018 regulation of glycoprotein metabolic process	1	0.385231	2.632	0.024	Biological Process	GO:1903018	regulation of glycoprotein metabolic process	0.0845194	0.385231	0	1	1	42
GO:0017111 nucleoside-triphosphatase activity	4	0.386852	9.302	0.003	Molecular Function	GO:0017111	nucleoside-triphosphatase activity	0.288939	0.386852	1	3	4	1222
GO:0031111 negative regulation of microtubule polymerization or depolymerization	1	0.389109	2.632	0.023	Biological Process	GO:0031111	negative regulation of microtubule polymerization or depolymerization	0.0864445	0.389109	0	1	1	43
GO:0032886 regulation of microtubule-based process	2	0.389109	5.263	0.009	Biological Process	GO:0032886	regulation of microtubule-based process	0.0869212	0.389109	0	2	2	235
GO:0051701 biological process involved in interaction with host	2	0.389109	5.263	0.008	Biological Process	GO:0051701	biological process involved in interaction with host	0.0881833	0.389109	1	1	2	237
GO:0007264 small GTPase mediated signal transduction	3	0.389109	7.895	0.006	Biological Process	GO:0007264	small GTPase mediated signal transduction	0.0883381	0.389109	1	2	3	504
GO:0006537 glutamate biosynthetic process	1	0.389109	2.632	0.023	Biological Process	GO:0006537	glutamate biosynthetic process	0.0883657	0.389109	0	1	1	44
GO:0007616 long-term memory	1	0.389109	2.632	0.023	Biological Process	GO:0007616	long-term memory	0.0883657	0.389109	0	1	1	44
GO:0009226 nucleotide-sugar biosynthetic process	1	0.389109	2.632	0.023	Biological Process	GO:0009226	nucleotide-sugar biosynthetic process	0.0883657	0.389109	0	1	1	44
GO:0009303 rRNA transcription	1	0.389109	2.632	0.023	Biological Process	GO:0009303	rRNA transcription	0.0883657	0.389109	0	1	1	44
GO:0050830 defense response to Gram-positive bacterium	1	0.389109	2.632	0.023	Biological Process	GO:0050830	defense response to Gram-positive bacterium	0.0883657	0.389109	0	1	1	44
GO:1904396 regulation of neuromuscular junction development	1	0.389109	2.632	0.023	Biological Process	GO:1904396	regulation of neuromuscular junction development	0.0883657	0.389109	0	1	1	44
GO:0043225 ATPase-coupled inorganic anion transmembrane transporter activity	1	0.389367	2.326	0.006	Molecular Function	GO:0043225	ATPase-coupled inorganic anion transmembrane transporter activity	0.291784	0.389367	0	1	1	154
GO:0005930 axoneme	1	0.391172	3.571	0.008	Cellular Component	GO:0005930	axoneme	0.197062	0.391172	0	1	1	125
GO:0097014 ciliary plasm	1	0.391172	3.571	0.008	Cellular Component	GO:0097014	ciliary plasm	0.198476	0.391172	0	1	1	126
GO:1901682 sulfur compound transmembrane transporter activity	1	0.39231	2.326	0.006	Molecular Function	GO:1901682	sulfur compound transmembrane transporter activity	0.294963	0.39231	0	1	1	156
GO:0072376 protein activation cascade	1	0.396208	2.632	0.022	Biological Process	GO:0072376	protein activation cascade	0.0902829	0.396208	1	0	1	45
GO:0051347 positive regulation of transferase activity	3	0.39679	7.895	0.006	Biological Process	GO:0051347	positive regulation of transferase activity	0.0915869	0.39679	0	3	3	512
GO:0007435 salivary gland morphogenesis	1	0.39679	2.632	0.022	Biological Process	GO:0007435	salivary gland morphogenesis	0.0921962	0.39679	0	1	1	46
GO:0015691 cadmium ion transport	1	0.39679	2.632	0.022	Biological Process	GO:0015691	cadmium ion transport	0.0921962	0.39679	1	0	1	46
GO:0060999 positive regulation of dendritic spine development	1	0.39679	2.632	0.022	Biological Process	GO:0060999	positive regulation of dendritic spine development	0.0921962	0.39679	0	1	1	46
GO:1902305 regulation of sodium ion transmembrane transport	1	0.39679	2.632	0.022	Biological Process	GO:1902305	regulation of sodium ion transmembrane transport	0.0921962	0.39679	0	1	1	46
GO:0010518 positive regulation of phospholipase activity	1	0.39679	2.632	0.021	Biological Process	GO:0010518	positive regulation of phospholipase activity	0.0941055	0.39679	0	1	1	47
GO:0043113 receptor clustering	1	0.39679	2.632	0.021	Biological Process	GO:0043113	receptor clustering	0.0941055	0.39679	0	1	1	47
GO:0015718 monocarboxylic acid transport	2	0.39679	5.263	0.008	Biological Process	GO:0015718	monocarboxylic acid transport	0.0945764	0.39679	0	2	2	247
GO:0000904 cell morphogenesis involved in differentiation	4	0.39679	10.526	0.005	Biological Process	GO:0000904	cell morphogenesis involved in differentiation	0.0959128	0.39679	0	4	4	834
GO:0008347 glial cell migration	1	0.39679	2.632	0.021	Biological Process	GO:0008347	glial cell migration	0.096011	0.39679	0	1	1	48
GO:0019835 cytolysis	1	0.39679	2.632	0.021	Biological Process	GO:0019835	cytolysis	0.096011	0.39679	1	0	1	48
GO:0030493 bacteriochlorophyll metabolic process	1	0.39679	2.632	0.021	Biological Process	GO:0030493	bacteriochlorophyll metabolic process	0.096011	0.39679	0	1	1	48
GO:0030494 bacteriochlorophyll biosynthetic process	1	0.39679	2.632	0.021	Biological Process	GO:0030494	bacteriochlorophyll biosynthetic process	0.096011	0.39679	0	1	1	48
GO:0006071 glycerol metabolic process	1	0.39679	2.632	0.02	Biological Process	GO:0006071	glycerol metabolic process	0.0979126	0.39679	0	1	1	49
GO:0007019 microtubule depolymerization	1	0.39679	2.632	0.02	Biological Process	GO:0007019	microtubule depolymerization	0.0979126	0.39679	0	1	1	49
GO:0060688 regulation of morphogenesis of a branching structure	1	0.39679	2.632	0.02	Biological Process	GO:0060688	regulation of morphogenesis of a branching structure	0.0979126	0.39679	0	1	1	49
GO:1901016 regulation of potassium ion transmembrane transporter activity	1	0.39679	2.632	0.02	Biological Process	GO:1901016	regulation of potassium ion transmembrane transporter activity	0.0979126	0.39679	0	1	1	49
GO:0001523 retinoid metabolic process	1	0.39679	2.632	0.02	Biological Process	GO:0001523	retinoid metabolic process	0.0998102	0.39679	0	1	1	50
GO:0051124 synaptic assembly at neuromuscular junction	1	0.39679	2.632	0.02	Biological Process	GO:0051124	synaptic assembly at neuromuscular junction	0.0998102	0.39679	0	1	1	50
GO:0060193 positive regulation of lipase activity	1	0.39679	2.632	0.02	Biological Process	GO:0060193	positive regulation of lipase activity	0.0998102	0.39679	0	1	1	50
GO:0060997 dendritic spine morphogenesis	1	0.39679	2.632	0.02	Biological Process	GO:0060997	dendritic spine morphogenesis	0.0998102	0.39679	0	1	1	50
GO:0006812 cation transport	6	0.39679	15.789	0.004	Biological Process	GO:0006812	cation transport	0.100176	0.39679	1	5	6	1543
GO:0046336 ethanolamine catabolic process	1	0.39679	2.632	0.02	Biological Process	GO:0046336	ethanolamine catabolic process	0.101704	0.39679	1	0	1	51
GO:0071542 dopaminergic neuron differentiation	1	0.39679	2.632	0.02	Biological Process	GO:0071542	dopaminergic neuron differentiation	0.101704	0.39679	0	1	1	51
GO:0051962 positive regulation of nervous system development	3	0.39679	7.895	0.006	Biological Process	GO:0051962	positive regulation of nervous system development	0.102489	0.39679	0	3	3	538
GO:0006580 ethanolamine metabolic process	1	0.39679	2.632	0.019	Biological Process	GO:0006580	ethanolamine metabolic process	0.103594	0.39679	1	0	1	52
GO:0009620 response to fungus	1	0.39679	2.632	0.019	Biological Process	GO:0009620	response to fungus	0.103594	0.39679	0	1	1	52
GO:0033231 carbohydrate export	1	0.39679	2.632	0.019	Biological Process	GO:0033231	carbohydrate export	0.103594	0.39679	0	1	1	52
GO:0061098 positive regulation of protein tyrosine kinase activity	1	0.39679	2.632	0.019	Biological Process	GO:0061098	positive regulation of protein tyrosine kinase activity	0.103594	0.39679	0	1	1	52
GO:0003008 system process	6	0.39679	15.789	0.004	Biological Process	GO:0003008	system process	0.104016	0.39679	0	6	6	1559
GO:0007409 axonogenesis	3	0.39679	7.895	0.006	Biological Process	GO:0007409	axonogenesis	0.104212	0.39679	0	3	3	542
GO:0016485 protein processing	2	0.39679	5.263	0.008	Biological Process	GO:0016485	protein processing	0.105076	0.39679	2	0	2	263
GO:0032868 response to insulin	2	0.39679	5.263	0.008	Biological Process	GO:0032868	response to insulin	0.105076	0.39679	0	2	2	263
GO:0006012 galactose metabolic process	1	0.39679	2.632	0.019	Biological Process	GO:0006012	galactose metabolic process	0.10548	0.39679	0	1	1	53
GO:0006883 cellular sodium ion homeostasis	1	0.39679	2.632	0.019	Biological Process	GO:0006883	cellular sodium ion homeostasis	0.10548	0.39679	0	1	1	53
GO:0007431 salivary gland development	1	0.39679	2.632	0.019	Biological Process	GO:0007431	salivary gland development	0.10548	0.39679	0	1	1	53
GO:0010517 regulation of phospholipase activity	1	0.39679	2.632	0.019	Biological Process	GO:0010517	regulation of phospholipase activity	0.10548	0.39679	0	1	1	53
GO:0015750 pentose transmembrane transport	1	0.39679	2.632	0.019	Biological Process	GO:0015750	pentose transmembrane transport	0.10548	0.39679	0	1	1	53
GO:0015753 D-xylose transmembrane transport	1	0.39679	2.632	0.019	Biological Process	GO:0015753	D-xylose transmembrane transport	0.10548	0.39679	0	1	1	53
GO:0015821 methionine transport	1	0.39679	2.632	0.019	Biological Process	GO:0015821	methionine transport	0.10548	0.39679	0	1	1	53
GO:0015846 polyamine transport	1	0.39679	2.632	0.019	Biological Process	GO:0015846	polyamine transport	0.10548	0.39679	0	1	1	53
GO:0019400 alditol metabolic process	1	0.39679	2.632	0.019	Biological Process	GO:0019400	alditol metabolic process	0.10548	0.39679	0	1	1	53
GO:0019730 antimicrobial humoral response	1	0.39679	2.632	0.019	Biological Process	GO:0019730	antimicrobial humoral response	0.10548	0.39679	0	1	1	53
GO:0048473 D-methionine transport	1	0.39679	2.632	0.019	Biological Process	GO:0048473	D-methionine transport	0.10548	0.39679	0	1	1	53
GO:0006575 cellular modified amino acid metabolic process	2	0.39679	5.263	0.008	Biological Process	GO:0006575	cellular modified amino acid metabolic process	0.105743	0.39679	0	2	2	264
GO:0006284 base-excision repair	1	0.39679	2.632	0.019	Biological Process	GO:0006284	base-excision repair	0.107362	0.39679	0	1	1	54
GO:0006572 tyrosine catabolic process	1	0.39679	2.632	0.019	Biological Process	GO:0006572	tyrosine catabolic process	0.107362	0.39679	0	1	1	54
GO:0030321 transepithelial chloride transport	1	0.39679	2.632	0.019	Biological Process	GO:0030321	transepithelial chloride transport	0.107362	0.39679	0	1	1	54
GO:1901161 primary amino compound catabolic process	1	0.39679	2.632	0.019	Biological Process	GO:1901161	primary amino compound catabolic process	0.107362	0.39679	1	0	1	54
GO:0006935 chemotaxis	3	0.39679	7.895	0.005	Biological Process	GO:0006935	chemotaxis	0.109009	0.39679	0	3	3	553
GO:0008542 visual learning	1	0.39679	2.632	0.018	Biological Process	GO:0008542	visual learning	0.10924	0.39679	0	1	1	55
GO:0032413 negative regulation of ion transmembrane transporter activity	1	0.39679	2.632	0.018	Biological Process	GO:0032413	negative regulation of ion transmembrane transporter activity	0.10924	0.39679	0	1	1	55
GO:0033308 hydroxyectoine transport	1	0.39679	2.632	0.018	Biological Process	GO:0033308	hydroxyectoine transport	0.10924	0.39679	0	1	1	55
GO:0051470 ectoine transport	1	0.39679	2.632	0.018	Biological Process	GO:0051470	ectoine transport	0.10924	0.39679	0	1	1	55
GO:0051489 regulation of filopodium assembly	1	0.39679	2.632	0.018	Biological Process	GO:0051489	regulation of filopodium assembly	0.10924	0.39679	0	1	1	55
GO:0099175 regulation of postsynapse organization	1	0.39679	2.632	0.018	Biological Process	GO:0099175	regulation of postsynapse organization	0.10924	0.39679	0	1	1	55
GO:0002673 regulation of acute inflammatory response	1	0.39679	2.632	0.018	Biological Process	GO:0002673	regulation of acute inflammatory response	0.111115	0.39679	1	0	1	56
GO:0006559 L-phenylalanine catabolic process	1	0.39679	2.632	0.018	Biological Process	GO:0006559	L-phenylalanine catabolic process	0.111115	0.39679	0	1	1	56
GO:0009225 nucleotide-sugar metabolic process	1	0.39679	2.632	0.018	Biological Process	GO:0009225	nucleotide-sugar metabolic process	0.111115	0.39679	0	1	1	56
GO:0016101 diterpenoid metabolic process	1	0.39679	2.632	0.018	Biological Process	GO:0016101	diterpenoid metabolic process	0.111115	0.39679	0	1	1	56
GO:0031113 regulation of microtubule polymerization	1	0.39679	2.632	0.018	Biological Process	GO:0031113	regulation of microtubule polymerization	0.111115	0.39679	0	1	1	56
GO:0042439 ethanolamine-containing compound metabolic process	1	0.39679	2.632	0.018	Biological Process	GO:0042439	ethanolamine-containing compound metabolic process	0.111115	0.39679	1	0	1	56
GO:0043215 daunorubicin transport	1	0.39679	2.632	0.018	Biological Process	GO:0043215	daunorubicin transport	0.111115	0.39679	0	1	1	56
GO:0060071 Wnt signaling pathway, planar cell polarity pathway	1	0.39679	2.632	0.018	Biological Process	GO:0060071	Wnt signaling pathway, planar cell polarity pathway	0.111115	0.39679	0	1	1	56
GO:1902222 erythrose 4-phosphate/phosphoenolpyruvate family amino acid catabolic process	1	0.39679	2.632	0.018	Biological Process	GO:1902222	erythrose 4-phosphate/phosphoenolpyruvate family amino acid catabolic process	0.111115	0.39679	0	1	1	56
GO:0006814 sodium ion transport	2	0.39679	5.263	0.007	Biological Process	GO:0006814	sodium ion transport	0.111119	0.39679	0	2	2	272
GO:1901663 quinone biosynthetic process	2	0.39679	5.263	0.007	Biological Process	GO:1901663	quinone biosynthetic process	0.111796	0.39679	0	2	2	273
GO:0006558 L-phenylalanine metabolic process	1	0.39679	2.632	0.018	Biological Process	GO:0006558	L-phenylalanine metabolic process	0.112985	0.39679	0	1	1	57
GO:0034310 primary alcohol catabolic process	1	0.39679	2.632	0.018	Biological Process	GO:0034310	primary alcohol catabolic process	0.112985	0.39679	1	0	1	57
GO:1902221 erythrose 4-phosphate/phosphoenolpyruvate family amino acid metabolic process	1	0.39679	2.632	0.018	Biological Process	GO:1902221	erythrose 4-phosphate/phosphoenolpyruvate family amino acid metabolic process	0.112985	0.39679	0	1	1	57
GO:0046165 alcohol biosynthetic process	2	0.39679	5.263	0.007	Biological Process	GO:0046165	alcohol biosynthetic process	0.113153	0.39679	0	2	2	275
GO:0034330 cell junction organization	3	0.39679	7.895	0.005	Biological Process	GO:0034330	cell junction organization	0.114342	0.39679	0	3	3	565
GO:0016358 dendrite development	2	0.39679	5.263	0.007	Biological Process	GO:0016358	dendrite development	0.114515	0.39679	0	2	2	277
GO:0001541 ovarian follicle development	1	0.39679	2.632	0.017	Biological Process	GO:0001541	ovarian follicle development	0.114852	0.39679	0	1	1	58
GO:0015706 nitrate transport	1	0.39679	2.632	0.017	Biological Process	GO:0015706	nitrate transport	0.114852	0.39679	0	1	1	58
GO:0015920 lipopolysaccharide transport	1	0.39679	2.632	0.017	Biological Process	GO:0015920	lipopolysaccharide transport	0.114852	0.39679	0	1	1	58
GO:0019080 viral gene expression	1	0.39679	2.632	0.017	Biological Process	GO:0019080	viral gene expression	0.114852	0.39679	0	1	1	58
GO:0042940 D-amino acid transport	1	0.39679	2.632	0.017	Biological Process	GO:0042940	D-amino acid transport	0.114852	0.39679	0	1	1	58
GO:0043213 bacteriocin transport	1	0.39679	2.632	0.017	Biological Process	GO:0043213	bacteriocin transport	0.114852	0.39679	0	1	1	58
GO:0044273 sulfur compound catabolic process	1	0.39679	2.632	0.017	Biological Process	GO:0044273	sulfur compound catabolic process	0.114852	0.39679	0	1	1	58
GO:0019725 cellular homeostasis	4	0.396893	10.526	0.004	Biological Process	GO:0019725	cellular homeostasis	0.116057	0.396893	1	3	4	894
GO:1901661 quinone metabolic process	2	0.396893	5.263	0.007	Biological Process	GO:1901661	quinone metabolic process	0.116566	0.396893	0	2	2	280
GO:0006695 cholesterol biosynthetic process	1	0.396893	2.632	0.017	Biological Process	GO:0006695	cholesterol biosynthetic process	0.116715	0.396893	0	1	1	59
GO:0043525 positive regulation of neuron apoptotic process	1	0.396893	2.632	0.017	Biological Process	GO:0043525	positive regulation of neuron apoptotic process	0.116715	0.396893	0	1	1	59
GO:0046717 acid secretion	1	0.396893	2.632	0.017	Biological Process	GO:0046717	acid secretion	0.116715	0.396893	0	1	1	59
GO:1901656 glycoside transport	1	0.396893	2.632	0.017	Biological Process	GO:1901656	glycoside transport	0.116715	0.396893	0	1	1	59
GO:0052689 carboxylic ester hydrolase activity	1	0.397306	2.326	0.006	Molecular Function	GO:0052689	carboxylic ester hydrolase activity	0.299705	0.397306	0	1	1	159
GO:0019897 extrinsic component of plasma membrane	1	0.398405	3.571	0.008	Cellular Component	GO:0019897	extrinsic component of plasma membrane	0.204109	0.398405	0	1	1	130
GO:0042330 taxis	3	0.398515	7.895	0.005	Biological Process	GO:0042330	taxis	0.117499	0.398515	0	3	3	572
GO:0015871 choline transport	1	0.400073	2.632	0.017	Biological Process	GO:0015871	choline transport	0.118574	0.400073	0	1	1	60
GO:0090175 regulation of establishment of planar polarity	1	0.400073	2.632	0.017	Biological Process	GO:0090175	regulation of establishment of planar polarity	0.118574	0.400073	0	1	1	60
GO:0010976 positive regulation of neuron projection development	2	0.403855	5.263	0.007	Biological Process	GO:0010976	positive regulation of neuron projection development	0.120006	0.403855	0	2	2	285
GO:0008509 anion transmembrane transporter activity	2	0.404092	4.651	0.004	Molecular Function	GO:0008509	anion transmembrane transporter activity	0.306829	0.404092	0	2	2	500
GO:0016746 acyltransferase activity	2	0.404092	4.651	0.004	Molecular Function	GO:0016746	acyltransferase activity	0.306829	0.404092	0	2	2	500
GO:0032410 negative regulation of transporter activity	1	0.404233	2.632	0.016	Biological Process	GO:0032410	negative regulation of transporter activity	0.12043	0.404233	0	1	1	61
GO:0097730 non-motile cilium	1	0.404728	3.571	0.007	Cellular Component	GO:0097730	non-motile cilium	0.209704	0.404728	0	1	1	134
GO:0005777 peroxisome	1	0.404728	3.571	0.007	Cellular Component	GO:0005777	peroxisome	0.21526	0.404728	0	1	1	138
GO:0042579 microbody	1	0.404728	3.571	0.007	Cellular Component	GO:0042579	microbody	0.21526	0.404728	0	1	1	138
GO:0005764 lysosome	2	0.404728	7.143	0.004	Cellular Component	GO:0005764	lysosome	0.215812	0.404728	0	2	2	498
GO:0005887 integral component of plasma membrane	4	0.404728	14.286	0.003	Cellular Component	GO:0005887	integral component of plasma membrane	0.219975	0.404728	1	3	4	1386
GO:0005775 vacuolar lumen	1	0.404728	3.571	0.007	Cellular Component	GO:0005775	vacuolar lumen	0.220779	0.404728	0	1	1	142
GO:0043197 dendritic spine	1	0.404728	3.571	0.007	Cellular Component	GO:0043197	dendritic spine	0.223524	0.404728	0	1	1	144
GO:0098552 side of membrane	2	0.404728	7.143	0.004	Cellular Component	GO:0098552	side of membrane	0.22617	0.404728	0	2	2	514
GO:0044309 neuron spine	1	0.404728	3.571	0.007	Cellular Component	GO:0044309	neuron spine	0.22626	0.404728	0	1	1	146
GO:1902494 catalytic complex	5	0.404728	17.857	0.003	Cellular Component	GO:1902494	catalytic complex	0.227286	0.404728	1	4	5	1884
GO:0032147 activation of protein kinase activity	2	0.406249	5.263	0.007	Biological Process	GO:0032147	activation of protein kinase activity	0.121389	0.406249	0	2	2	287
GO:0006027 glycosaminoglycan catabolic process	1	0.406249	2.632	0.016	Biological Process	GO:0006027	glycosaminoglycan catabolic process	0.122281	0.406249	0	1	1	62
GO:0070633 transepithelial transport	1	0.406249	2.632	0.016	Biological Process	GO:0070633	transepithelial transport	0.122281	0.406249	0	1	1	62
GO:0097006 regulation of plasma lipoprotein particle levels	1	0.406249	2.632	0.016	Biological Process	GO:0097006	regulation of plasma lipoprotein particle levels	0.122281	0.406249	0	1	1	62
GO:0043169 cation binding	12	0.406808	27.907	0.003	Molecular Function	GO:0043169	cation binding	0.310937	0.406808	2	10	12	4573
GO:0005179 hormone activity	1	0.406808	2.326	0.006	Molecular Function	GO:0005179	hormone activity	0.3122	0.406808	0	1	1	167
GO:0016830 carbon-carbon lyase activity	1	0.406808	2.326	0.006	Molecular Function	GO:0016830	carbon-carbon lyase activity	0.3122	0.406808	0	1	1	167
GO:0016462 pyrophosphatase activity	4	0.406808	9.302	0.003	Molecular Function	GO:0016462	pyrophosphatase activity	0.312929	0.406808	1	3	4	1269
GO:0034220 ion transmembrane transport	5	0.408211	13.158	0.004	Biological Process	GO:0034220	ion transmembrane transport	0.123758	0.408211	0	5	5	1268
GO:0061564 axon development	3	0.408211	7.895	0.005	Biological Process	GO:0061564	axon development	0.123913	0.408211	0	3	3	586
GO:0017004 cytochrome complex assembly	1	0.408211	2.632	0.016	Biological Process	GO:0017004	cytochrome complex assembly	0.124129	0.408211	0	1	1	63
GO:1904063 negative regulation of cation transmembrane transport	1	0.408211	2.632	0.016	Biological Process	GO:1904063	negative regulation of cation transmembrane transport	0.124129	0.408211	0	1	1	63
GO:0004497 monooxygenase activity	1	0.408558	2.326	0.006	Molecular Function	GO:0004497	monooxygenase activity	0.315289	0.408558	0	1	1	169
GO:0051046 regulation of secretion	3	0.408601	7.895	0.005	Biological Process	GO:0051046	regulation of secretion	0.125304	0.408601	0	3	3	589
GO:0055117 regulation of cardiac muscle contraction	1	0.408601	2.632	0.016	Biological Process	GO:0055117	regulation of cardiac muscle contraction	0.125973	0.408601	0	1	1	64
GO:0060191 regulation of lipase activity	1	0.408601	2.632	0.016	Biological Process	GO:0060191	regulation of lipase activity	0.125973	0.408601	0	1	1	64
GO:0034622 cellular protein-containing complex assembly	5	0.408601	13.158	0.004	Biological Process	GO:0034622	cellular protein-containing complex assembly	0.126197	0.408601	0	5	5	1276
GO:0010959 regulation of metal ion transport	2	0.408601	5.263	0.007	Biological Process	GO:0010959	regulation of metal ion transport	0.126262	0.408601	0	2	2	294
GO:0015698 inorganic anion transport	2	0.408601	5.263	0.007	Biological Process	GO:0015698	inorganic anion transport	0.126962	0.408601	0	2	2	295
GO:0010717 regulation of epithelial to mesenchymal transition	1	0.408601	2.632	0.015	Biological Process	GO:0010717	regulation of epithelial to mesenchymal transition	0.127813	0.408601	0	1	1	65
GO:0033223 2-aminoethylphosphonate transport	1	0.408601	2.632	0.015	Biological Process	GO:0033223	2-aminoethylphosphonate transport	0.127813	0.408601	0	1	1	65
GO:0071242 cellular response to ammonium ion	1	0.408601	2.632	0.015	Biological Process	GO:0071242	cellular response to ammonium ion	0.127813	0.408601	0	1	1	65
GO:0042181 ketone biosynthetic process	2	0.408601	5.263	0.007	Biological Process	GO:0042181	ketone biosynthetic process	0.128365	0.408601	0	2	2	297
GO:0008653 lipopolysaccharide metabolic process	1	0.408601	2.632	0.015	Biological Process	GO:0008653	lipopolysaccharide metabolic process	0.129649	0.408601	0	1	1	66
GO:0009103 lipopolysaccharide biosynthetic process	1	0.408601	2.632	0.015	Biological Process	GO:0009103	lipopolysaccharide biosynthetic process	0.129649	0.408601	0	1	1	66
GO:0014015 positive regulation of gliogenesis	1	0.408601	2.632	0.015	Biological Process	GO:0014015	positive regulation of gliogenesis	0.129649	0.408601	0	1	1	66
GO:0015689 molybdate ion transport	1	0.408601	2.632	0.015	Biological Process	GO:0015689	molybdate ion transport	0.129649	0.408601	0	1	1	66
GO:0016114 terpenoid biosynthetic process	1	0.408601	2.632	0.015	Biological Process	GO:0016114	terpenoid biosynthetic process	0.129649	0.408601	0	1	1	66
GO:0048013 ephrin receptor signaling pathway	1	0.408601	2.632	0.015	Biological Process	GO:0048013	ephrin receptor signaling pathway	0.129649	0.408601	0	1	1	66
GO:0071375 cellular response to peptide hormone stimulus	2	0.408601	5.263	0.007	Biological Process	GO:0071375	cellular response to peptide hormone stimulus	0.130477	0.408601	0	2	2	300
GO:0007215 glutamate receptor signaling pathway	1	0.408601	2.632	0.015	Biological Process	GO:0007215	glutamate receptor signaling pathway	0.131482	0.408601	0	1	1	67
GO:0016064 immunoglobulin mediated immune response	1	0.408601	2.632	0.015	Biological Process	GO:0016064	immunoglobulin mediated immune response	0.131482	0.408601	1	0	1	67
GO:0030974 thiamine pyrophosphate transmembrane transport	1	0.408601	2.632	0.015	Biological Process	GO:0030974	thiamine pyrophosphate transmembrane transport	0.131482	0.408601	0	1	1	67
GO:0046323 glucose import	1	0.408601	2.632	0.015	Biological Process	GO:0046323	glucose import	0.131482	0.408601	0	1	1	67
GO:0060998 regulation of dendritic spine development	1	0.408601	2.632	0.015	Biological Process	GO:0060998	regulation of dendritic spine development	0.131482	0.408601	0	1	1	67
GO:1901160 primary amino compound metabolic process	1	0.408601	2.632	0.015	Biological Process	GO:1901160	primary amino compound metabolic process	0.131482	0.408601	1	0	1	67
GO:0015840 urea transport	1	0.408773	2.632	0.015	Biological Process	GO:0015840	urea transport	0.133311	0.408773	0	1	1	68
GO:0019724 B cell mediated immunity	1	0.408773	2.632	0.015	Biological Process	GO:0019724	B cell mediated immunity	0.133311	0.408773	1	0	1	68
GO:0097061 dendritic spine organization	1	0.408773	2.632	0.015	Biological Process	GO:0097061	dendritic spine organization	0.133311	0.408773	0	1	1	68
GO:1901379 regulation of potassium ion transmembrane transport	1	0.408773	2.632	0.015	Biological Process	GO:1901379	regulation of potassium ion transmembrane transport	0.133311	0.408773	0	1	1	68
GO:1902653 secondary alcohol biosynthetic process	1	0.408773	2.632	0.015	Biological Process	GO:1902653	secondary alcohol biosynthetic process	0.133311	0.408773	0	1	1	68
GO:0043062 extracellular structure organization	2	0.408773	5.263	0.007	Biological Process	GO:0043062	extracellular structure organization	0.134014	0.408773	0	2	2	305
GO:0007632 visual behavior	1	0.408773	2.632	0.014	Biological Process	GO:0007632	visual behavior	0.135136	0.408773	0	1	1	69
GO:0046847 filopodium assembly	1	0.408773	2.632	0.014	Biological Process	GO:0046847	filopodium assembly	0.135136	0.408773	0	1	1	69
GO:0061178 regulation of insulin secretion involved in cellular response to glucose stimulus	1	0.408773	2.632	0.014	Biological Process	GO:0061178	regulation of insulin secretion involved in cellular response to glucose stimulus	0.135136	0.408773	0	1	1	69
GO:0006570 tyrosine metabolic process	1	0.408773	2.632	0.014	Biological Process	GO:0006570	tyrosine metabolic process	0.136957	0.408773	0	1	1	70
GO:0009312 oligosaccharide biosynthetic process	1	0.408773	2.632	0.014	Biological Process	GO:0009312	oligosaccharide biosynthetic process	0.136957	0.408773	0	1	1	70
GO:0015675 nickel cation transport	1	0.408773	2.632	0.014	Biological Process	GO:0015675	nickel cation transport	0.136957	0.408773	0	1	1	70
GO:0015716 organic phosphonate transport	1	0.408773	2.632	0.014	Biological Process	GO:0015716	organic phosphonate transport	0.136957	0.408773	0	1	1	70
GO:0032272 negative regulation of protein polymerization	1	0.408773	2.632	0.014	Biological Process	GO:0032272	negative regulation of protein polymerization	0.136957	0.408773	0	1	1	70
GO:0071934 thiamine transmembrane transport	1	0.408773	2.632	0.014	Biological Process	GO:0071934	thiamine transmembrane transport	0.136957	0.408773	0	1	1	70
GO:0045927 positive regulation of growth	2	0.408773	5.263	0.006	Biological Process	GO:0045927	positive regulation of growth	0.137574	0.408773	0	2	2	310
GO:0001938 positive regulation of endothelial cell proliferation	1	0.408773	2.632	0.014	Biological Process	GO:0001938	positive regulation of endothelial cell proliferation	0.138775	0.408773	0	1	1	71
GO:0006026 aminoglycan catabolic process	1	0.408773	2.632	0.014	Biological Process	GO:0006026	aminoglycan catabolic process	0.138775	0.408773	0	1	1	71
GO:0006555 methionine metabolic process	1	0.408773	2.632	0.014	Biological Process	GO:0006555	methionine metabolic process	0.138775	0.408773	0	1	1	71
GO:0035773 insulin secretion involved in cellular response to glucose stimulus	1	0.408773	2.632	0.014	Biological Process	GO:0035773	insulin secretion involved in cellular response to glucose stimulus	0.138775	0.408773	0	1	1	71
GO:0042220 response to cocaine	1	0.408773	2.632	0.014	Biological Process	GO:0042220	response to cocaine	0.138775	0.408773	0	1	1	71
GO:0043507 positive regulation of JUN kinase activity	1	0.408773	2.632	0.014	Biological Process	GO:0043507	positive regulation of JUN kinase activity	0.138775	0.408773	0	1	1	71
GO:0051965 positive regulation of synapse assembly	1	0.408773	2.632	0.014	Biological Process	GO:0051965	positive regulation of synapse assembly	0.138775	0.408773	0	1	1	71
GO:0000226 microtubule cytoskeleton organization	3	0.409801	7.895	0.005	Biological Process	GO:0000226	microtubule cytoskeleton organization	0.139531	0.409801	0	3	3	619
GO:0015888 thiamine transport	1	0.409801	2.632	0.014	Biological Process	GO:0015888	thiamine transport	0.140589	0.409801	0	1	1	72
GO:0055078 sodium ion homeostasis	1	0.409801	2.632	0.014	Biological Process	GO:0055078	sodium ion homeostasis	0.140589	0.409801	0	1	1	72
GO:0071385 cellular response to glucocorticoid stimulus	1	0.409801	2.632	0.014	Biological Process	GO:0071385	cellular response to glucocorticoid stimulus	0.140589	0.409801	0	1	1	72
GO:0006942 regulation of striated muscle contraction	1	0.409801	2.632	0.014	Biological Process	GO:0006942	regulation of striated muscle contraction	0.142399	0.409801	0	1	1	73
GO:0034766 negative regulation of ion transmembrane transport	1	0.409801	2.632	0.014	Biological Process	GO:0034766	negative regulation of ion transmembrane transport	0.142399	0.409801	0	1	1	73
GO:0070613 regulation of protein processing	1	0.409801	2.632	0.014	Biological Process	GO:0070613	regulation of protein processing	0.142399	0.409801	1	0	1	73
GO:0072531 pyrimidine-containing compound transmembrane transport	1	0.409801	2.632	0.014	Biological Process	GO:0072531	pyrimidine-containing compound transmembrane transport	0.142399	0.409801	0	1	1	73
GO:0106027 neuron projection organization	1	0.409801	2.632	0.014	Biological Process	GO:0106027	neuron projection organization	0.142399	0.409801	0	1	1	73
GO:0007411 axon guidance	2	0.409801	5.263	0.006	Biological Process	GO:0007411	axon guidance	0.142594	0.409801	0	2	2	317
GO:0051098 regulation of binding	2	0.409801	5.263	0.006	Biological Process	GO:0051098	regulation of binding	0.142594	0.409801	0	2	2	317
GO:0097485 neuron projection guidance	2	0.410796	5.263	0.006	Biological Process	GO:0097485	neuron projection guidance	0.144036	0.410796	0	2	2	319
GO:0015886 heme transport	1	0.410796	2.632	0.014	Biological Process	GO:0015886	heme transport	0.144206	0.410796	0	1	1	74
GO:0019755 one-carbon compound transport	1	0.410796	2.632	0.014	Biological Process	GO:0019755	one-carbon compound transport	0.144206	0.410796	0	1	1	74
GO:0035272 exocrine system development	1	0.410796	2.632	0.014	Biological Process	GO:0035272	exocrine system development	0.144206	0.410796	0	1	1	74
GO:0120035 regulation of plasma membrane bounded cell projection organization	3	0.412315	7.895	0.005	Biological Process	GO:0120035	regulation of plasma membrane bounded cell projection organization	0.145376	0.412315	0	3	3	631
GO:0022603 regulation of anatomical structure morphogenesis	4	0.412315	10.526	0.004	Biological Process	GO:0022603	regulation of anatomical structure morphogenesis	0.145606	0.412315	0	4	4	974
GO:0009084 glutamine family amino acid biosynthetic process	1	0.412315	2.632	0.013	Biological Process	GO:0009084	glutamine family amino acid biosynthetic process	0.146008	0.412315	0	1	1	75
GO:1903317 regulation of protein maturation	1	0.412315	2.632	0.013	Biological Process	GO:1903317	regulation of protein maturation	0.146008	0.412315	1	0	1	75
GO:0006824 cobalt ion transport	1	0.413477	2.632	0.013	Biological Process	GO:0006824	cobalt ion transport	0.147807	0.413477	0	1	1	76
GO:0008272 sulfate transport	1	0.413477	2.632	0.013	Biological Process	GO:0008272	sulfate transport	0.147807	0.413477	0	1	1	76
GO:0015697 quaternary ammonium group transport	1	0.413477	2.632	0.013	Biological Process	GO:0015697	quaternary ammonium group transport	0.147807	0.413477	0	1	1	76
GO:0071384 cellular response to corticosteroid stimulus	1	0.413477	2.632	0.013	Biological Process	GO:0071384	cellular response to corticosteroid stimulus	0.147807	0.413477	0	1	1	76
GO:0008643 carbohydrate transport	2	0.413477	5.263	0.006	Biological Process	GO:0008643	carbohydrate transport	0.148381	0.413477	0	2	2	325
GO:0045859 regulation of protein kinase activity	3	0.413477	7.895	0.005	Biological Process	GO:0045859	regulation of protein kinase activity	0.149318	0.413477	0	3	3	639
GO:0006547 histidine metabolic process	1	0.413477	2.632	0.013	Biological Process	GO:0006547	histidine metabolic process	0.149603	0.413477	0	1	1	77
GO:0031532 actin cytoskeleton reorganization	1	0.413477	2.632	0.013	Biological Process	GO:0031532	actin cytoskeleton reorganization	0.149603	0.413477	0	1	1	77
GO:0042953 lipoprotein transport	1	0.413477	2.632	0.013	Biological Process	GO:0042953	lipoprotein transport	0.149603	0.413477	0	1	1	77
GO:0044872 lipoprotein localization	1	0.413477	2.632	0.013	Biological Process	GO:0044872	lipoprotein localization	0.149603	0.413477	0	1	1	77
GO:0019028 viral capsid	1	0.41379	3.571	0.007	Cellular Component	GO:0019028	viral capsid	0.234413	0.41379	0	1	1	152
GO:0008194 UDP-glycosyltransferase activity	1	0.415177	2.326	0.006	Molecular Function	GO:0008194	UDP-glycosyltransferase activity	0.321427	0.415177	1	0	1	173
GO:0016740 transferase activity	11	0.418592	25.581	0.003	Molecular Function	GO:0016740	transferase activity	0.32511	0.418592	3	8	11	4195
GO:0031344 regulation of cell projection organization	3	0.418658	7.895	0.005	Biological Process	GO:0031344	regulation of cell projection organization	0.1518	0.418658	0	3	3	644
GO:0020037 heme binding	1	0.420485	2.326	0.006	Molecular Function	GO:0020037	heme binding	0.329025	0.420485	0	1	1	178
GO:0016818 hydrolase activity, acting on acid anhydrides, in phosphorus-containing anhydrides	4	0.420485	9.302	0.003	Molecular Function	GO:0016818	hydrolase activity, acting on acid anhydrides, in phosphorus-containing anhydrides	0.330431	0.420485	1	3	4	1303
GO:0003774 cytoskeletal motor activity	1	0.420485	2.326	0.006	Molecular Function	GO:0003774	cytoskeletal motor activity	0.330534	0.420485	0	1	1	179
GO:0031267 small GTPase binding	2	0.420485	4.651	0.004	Molecular Function	GO:0031267	small GTPase binding	0.330753	0.420485	0	2	2	529
GO:0009074 aromatic amino acid family catabolic process	1	0.421279	2.632	0.013	Biological Process	GO:0009074	aromatic amino acid family catabolic process	0.153182	0.421279	0	1	1	79
GO:1901699 cellular response to nitrogen compound	3	0.421279	7.895	0.005	Biological Process	GO:1901699	cellular response to nitrogen compound	0.154296	0.421279	0	3	3	649
GO:0050808 synapse organization	2	0.421279	5.263	0.006	Biological Process	GO:0050808	synapse organization	0.154948	0.421279	0	2	2	334
GO:1901653 cellular response to peptide	2	0.421279	5.263	0.006	Biological Process	GO:1901653	cellular response to peptide	0.154948	0.421279	0	2	2	334
GO:0016126 sterol biosynthetic process	1	0.421279	2.632	0.013	Biological Process	GO:0016126	sterol biosynthetic process	0.154967	0.421279	0	1	1	80
GO:0043462 regulation of ATPase activity	1	0.421279	2.632	0.013	Biological Process	GO:0043462	regulation of ATPase activity	0.154967	0.421279	0	1	1	80
GO:1901701 cellular response to oxygen-containing compound	4	0.421279	10.526	0.004	Biological Process	GO:1901701	cellular response to oxygen-containing compound	0.15502	0.421279	0	4	4	998
GO:0016817 hydrolase activity, acting on acid anhydrides	4	0.421944	9.302	0.003	Molecular Function	GO:0016817	hydrolase activity, acting on acid anhydrides	0.333529	0.421944	1	3	4	1309
GO:0015294 solute:cation symporter activity	1	0.421944	2.326	0.005	Molecular Function	GO:0015294	solute:cation symporter activity	0.335043	0.421944	0	1	1	182
GO:0043177 organic acid binding	1	0.421944	2.326	0.005	Molecular Function	GO:0043177	organic acid binding	0.335043	0.421944	0	1	1	182
GO:0003300 cardiac muscle hypertrophy	1	0.422235	2.632	0.012	Biological Process	GO:0003300	cardiac muscle hypertrophy	0.156748	0.422235	0	1	1	81
GO:0045117 azole transmembrane transport	1	0.422235	2.632	0.012	Biological Process	GO:0045117	azole transmembrane transport	0.156748	0.422235	0	1	1	81
GO:0051345 positive regulation of hydrolase activity	3	0.422235	7.895	0.005	Biological Process	GO:0051345	positive regulation of hydrolase activity	0.156805	0.422235	0	3	3	654
GO:0050708 regulation of protein secretion	2	0.422235	5.263	0.006	Biological Process	GO:0050708	regulation of protein secretion	0.157151	0.422235	0	2	2	337
GO:0006749 glutathione metabolic process	1	0.422235	2.632	0.012	Biological Process	GO:0006749	glutathione metabolic process	0.158525	0.422235	0	1	1	82
GO:0009228 thiamine biosynthetic process	1	0.422235	2.632	0.012	Biological Process	GO:0009228	thiamine biosynthetic process	0.158525	0.422235	0	1	1	82
GO:0015979 photosynthesis	1	0.422235	2.632	0.012	Biological Process	GO:0015979	photosynthesis	0.158525	0.422235	0	1	1	82
GO:0042724 thiamine-containing compound biosynthetic process	1	0.422235	2.632	0.012	Biological Process	GO:0042724	thiamine-containing compound biosynthetic process	0.158525	0.422235	0	1	1	82
GO:0043266 regulation of potassium ion transport	1	0.422235	2.632	0.012	Biological Process	GO:0043266	regulation of potassium ion transport	0.158525	0.422235	0	1	1	82
GO:0033014 tetrapyrrole biosynthetic process	2	0.422235	5.263	0.006	Biological Process	GO:0033014	tetrapyrrole biosynthetic process	0.158623	0.422235	0	2	2	339
GO:0045664 regulation of neuron differentiation	3	0.422367	7.895	0.005	Biological Process	GO:0045664	regulation of neuron differentiation	0.159328	0.422367	0	3	3	659
GO:0009725 response to hormone	4	0.422367	10.526	0.004	Biological Process	GO:0009725	response to hormone	0.160218	0.422367	0	4	4	1011
GO:0014897 striated muscle hypertrophy	1	0.422367	2.632	0.012	Biological Process	GO:0014897	striated muscle hypertrophy	0.160298	0.422367	0	1	1	83
GO:0019915 lipid storage	1	0.422367	2.632	0.012	Biological Process	GO:0019915	lipid storage	0.160298	0.422367	0	1	1	83
GO:0035082 axoneme assembly	1	0.422367	2.632	0.012	Biological Process	GO:0035082	axoneme assembly	0.160298	0.422367	0	1	1	83
GO:0006536 glutamate metabolic process	1	0.425305	2.632	0.012	Biological Process	GO:0006536	glutamate metabolic process	0.162068	0.425305	0	1	1	84
GO:1901678 iron coordination entity transport	1	0.425305	2.632	0.012	Biological Process	GO:1901678	iron coordination entity transport	0.162068	0.425305	0	1	1	84
GO:0006772 thiamine metabolic process	1	0.42735	2.632	0.012	Biological Process	GO:0006772	thiamine metabolic process	0.163834	0.42735	0	1	1	85
GO:0019363 pyridine nucleotide biosynthetic process	1	0.42735	2.632	0.012	Biological Process	GO:0019363	pyridine nucleotide biosynthetic process	0.163834	0.42735	0	1	1	85
GO:0043506 regulation of JUN kinase activity	1	0.42735	2.632	0.012	Biological Process	GO:0043506	regulation of JUN kinase activity	0.163834	0.42735	0	1	1	85
GO:0014896 muscle hypertrophy	1	0.429361	2.632	0.012	Biological Process	GO:0014896	muscle hypertrophy	0.165596	0.429361	0	1	1	86
GO:0060996 dendritic spine development	1	0.429361	2.632	0.012	Biological Process	GO:0060996	dendritic spine development	0.165596	0.429361	0	1	1	86
GO:0090630 activation of GTPase activity	1	0.429361	2.632	0.012	Biological Process	GO:0090630	activation of GTPase activity	0.165596	0.429361	0	1	1	86
GO:0032870 cellular response to hormone stimulus	3	0.430739	7.895	0.004	Biological Process	GO:0032870	cellular response to hormone stimulus	0.16646	0.430739	0	3	3	673
GO:0032555 purine ribonucleotide binding	9	0.431042	20.93	0.003	Molecular Function	GO:0032555	purine ribonucleotide binding	0.343336	0.431042	1	8	9	3403
GO:0005524 ATP binding	8	0.432016	18.605	0.003	Molecular Function	GO:0005524	ATP binding	0.345184	0.432016	1	7	8	2986
GO:0002791 regulation of peptide secretion	2	0.432592	5.263	0.006	Biological Process	GO:0002791	regulation of peptide secretion	0.167509	0.432592	0	2	2	351
GO:0019887 protein kinase regulator activity	1	0.432845	2.326	0.005	Molecular Function	GO:0019887	protein kinase regulator activity	0.346921	0.432845	0	1	1	190
GO:0016667 oxidoreductase activity, acting on a sulfur group of donors	1	0.432845	2.326	0.005	Molecular Function	GO:0016667	oxidoreductase activity, acting on a sulfur group of donors	0.348391	0.432845	0	1	1	191
GO:0017076 purine nucleotide binding	9	0.432845	20.93	0.003	Molecular Function	GO:0017076	purine nucleotide binding	0.349403	0.432845	1	8	9	3421
GO:0032553 ribonucleotide binding	9	0.432845	20.93	0.003	Molecular Function	GO:0032553	ribonucleotide binding	0.350416	0.432845	1	8	9	3424
GO:0019901 protein kinase binding	2	0.432845	4.651	0.004	Molecular Function	GO:0019901	protein kinase binding	0.351217	0.432845	0	2	2	554
GO:0046906 tetrapyrrole binding	1	0.433449	2.326	0.005	Molecular Function	GO:0046906	tetrapyrrole binding	0.352782	0.433449	0	1	1	194
GO:0031406 carboxylic acid binding	1	0.433916	2.326	0.005	Molecular Function	GO:0031406	carboxylic acid binding	0.354239	0.433916	0	1	1	195
GO:0046785 microtubule polymerization	1	0.434139	2.632	0.011	Biological Process	GO:0046785	microtubule polymerization	0.16911	0.434139	0	1	1	88
GO:0050921 positive regulation of chemotaxis	1	0.434139	2.632	0.011	Biological Process	GO:0050921	positive regulation of chemotaxis	0.16911	0.434139	0	1	1	88
GO:1901216 positive regulation of neuron death	1	0.434139	2.632	0.011	Biological Process	GO:1901216	positive regulation of neuron death	0.16911	0.434139	0	1	1	88
GO:0031226 intrinsic component of plasma membrane	4	0.436872	14.286	0.003	Cellular Component	GO:0031226	intrinsic component of plasma membrane	0.251546	0.436872	1	3	4	1468
GO:0030027 lamellipodium	1	0.436872	3.571	0.006	Cellular Component	GO:0030027	lamellipodium	0.251793	0.436872	0	1	1	165
GO:0035567 non-canonical Wnt signaling pathway	1	0.436909	2.632	0.011	Biological Process	GO:0035567	non-canonical Wnt signaling pathway	0.170862	0.436909	0	1	1	89
GO:0042723 thiamine-containing compound metabolic process	1	0.436909	2.632	0.011	Biological Process	GO:0042723	thiamine-containing compound metabolic process	0.170862	0.436909	0	1	1	89
GO:0003014 renal system process	1	0.438079	2.632	0.011	Biological Process	GO:0003014	renal system process	0.17261	0.438079	0	1	1	90
GO:0032411 positive regulation of transporter activity	1	0.438079	2.632	0.011	Biological Process	GO:0032411	positive regulation of transporter activity	0.17261	0.438079	0	1	1	90
GO:0040011 locomotion	6	0.438079	15.789	0.003	Biological Process	GO:0040011	locomotion	0.174135	0.438079	0	6	6	1810
GO:0051258 protein polymerization	2	0.438079	5.263	0.006	Biological Process	GO:0051258	protein polymerization	0.174232	0.438079	0	2	2	360
GO:0034309 primary alcohol biosynthetic process	1	0.438079	2.632	0.011	Biological Process	GO:0034309	primary alcohol biosynthetic process	0.174355	0.438079	0	1	1	91
GO:0048524 positive regulation of viral process	1	0.438079	2.632	0.011	Biological Process	GO:0048524	positive regulation of viral process	0.174355	0.438079	0	1	1	91
GO:0050772 positive regulation of axonogenesis	1	0.438079	2.632	0.011	Biological Process	GO:0050772	positive regulation of axonogenesis	0.174355	0.438079	0	1	1	91
GO:1990823 response to leukemia inhibitory factor	1	0.438079	2.632	0.011	Biological Process	GO:1990823	response to leukemia inhibitory factor	0.174355	0.438079	0	1	1	91
GO:1990830 cellular response to leukemia inhibitory factor	1	0.438079	2.632	0.011	Biological Process	GO:1990830	cellular response to leukemia inhibitory factor	0.174355	0.438079	0	1	1	91
GO:0061097 regulation of protein tyrosine kinase activity	1	0.440114	2.632	0.011	Biological Process	GO:0061097	regulation of protein tyrosine kinase activity	0.176096	0.440114	0	1	1	92
GO:0120034 positive regulation of plasma membrane bounded cell projection assembly	1	0.440114	2.632	0.011	Biological Process	GO:0120034	positive regulation of plasma membrane bounded cell projection assembly	0.176096	0.440114	0	1	1	92
GO:0043547 positive regulation of GTPase activity	2	0.440114	5.263	0.005	Biological Process	GO:0043547	positive regulation of GTPase activity	0.177234	0.440114	0	2	2	364
GO:0043549 regulation of kinase activity	3	0.440114	7.895	0.004	Biological Process	GO:0043549	regulation of kinase activity	0.177339	0.440114	0	3	3	694
GO:0065008 regulation of biological quality	10	0.440114	26.316	0.003	Biological Process	GO:0065008	regulation of biological quality	0.177832	0.440114	2	8	10	3471
GO:0031110 regulation of microtubule polymerization or depolymerization	1	0.440114	2.632	0.011	Biological Process	GO:0031110	regulation of microtubule polymerization or depolymerization	0.177833	0.440114	0	1	1	93
GO:0034763 negative regulation of transmembrane transport	1	0.440114	2.632	0.011	Biological Process	GO:0034763	negative regulation of transmembrane transport	0.177833	0.440114	0	1	1	93
GO:0031175 neuron projection development	4	0.440114	10.526	0.004	Biological Process	GO:0031175	neuron projection development	0.177875	0.440114	0	4	4	1054
GO:0030234 enzyme regulator activity	4	0.442089	9.302	0.003	Molecular Function	GO:0030234	enzyme regulator activity	0.362009	0.442089	1	3	4	1364
GO:0003012 muscle system process	2	0.442613	5.263	0.005	Biological Process	GO:0003012	muscle system process	0.179492	0.442613	0	2	2	367
GO:0001936 regulation of endothelial cell proliferation	1	0.442613	2.632	0.011	Biological Process	GO:0001936	regulation of endothelial cell proliferation	0.179567	0.442613	0	1	1	94
GO:0001736 establishment of planar polarity	1	0.444348	2.632	0.011	Biological Process	GO:0001736	establishment of planar polarity	0.181297	0.444348	0	1	1	95
GO:0007528 neuromuscular junction development	1	0.444348	2.632	0.011	Biological Process	GO:0007528	neuromuscular junction development	0.181297	0.444348	0	1	1	95
GO:0060285 cilium-dependent cell motility	1	0.444348	2.632	0.011	Biological Process	GO:0060285	cilium-dependent cell motility	0.181297	0.444348	0	1	1	95
GO:1901698 response to nitrogen compound	4	0.444392	10.526	0.004	Biological Process	GO:1901698	response to nitrogen compound	0.181657	0.444392	0	4	4	1063
GO:0007164 establishment of tissue polarity	1	0.446056	2.632	0.01	Biological Process	GO:0007164	establishment of tissue polarity	0.183024	0.446056	0	1	1	96
GO:0033108 mitochondrial respiratory chain complex assembly	1	0.446056	2.632	0.01	Biological Process	GO:0033108	mitochondrial respiratory chain complex assembly	0.183024	0.446056	0	1	1	96
GO:0005929 cilium	2	0.447452	7.143	0.004	Cellular Component	GO:0005929	cilium	0.260095	0.447452	0	2	2	566
GO:0015949 nucleobase-containing small molecule interconversion	1	0.448572	2.632	0.01	Biological Process	GO:0015949	nucleobase-containing small molecule interconversion	0.184747	0.448572	0	1	1	97
GO:0045454 cell redox homeostasis	1	0.448572	2.632	0.01	Biological Process	GO:0045454	cell redox homeostasis	0.184747	0.448572	0	1	1	97
GO:0002526 acute inflammatory response	1	0.451061	2.632	0.01	Biological Process	GO:0002526	acute inflammatory response	0.186466	0.451061	1	0	1	98
GO:0009102 biotin biosynthetic process	1	0.451061	2.632	0.01	Biological Process	GO:0009102	biotin biosynthetic process	0.186466	0.451061	0	1	1	98
GO:0051291 protein heterooligomerization	1	0.453523	2.632	0.01	Biological Process	GO:0051291	protein heterooligomerization	0.188182	0.453523	0	1	1	99
GO:1901890 positive regulation of cell junction assembly	1	0.453523	2.632	0.01	Biological Process	GO:1901890	positive regulation of cell junction assembly	0.188182	0.453523	0	1	1	99
GO:0016627 oxidoreductase activity, acting on the CH-CH group of donors	1	0.455728	2.326	0.005	Molecular Function	GO:0016627	oxidoreductase activity, acting on the CH-CH group of donors	0.374307	0.455728	0	1	1	209
GO:0032101 regulation of response to external stimulus	3	0.455816	7.895	0.004	Biological Process	GO:0032101	regulation of response to external stimulus	0.189485	0.455816	1	2	3	717
GO:0008585 female gonad development	1	0.455958	2.632	0.01	Biological Process	GO:0008585	female gonad development	0.189895	0.455958	0	1	1	100
GO:0015171 amino acid transmembrane transporter activity	1	0.456726	2.326	0.005	Molecular Function	GO:0015171	amino acid transmembrane transporter activity	0.378528	0.456726	0	1	1	212
GO:0015293 symporter activity	1	0.456726	2.326	0.005	Molecular Function	GO:0015293	symporter activity	0.378528	0.456726	0	1	1	212
GO:0019207 kinase regulator activity	1	0.456726	2.326	0.005	Molecular Function	GO:0019207	kinase regulator activity	0.378528	0.456726	0	1	1	212
GO:1904659 glucose transmembrane transport	1	0.459213	2.632	0.01	Biological Process	GO:1904659	glucose transmembrane transport	0.191604	0.459213	0	1	1	101
GO:0042402 cellular biogenic amine catabolic process	1	0.46142	2.632	0.01	Biological Process	GO:0042402	cellular biogenic amine catabolic process	0.193309	0.46142	1	0	1	102
GO:0044262 cellular carbohydrate metabolic process	2	0.46142	5.263	0.005	Biological Process	GO:0044262	cellular carbohydrate metabolic process	0.193896	0.46142	0	2	2	386
GO:0045666 positive regulation of neuron differentiation	2	0.46142	5.263	0.005	Biological Process	GO:0045666	positive regulation of neuron differentiation	0.193896	0.46142	0	2	2	386
GO:0032989 cellular component morphogenesis	4	0.46142	10.526	0.004	Biological Process	GO:0032989	cellular component morphogenesis	0.194032	0.46142	0	4	4	1092
GO:0009273 peptidoglycan-based cell wall biogenesis	1	0.46142	2.632	0.01	Biological Process	GO:0009273	peptidoglycan-based cell wall biogenesis	0.195011	0.46142	0	1	1	103
GO:0009310 amine catabolic process	1	0.46142	2.632	0.01	Biological Process	GO:0009310	amine catabolic process	0.195011	0.46142	1	0	1	103
GO:0046545 development of primary female sexual characteristics	1	0.46142	2.632	0.01	Biological Process	GO:0046545	development of primary female sexual characteristics	0.195011	0.46142	0	1	1	103
GO:0055082 cellular chemical homeostasis	3	0.462704	7.895	0.004	Biological Process	GO:0055082	cellular chemical homeostasis	0.19591	0.462704	1	2	3	729
GO:0140096 catalytic activity, acting on a protein	9	0.462941	20.93	0.003	Molecular Function	GO:0140096	catalytic activity, acting on a protein	0.384827	0.462941	1	8	9	3525
GO:0008306 associative learning	1	0.463749	2.632	0.01	Biological Process	GO:0008306	associative learning	0.19671	0.463749	0	1	1	104
GO:0120036 plasma membrane bounded cell projection organization	5	0.463821	13.158	0.003	Biological Process	GO:0120036	plasma membrane bounded cell projection organization	0.197097	0.463821	0	5	5	1484
GO:0005198 structural molecule activity	3	0.464514	6.977	0.003	Molecular Function	GO:0005198	structural molecule activity	0.387287	0.464514	1	2	3	1001
GO:1905368 peptidase complex	1	0.465131	3.571	0.006	Cellular Component	GO:1905368	peptidase complex	0.272663	0.465131	1	0	1	181
GO:0046164 alcohol catabolic process	1	0.465212	2.632	0.01	Biological Process	GO:0046164	alcohol catabolic process	0.198405	0.465212	1	0	1	105
GO:0060048 cardiac muscle contraction	1	0.465212	2.632	0.01	Biological Process	GO:0060048	cardiac muscle contraction	0.198405	0.465212	0	1	1	105
GO:0030667 secretory granule membrane	1	0.466039	3.571	0.005	Cellular Component	GO:0030667	secretory granule membrane	0.277792	0.466039	1	0	1	185
GO:0031090 organelle membrane	7	0.466039	25	0.002	Cellular Component	GO:0031090	organelle membrane	0.279888	0.466039	1	6	7	3066
GO:0043190 ATP-binding cassette (ABC) transporter complex	1	0.466039	3.571	0.005	Cellular Component	GO:0043190	ATP-binding cassette (ABC) transporter complex	0.280343	0.466039	0	1	1	187
GO:0043025 neuronal cell body	2	0.466039	7.143	0.003	Cellular Component	GO:0043025	neuronal cell body	0.282378	0.466039	0	2	2	600
GO:0005875 microtubule associated complex	1	0.467967	3.571	0.005	Cellular Component	GO:0005875	microtubule associated complex	0.286684	0.467967	0	1	1	192
GO:0032838 plasma membrane bounded cell projection cytoplasm	1	0.467967	3.571	0.005	Cellular Component	GO:0032838	plasma membrane bounded cell projection cytoplasm	0.290462	0.467967	0	1	1	195
GO:0045178 basal part of cell	1	0.467967	3.571	0.005	Cellular Component	GO:0045178	basal part of cell	0.290462	0.467967	0	1	1	195
GO:0008645 hexose transmembrane transport	1	0.471589	2.632	0.009	Biological Process	GO:0008645	hexose transmembrane transport	0.201784	0.471589	0	1	1	107
GO:0001934 positive regulation of protein phosphorylation	3	0.471589	7.895	0.004	Biological Process	GO:0001934	positive regulation of protein phosphorylation	0.20185	0.471589	0	3	3	740
GO:0042277 peptide binding	1	0.472518	2.326	0.004	Molecular Function	GO:0042277	peptide binding	0.395133	0.472518	0	1	1	224
GO:0006768 biotin metabolic process	1	0.474181	2.632	0.009	Biological Process	GO:0006768	biotin metabolic process	0.203469	0.474181	0	1	1	108
GO:0006638 neutral lipid metabolic process	1	0.474181	2.632	0.009	Biological Process	GO:0006638	neutral lipid metabolic process	0.20515	0.474181	0	1	1	109
GO:0006639 acylglycerol metabolic process	1	0.474181	2.632	0.009	Biological Process	GO:0006639	acylglycerol metabolic process	0.20515	0.474181	0	1	1	109
GO:0072347 response to anesthetic	1	0.474181	2.632	0.009	Biological Process	GO:0072347	response to anesthetic	0.20515	0.474181	0	1	1	109
GO:0072525 pyridine-containing compound biosynthetic process	1	0.474181	2.632	0.009	Biological Process	GO:0072525	pyridine-containing compound biosynthetic process	0.20515	0.474181	0	1	1	109
GO:0098781 ncRNA transcription	1	0.474181	2.632	0.009	Biological Process	GO:0098781	ncRNA transcription	0.20515	0.474181	0	1	1	109
GO:0051287 NAD binding	1	0.474369	2.326	0.004	Molecular Function	GO:0051287	NAD binding	0.397858	0.474369	0	1	1	226
GO:0014013 regulation of gliogenesis	1	0.47552	2.632	0.009	Biological Process	GO:0014013	regulation of gliogenesis	0.206827	0.47552	0	1	1	110
GO:0035461 vitamin transmembrane transport	1	0.47552	2.632	0.009	Biological Process	GO:0035461	vitamin transmembrane transport	0.206827	0.47552	0	1	1	110
GO:0043271 negative regulation of ion transport	1	0.47552	2.632	0.009	Biological Process	GO:0043271	negative regulation of ion transport	0.206827	0.47552	0	1	1	110
GO:0001578 microtubule bundle formation	1	0.476837	2.632	0.009	Biological Process	GO:0001578	microtubule bundle formation	0.208502	0.476837	0	1	1	111
GO:0001935 endothelial cell proliferation	1	0.476837	2.632	0.009	Biological Process	GO:0001935	endothelial cell proliferation	0.208502	0.476837	0	1	1	111
GO:0051261 protein depolymerization	1	0.476837	2.632	0.009	Biological Process	GO:0051261	protein depolymerization	0.208502	0.476837	0	1	1	111
GO:0006816 calcium ion transport	2	0.477651	5.263	0.005	Biological Process	GO:0006816	calcium ion transport	0.209225	0.477651	1	1	2	406
GO:0032973 amino acid export across plasma membrane	1	0.478133	2.632	0.009	Biological Process	GO:0032973	amino acid export across plasma membrane	0.210172	0.478133	0	1	1	112
GO:0033228 cysteine export across plasma membrane	1	0.478133	2.632	0.009	Biological Process	GO:0033228	cysteine export across plasma membrane	0.210172	0.478133	0	1	1	112
GO:0042883 cysteine transport	1	0.479745	2.632	0.009	Biological Process	GO:0042883	cysteine transport	0.21184	0.479745	0	1	1	113
GO:1903712 cysteine transmembrane transport	1	0.479745	2.632	0.009	Biological Process	GO:1903712	cysteine transmembrane transport	0.21184	0.479745	0	1	1	113
GO:0000902 cell morphogenesis	4	0.479745	10.526	0.004	Biological Process	GO:0000902	cell morphogenesis	0.211989	0.479745	0	4	4	1133
GO:0051020 GTPase binding	2	0.480514	4.651	0.003	Molecular Function	GO:0051020	GTPase binding	0.404204	0.480514	0	2	2	620
GO:0019900 kinase binding	2	0.481904	4.651	0.003	Molecular Function	GO:0019900	kinase binding	0.406569	0.481904	0	2	2	623
GO:0001837 epithelial to mesenchymal transition	1	0.482333	2.632	0.009	Biological Process	GO:0001837	epithelial to mesenchymal transition	0.213504	0.482333	0	1	1	114
GO:0051604 protein maturation	2	0.483756	5.263	0.005	Biological Process	GO:0051604	protein maturation	0.214623	0.483756	2	0	2	413
GO:0051963 regulation of synapse assembly	1	0.483756	2.632	0.009	Biological Process	GO:0051963	regulation of synapse assembly	0.215164	0.483756	0	1	1	115
GO:1901135 carbohydrate derivative metabolic process	5	0.483756	13.158	0.003	Biological Process	GO:1901135	carbohydrate derivative metabolic process	0.215251	0.483756	0	5	5	1532
GO:0009072 aromatic amino acid family metabolic process	1	0.483881	2.632	0.009	Biological Process	GO:0009072	aromatic amino acid family metabolic process	0.216821	0.483881	0	1	1	116
GO:0015695 organic cation transport	1	0.483881	2.632	0.009	Biological Process	GO:0015695	organic cation transport	0.216821	0.483881	0	1	1	116
GO:0048660 regulation of smooth muscle cell proliferation	1	0.483881	2.632	0.009	Biological Process	GO:0048660	regulation of smooth muscle cell proliferation	0.216821	0.483881	0	1	1	116
GO:0051262 protein tetramerization	1	0.483881	2.632	0.009	Biological Process	GO:0051262	protein tetramerization	0.216821	0.483881	0	1	1	116
GO:0051270 regulation of cellular component movement	3	0.483881	7.895	0.004	Biological Process	GO:0051270	regulation of cellular component movement	0.217169	0.483881	0	3	3	768
GO:0030030 cell projection organization	5	0.484328	13.158	0.003	Biological Process	GO:0030030	cell projection organization	0.217946	0.484328	0	5	5	1539
GO:0046330 positive regulation of JNK cascade	1	0.484328	2.632	0.009	Biological Process	GO:0046330	positive regulation of JNK cascade	0.218475	0.484328	0	1	1	117
GO:0043434 response to peptide hormone	2	0.484328	5.263	0.005	Biological Process	GO:0043434	response to peptide hormone	0.218488	0.484328	0	2	2	418
GO:0044423 virion component	1	0.485163	3.571	0.005	Cellular Component	GO:0044423	virion component	0.305384	0.485163	0	1	1	207
GO:0000776 kinetochore	1	0.485163	3.571	0.005	Cellular Component	GO:0000776	kinetochore	0.307841	0.485163	0	1	1	209
GO:0005765 lysosomal membrane	1	0.485163	3.571	0.005	Cellular Component	GO:0005765	lysosomal membrane	0.317587	0.485163	0	1	1	217
GO:0048471 perinuclear region of cytoplasm	2	0.485163	7.143	0.003	Cellular Component	GO:0048471	perinuclear region of cytoplasm	0.319668	0.485163	0	2	2	657
GO:0000779 condensed chromosome, centromeric region	1	0.485163	3.571	0.005	Cellular Component	GO:0000779	condensed chromosome, centromeric region	0.321208	0.485163	0	1	1	220
GO:0014069 postsynaptic density	1	0.485163	3.571	0.005	Cellular Component	GO:0014069	postsynaptic density	0.321208	0.485163	0	1	1	220
GO:0099572 postsynaptic specialization	1	0.485163	3.571	0.005	Cellular Component	GO:0099572	postsynaptic specialization	0.32241	0.485163	0	1	1	221
GO:0098797 plasma membrane protein complex	2	0.485163	7.143	0.003	Cellular Component	GO:0098797	plasma membrane protein complex	0.323577	0.485163	1	1	2	663
GO:0044297 cell body	2	0.485163	7.143	0.003	Cellular Component	GO:0044297	cell body	0.32488	0.485163	0	2	2	665
GO:0032279 asymmetric synapse	1	0.485163	3.571	0.004	Cellular Component	GO:0032279	asymmetric synapse	0.3272	0.485163	0	1	1	225
GO:0098984 neuron to neuron synapse	1	0.485163	3.571	0.004	Cellular Component	GO:0098984	neuron to neuron synapse	0.328393	0.485163	0	1	1	226
GO:0140535 intracellular protein-containing complex	3	0.485163	10.714	0.003	Cellular Component	GO:0140535	intracellular protein-containing complex	0.329815	0.485163	1	2	3	1158
GO:0071704 organic substance metabolic process	29	0.486221	76.316	0.002	Biological Process	GO:0071704	organic substance metabolic process	0.220235	0.486221	4	25	29	12526
GO:0001738 morphogenesis of a polarized epithelium	1	0.486221	2.632	0.008	Biological Process	GO:0001738	morphogenesis of a polarized epithelium	0.221772	0.486221	0	1	1	119
GO:0002449 lymphocyte mediated immunity	1	0.486221	2.632	0.008	Biological Process	GO:0002449	lymphocyte mediated immunity	0.221772	0.486221	1	0	1	119
GO:0048659 smooth muscle cell proliferation	1	0.486221	2.632	0.008	Biological Process	GO:0048659	smooth muscle cell proliferation	0.221772	0.486221	0	1	1	119
GO:1901616 organic hydroxy compound catabolic process	1	0.486221	2.632	0.008	Biological Process	GO:1901616	organic hydroxy compound catabolic process	0.221772	0.486221	1	0	1	119
GO:0072330 monocarboxylic acid biosynthetic process	2	0.486221	5.263	0.005	Biological Process	GO:0072330	monocarboxylic acid biosynthetic process	0.22236	0.486221	0	2	2	423
GO:0040012 regulation of locomotion	3	0.486221	7.895	0.004	Biological Process	GO:0040012	regulation of locomotion	0.222704	0.486221	0	3	3	778
GO:0000101 sulfur amino acid transport	1	0.486221	2.632	0.008	Biological Process	GO:0000101	sulfur amino acid transport	0.223415	0.486221	0	1	1	120
GO:0051338 regulation of transferase activity	3	0.486221	7.895	0.004	Biological Process	GO:0051338	regulation of transferase activity	0.223814	0.486221	0	3	3	780
GO:0061024 membrane organization	3	0.486221	7.895	0.004	Biological Process	GO:0061024	membrane organization	0.223814	0.486221	1	2	3	780
GO:0009311 oligosaccharide metabolic process	1	0.486221	2.632	0.008	Biological Process	GO:0009311	oligosaccharide metabolic process	0.225056	0.486221	0	1	1	121
GO:0016226 iron-sulfur cluster assembly	1	0.486221	2.632	0.008	Biological Process	GO:0016226	iron-sulfur cluster assembly	0.225056	0.486221	0	1	1	121
GO:0031163 metallo-sulfur cluster assembly	1	0.486221	2.632	0.008	Biological Process	GO:0031163	metallo-sulfur cluster assembly	0.225056	0.486221	0	1	1	121
GO:0006928 movement of cell or subcellular component	6	0.486221	15.789	0.003	Biological Process	GO:0006928	movement of cell or subcellular component	0.22629	0.486221	0	6	6	1967
GO:0000096 sulfur amino acid metabolic process	1	0.486221	2.632	0.008	Biological Process	GO:0000096	sulfur amino acid metabolic process	0.226692	0.486221	0	1	1	122
GO:0009233 menaquinone metabolic process	1	0.486221	2.632	0.008	Biological Process	GO:0009233	menaquinone metabolic process	0.226692	0.486221	0	1	1	122
GO:0009234 menaquinone biosynthetic process	1	0.486221	2.632	0.008	Biological Process	GO:0009234	menaquinone biosynthetic process	0.226692	0.486221	0	1	1	122
GO:0042546 cell wall biogenesis	1	0.486221	2.632	0.008	Biological Process	GO:0042546	cell wall biogenesis	0.226692	0.486221	0	1	1	122
GO:0042327 positive regulation of phosphorylation	3	0.486221	7.895	0.004	Biological Process	GO:0042327	positive regulation of phosphorylation	0.227153	0.486221	0	3	3	786
GO:0030004 cellular monovalent inorganic cation homeostasis	1	0.486221	2.632	0.008	Biological Process	GO:0030004	cellular monovalent inorganic cation homeostasis	0.228326	0.486221	0	1	1	123
GO:0031333 negative regulation of protein-containing complex assembly	1	0.486221	2.632	0.008	Biological Process	GO:0031333	negative regulation of protein-containing complex assembly	0.228326	0.486221	0	1	1	123
GO:0033692 cellular polysaccharide biosynthetic process	1	0.486221	2.632	0.008	Biological Process	GO:0033692	cellular polysaccharide biosynthetic process	0.228326	0.486221	0	1	1	123
GO:0035023 regulation of Rho protein signal transduction	1	0.486221	2.632	0.008	Biological Process	GO:0035023	regulation of Rho protein signal transduction	0.228326	0.486221	0	1	1	123
GO:0051180 vitamin transport	1	0.486221	2.632	0.008	Biological Process	GO:0051180	vitamin transport	0.228326	0.486221	0	1	1	123
GO:0006096 glycolytic process	1	0.488891	2.632	0.008	Biological Process	GO:0006096	glycolytic process	0.229956	0.488891	0	1	1	124
GO:0032880 regulation of protein localization	3	0.489254	7.895	0.004	Biological Process	GO:0032880	regulation of protein localization	0.230503	0.489254	0	3	3	792
GO:0005096 GTPase activator activity	2	0.489351	4.651	0.003	Molecular Function	GO:0005096	GTPase activator activity	0.414423	0.489351	1	1	2	633
GO:0035091 phosphatidylinositol binding	1	0.489351	2.326	0.004	Molecular Function	GO:0035091	phosphatidylinositol binding	0.415281	0.489351	0	1	1	239
GO:0006757 ATP generation from ADP	1	0.490146	2.632	0.008	Biological Process	GO:0006757	ATP generation from ADP	0.231582	0.490146	0	1	1	125
GO:0042180 cellular ketone metabolic process	2	0.490146	5.263	0.005	Biological Process	GO:0042180	cellular ketone metabolic process	0.231678	0.490146	0	2	2	435
GO:0050767 regulation of neurogenesis	3	0.491597	7.895	0.004	Biological Process	GO:0050767	regulation of neurogenesis	0.232742	0.491597	0	3	3	796
GO:0006826 iron ion transport	1	0.494065	2.632	0.008	Biological Process	GO:0006826	iron ion transport	0.234825	0.494065	0	1	1	127
GO:0046660 female sex differentiation	1	0.494065	2.632	0.008	Biological Process	GO:0046660	female sex differentiation	0.234825	0.494065	0	1	1	127
GO:0006807 nitrogen compound metabolic process	27	0.494065	71.053	0.002	Biological Process	GO:0006807	nitrogen compound metabolic process	0.235189	0.494065	4	23	27	11603
GO:0065003 protein-containing complex assembly	6	0.494065	15.789	0.003	Biological Process	GO:0065003	protein-containing complex assembly	0.235432	0.494065	0	6	6	1993
GO:0048599 oocyte development	1	0.495179	2.632	0.008	Biological Process	GO:0048599	oocyte development	0.236442	0.495179	0	1	1	128
GO:0140352 export from cell	5	0.495179	13.158	0.003	Biological Process	GO:0140352	export from cell	0.236725	0.495179	1	4	5	1587
GO:0098533 ATPase dependent transmembrane transport complex	1	0.498557	3.571	0.004	Cellular Component	GO:0098533	ATPase dependent transmembrane transport complex	0.341376	0.498557	0	1	1	237
GO:0046942 carboxylic acid transport	2	0.49972	5.263	0.004	Biological Process	GO:0046942	carboxylic acid transport	0.239465	0.49972	0	2	2	445
GO:0031109 microtubule polymerization or depolymerization	1	0.49972	2.632	0.008	Biological Process	GO:0031109	microtubule polymerization or depolymerization	0.239665	0.49972	0	1	1	130
GO:0016798 hydrolase activity, acting on glycosyl bonds	1	0.500233	2.326	0.004	Molecular Function	GO:0016798	hydrolase activity, acting on glycosyl bonds	0.425756	0.500233	0	1	1	247
GO:0019362 pyridine nucleotide metabolic process	1	0.50146	2.632	0.008	Biological Process	GO:0019362	pyridine nucleotide metabolic process	0.241272	0.50146	0	1	1	131
GO:0042398 cellular modified amino acid biosynthetic process	1	0.50146	2.632	0.008	Biological Process	GO:0042398	cellular modified amino acid biosynthetic process	0.241272	0.50146	0	1	1	131
GO:0043087 regulation of GTPase activity	2	0.503182	5.263	0.004	Biological Process	GO:0043087	regulation of GTPase activity	0.242585	0.503182	0	2	2	449
GO:0006665 sphingolipid metabolic process	1	0.503182	2.632	0.008	Biological Process	GO:0006665	sphingolipid metabolic process	0.242875	0.503182	0	1	1	132
GO:0006954 inflammatory response	2	0.503395	5.263	0.004	Biological Process	GO:0006954	inflammatory response	0.243366	0.503395	1	1	2	450
GO:0007009 plasma membrane organization	1	0.504085	2.632	0.008	Biological Process	GO:0007009	plasma membrane organization	0.244475	0.504085	0	1	1	133
GO:0046031 ADP metabolic process	1	0.504085	2.632	0.008	Biological Process	GO:0046031	ADP metabolic process	0.244475	0.504085	0	1	1	133
GO:0050731 positive regulation of peptidyl-tyrosine phosphorylation	1	0.505772	2.632	0.007	Biological Process	GO:0050731	positive regulation of peptidyl-tyrosine phosphorylation	0.246072	0.505772	0	1	1	134
GO:1902904 negative regulation of supramolecular fiber organization	1	0.505772	2.632	0.007	Biological Process	GO:1902904	negative regulation of supramolecular fiber organization	0.246072	0.505772	0	1	1	134
GO:0050792 regulation of viral process	1	0.507441	2.632	0.007	Biological Process	GO:0050792	regulation of viral process	0.247666	0.507441	0	1	1	135
GO:1901264 carbohydrate derivative transport	1	0.507441	2.632	0.007	Biological Process	GO:1901264	carbohydrate derivative transport	0.247666	0.507441	0	1	1	135
GO:0002443 leukocyte mediated immunity	2	0.507498	5.263	0.004	Biological Process	GO:0002443	leukocyte mediated immunity	0.248832	0.507498	2	0	2	457
GO:0046903 secretion	5	0.507498	13.158	0.003	Biological Process	GO:0046903	secretion	0.249112	0.507498	1	4	5	1618
GO:0000271 polysaccharide biosynthetic process	1	0.507498	2.632	0.007	Biological Process	GO:0000271	polysaccharide biosynthetic process	0.249256	0.507498	0	1	1	136
GO:0002460 adaptive immune response based on somatic recombination of immune receptors built from immunoglobulin superfamily domains	1	0.507498	2.632	0.007	Biological Process	GO:0002460	adaptive immune response based on somatic recombination of immune receptors built from immunoglobulin superfamily domains	0.249256	0.507498	1	0	1	136
GO:0019439 aromatic compound catabolic process	3	0.508338	7.895	0.004	Biological Process	GO:0019439	aromatic compound catabolic process	0.250235	0.508338	1	2	3	827
GO:0006941 striated muscle contraction	1	0.508338	2.632	0.007	Biological Process	GO:0006941	striated muscle contraction	0.250843	0.508338	0	1	1	137
GO:0010977 negative regulation of neuron projection development	1	0.508338	2.632	0.007	Biological Process	GO:0010977	negative regulation of neuron projection development	0.250843	0.508338	0	1	1	137
GO:0006821 chloride transport	1	0.509797	2.632	0.007	Biological Process	GO:0006821	chloride transport	0.252427	0.509797	0	1	1	138
GO:0034332 adherens junction organization	1	0.509797	2.632	0.007	Biological Process	GO:0034332	adherens junction organization	0.252427	0.509797	0	1	1	138
GO:0002790 peptide secretion	2	0.509797	5.263	0.004	Biological Process	GO:0002790	peptide secretion	0.25274	0.509797	0	2	2	462
GO:0001539 cilium or flagellum-dependent cell motility	1	0.510514	2.632	0.007	Biological Process	GO:0001539	cilium or flagellum-dependent cell motility	0.254007	0.510514	0	1	1	139
GO:0034637 cellular carbohydrate biosynthetic process	1	0.510514	2.632	0.007	Biological Process	GO:0034637	cellular carbohydrate biosynthetic process	0.254007	0.510514	0	1	1	139
GO:0006024 glycosaminoglycan biosynthetic process	1	0.510514	2.632	0.007	Biological Process	GO:0006024	glycosaminoglycan biosynthetic process	0.255584	0.510514	0	1	1	140
GO:1901652 response to peptide	2	0.510514	5.263	0.004	Biological Process	GO:1901652	response to peptide	0.255868	0.510514	0	2	2	466
GO:0003341 cilium movement	1	0.510514	2.632	0.007	Biological Process	GO:0003341	cilium movement	0.257158	0.510514	0	1	1	141
GO:0032874 positive regulation of stress-activated MAPK cascade	1	0.510514	2.632	0.007	Biological Process	GO:0032874	positive regulation of stress-activated MAPK cascade	0.257158	0.510514	0	1	1	141
GO:0032787 monocarboxylic acid metabolic process	3	0.510514	7.895	0.004	Biological Process	GO:0032787	monocarboxylic acid metabolic process	0.258208	0.510514	0	3	3	841
GO:0048666 neuron development	4	0.510514	10.526	0.003	Biological Process	GO:0048666	neuron development	0.258622	0.510514	0	4	4	1235
GO:0007613 memory	1	0.510514	2.632	0.007	Biological Process	GO:0007613	memory	0.258729	0.510514	0	1	1	142
GO:0030253 protein secretion by the type I secretion system	1	0.510514	2.632	0.007	Biological Process	GO:0030253	protein secretion by the type I secretion system	0.258729	0.510514	0	1	1	142
GO:0050679 positive regulation of epithelial cell proliferation	1	0.510514	2.632	0.007	Biological Process	GO:0050679	positive regulation of epithelial cell proliferation	0.258729	0.510514	0	1	1	142
GO:0070304 positive regulation of stress-activated protein kinase signaling cascade	1	0.510514	2.632	0.007	Biological Process	GO:0070304	positive regulation of stress-activated protein kinase signaling cascade	0.258729	0.510514	0	1	1	142
GO:0010562 positive regulation of phosphorus metabolic process	3	0.510514	7.895	0.004	Biological Process	GO:0010562	positive regulation of phosphorus metabolic process	0.25935	0.510514	0	3	3	843
GO:0045937 positive regulation of phosphate metabolic process	3	0.510514	7.895	0.004	Biological Process	GO:0045937	positive regulation of phosphate metabolic process	0.25935	0.510514	0	3	3	843
GO:0006023 aminoglycan biosynthetic process	1	0.510514	2.632	0.007	Biological Process	GO:0006023	aminoglycan biosynthetic process	0.260296	0.510514	0	1	1	143
GO:0006937 regulation of muscle contraction	1	0.510514	2.632	0.007	Biological Process	GO:0006937	regulation of muscle contraction	0.260296	0.510514	0	1	1	143
GO:0009994 oocyte differentiation	1	0.510514	2.632	0.007	Biological Process	GO:0009994	oocyte differentiation	0.260296	0.510514	0	1	1	143
GO:0043279 response to alkaloid	1	0.510514	2.632	0.007	Biological Process	GO:0043279	response to alkaloid	0.260296	0.510514	0	1	1	143
GO:0045087 innate immune response	2	0.510514	5.263	0.004	Biological Process	GO:0045087	innate immune response	0.260563	0.510514	1	1	2	472
GO:0006165 nucleoside diphosphate phosphorylation	1	0.512037	2.632	0.007	Biological Process	GO:0006165	nucleoside diphosphate phosphorylation	0.26186	0.512037	0	1	1	144
GO:0050769 positive regulation of neurogenesis	2	0.512037	5.263	0.004	Biological Process	GO:0050769	positive regulation of neurogenesis	0.262128	0.512037	0	2	2	474
GO:0008217 regulation of blood pressure	1	0.51302	2.632	0.007	Biological Process	GO:0008217	regulation of blood pressure	0.263421	0.51302	0	1	1	145
GO:0060326 cell chemotaxis	1	0.51302	2.632	0.007	Biological Process	GO:0060326	cell chemotaxis	0.263421	0.51302	0	1	1	145
GO:0022612 gland morphogenesis	1	0.515056	2.632	0.007	Biological Process	GO:0022612	gland morphogenesis	0.264979	0.515056	0	1	1	146
GO:0051493 regulation of cytoskeleton organization	2	0.515056	5.263	0.004	Biological Process	GO:0051493	regulation of cytoskeleton organization	0.26526	0.515056	0	2	2	478
GO:0044057 regulation of system process	2	0.515219	5.263	0.004	Biological Process	GO:0044057	regulation of system process	0.266043	0.515219	0	2	2	479
GO:0001890 placenta development	1	0.515219	2.632	0.007	Biological Process	GO:0001890	placenta development	0.266534	0.515219	0	1	1	147
GO:0051494 negative regulation of cytoskeleton organization	1	0.515219	2.632	0.007	Biological Process	GO:0051494	negative regulation of cytoskeleton organization	0.266534	0.515219	0	1	1	147
GO:0009135 purine nucleoside diphosphate metabolic process	1	0.515644	2.632	0.007	Biological Process	GO:0009135	purine nucleoside diphosphate metabolic process	0.268085	0.515644	0	1	1	148
GO:0009179 purine ribonucleoside diphosphate metabolic process	1	0.515644	2.632	0.007	Biological Process	GO:0009179	purine ribonucleoside diphosphate metabolic process	0.268085	0.515644	0	1	1	148
GO:0043112 receptor metabolic process	1	0.515644	2.632	0.007	Biological Process	GO:0043112	receptor metabolic process	0.268085	0.515644	0	1	1	148
GO:1901566 organonitrogen compound biosynthetic process	8	0.515644	21.053	0.003	Biological Process	GO:1901566	organonitrogen compound biosynthetic process	0.268341	0.515644	1	7	8	2941
GO:0030041 actin filament polymerization	1	0.516159	2.632	0.007	Biological Process	GO:0030041	actin filament polymerization	0.269633	0.516159	0	1	1	149
GO:0055067 monovalent inorganic cation homeostasis	1	0.516159	2.632	0.007	Biological Process	GO:0055067	monovalent inorganic cation homeostasis	0.269633	0.516159	0	1	1	149
GO:0044272 sulfur compound biosynthetic process	2	0.516159	5.263	0.004	Biological Process	GO:0044272	sulfur compound biosynthetic process	0.269958	0.516159	0	2	2	484
GO:0009306 protein secretion	3	0.516159	7.895	0.003	Biological Process	GO:0009306	protein secretion	0.270241	0.516159	0	3	3	862
GO:0007612 learning	1	0.516159	2.632	0.007	Biological Process	GO:0007612	learning	0.271178	0.516159	0	1	1	150
GO:0046939 nucleotide phosphorylation	1	0.516159	2.632	0.007	Biological Process	GO:0046939	nucleotide phosphorylation	0.271178	0.516159	0	1	1	150
GO:0035592 establishment of protein localization to extracellular region	3	0.516159	7.895	0.003	Biological Process	GO:0035592	establishment of protein localization to extracellular region	0.271391	0.516159	0	3	3	864
GO:0009185 ribonucleoside diphosphate metabolic process	1	0.517929	2.632	0.007	Biological Process	GO:0009185	ribonucleoside diphosphate metabolic process	0.27272	0.517929	0	1	1	151
GO:0071692 protein localization to extracellular region	3	0.521202	7.895	0.003	Biological Process	GO:0071692	protein localization to extracellular region	0.274845	0.521202	0	3	3	870
GO:0071554 cell wall organization or biogenesis	1	0.525141	2.632	0.006	Biological Process	GO:0071554	cell wall organization or biogenesis	0.277326	0.525141	0	1	1	154
GO:0072657 protein localization to membrane	2	0.526502	5.263	0.004	Biological Process	GO:0072657	protein localization to membrane	0.278573	0.526502	0	2	2	495
GO:0071333 cellular response to glucose stimulus	1	0.526502	2.632	0.006	Biological Process	GO:0071333	cellular response to glucose stimulus	0.278855	0.526502	0	1	1	155
GO:0035725 sodium ion transmembrane transport	1	0.527848	2.632	0.006	Biological Process	GO:0035725	sodium ion transmembrane transport	0.280381	0.527848	0	1	1	156
GO:0072524 pyridine-containing compound metabolic process	1	0.527848	2.632	0.006	Biological Process	GO:0072524	pyridine-containing compound metabolic process	0.280381	0.527848	0	1	1	156
GO:0007605 sensory perception of sound	1	0.529181	2.632	0.006	Biological Process	GO:0007605	sensory perception of sound	0.281904	0.529181	0	1	1	157
GO:0071331 cellular response to hexose stimulus	1	0.529181	2.632	0.006	Biological Process	GO:0071331	cellular response to hexose stimulus	0.281904	0.529181	0	1	1	157
GO:0006744 ubiquinone biosynthetic process	1	0.530283	2.632	0.006	Biological Process	GO:0006744	ubiquinone biosynthetic process	0.283424	0.530283	0	1	1	158
GO:0006875 cellular metal ion homeostasis	2	0.530283	5.263	0.004	Biological Process	GO:0006875	cellular metal ion homeostasis	0.284054	0.530283	1	1	2	502
GO:0098662 inorganic cation transmembrane transport	3	0.530283	7.895	0.003	Biological Process	GO:0098662	inorganic cation transmembrane transport	0.284082	0.530283	0	3	3	886
GO:0050796 regulation of insulin secretion	1	0.530283	2.632	0.006	Biological Process	GO:0050796	regulation of insulin secretion	0.28494	0.530283	0	1	1	159
GO:0071326 cellular response to monosaccharide stimulus	1	0.530283	2.632	0.006	Biological Process	GO:0071326	cellular response to monosaccharide stimulus	0.28494	0.530283	0	1	1	159
GO:0072348 sulfur compound transport	1	0.530283	2.632	0.006	Biological Process	GO:0072348	sulfur compound transport	0.28494	0.530283	0	1	1	159
GO:0006743 ubiquinone metabolic process	1	0.532337	2.632	0.006	Biological Process	GO:0006743	ubiquinone metabolic process	0.286454	0.532337	0	1	1	160
GO:0001678 cellular glucose homeostasis	1	0.532611	2.632	0.006	Biological Process	GO:0001678	cellular glucose homeostasis	0.287964	0.532611	0	1	1	161
GO:0008299 isoprenoid biosynthetic process	1	0.532611	2.632	0.006	Biological Process	GO:0008299	isoprenoid biosynthetic process	0.287964	0.532611	0	1	1	161
GO:0051960 regulation of nervous system development	3	0.532611	7.895	0.003	Biological Process	GO:0051960	regulation of nervous system development	0.288135	0.532611	0	3	3	893
GO:0007017 microtubule-based process	3	0.532611	7.895	0.003	Biological Process	GO:0007017	microtubule-based process	0.289293	0.532611	0	3	3	895
GO:0009064 glutamine family amino acid metabolic process	1	0.532611	2.632	0.006	Biological Process	GO:0009064	glutamine family amino acid metabolic process	0.289471	0.532611	0	1	1	162
GO:0046328 regulation of JNK cascade	1	0.532611	2.632	0.006	Biological Process	GO:0046328	regulation of JNK cascade	0.289471	0.532611	0	1	1	162
GO:0072528 pyrimidine-containing compound biosynthetic process	1	0.532611	2.632	0.006	Biological Process	GO:0072528	pyrimidine-containing compound biosynthetic process	0.289471	0.532611	0	1	1	162
GO:0120031 plasma membrane bounded cell projection assembly	2	0.53341	5.263	0.004	Biological Process	GO:0120031	plasma membrane bounded cell projection assembly	0.290316	0.53341	0	2	2	510
GO:0071322 cellular response to carbohydrate stimulus	1	0.533866	2.632	0.006	Biological Process	GO:0071322	cellular response to carbohydrate stimulus	0.290976	0.533866	0	1	1	163
GO:0015837 amine transport	1	0.535108	2.632	0.006	Biological Process	GO:0015837	amine transport	0.292477	0.535108	0	1	1	164
GO:0090501 RNA phosphodiester bond hydrolysis	1	0.535108	2.632	0.006	Biological Process	GO:0090501	RNA phosphodiester bond hydrolysis	0.292477	0.535108	0	1	1	164
GO:0006855 xenobiotic transmembrane transport	1	0.535586	2.632	0.006	Biological Process	GO:0006855	xenobiotic transmembrane transport	0.293974	0.535586	0	1	1	165
GO:0007416 synapse assembly	1	0.535586	2.632	0.006	Biological Process	GO:0007416	synapse assembly	0.293974	0.535586	0	1	1	165
GO:0042742 defense response to bacterium	1	0.535586	2.632	0.006	Biological Process	GO:0042742	defense response to bacterium	0.293974	0.535586	0	1	1	165
GO:0016787 hydrolase activity	10	0.535643	23.256	0.002	Molecular Function	GO:0016787	hydrolase activity	0.458369	0.535643	2	8	10	4178
GO:0016616 oxidoreductase activity, acting on the CH-OH group of donors, NAD or NADP as acceptor	1	0.535643	2.326	0.004	Molecular Function	GO:0016616	oxidoreductase activity, acting on the CH-OH group of donors, NAD or NADP as acceptor	0.458553	0.535643	0	1	1	273
GO:0044264 cellular polysaccharide metabolic process	1	0.536054	2.632	0.006	Biological Process	GO:0044264	cellular polysaccharide metabolic process	0.295469	0.536054	0	1	1	166
GO:0120032 regulation of plasma membrane bounded cell projection assembly	1	0.536054	2.632	0.006	Biological Process	GO:0120032	regulation of plasma membrane bounded cell projection assembly	0.295469	0.536054	0	1	1	166
GO:1990138 neuron projection extension	1	0.536054	2.632	0.006	Biological Process	GO:1990138	neuron projection extension	0.295469	0.536054	0	1	1	166
GO:0016324 apical plasma membrane	1	0.536485	3.571	0.004	Cellular Component	GO:0016324	apical plasma membrane	0.36999	0.536485	0	1	1	262
GO:0015804 neutral amino acid transport	1	0.536512	2.632	0.006	Biological Process	GO:0015804	neutral amino acid transport	0.296961	0.536512	0	1	1	167
GO:0031345 negative regulation of cell projection organization	1	0.536512	2.632	0.006	Biological Process	GO:0031345	negative regulation of cell projection organization	0.296961	0.536512	0	1	1	167
GO:0043401 steroid hormone mediated signaling pathway	1	0.536512	2.632	0.006	Biological Process	GO:0043401	steroid hormone mediated signaling pathway	0.296961	0.536512	0	1	1	167
GO:0051247 positive regulation of protein metabolic process	4	0.539577	10.526	0.003	Biological Process	GO:0051247	positive regulation of protein metabolic process	0.299073	0.539577	0	4	4	1320
GO:0016049 cell growth	2	0.53996	5.263	0.004	Biological Process	GO:0016049	cell growth	0.2997	0.53996	0	2	2	522
GO:0043269 regulation of ion transport	2	0.540803	5.263	0.004	Biological Process	GO:0043269	regulation of ion transport	0.301263	0.540803	0	2	2	524
GO:0009132 nucleoside diphosphate metabolic process	1	0.540803	2.632	0.006	Biological Process	GO:0009132	nucleoside diphosphate metabolic process	0.301418	0.540803	0	1	1	170
GO:0060491 regulation of cell projection assembly	1	0.540803	2.632	0.006	Biological Process	GO:0060491	regulation of cell projection assembly	0.301418	0.540803	0	1	1	170
GO:0007266 Rho protein signal transduction	1	0.541961	2.632	0.006	Biological Process	GO:0007266	Rho protein signal transduction	0.302897	0.541961	0	1	1	171
GO:0015074 DNA integration	1	0.541961	2.632	0.006	Biological Process	GO:0015074	DNA integration	0.302897	0.541961	0	1	1	171
GO:0019898 extrinsic component of membrane	1	0.542307	3.571	0.004	Cellular Component	GO:0019898	extrinsic component of membrane	0.376676	0.542307	0	1	1	268
GO:0043065 positive regulation of apoptotic process	2	0.544987	5.263	0.004	Biological Process	GO:0043065	positive regulation of apoptotic process	0.305168	0.544987	0	2	2	529
GO:0017148 negative regulation of translation	1	0.544987	2.632	0.006	Biological Process	GO:0017148	negative regulation of translation	0.305847	0.544987	0	1	1	173
GO:0033002 muscle cell proliferation	1	0.544987	2.632	0.006	Biological Process	GO:0033002	muscle cell proliferation	0.305847	0.544987	0	1	1	173
GO:0043229 intracellular organelle	19	0.546506	67.857	0.002	Cellular Component	GO:0043229	intracellular organelle	0.383546	0.546506	3	16	19	10130
GO:0045121 membrane raft	1	0.546506	3.571	0.004	Cellular Component	GO:0045121	membrane raft	0.387669	0.546506	0	1	1	278
GO:0098857 membrane microdomain	1	0.546506	3.571	0.004	Cellular Component	GO:0098857	membrane microdomain	0.387669	0.546506	0	1	1	278
GO:0008154 actin polymerization or depolymerization	1	0.546857	2.632	0.006	Biological Process	GO:0008154	actin polymerization or depolymerization	0.307317	0.546857	0	1	1	174
GO:0051223 regulation of protein transport	2	0.547837	5.263	0.004	Biological Process	GO:0051223	regulation of protein transport	0.30829	0.547837	0	2	2	533
GO:0006811 ion transport	6	0.548422	15.789	0.003	Biological Process	GO:0006811	ion transport	0.309041	0.548422	1	5	6	2192
GO:0005216 ion channel activity	2	0.54849	4.651	0.003	Molecular Function	GO:0005216	ion channel activity	0.471672	0.54849	1	1	2	708
GO:0035639 purine ribonucleoside triphosphate binding	8	0.54849	18.605	0.002	Molecular Function	GO:0035639	purine ribonucleoside triphosphate binding	0.472273	0.54849	1	7	8	3337
GO:0004518 nuclease activity	2	0.549012	4.651	0.003	Molecular Function	GO:0004518	nuclease activity	0.474637	0.549012	0	2	2	712
GO:0004857 enzyme inhibitor activity	1	0.549012	2.326	0.003	Molecular Function	GO:0004857	enzyme inhibitor activity	0.475447	0.549012	0	1	1	287
GO:0090087 regulation of peptide transport	2	0.549738	5.263	0.004	Biological Process	GO:0090087	regulation of peptide transport	0.31063	0.549738	0	2	2	536
GO:0006090 pyruvate metabolic process	1	0.549738	2.632	0.006	Biological Process	GO:0006090	pyruvate metabolic process	0.31171	0.549738	0	1	1	177
GO:0030307 positive regulation of cell growth	1	0.549738	2.632	0.006	Biological Process	GO:0030307	positive regulation of cell growth	0.31171	0.549738	0	1	1	177
GO:0032412 regulation of ion transmembrane transporter activity	1	0.549738	2.632	0.006	Biological Process	GO:0032412	regulation of ion transmembrane transporter activity	0.31171	0.549738	0	1	1	177
GO:0007010 cytoskeleton organization	4	0.549738	10.526	0.003	Biological Process	GO:0007010	cytoskeleton organization	0.312129	0.549738	0	4	4	1347
GO:0060284 regulation of cell development	3	0.549738	7.895	0.003	Biological Process	GO:0060284	regulation of cell development	0.312554	0.549738	0	3	3	935
GO:0006793 phosphorus metabolic process	9	0.549738	23.684	0.003	Biological Process	GO:0006793	phosphorus metabolic process	0.312963	0.549738	0	9	9	3523
GO:0050714 positive regulation of protein secretion	1	0.549738	2.632	0.006	Biological Process	GO:0050714	positive regulation of protein secretion	0.313168	0.549738	0	1	1	178
GO:0031401 positive regulation of protein modification process	3	0.549963	7.895	0.003	Biological Process	GO:0031401	positive regulation of protein modification process	0.31372	0.549963	0	3	3	937
GO:0004540 ribonuclease activity	1	0.550023	2.326	0.003	Molecular Function	GO:0004540	ribonuclease activity	0.477818	0.550023	0	1	1	289
GO:0022857 transmembrane transporter activity	5	0.550023	11.628	0.002	Molecular Function	GO:0022857	transmembrane transporter activity	0.479052	0.550023	2	3	5	2032
GO:1901136 carbohydrate derivative catabolic process	1	0.550803	2.632	0.006	Biological Process	GO:1901136	carbohydrate derivative catabolic process	0.314624	0.550803	0	1	1	179
GO:0005794 Golgi apparatus	3	0.551077	10.714	0.002	Cellular Component	GO:0005794	Golgi apparatus	0.393627	0.551077	1	2	3	1288
GO:0016705 oxidoreductase activity, acting on paired donors, with incorporation or reduction of molecular oxygen	1	0.552441	2.326	0.003	Molecular Function	GO:0016705	oxidoreductase activity, acting on paired donors, with incorporation or reduction of molecular oxygen	0.482529	0.552441	0	1	1	293
GO:0015995 chlorophyll biosynthetic process	1	0.55249	2.632	0.006	Biological Process	GO:0015995	chlorophyll biosynthetic process	0.316076	0.55249	0	1	1	180
GO:0030031 cell projection assembly	2	0.55249	5.263	0.004	Biological Process	GO:0030031	cell projection assembly	0.316863	0.55249	0	2	2	544
GO:0043068 positive regulation of programmed cell death	2	0.55249	5.263	0.004	Biological Process	GO:0043068	positive regulation of programmed cell death	0.316863	0.55249	0	2	2	544
GO:0008152 metabolic process	29	0.553556	76.316	0.002	Biological Process	GO:0008152	metabolic process	0.317901	0.553556	4	25	29	12929
GO:0022898 regulation of transmembrane transporter activity	1	0.553936	2.632	0.005	Biological Process	GO:0022898	regulation of transmembrane transporter activity	0.318971	0.553936	0	1	1	182
GO:0071805 potassium ion transmembrane transport	1	0.553936	2.632	0.005	Biological Process	GO:0071805	potassium ion transmembrane transport	0.318971	0.553936	0	1	1	182
GO:0003333 amino acid transmembrane transport	1	0.554806	2.632	0.005	Biological Process	GO:0003333	amino acid transmembrane transport	0.320415	0.554806	0	1	1	183
GO:0008016 regulation of heart contraction	1	0.554806	2.632	0.005	Biological Process	GO:0008016	regulation of heart contraction	0.320415	0.554806	0	1	1	183
GO:0070201 regulation of establishment of protein localization	2	0.554806	5.263	0.004	Biological Process	GO:0070201	regulation of establishment of protein localization	0.320754	0.554806	0	2	2	549
GO:0004222 metalloendopeptidase activity	1	0.555457	2.326	0.003	Molecular Function	GO:0004222	metalloendopeptidase activity	0.487198	0.555457	0	1	1	297
GO:0016788 hydrolase activity, acting on ester bonds	4	0.555457	9.302	0.002	Molecular Function	GO:0016788	hydrolase activity, acting on ester bonds	0.48792	0.555457	0	4	4	1610
GO:0055065 metal ion homeostasis	2	0.555498	5.263	0.004	Biological Process	GO:0055065	metal ion homeostasis	0.322309	0.555498	1	1	2	551
GO:0010720 positive regulation of cell development	2	0.555498	5.263	0.004	Biological Process	GO:0010720	positive regulation of cell development	0.323086	0.555498	0	2	2	552
GO:0015994 chlorophyll metabolic process	1	0.555498	2.632	0.005	Biological Process	GO:0015994	chlorophyll metabolic process	0.323292	0.555498	0	1	1	185
GO:0050954 sensory perception of mechanical stimulus	1	0.555498	2.632	0.005	Biological Process	GO:0050954	sensory perception of mechanical stimulus	0.323292	0.555498	0	1	1	185
GO:0051384 response to glucocorticoid	1	0.555498	2.632	0.005	Biological Process	GO:0051384	response to glucocorticoid	0.323292	0.555498	0	1	1	185
GO:0031461 cullin-RING ubiquitin ligase complex	1	0.556172	3.571	0.003	Cellular Component	GO:0031461	cullin-RING ubiquitin ligase complex	0.40168	0.556172	0	1	1	291
GO:0000109 nucleotide-excision repair complex	1	0.556172	3.571	0.003	Cellular Component	GO:0000109	nucleotide-excision repair complex	0.402745	0.556172	0	1	1	292
GO:0090276 regulation of peptide hormone secretion	1	0.557226	2.632	0.005	Biological Process	GO:0090276	regulation of peptide hormone secretion	0.324727	0.557226	0	1	1	186
GO:0098660 inorganic ion transmembrane transport	3	0.557634	7.895	0.003	Biological Process	GO:0098660	inorganic ion transmembrane transport	0.325394	0.557634	0	3	3	957
GO:0030073 insulin secretion	1	0.558207	2.632	0.005	Biological Process	GO:0030073	insulin secretion	0.326158	0.558207	0	1	1	187
GO:0032271 regulation of protein polymerization	1	0.559424	2.632	0.005	Biological Process	GO:0032271	regulation of protein polymerization	0.327586	0.559424	0	1	1	188
GO:0051707 response to other organism	3	0.559424	7.895	0.003	Biological Process	GO:0051707	response to other organism	0.32773	0.559424	1	2	3	961
GO:0030003 cellular cation homeostasis	2	0.559744	5.263	0.004	Biological Process	GO:0030003	cellular cation homeostasis	0.328521	0.559744	1	1	2	559
GO:0043207 response to external biotic stimulus	3	0.559744	7.895	0.003	Biological Process	GO:0043207	response to external biotic stimulus	0.328899	0.559744	1	2	3	963
GO:0016310 phosphorylation	6	0.559744	15.789	0.003	Biological Process	GO:0016310	phosphorylation	0.329864	0.559744	0	6	6	2246
GO:0071417 cellular response to organonitrogen compound	2	0.559744	5.263	0.004	Biological Process	GO:0071417	cellular response to organonitrogen compound	0.330073	0.559744	0	2	2	561
GO:1903530 regulation of secretion by cell	2	0.559744	5.263	0.004	Biological Process	GO:1903530	regulation of secretion by cell	0.330073	0.559744	0	2	2	561
GO:0034249 negative regulation of cellular amide metabolic process	1	0.562032	2.632	0.005	Biological Process	GO:0034249	negative regulation of cellular amide metabolic process	0.331854	0.562032	0	1	1	191
GO:0002793 positive regulation of peptide secretion	1	0.562963	2.632	0.005	Biological Process	GO:0002793	positive regulation of peptide secretion	0.333271	0.562963	0	1	1	192
GO:0007254 JNK cascade	1	0.562963	2.632	0.005	Biological Process	GO:0007254	JNK cascade	0.333271	0.562963	0	1	1	192
GO:0010243 response to organonitrogen compound	3	0.563154	7.895	0.003	Biological Process	GO:0010243	response to organonitrogen compound	0.334157	0.563154	0	3	3	972
GO:0050730 regulation of peptidyl-tyrosine phosphorylation	1	0.563154	2.632	0.005	Biological Process	GO:0050730	regulation of peptidyl-tyrosine phosphorylation	0.334684	0.563154	0	1	1	193
GO:0070372 regulation of ERK1 and ERK2 cascade	1	0.563154	2.632	0.005	Biological Process	GO:0070372	regulation of ERK1 and ERK2 cascade	0.334684	0.563154	0	1	1	193
GO:0005856 cytoskeleton	4	0.563922	14.286	0.002	Cellular Component	GO:0005856	cytoskeleton	0.411135	0.563922	1	3	4	1858
GO:0030203 glycosaminoglycan metabolic process	1	0.564797	2.632	0.005	Biological Process	GO:0030203	glycosaminoglycan metabolic process	0.336095	0.564797	0	1	1	194
GO:0061138 morphogenesis of a branching epithelium	1	0.56643	2.632	0.005	Biological Process	GO:0061138	morphogenesis of a branching epithelium	0.337503	0.56643	0	1	1	195
GO:0032872 regulation of stress-activated MAPK cascade	1	0.568054	2.632	0.005	Biological Process	GO:0032872	regulation of stress-activated MAPK cascade	0.338908	0.568054	0	1	1	196
GO:0031960 response to corticosteroid	1	0.568302	2.632	0.005	Biological Process	GO:0031960	response to corticosteroid	0.34031	0.568302	0	1	1	197
GO:0070302 regulation of stress-activated protein kinase signaling cascade	1	0.568302	2.632	0.005	Biological Process	GO:0070302	regulation of stress-activated protein kinase signaling cascade	0.34031	0.568302	0	1	1	197
GO:0009605 response to external stimulus	6	0.568302	15.789	0.003	Biological Process	GO:0009605	response to external stimulus	0.340369	0.568302	1	5	6	2273
GO:0006873 cellular ion homeostasis	2	0.568349	5.263	0.003	Biological Process	GO:0006873	cellular ion homeostasis	0.341678	0.568349	1	1	2	576
GO:0030436 asexual sporulation	1	0.568349	2.632	0.005	Biological Process	GO:0030436	asexual sporulation	0.341709	0.568349	0	1	1	198
GO:1901888 regulation of cell junction assembly	1	0.568349	2.632	0.005	Biological Process	GO:1901888	regulation of cell junction assembly	0.341709	0.568349	0	1	1	198
GO:1903509 liposaccharide metabolic process	1	0.571965	2.632	0.005	Biological Process	GO:1903509	liposaccharide metabolic process	0.344499	0.571965	0	1	1	200
GO:0051668 localization within membrane	2	0.571965	5.263	0.003	Biological Process	GO:0051668	localization within membrane	0.344764	0.571965	0	2	2	580
GO:0008514 organic anion transmembrane transporter activity	1	0.572537	2.326	0.003	Molecular Function	GO:0008514	organic anion transmembrane transporter activity	0.504344	0.572537	0	1	1	312
GO:0016607 nuclear speck	1	0.572993	3.571	0.003	Cellular Component	GO:0016607	nuclear speck	0.420571	0.572993	0	1	1	309
GO:0007160 cell-matrix adhesion	1	0.5754	2.632	0.005	Biological Process	GO:0007160	cell-matrix adhesion	0.347277	0.5754	0	1	1	202
GO:0000775 chromosome, centromeric region	1	0.578315	3.571	0.003	Cellular Component	GO:0000775	chromosome, centromeric region	0.4298	0.578315	0	1	1	318
GO:0045202 synapse	2	0.578315	7.143	0.002	Cellular Component	GO:0045202	synapse	0.43024	0.578315	0	2	2	831
GO:0036477 somatodendritic compartment	2	0.578315	7.143	0.002	Cellular Component	GO:0036477	somatodendritic compartment	0.434525	0.578315	0	2	2	838
GO:0000793 condensed chromosome	1	0.578315	3.571	0.003	Cellular Component	GO:0000793	condensed chromosome	0.435873	0.578315	0	1	1	324
GO:0010942 positive regulation of cell death	2	0.579428	5.263	0.003	Biological Process	GO:0010942	positive regulation of cell death	0.350154	0.579428	0	2	2	587
GO:0002250 adaptive immune response	1	0.580049	2.632	0.005	Biological Process	GO:0002250	adaptive immune response	0.351423	0.580049	1	0	1	205
GO:0072527 pyrimidine-containing compound metabolic process	1	0.580049	2.632	0.005	Biological Process	GO:0072527	pyrimidine-containing compound metabolic process	0.351423	0.580049	0	1	1	205
GO:0048762 mesenchymal cell differentiation	1	0.580276	2.632	0.005	Biological Process	GO:0048762	mesenchymal cell differentiation	0.3528	0.580276	0	1	1	206
GO:0070371 ERK1 and ERK2 cascade	1	0.580276	2.632	0.005	Biological Process	GO:0070371	ERK1 and ERK2 cascade	0.3528	0.580276	0	1	1	206
GO:0043933 protein-containing complex subunit organization	6	0.580276	15.789	0.003	Biological Process	GO:0043933	protein-containing complex subunit organization	0.353276	0.580276	0	6	6	2306
GO:0006468 protein phosphorylation	5	0.580276	13.158	0.003	Biological Process	GO:0006468	protein phosphorylation	0.353347	0.580276	0	5	5	1866
GO:0090257 regulation of muscle system process	1	0.583145	2.632	0.005	Biological Process	GO:0090257	regulation of muscle system process	0.355544	0.583145	0	1	1	208
GO:0043226 organelle	19	0.583271	67.857	0.002	Cellular Component	GO:0043226	organelle	0.442481	0.583271	3	16	19	10349
GO:0045177 apical part of cell	1	0.583929	3.571	0.003	Cellular Component	GO:0045177	apical part of cell	0.445857	0.583929	0	1	1	334
GO:0006022 aminoglycan metabolic process	1	0.58465	2.632	0.005	Biological Process	GO:0006022	aminoglycan metabolic process	0.356911	0.58465	0	1	1	209
GO:0048639 positive regulation of developmental growth	1	0.586147	2.632	0.005	Biological Process	GO:0048639	positive regulation of developmental growth	0.358276	0.586147	0	1	1	210
GO:0009607 response to biotic stimulus	3	0.587042	7.895	0.003	Biological Process	GO:0009607	response to biotic stimulus	0.359275	0.587042	1	2	3	1015
GO:0051049 regulation of transport	4	0.588273	10.526	0.003	Biological Process	GO:0051049	regulation of transport	0.360481	0.588273	0	4	4	1446
GO:0044093 positive regulation of molecular function	4	0.588334	10.526	0.003	Biological Process	GO:0044093	positive regulation of molecular function	0.360972	0.588334	0	4	4	1447
GO:0043523 regulation of neuron apoptotic process	1	0.589847	2.632	0.005	Biological Process	GO:0043523	regulation of neuron apoptotic process	0.362354	0.589847	0	1	1	213
GO:0043406 positive regulation of MAP kinase activity	1	0.59131	2.632	0.005	Biological Process	GO:0043406	positive regulation of MAP kinase activity	0.363708	0.59131	0	1	1	214
GO:0001763 morphogenesis of a branching structure	1	0.592024	2.632	0.005	Biological Process	GO:0001763	morphogenesis of a branching structure	0.365059	0.592024	0	1	1	215
GO:0002697 regulation of immune effector process	1	0.592024	2.632	0.005	Biological Process	GO:0002697	regulation of immune effector process	0.365059	0.592024	1	0	1	215
GO:0009066 aspartate family amino acid metabolic process	1	0.594787	2.632	0.005	Biological Process	GO:0009066	aspartate family amino acid metabolic process	0.369094	0.594787	0	1	1	218
GO:0009749 response to glucose	1	0.594787	2.632	0.005	Biological Process	GO:0009749	response to glucose	0.369094	0.594787	0	1	1	218
GO:0030072 peptide hormone secretion	1	0.594787	2.632	0.005	Biological Process	GO:0030072	peptide hormone secretion	0.369094	0.594787	0	1	1	218
GO:0019538 protein metabolic process	15	0.594787	39.474	0.002	Biological Process	GO:0019538	protein metabolic process	0.369315	0.594787	2	13	15	6462
GO:0006643 membrane lipid metabolic process	1	0.594787	2.632	0.005	Biological Process	GO:0006643	membrane lipid metabolic process	0.370434	0.594787	0	1	1	219
GO:0019751 polyol metabolic process	1	0.594787	2.632	0.005	Biological Process	GO:0019751	polyol metabolic process	0.370434	0.594787	0	1	1	219
GO:0045665 negative regulation of neuron differentiation	1	0.594787	2.632	0.005	Biological Process	GO:0045665	negative regulation of neuron differentiation	0.370434	0.594787	0	1	1	219
GO:0048870 cell motility	4	0.594787	10.526	0.003	Biological Process	GO:0048870	cell motility	0.370785	0.594787	0	4	4	1467
GO:0055080 cation homeostasis	2	0.594787	5.263	0.003	Biological Process	GO:0055080	cation homeostasis	0.371576	0.594787	1	1	2	615
GO:0009755 hormone-mediated signaling pathway	1	0.594787	2.632	0.005	Biological Process	GO:0009755	hormone-mediated signaling pathway	0.371771	0.594787	0	1	1	220
GO:0019637 organophosphate metabolic process	4	0.594787	10.526	0.003	Biological Process	GO:0019637	organophosphate metabolic process	0.372257	0.594787	0	4	4	1470
GO:0051674 localization of cell	4	0.594787	10.526	0.003	Biological Process	GO:0051674	localization of cell	0.372257	0.594787	0	4	4	1470
GO:0045216 cell-cell junction organization	1	0.594934	2.632	0.005	Biological Process	GO:0045216	cell-cell junction organization	0.373105	0.594934	0	1	1	221
GO:0098655 cation transmembrane transport	3	0.594934	7.895	0.003	Biological Process	GO:0098655	cation transmembrane transport	0.373265	0.594934	0	3	3	1039
GO:0140678 molecular function inhibitor activity	1	0.595825	2.326	0.003	Molecular Function	GO:0140678	molecular function inhibitor activity	0.526336	0.595825	0	1	1	332
GO:1901565 organonitrogen compound catabolic process	4	0.597288	10.526	0.003	Biological Process	GO:1901565	organonitrogen compound catabolic process	0.375202	0.597288	1	3	4	1476
GO:0009746 response to hexose	1	0.599561	2.632	0.004	Biological Process	GO:0009746	response to hexose	0.377091	0.599561	0	1	1	224
GO:0030659 cytoplasmic vesicle membrane	2	0.600009	7.143	0.002	Cellular Component	GO:0030659	cytoplasmic vesicle membrane	0.461091	0.600009	1	1	2	882
GO:0008017 microtubule binding	1	0.600192	2.326	0.003	Molecular Function	GO:0008017	microtubule binding	0.531684	0.600192	0	1	1	337
GO:0015291 secondary active transmembrane transporter activity	1	0.600905	2.326	0.003	Molecular Function	GO:0015291	secondary active transmembrane transporter activity	0.533806	0.600905	0	1	1	339
GO:0097435 supramolecular fiber organization	2	0.600921	5.263	0.003	Biological Process	GO:0097435	supramolecular fiber organization	0.378409	0.600921	0	2	2	624
GO:0043270 positive regulation of ion transport	1	0.60229	2.632	0.004	Biological Process	GO:0043270	positive regulation of ion transport	0.379735	0.60229	0	1	1	226
GO:0055086 nucleobase-containing small molecule metabolic process	3	0.603284	7.895	0.003	Biological Process	GO:0055086	nucleobase-containing small molecule metabolic process	0.380826	0.603284	0	3	3	1052
GO:0098771 inorganic ion homeostasis	2	0.605908	5.263	0.003	Biological Process	GO:0098771	inorganic ion homeostasis	0.382949	0.605908	1	1	2	630
GO:0030182 neuron differentiation	4	0.608048	10.526	0.003	Biological Process	GO:0030182	neuron differentiation	0.385014	0.608048	0	4	4	1496
GO:0046578 regulation of Ras protein signal transduction	1	0.608048	2.632	0.004	Biological Process	GO:0046578	regulation of Ras protein signal transduction	0.387601	0.608048	0	1	1	232
GO:0051336 regulation of hydrolase activity	3	0.608048	7.895	0.003	Biological Process	GO:0051336	regulation of hydrolase activity	0.387793	0.608048	0	3	3	1064
GO:0030036 actin cytoskeleton organization	2	0.608048	5.263	0.003	Biological Process	GO:0030036	actin cytoskeleton organization	0.388229	0.608048	0	2	2	637
GO:0006952 defense response	3	0.608048	7.895	0.003	Biological Process	GO:0006952	defense response	0.388373	0.608048	1	2	3	1065
GO:1901137 carbohydrate derivative biosynthetic process	3	0.608048	7.895	0.003	Biological Process	GO:1901137	carbohydrate derivative biosynthetic process	0.388373	0.608048	0	3	3	1065
GO:0034284 response to monosaccharide	1	0.608048	2.632	0.004	Biological Process	GO:0034284	response to monosaccharide	0.388902	0.608048	0	1	1	233
GO:0042593 glucose homeostasis	1	0.608048	2.632	0.004	Biological Process	GO:0042593	glucose homeostasis	0.388902	0.608048	0	1	1	233
GO:0007169 transmembrane receptor protein tyrosine kinase signaling pathway	2	0.608048	5.263	0.003	Biological Process	GO:0007169	transmembrane receptor protein tyrosine kinase signaling pathway	0.388982	0.608048	0	2	2	638
GO:0030334 regulation of cell migration	2	0.608048	5.263	0.003	Biological Process	GO:0030334	regulation of cell migration	0.388982	0.608048	0	2	2	638
GO:0043624 cellular protein complex disassembly	1	0.608488	2.632	0.004	Biological Process	GO:0043624	cellular protein complex disassembly	0.390201	0.608488	0	1	1	234
GO:0046883 regulation of hormone secretion	1	0.608488	2.632	0.004	Biological Process	GO:0046883	regulation of hormone secretion	0.390201	0.608488	0	1	1	234
GO:0012506 vesicle membrane	2	0.610755	7.143	0.002	Cellular Component	GO:0012506	vesicle membrane	0.472357	0.610755	1	1	2	901
GO:1901700 response to oxygen-containing compound	4	0.611059	10.526	0.003	Biological Process	GO:1901700	response to oxygen-containing compound	0.392368	0.611059	0	4	4	1511
GO:0051402 neuron apoptotic process	1	0.611059	2.632	0.004	Biological Process	GO:0051402	neuron apoptotic process	0.39279	0.611059	0	1	1	236
GO:0033500 carbohydrate homeostasis	1	0.612334	2.632	0.004	Biological Process	GO:0033500	carbohydrate homeostasis	0.394081	0.612334	0	1	1	237
GO:0001932 regulation of protein phosphorylation	3	0.613398	7.895	0.003	Biological Process	GO:0001932	regulation of protein phosphorylation	0.395324	0.613398	0	3	3	1077
GO:0050727 regulation of inflammatory response	1	0.613398	2.632	0.004	Biological Process	GO:0050727	regulation of inflammatory response	0.396654	0.613398	1	0	1	239
GO:1901606 alpha-amino acid catabolic process	1	0.613398	2.632	0.004	Biological Process	GO:1901606	alpha-amino acid catabolic process	0.396654	0.613398	0	1	1	239
GO:1903522 regulation of blood circulation	1	0.613398	2.632	0.004	Biological Process	GO:1903522	regulation of blood circulation	0.396654	0.613398	0	1	1	239
GO:0006576 cellular biogenic amine metabolic process	1	0.613919	2.632	0.004	Biological Process	GO:0006576	cellular biogenic amine metabolic process	0.397937	0.613919	1	0	1	240
GO:1904062 regulation of cation transmembrane transport	1	0.613919	2.632	0.004	Biological Process	GO:1904062	regulation of cation transmembrane transport	0.397937	0.613919	0	1	1	240
GO:0032940 secretion by cell	4	0.614422	10.526	0.003	Biological Process	GO:0032940	secretion by cell	0.398736	0.614422	1	3	4	1524
GO:1903825 organic acid transmembrane transport	1	0.616667	2.632	0.004	Biological Process	GO:1903825	organic acid transmembrane transport	0.401769	0.616667	0	1	1	243
GO:1905039 carboxylic acid transmembrane transport	1	0.616667	2.632	0.004	Biological Process	GO:1905039	carboxylic acid transmembrane transport	0.401769	0.616667	0	1	1	243
GO:0051130 positive regulation of cellular component organization	3	0.616667	7.895	0.003	Biological Process	GO:0051130	positive regulation of cellular component organization	0.402258	0.616667	0	3	3	1089
GO:0044403 biological process involved in symbiotic interaction	2	0.616667	5.263	0.003	Biological Process	GO:0044403	biological process involved in symbiotic interaction	0.402468	0.616667	1	1	2	656
GO:0043934 sporulation	1	0.616667	2.632	0.004	Biological Process	GO:0043934	sporulation	0.403041	0.616667	0	1	1	244
GO:0071383 cellular response to steroid hormone stimulus	1	0.616667	2.632	0.004	Biological Process	GO:0071383	cellular response to steroid hormone stimulus	0.403041	0.616667	0	1	1	244
GO:0051403 stress-activated MAPK cascade	1	0.617882	2.632	0.004	Biological Process	GO:0051403	stress-activated MAPK cascade	0.404311	0.617882	0	1	1	245
GO:0018105 peptidyl-serine phosphorylation	1	0.618363	2.632	0.004	Biological Process	GO:0018105	peptidyl-serine phosphorylation	0.405578	0.618363	0	1	1	246
GO:0050678 regulation of epithelial cell proliferation	1	0.618363	2.632	0.004	Biological Process	GO:0050678	regulation of epithelial cell proliferation	0.405578	0.618363	0	1	1	246
GO:0006779 porphyrin-containing compound biosynthetic process	1	0.623402	2.632	0.004	Biological Process	GO:0006779	porphyrin-containing compound biosynthetic process	0.409363	0.623402	0	1	1	249
GO:0044106 cellular amine metabolic process	1	0.623853	2.632	0.004	Biological Process	GO:0044106	cellular amine metabolic process	0.410619	0.623853	1	0	1	250
GO:0060560 developmental growth involved in morphogenesis	1	0.623853	2.632	0.004	Biological Process	GO:0060560	developmental growth involved in morphogenesis	0.410619	0.623853	0	1	1	250
GO:0098590 plasma membrane region	2	0.625126	7.143	0.002	Cellular Component	GO:0098590	plasma membrane region	0.489302	0.625126	0	2	2	930
GO:1990391 DNA repair complex	1	0.625126	3.571	0.003	Cellular Component	GO:1990391	DNA repair complex	0.48963	0.625126	0	1	1	380
GO:0042803 protein homodimerization activity	2	0.626661	4.651	0.002	Molecular Function	GO:0042803	protein homodimerization activity	0.558242	0.626661	0	2	2	831
GO:0002009 morphogenesis of an epithelium	2	0.627354	5.263	0.003	Biological Process	GO:0002009	morphogenesis of an epithelium	0.413608	0.627354	0	2	2	671
GO:2000145 regulation of cell motility	2	0.627354	5.263	0.003	Biological Process	GO:2000145	regulation of cell motility	0.414347	0.627354	0	2	2	672
GO:0008406 gonad development	1	0.627354	2.632	0.004	Biological Process	GO:0008406	gonad development	0.414373	0.627354	0	1	1	253
GO:0015078 proton transmembrane transporter activity	1	0.62863	2.326	0.003	Molecular Function	GO:0015078	proton transmembrane transporter activity	0.561556	0.62863	0	1	1	366
GO:0044282 small molecule catabolic process	2	0.629594	5.263	0.003	Biological Process	GO:0044282	small molecule catabolic process	0.416562	0.629594	1	1	2	675
GO:0045137 development of primary sexual characteristics	1	0.629594	2.632	0.004	Biological Process	GO:0045137	development of primary sexual characteristics	0.416862	0.629594	0	1	1	255
GO:0009719 response to endogenous stimulus	4	0.629594	10.526	0.003	Biological Process	GO:0009719	response to endogenous stimulus	0.417306	0.629594	0	4	4	1562
GO:0000151 ubiquitin ligase complex	1	0.630435	3.571	0.003	Cellular Component	GO:0000151	ubiquitin ligase complex	0.496895	0.630435	0	1	1	388
GO:0051129 negative regulation of cellular component organization	2	0.632185	5.263	0.003	Biological Process	GO:0051129	negative regulation of cellular component organization	0.41951	0.632185	0	2	2	679
GO:0050801 ion homeostasis	2	0.633252	5.263	0.003	Biological Process	GO:0050801	ion homeostasis	0.420981	0.633252	1	1	2	681
GO:0006810 transport	13	0.633252	34.211	0.002	Biological Process	GO:0006810	transport	0.421193	0.633252	1	12	13	5715
GO:0005261 cation channel activity	1	0.633524	2.326	0.003	Molecular Function	GO:0005261	cation channel activity	0.5675	0.633524	1	0	1	372
GO:0098542 defense response to other organism	2	0.634409	5.263	0.003	Biological Process	GO:0098542	defense response to other organism	0.422451	0.634409	1	1	2	683
GO:0030258 lipid modification	1	0.638241	2.632	0.004	Biological Process	GO:0030258	lipid modification	0.425494	0.638241	0	1	1	262
GO:0048588 developmental cell growth	1	0.639337	2.632	0.004	Biological Process	GO:0048588	developmental cell growth	0.426717	0.639337	0	1	1	263
GO:0008284 positive regulation of cell population proliferation	2	0.63969	5.263	0.003	Biological Process	GO:0008284	positive regulation of cell population proliferation	0.42758	0.63969	0	2	2	690
GO:0018209 peptidyl-serine modification	1	0.63969	2.632	0.004	Biological Process	GO:0018209	peptidyl-serine modification	0.427938	0.63969	0	1	1	264
GO:0005509 calcium ion binding	2	0.639699	4.651	0.002	Molecular Function	GO:0005509	calcium ion binding	0.574618	0.639699	0	2	2	856
GO:0006778 porphyrin-containing compound metabolic process	1	0.642588	2.632	0.004	Biological Process	GO:0006778	porphyrin-containing compound metabolic process	0.430371	0.642588	0	1	1	266
GO:0002252 immune effector process	2	0.643132	5.263	0.003	Biological Process	GO:0002252	immune effector process	0.43123	0.643132	2	0	2	695
GO:0016020 membrane	16	0.643387	57.143	0.002	Cellular Component	GO:0016020	membrane	0.510272	0.643387	3	13	16	8898
GO:0031098 stress-activated protein kinase signaling cascade	1	0.644607	2.632	0.004	Biological Process	GO:0031098	stress-activated protein kinase signaling cascade	0.432794	0.644607	0	1	1	268
GO:0040007 growth	3	0.644607	7.895	0.003	Biological Process	GO:0040007	growth	0.433212	0.644607	0	3	3	1143
GO:0042063 gliogenesis	1	0.645044	2.632	0.004	Biological Process	GO:0042063	gliogenesis	0.434002	0.645044	0	1	1	269
GO:0009308 amine metabolic process	1	0.645359	2.632	0.004	Biological Process	GO:0009308	amine metabolic process	0.435207	0.645359	1	0	1	270
GO:0030198 extracellular matrix organization	1	0.645359	2.632	0.004	Biological Process	GO:0030198	extracellular matrix organization	0.435207	0.645359	0	1	1	270
GO:0060485 mesenchyme development	1	0.646404	2.632	0.004	Biological Process	GO:0060485	mesenchyme development	0.43641	0.646404	0	1	1	271
GO:0043405 regulation of MAP kinase activity	1	0.647444	2.632	0.004	Biological Process	GO:0043405	regulation of MAP kinase activity	0.43761	0.647444	0	1	1	272
GO:0009743 response to carbohydrate	1	0.647741	2.632	0.004	Biological Process	GO:0009743	response to carbohydrate	0.438808	0.647741	0	1	1	273
GO:0043687 post-translational protein modification	1	0.647741	2.632	0.004	Biological Process	GO:0043687	post-translational protein modification	0.438808	0.647741	0	1	1	273
GO:0008237 metallopeptidase activity	1	0.64931	2.326	0.003	Molecular Function	GO:0008237	metallopeptidase activity	0.584863	0.64931	0	1	1	390
GO:1902600 proton transmembrane transport	1	0.650527	2.632	0.004	Biological Process	GO:1902600	proton transmembrane transport	0.441196	0.650527	0	1	1	275
GO:0098794 postsynapse	1	0.651381	3.571	0.002	Cellular Component	GO:0098794	postsynapse	0.519821	0.651381	0	1	1	414
GO:0006865 amino acid transport	1	0.6526	2.632	0.004	Biological Process	GO:0006865	amino acid transport	0.44476	0.6526	0	1	1	278
GO:0042157 lipoprotein metabolic process	1	0.6526	2.632	0.004	Biological Process	GO:0042157	lipoprotein metabolic process	0.44476	0.6526	0	1	1	278
GO:0071310 cellular response to organic substance	5	0.6526	13.158	0.002	Biological Process	GO:0071310	cellular response to organic substance	0.444784	0.6526	0	5	5	2077
GO:0045017 glycerolipid biosynthetic process	1	0.6526	2.632	0.004	Biological Process	GO:0045017	glycerolipid biosynthetic process	0.445943	0.6526	0	1	1	279
GO:0044238 primary metabolic process	26	0.6526	68.421	0.002	Biological Process	GO:0044238	primary metabolic process	0.446169	0.6526	4	22	26	11941
GO:0043085 positive regulation of catalytic activity	3	0.6526	7.895	0.003	Biological Process	GO:0043085	positive regulation of catalytic activity	0.446246	0.6526	0	3	3	1166
GO:0007611 learning or memory	1	0.6526	2.632	0.004	Biological Process	GO:0007611	learning or memory	0.447124	0.6526	0	1	1	280
GO:0046148 pigment biosynthetic process	1	0.6526	2.632	0.004	Biological Process	GO:0046148	pigment biosynthetic process	0.447124	0.6526	0	1	1	280
GO:0046879 hormone secretion	1	0.6526	2.632	0.004	Biological Process	GO:0046879	hormone secretion	0.447124	0.6526	0	1	1	280
GO:0009063 cellular amino acid catabolic process	1	0.65268	2.632	0.004	Biological Process	GO:0009063	cellular amino acid catabolic process	0.448302	0.65268	0	1	1	281
GO:0071902 positive regulation of protein serine/threonine kinase activity	1	0.65268	2.632	0.004	Biological Process	GO:0071902	positive regulation of protein serine/threonine kinase activity	0.448302	0.65268	0	1	1	281
GO:0006813 potassium ion transport	1	0.65268	2.632	0.004	Biological Process	GO:0006813	potassium ion transport	0.449478	0.65268	0	1	1	282
GO:0006508 proteolysis	5	0.65268	13.158	0.002	Biological Process	GO:0006508	proteolysis	0.44995	0.65268	2	3	5	2089
GO:0030029 actin filament-based process	2	0.65268	5.263	0.003	Biological Process	GO:0030029	actin filament-based process	0.450022	0.65268	0	2	2	721
GO:0042325 regulation of phosphorylation	3	0.65268	7.895	0.003	Biological Process	GO:0042325	regulation of phosphorylation	0.450193	0.65268	0	3	3	1173
GO:0005976 polysaccharide metabolic process	1	0.653252	2.632	0.004	Biological Process	GO:0005976	polysaccharide metabolic process	0.451822	0.653252	0	1	1	284
GO:0019954 asexual reproduction	1	0.653252	2.632	0.004	Biological Process	GO:0019954	asexual reproduction	0.451822	0.653252	0	1	1	284
GO:0051234 establishment of localization	13	0.653252	34.211	0.002	Biological Process	GO:0051234	establishment of localization	0.453492	0.653252	1	12	13	5826
GO:0010035 response to inorganic substance	2	0.653252	5.263	0.003	Biological Process	GO:0010035	response to inorganic substance	0.453599	0.653252	0	2	2	726
GO:0002253 activation of immune response	1	0.653252	2.632	0.003	Biological Process	GO:0002253	activation of immune response	0.454156	0.653252	1	0	1	286
GO:0006936 muscle contraction	1	0.653252	2.632	0.003	Biological Process	GO:0006936	muscle contraction	0.454156	0.653252	0	1	1	286
GO:0040008 regulation of growth	2	0.653252	5.263	0.003	Biological Process	GO:0040008	regulation of growth	0.454313	0.653252	0	2	2	727
GO:0048699 generation of neurons	4	0.653252	10.526	0.002	Biological Process	GO:0048699	generation of neurons	0.454611	0.653252	0	4	4	1639
GO:0016051 carbohydrate biosynthetic process	1	0.655214	2.632	0.003	Biological Process	GO:0016051	carbohydrate biosynthetic process	0.456481	0.655214	0	1	1	288
GO:0004252 serine-type endopeptidase activity	1	0.656854	2.326	0.003	Molecular Function	GO:0004252	serine-type endopeptidase activity	0.593287	0.656854	0	1	1	399
GO:0043603 cellular amide metabolic process	4	0.659381	10.526	0.002	Biological Process	GO:0043603	cellular amide metabolic process	0.459892	0.659381	0	4	4	1650
GO:0030111 regulation of Wnt signaling pathway	1	0.660386	2.632	0.003	Biological Process	GO:0030111	regulation of Wnt signaling pathway	0.461101	0.660386	0	1	1	292
GO:0009914 hormone transport	1	0.66076	2.632	0.003	Biological Process	GO:0009914	hormone transport	0.463397	0.66076	0	1	1	294
GO:0019318 hexose metabolic process	1	0.66076	2.632	0.003	Biological Process	GO:0019318	hexose metabolic process	0.463397	0.66076	0	1	1	294
GO:0050673 epithelial cell proliferation	1	0.66076	2.632	0.003	Biological Process	GO:0050673	epithelial cell proliferation	0.463397	0.66076	0	1	1	294
GO:1903532 positive regulation of secretion by cell	1	0.66076	2.632	0.003	Biological Process	GO:1903532	positive regulation of secretion by cell	0.463397	0.66076	0	1	1	294
GO:0051050 positive regulation of transport	2	0.663267	5.263	0.003	Biological Process	GO:0051050	positive regulation of transport	0.465666	0.663267	0	2	2	743
GO:0043227 membrane-bounded organelle	17	0.663799	60.714	0.002	Cellular Component	GO:0043227	membrane-bounded organelle	0.533001	0.663799	2	15	17	9547
GO:0050768 negative regulation of neurogenesis	1	0.664187	2.632	0.003	Biological Process	GO:0050768	negative regulation of neurogenesis	0.466823	0.664187	0	1	1	297
GO:1990234 transferase complex	2	0.666428	7.143	0.002	Cellular Component	GO:1990234	transferase complex	0.54092	0.666428	1	1	2	1022
GO:0005622 intracellular anatomical structure	21	0.666428	75	0.002	Cellular Component	GO:0005622	intracellular anatomical structure	0.541726	0.666428	3	18	21	11825
GO:0015629 actin cytoskeleton	1	0.666428	3.571	0.002	Cellular Component	GO:0015629	actin cytoskeleton	0.547473	0.666428	0	1	1	447
GO:0140513 nuclear protein-containing complex	3	0.666428	10.714	0.002	Cellular Component	GO:0140513	nuclear protein-containing complex	0.548973	0.666428	1	2	3	1621
GO:0098687 chromosomal region	1	0.666428	3.571	0.002	Cellular Component	GO:0098687	chromosomal region	0.551526	0.666428	0	1	1	452
GO:1901214 regulation of neuron death	1	0.668299	2.632	0.003	Biological Process	GO:1901214	regulation of neuron death	0.470227	0.668299	0	1	1	300
GO:0031589 cell-substrate adhesion	1	0.668442	2.632	0.003	Biological Process	GO:0031589	cell-substrate adhesion	0.471357	0.668442	0	1	1	301
GO:0051222 positive regulation of protein transport	1	0.668442	2.632	0.003	Biological Process	GO:0051222	positive regulation of protein transport	0.471357	0.668442	0	1	1	301
GO:0016477 cell migration	3	0.670968	7.895	0.002	Biological Process	GO:0016477	cell migration	0.473655	0.670968	0	3	3	1215
GO:0046983 protein dimerization activity	3	0.672524	6.977	0.002	Molecular Function	GO:0046983	protein dimerization activity	0.60911	0.672524	0	3	3	1393
GO:0050890 cognition	1	0.67335	2.632	0.003	Biological Process	GO:0050890	cognition	0.475855	0.67335	0	1	1	305
GO:0016747 acyltransferase activity, transferring groups other than amino-acyl groups	1	0.674199	2.326	0.002	Molecular Function	GO:0016747	acyltransferase activity, transferring groups other than amino-acyl groups	0.6123	0.674199	0	1	1	420
GO:0051047 positive regulation of secretion	1	0.675146	2.632	0.003	Biological Process	GO:0051047	positive regulation of secretion	0.478089	0.675146	0	1	1	307
GO:0048729 tissue morphogenesis	2	0.675146	5.263	0.003	Biological Process	GO:0048729	tissue morphogenesis	0.478976	0.675146	0	2	2	762
GO:0042440 pigment metabolic process	1	0.675146	2.632	0.003	Biological Process	GO:0042440	pigment metabolic process	0.479203	0.675146	0	1	1	308
GO:0043312 neutrophil degranulation	1	0.675146	2.632	0.003	Biological Process	GO:0043312	neutrophil degranulation	0.479203	0.675146	1	0	1	308
GO:0055085 transmembrane transport	5	0.676075	13.158	0.002	Biological Process	GO:0055085	transmembrane transport	0.480732	0.676075	0	5	5	2161
GO:0002283 neutrophil activation involved in immune response	1	0.676075	2.632	0.003	Biological Process	GO:0002283	neutrophil activation involved in immune response	0.481424	0.676075	1	0	1	310
GO:1904951 positive regulation of establishment of protein localization	1	0.676075	2.632	0.003	Biological Process	GO:1904951	positive regulation of establishment of protein localization	0.481424	0.676075	0	1	1	310
GO:0051090 regulation of DNA-binding transcription factor activity	1	0.676167	2.632	0.003	Biological Process	GO:0051090	regulation of DNA-binding transcription factor activity	0.482531	0.676167	0	1	1	311
GO:0090305 nucleic acid phosphodiester bond hydrolysis	1	0.676167	2.632	0.003	Biological Process	GO:0090305	nucleic acid phosphodiester bond hydrolysis	0.482531	0.676167	0	1	1	311
GO:0042119 neutrophil activation	1	0.677226	2.632	0.003	Biological Process	GO:0042119	neutrophil activation	0.484737	0.677226	1	0	1	313
GO:0001666 response to hypoxia	1	0.677226	2.632	0.003	Biological Process	GO:0001666	response to hypoxia	0.485837	0.677226	0	1	1	314
GO:0046034 ATP metabolic process	1	0.677226	2.632	0.003	Biological Process	GO:0046034	ATP metabolic process	0.485837	0.677226	0	1	1	314
GO:0010033 response to organic substance	6	0.677226	15.789	0.002	Biological Process	GO:0010033	response to organic substance	0.486508	0.677226	0	6	6	2644
GO:0036230 granulocyte activation	1	0.677226	2.632	0.003	Biological Process	GO:0036230	granulocyte activation	0.486935	0.677226	1	0	1	315
GO:0051056 regulation of small GTPase mediated signal transduction	1	0.677226	2.632	0.003	Biological Process	GO:0051056	regulation of small GTPase mediated signal transduction	0.486935	0.677226	0	1	1	315
GO:0071806 protein transmembrane transport	1	0.677226	2.632	0.003	Biological Process	GO:0071806	protein transmembrane transport	0.486935	0.677226	0	1	1	315
GO:1902903 regulation of supramolecular fiber organization	1	0.678023	2.632	0.003	Biological Process	GO:1902903	regulation of supramolecular fiber organization	0.488031	0.678023	0	1	1	316
GO:0048018 receptor ligand activity	1	0.67815	2.326	0.002	Molecular Function	GO:0048018	receptor ligand activity	0.617571	0.67815	0	1	1	426
GO:0010469 regulation of signaling receptor activity	1	0.678816	2.632	0.003	Biological Process	GO:0010469	regulation of signaling receptor activity	0.489124	0.678816	0	1	1	317
GO:1901362 organic cyclic compound biosynthetic process	11	0.679662	28.947	0.002	Biological Process	GO:1901362	organic cyclic compound biosynthetic process	0.490646	0.679662	0	11	11	5010
GO:0051094 positive regulation of developmental process	3	0.679662	7.895	0.002	Biological Process	GO:0051094	positive regulation of developmental process	0.491254	0.679662	0	3	3	1247
GO:0002446 neutrophil mediated immunity	1	0.679662	2.632	0.003	Biological Process	GO:0002446	neutrophil mediated immunity	0.491303	0.679662	1	0	1	319
GO:0032270 positive regulation of cellular protein metabolic process	3	0.679818	7.895	0.002	Biological Process	GO:0032270	positive regulation of cellular protein metabolic process	0.492891	0.679818	0	3	3	1250
GO:0018108 peptidyl-tyrosine phosphorylation	1	0.679818	2.632	0.003	Biological Process	GO:0018108	peptidyl-tyrosine phosphorylation	0.493474	0.679818	0	1	1	321
GO:0042127 regulation of cell population proliferation	3	0.679818	7.895	0.002	Biological Process	GO:0042127	regulation of cell population proliferation	0.494525	0.679818	0	3	3	1253
GO:0016072 rRNA metabolic process	1	0.679818	2.632	0.003	Biological Process	GO:0016072	rRNA metabolic process	0.494556	0.679818	0	1	1	322
GO:0036293 response to decreased oxygen levels	1	0.679818	2.632	0.003	Biological Process	GO:0036293	response to decreased oxygen levels	0.494556	0.679818	0	1	1	322
GO:0051235 maintenance of location	1	0.679818	2.632	0.003	Biological Process	GO:0051235	maintenance of location	0.494556	0.679818	0	1	1	322
GO:0099568 cytoplasmic region	1	0.680605	3.571	0.002	Cellular Component	GO:0099568	cytoplasmic region	0.566612	0.680605	0	1	1	471
GO:0018212 peptidyl-tyrosine modification	1	0.681341	2.632	0.003	Biological Process	GO:0018212	peptidyl-tyrosine modification	0.496712	0.681341	0	1	1	324
GO:0051346 negative regulation of hydrolase activity	1	0.681341	2.632	0.003	Biological Process	GO:0051346	negative regulation of hydrolase activity	0.496712	0.681341	0	1	1	324
GO:0022008 neurogenesis	4	0.681376	10.526	0.002	Biological Process	GO:0022008	neurogenesis	0.497354	0.681376	0	4	4	1729
GO:0045229 external encapsulating structure organization	1	0.681376	2.632	0.003	Biological Process	GO:0045229	external encapsulating structure organization	0.497788	0.681376	0	1	1	325
GO:0005996 monosaccharide metabolic process	1	0.68359	2.632	0.003	Biological Process	GO:0005996	monosaccharide metabolic process	0.499931	0.68359	0	1	1	327
GO:0070997 neuron death	1	0.683666	2.632	0.003	Biological Process	GO:0070997	neuron death	0.500999	0.683666	0	1	1	328
GO:0071495 cellular response to endogenous stimulus	3	0.683666	7.895	0.002	Biological Process	GO:0071495	cellular response to endogenous stimulus	0.501039	0.683666	0	3	3	1265
GO:0022607 cellular component assembly	7	0.684461	18.421	0.002	Biological Process	GO:0022607	cellular component assembly	0.502149	0.684461	0	7	7	3157
GO:0009416 response to light stimulus	1	0.685079	2.632	0.003	Biological Process	GO:0009416	response to light stimulus	0.50313	0.685079	0	1	1	330
GO:1901361 organic cyclic compound catabolic process	2	0.685091	5.263	0.003	Biological Process	GO:1901361	organic cyclic compound catabolic process	0.503666	0.685091	1	1	2	798
GO:1901363 heterocyclic compound binding	16	0.685582	37.209	0.002	Molecular Function	GO:1901363	heterocyclic compound binding	0.62604	0.685582	1	15	16	7430
GO:0009101 glycoprotein biosynthetic process	1	0.685811	2.632	0.003	Biological Process	GO:0009101	glycoprotein biosynthetic process	0.505251	0.685811	0	1	1	332
GO:0051961 negative regulation of nervous system development	1	0.685811	2.632	0.003	Biological Process	GO:0051961	negative regulation of nervous system development	0.505251	0.685811	0	1	1	332
GO:0007548 sex differentiation	1	0.687939	2.632	0.003	Biological Process	GO:0007548	sex differentiation	0.507363	0.687939	0	1	1	334
GO:0032103 positive regulation of response to external stimulus	1	0.687939	2.632	0.003	Biological Process	GO:0032103	positive regulation of response to external stimulus	0.508416	0.687939	0	1	1	335
GO:0016567 protein ubiquitination	2	0.687939	5.263	0.002	Biological Process	GO:0016567	protein ubiquitination	0.509056	0.687939	0	2	2	806
GO:0016052 carbohydrate catabolic process	1	0.687939	2.632	0.003	Biological Process	GO:0016052	carbohydrate catabolic process	0.509467	0.687939	0	1	1	336
GO:0043299 leukocyte degranulation	1	0.687939	2.632	0.003	Biological Process	GO:0043299	leukocyte degranulation	0.509467	0.687939	1	0	1	336
GO:0015631 tubulin binding	1	0.689454	2.326	0.002	Molecular Function	GO:0015631	tubulin binding	0.631287	0.689454	0	1	1	442
GO:0048589 developmental growth	2	0.689692	5.263	0.002	Biological Process	GO:0048589	developmental growth	0.511737	0.689692	0	2	2	810
GO:0042221 response to chemical	8	0.689692	21.053	0.002	Biological Process	GO:0042221	response to chemical	0.511827	0.689692	0	8	8	3658
GO:0048477 oogenesis	1	0.690026	2.632	0.003	Biological Process	GO:0048477	oogenesis	0.512606	0.690026	0	1	1	339
GO:0006402 mRNA catabolic process	1	0.690713	2.632	0.003	Biological Process	GO:0006402	mRNA catabolic process	0.513648	0.690713	1	0	1	340
GO:0002275 myeloid cell activation involved in immune response	1	0.691396	2.632	0.003	Biological Process	GO:0002275	myeloid cell activation involved in immune response	0.514688	0.691396	1	0	1	341
GO:0097159 organic cyclic compound binding	16	0.69595	37.209	0.002	Molecular Function	GO:0097159	organic cyclic compound binding	0.638961	0.69595	1	15	16	7479
GO:0010721 negative regulation of cell development	1	0.696234	2.632	0.003	Biological Process	GO:0010721	negative regulation of cell development	0.518826	0.696234	0	1	1	345
GO:0016301 kinase activity	3	0.697019	6.977	0.002	Molecular Function	GO:0016301	kinase activity	0.641672	0.697019	0	3	3	1460
GO:0002444 myeloid leukocyte mediated immunity	1	0.699646	2.632	0.003	Biological Process	GO:0002444	myeloid leukocyte mediated immunity	0.521907	0.699646	1	0	1	348
GO:0005911 cell-cell junction	1	0.700484	3.571	0.002	Cellular Component	GO:0005911	cell-cell junction	0.588698	0.700484	0	1	1	500
GO:0043231 intracellular membrane-bounded organelle	16	0.700484	57.143	0.002	Cellular Component	GO:0043231	intracellular membrane-bounded organelle	0.597168	0.700484	2	14	16	9225
GO:0015630 microtubule cytoskeleton	2	0.700484	7.143	0.002	Cellular Component	GO:0015630	microtubule cytoskeleton	0.597585	0.700484	0	2	2	1131
GO:0030141 secretory granule	1	0.700484	3.571	0.002	Cellular Component	GO:0030141	secretory granule	0.599692	0.700484	1	0	1	515
GO:0070161 anchoring junction	1	0.700484	3.571	0.002	Cellular Component	GO:0070161	anchoring junction	0.600415	0.700484	0	1	1	516
GO:0060271 cilium assembly	1	0.702936	2.632	0.003	Biological Process	GO:0060271	cilium assembly	0.524968	0.702936	0	1	1	351
GO:0032984 protein-containing complex disassembly	1	0.702936	2.632	0.003	Biological Process	GO:0032984	protein-containing complex disassembly	0.525985	0.702936	0	1	1	352
GO:0070482 response to oxygen levels	1	0.702936	2.632	0.003	Biological Process	GO:0070482	response to oxygen levels	0.525985	0.702936	0	1	1	352
GO:0031410 cytoplasmic vesicle	3	0.703569	10.714	0.002	Cellular Component	GO:0031410	cytoplasmic vesicle	0.613057	0.703569	1	2	3	1774
GO:1902495 transmembrane transporter complex	1	0.703569	3.571	0.002	Cellular Component	GO:1902495	transmembrane transporter complex	0.613211	0.703569	0	1	1	534
GO:0097708 intracellular vesicle	3	0.703569	10.714	0.002	Cellular Component	GO:0097708	intracellular vesicle	0.613457	0.703569	1	2	3	1775
GO:0008270 zinc ion binding	3	0.704282	6.977	0.002	Molecular Function	GO:0008270	zinc ion binding	0.650106	0.704282	0	3	3	1478
GO:0034765 regulation of ion transmembrane transport	1	0.704919	2.632	0.003	Biological Process	GO:0034765	regulation of ion transmembrane transport	0.528011	0.704919	0	1	1	354
GO:0034329 cell junction assembly	1	0.70521	2.632	0.003	Biological Process	GO:0034329	cell junction assembly	0.529021	0.70521	0	1	1	355
GO:0009653 anatomical structure morphogenesis	6	0.70521	15.789	0.002	Biological Process	GO:0009653	anatomical structure morphogenesis	0.529581	0.70521	0	6	6	2756
GO:0042981 regulation of apoptotic process	3	0.70521	7.895	0.002	Biological Process	GO:0042981	regulation of apoptotic process	0.529858	0.70521	0	3	3	1319
GO:0030335 positive regulation of cell migration	1	0.706053	2.632	0.003	Biological Process	GO:0030335	positive regulation of cell migration	0.531034	0.706053	0	1	1	357
GO:0006874 cellular calcium ion homeostasis	1	0.707994	2.632	0.003	Biological Process	GO:0006874	cellular calcium ion homeostasis	0.533039	0.707994	1	0	1	359
GO:0007265 Ras protein signal transduction	1	0.708597	2.632	0.003	Biological Process	GO:0007265	Ras protein signal transduction	0.534039	0.708597	0	1	1	360
GO:0044782 cilium organization	1	0.70897	2.632	0.003	Biological Process	GO:0044782	cilium organization	0.535036	0.70897	0	1	1	361
GO:0051246 regulation of protein metabolic process	5	0.70897	13.158	0.002	Biological Process	GO:0051246	regulation of protein metabolic process	0.535412	0.70897	1	4	5	2292
GO:0005102 signaling receptor binding	3	0.709381	6.977	0.002	Molecular Function	GO:0005102	signaling receptor binding	0.656573	0.709381	0	3	3	1492
GO:1990351 transporter complex	1	0.709595	3.571	0.002	Cellular Component	GO:1990351	transporter complex	0.622207	0.709595	0	1	1	547
GO:0000910 cytokinesis	1	0.710382	2.632	0.003	Biological Process	GO:0000910	cytokinesis	0.537025	0.710382	0	1	1	363
GO:2000147 positive regulation of cell motility	1	0.712276	2.632	0.003	Biological Process	GO:2000147	positive regulation of cell motility	0.539005	0.712276	0	1	1	365
GO:0008047 enzyme activator activity	1	0.712459	2.326	0.002	Molecular Function	GO:0008047	enzyme activator activity	0.66119	0.712459	0	1	1	479
GO:0140677 molecular function activator activity	1	0.71305	2.326	0.002	Molecular Function	GO:0140677	molecular function activator activity	0.663508	0.71305	0	1	1	482
GO:0098588 bounding membrane of organelle	3	0.714509	10.714	0.002	Cellular Component	GO:0098588	bounding membrane of organelle	0.630035	0.714509	1	2	3	1817
GO:0019220 regulation of phosphate metabolic process	3	0.715295	7.895	0.002	Biological Process	GO:0019220	regulation of phosphate metabolic process	0.542391	0.715295	0	3	3	1343
GO:0051174 regulation of phosphorus metabolic process	3	0.715295	7.895	0.002	Biological Process	GO:0051174	regulation of phosphorus metabolic process	0.542391	0.715295	0	3	3	1343
GO:0032446 protein modification by small protein conjugation	2	0.715626	5.263	0.002	Biological Process	GO:0032446	protein modification by small protein conjugation	0.543193	0.715626	0	2	2	858
GO:0004672 protein kinase activity	2	0.716733	4.651	0.002	Molecular Function	GO:0004672	protein kinase activity	0.668714	0.716733	0	2	2	1015
GO:0055074 calcium ion homeostasis	1	0.717143	2.632	0.003	Biological Process	GO:0055074	calcium ion homeostasis	0.544897	0.717143	1	0	1	371
GO:0007015 actin filament organization	1	0.717699	2.632	0.003	Biological Process	GO:0007015	actin filament organization	0.545871	0.717699	0	1	1	372
GO:0031982 vesicle	3	0.718108	10.714	0.002	Cellular Component	GO:0031982	vesicle	0.642744	0.718108	1	2	3	1850
GO:0009986 cell surface	1	0.718108	3.571	0.002	Cellular Component	GO:0009986	cell surface	0.645433	0.718108	0	1	1	582
GO:0030425 dendrite	1	0.718108	3.571	0.002	Cellular Component	GO:0030425	dendrite	0.647359	0.718108	0	1	1	585
GO:0097447 dendritic tree	1	0.718108	3.571	0.002	Cellular Component	GO:0097447	dendritic tree	0.647359	0.718108	0	1	1	585
GO:0008236 serine-type peptidase activity	1	0.718394	2.326	0.002	Molecular Function	GO:0008236	serine-type peptidase activity	0.672626	0.718394	0	1	1	494
GO:0016791 phosphatase activity	1	0.718394	2.326	0.002	Molecular Function	GO:0016791	phosphatase activity	0.675612	0.718394	0	1	1	498
GO:0017171 serine hydrolase activity	1	0.718394	2.326	0.002	Molecular Function	GO:0017171	serine hydrolase activity	0.675612	0.718394	0	1	1	498
GO:0043067 regulation of programmed cell death	3	0.718515	7.895	0.002	Biological Process	GO:0043067	regulation of programmed cell death	0.547045	0.718515	0	3	3	1352
GO:0044085 cellular component biogenesis	8	0.72101	21.053	0.002	Biological Process	GO:0044085	cellular component biogenesis	0.549598	0.72101	0	8	8	3770
GO:2000026 regulation of multicellular organismal development	4	0.72101	10.526	0.002	Biological Process	GO:2000026	regulation of multicellular organismal development	0.550055	0.72101	0	4	4	1844
GO:0045597 positive regulation of cell differentiation	2	0.721319	5.263	0.002	Biological Process	GO:0045597	positive regulation of cell differentiation	0.550846	0.721319	0	2	2	870
GO:0016604 nuclear body	1	0.724152	3.571	0.002	Cellular Component	GO:0016604	nuclear body	0.658081	0.724152	0	1	1	602
GO:0005737 cytoplasm	16	0.724152	57.143	0.002	Cellular Component	GO:0005737	cytoplasm	0.659942	0.724152	2	14	16	9470
GO:0042391 regulation of membrane potential	1	0.726691	2.632	0.003	Biological Process	GO:0042391	regulation of membrane potential	0.555508	0.726691	0	1	1	382
GO:0099503 secretory vesicle	1	0.728268	3.571	0.002	Cellular Component	GO:0099503	secretory vesicle	0.66728	0.728268	1	0	1	617
GO:0072503 cellular divalent inorganic cation homeostasis	1	0.728447	2.632	0.003	Biological Process	GO:0072503	cellular divalent inorganic cation homeostasis	0.557411	0.728447	1	0	1	384
GO:0007018 microtubule-based movement	1	0.728954	2.632	0.003	Biological Process	GO:0007018	microtubule-based movement	0.558359	0.728954	0	1	1	385
GO:0051272 positive regulation of cellular component movement	1	0.729244	2.632	0.003	Biological Process	GO:0051272	positive regulation of cellular component movement	0.559306	0.729244	0	1	1	386
GO:0050778 positive regulation of immune response	1	0.729244	2.632	0.003	Biological Process	GO:0050778	positive regulation of immune response	0.561193	0.729244	1	0	1	388
GO:0044087 regulation of cellular component biogenesis	2	0.729244	5.263	0.002	Biological Process	GO:0044087	regulation of cellular component biogenesis	0.561541	0.729244	0	2	2	887
GO:0051240 positive regulation of multicellular organismal process	3	0.729244	7.895	0.002	Biological Process	GO:0051240	positive regulation of multicellular organismal process	0.561867	0.729244	0	3	3	1381
GO:0048468 cell development	5	0.729244	13.158	0.002	Biological Process	GO:0048468	cell development	0.5629	0.729244	0	5	5	2360
GO:0050790 regulation of catalytic activity	4	0.729244	10.526	0.002	Biological Process	GO:0050790	regulation of catalytic activity	0.562934	0.729244	0	4	4	1873
GO:0006401 RNA catabolic process	1	0.729244	2.632	0.003	Biological Process	GO:0006401	RNA catabolic process	0.563073	0.729244	1	0	1	390
GO:0009100 glycoprotein metabolic process	1	0.729244	2.632	0.003	Biological Process	GO:0009100	glycoprotein metabolic process	0.563073	0.729244	0	1	1	390
GO:0044237 cellular metabolic process	25	0.729772	65.789	0.002	Biological Process	GO:0044237	cellular metabolic process	0.564043	0.729772	2	23	25	11879
GO:0051051 negative regulation of transport	1	0.729965	2.632	0.003	Biological Process	GO:0051051	negative regulation of transport	0.564945	0.729965	0	1	1	392
GO:0043410 positive regulation of MAPK cascade	1	0.729965	2.632	0.003	Biological Process	GO:0043410	positive regulation of MAPK cascade	0.565878	0.729965	0	1	1	393
GO:0071900 regulation of protein serine/threonine kinase activity	1	0.729965	2.632	0.003	Biological Process	GO:0071900	regulation of protein serine/threonine kinase activity	0.565878	0.729965	0	1	1	393
GO:0009056 catabolic process	6	0.732068	15.789	0.002	Biological Process	GO:0009056	catabolic process	0.568071	0.732068	1	5	6	2859
GO:0004674 protein serine/threonine kinase activity	1	0.732669	2.326	0.002	Molecular Function	GO:0004674	protein serine/threonine kinase activity	0.690854	0.732669	0	1	1	519
GO:0002274 myeloid leukocyte activation	1	0.733297	2.632	0.003	Biological Process	GO:0002274	myeloid leukocyte activation	0.56959	0.733297	1	0	1	397
GO:0110165 cellular anatomical entity	28	0.734262	100	0.002	Cellular Component	GO:0110165	cellular anatomical entity	0.676389	0.734262	5	23	28	15801
GO:0001558 regulation of cell growth	1	0.735009	2.632	0.002	Biological Process	GO:0001558	regulation of cell growth	0.573271	0.735009	0	1	1	401
GO:0006631 fatty acid metabolic process	1	0.735009	2.632	0.002	Biological Process	GO:0006631	fatty acid metabolic process	0.573271	0.735009	0	1	1	401
GO:0007292 female gamete generation	1	0.735009	2.632	0.002	Biological Process	GO:0007292	female gamete generation	0.573271	0.735009	0	1	1	401
GO:0043254 regulation of protein-containing complex assembly	1	0.735009	2.632	0.002	Biological Process	GO:0043254	regulation of protein-containing complex assembly	0.574187	0.735009	0	1	1	402
GO:0009410 response to xenobiotic stimulus	1	0.735009	2.632	0.002	Biological Process	GO:0009410	response to xenobiotic stimulus	0.5751	0.735009	0	1	1	403
GO:0048545 response to steroid hormone	1	0.735009	2.632	0.002	Biological Process	GO:0048545	response to steroid hormone	0.5751	0.735009	0	1	1	403
GO:0010639 negative regulation of organelle organization	1	0.735009	2.632	0.002	Biological Process	GO:0010639	negative regulation of organelle organization	0.576012	0.735009	0	1	1	404
GO:0046486 glycerolipid metabolic process	1	0.735009	2.632	0.002	Biological Process	GO:0046486	glycerolipid metabolic process	0.576012	0.735009	0	1	1	404
GO:0072507 divalent inorganic cation homeostasis	1	0.735009	2.632	0.002	Biological Process	GO:0072507	divalent inorganic cation homeostasis	0.576012	0.735009	1	0	1	404
GO:0098656 anion transmembrane transport	1	0.736605	2.632	0.002	Biological Process	GO:0098656	anion transmembrane transport	0.57783	0.736605	0	1	1	406
GO:0007167 enzyme linked receptor protein signaling pathway	2	0.737465	5.263	0.002	Biological Process	GO:0007167	enzyme linked receptor protein signaling pathway	0.579383	0.737465	0	2	2	916
GO:0048638 regulation of developmental growth	1	0.737465	2.632	0.002	Biological Process	GO:0048638	regulation of developmental growth	0.57964	0.737465	0	1	1	408
GO:0009617 response to bacterium	1	0.73789	2.632	0.002	Biological Process	GO:0009617	response to bacterium	0.580542	0.73789	0	1	1	409
GO:0006955 immune response	3	0.739467	7.895	0.002	Biological Process	GO:0006955	immune response	0.582352	0.739467	2	1	3	1422
GO:0015849 organic acid transport	1	0.741003	2.632	0.002	Biological Process	GO:0015849	organic acid transport	0.584132	0.741003	0	1	1	413
GO:0043232 intracellular non-membrane-bounded organelle	6	0.742956	21.429	0.002	Cellular Component	GO:0043232	intracellular non-membrane-bounded organelle	0.688058	0.742956	1	5	6	3819
GO:0030054 cell junction	2	0.744604	7.143	0.001	Cellular Component	GO:0030054	cell junction	0.693252	0.744604	0	2	2	1343
GO:0031399 regulation of protein modification process	3	0.745487	7.895	0.002	Biological Process	GO:0031399	regulation of protein modification process	0.58824	0.745487	0	3	3	1434
GO:0043228 non-membrane-bounded organelle	6	0.745499	21.429	0.002	Cellular Component	GO:0043228	non-membrane-bounded organelle	0.697758	0.745499	1	5	6	3855
GO:0005975 carbohydrate metabolic process	2	0.745732	5.263	0.002	Biological Process	GO:0005975	carbohydrate metabolic process	0.589008	0.745732	0	2	2	932
GO:0006417 regulation of translation	1	0.746694	2.632	0.002	Biological Process	GO:0006417	regulation of translation	0.590343	0.746694	0	1	1	420
GO:1901576 organic substance biosynthetic process	15	0.747143	39.474	0.002	Biological Process	GO:1901576	organic substance biosynthetic process	0.592812	0.747143	1	14	15	7265
GO:0044419 biological process involved in interspecies interaction between organisms	3	0.747143	7.895	0.002	Biological Process	GO:0044419	biological process involved in interspecies interaction between organisms	0.593594	0.747143	1	2	3	1445
GO:0001525 angiogenesis	1	0.747143	2.632	0.002	Biological Process	GO:0001525	angiogenesis	0.593851	0.747143	0	1	1	424
GO:0040017 positive regulation of locomotion	1	0.747143	2.632	0.002	Biological Process	GO:0040017	positive regulation of locomotion	0.593851	0.747143	0	1	1	424
GO:0006974 cellular response to DNA damage stimulus	3	0.747143	7.895	0.002	Biological Process	GO:0006974	cellular response to DNA damage stimulus	0.594563	0.747143	0	3	3	1447
GO:0006400 tRNA modification	1	0.747143	2.632	0.002	Biological Process	GO:0006400	tRNA modification	0.594723	0.747143	0	1	1	425
GO:0010817 regulation of hormone levels	1	0.747143	2.632	0.002	Biological Process	GO:0010817	regulation of hormone levels	0.594723	0.747143	0	1	1	425
GO:0006796 phosphate-containing compound metabolic process	7	0.748417	18.421	0.002	Biological Process	GO:0006796	phosphate-containing compound metabolic process	0.596314	0.748417	0	7	7	3426
GO:0016772 transferase activity, transferring phosphorus-containing groups	4	0.750084	9.302	0.002	Molecular Function	GO:0016772	transferase activity, transferring phosphorus-containing groups	0.709136	0.750084	1	3	4	2117
GO:0034762 regulation of transmembrane transport	1	0.751136	2.632	0.002	Biological Process	GO:0034762	regulation of transmembrane transport	0.599059	0.751136	0	1	1	430
GO:0010941 regulation of cell death	3	0.755625	7.895	0.002	Biological Process	GO:0010941	regulation of cell death	0.60322	0.755625	0	3	3	1465
GO:0003712 transcription coregulator activity	1	0.756761	2.326	0.002	Molecular Function	GO:0003712	transcription coregulator activity	0.717327	0.756761	1	0	1	558
GO:0002366 leukocyte activation involved in immune response	1	0.75719	2.632	0.002	Biological Process	GO:0002366	leukocyte activation involved in immune response	0.605052	0.75719	1	0	1	437
GO:1901360 organic cyclic compound metabolic process	16	0.758504	42.105	0.002	Biological Process	GO:1901360	organic cyclic compound metabolic process	0.607278	0.758504	1	15	16	7795
GO:0033554 cellular response to stress	5	0.758504	13.158	0.002	Biological Process	GO:0033554	cellular response to stress	0.607665	0.758504	0	5	5	2475
GO:0002263 cell activation involved in immune response	1	0.758504	2.632	0.002	Biological Process	GO:0002263	cell activation involved in immune response	0.608438	0.758504	1	0	1	441
GO:0016055 Wnt signaling pathway	1	0.758504	2.632	0.002	Biological Process	GO:0016055	Wnt signaling pathway	0.608438	0.758504	0	1	1	441
GO:0023061 signal release	1	0.760916	2.632	0.002	Biological Process	GO:0023061	signal release	0.610958	0.760916	0	1	1	444
GO:0198738 cell-cell signaling by wnt	1	0.763303	2.632	0.002	Biological Process	GO:0198738	cell-cell signaling by wnt	0.613463	0.763303	0	1	1	447
GO:0009058 biosynthetic process	15	0.764278	39.474	0.002	Biological Process	GO:0009058	biosynthetic process	0.614835	0.764278	1	14	15	7347
GO:1901575 organic substance catabolic process	5	0.766335	13.158	0.002	Biological Process	GO:1901575	organic substance catabolic process	0.61708	0.766335	1	4	5	2500
GO:0046395 carboxylic acid catabolic process	1	0.770323	2.632	0.002	Biological Process	GO:0046395	carboxylic acid catabolic process	0.620884	0.770323	0	1	1	456
GO:0009314 response to radiation	1	0.772883	2.632	0.002	Biological Process	GO:0009314	response to radiation	0.624137	0.772883	0	1	1	460
GO:0016054 organic acid catabolic process	1	0.772883	2.632	0.002	Biological Process	GO:0016054	organic acid catabolic process	0.624137	0.772883	0	1	1	460
GO:0034660 ncRNA metabolic process	2	0.774379	5.263	0.002	Biological Process	GO:0034660	ncRNA metabolic process	0.625941	0.774379	0	2	2	996
GO:0051179 localization	14	0.778356	36.842	0.002	Biological Process	GO:0051179	localization	0.630543	0.778356	1	13	14	6928
GO:0031347 regulation of defense response	1	0.778356	2.632	0.002	Biological Process	GO:0031347	regulation of defense response	0.630563	0.778356	1	0	1	468
GO:0014070 response to organic cyclic compound	2	0.778356	5.263	0.002	Biological Process	GO:0014070	response to organic cyclic compound	0.631485	0.778356	0	2	2	1006
GO:0050877 nervous system process	2	0.778356	5.263	0.002	Biological Process	GO:0050877	nervous system process	0.632036	0.778356	0	2	2	1007
GO:0034248 regulation of cellular amide metabolic process	1	0.778356	2.632	0.002	Biological Process	GO:0034248	regulation of cellular amide metabolic process	0.632152	0.778356	0	1	1	470
GO:0072359 circulatory system development	2	0.7822	5.263	0.002	Biological Process	GO:0072359	circulatory system development	0.635876	0.7822	0	2	2	1014
GO:0070887 cellular response to chemical stimulus	5	0.782843	13.158	0.002	Biological Process	GO:0070887	cellular response to chemical stimulus	0.637002	0.782843	0	5	5	2554
GO:0044089 positive regulation of cellular component biogenesis	1	0.784831	2.632	0.002	Biological Process	GO:0044089	positive regulation of cellular component biogenesis	0.639223	0.784831	0	1	1	479
GO:0043412 macromolecule modification	9	0.785681	23.684	0.002	Biological Process	GO:0043412	macromolecule modification	0.640521	0.785681	0	9	9	4545
GO:0004842 ubiquitin-protein transferase activity	1	0.78711	2.326	0.002	Molecular Function	GO:0004842	ubiquitin-protein transferase activity	0.748047	0.78711	0	1	1	608
GO:0051173 positive regulation of nitrogen compound metabolic process	5	0.787724	13.158	0.002	Biological Process	GO:0051173	positive regulation of nitrogen compound metabolic process	0.642793	0.787724	0	5	5	2570
GO:0007281 germ cell development	1	0.791107	2.632	0.002	Biological Process	GO:0007281	germ cell development	0.646162	0.791107	0	1	1	488
GO:0006289 nucleotide-excision repair	1	0.791172	2.632	0.002	Biological Process	GO:0006289	nucleotide-excision repair	0.646925	0.791172	0	1	1	489
GO:0010557 positive regulation of macromolecule biosynthetic process	3	0.791172	7.895	0.002	Biological Process	GO:0010557	positive regulation of macromolecule biosynthetic process	0.647433	0.791172	0	3	3	1561
GO:0045595 regulation of cell differentiation	3	0.791509	7.895	0.002	Biological Process	GO:0045595	regulation of cell differentiation	0.648319	0.791509	0	3	3	1563
GO:0032991 protein-containing complex	9	0.794857	32.143	0.002	Cellular Component	GO:0032991	protein-containing complex	0.748311	0.794857	2	7	9	5855
GO:0005634 nucleus	9	0.794857	32.143	0.002	Cellular Component	GO:0005634	nucleus	0.751786	0.794857	1	8	9	5871
GO:0009451 RNA modification	1	0.795786	2.632	0.002	Biological Process	GO:0009451	RNA modification	0.65297	0.795786	0	1	1	497
GO:0006464 cellular protein modification process	8	0.795786	21.053	0.002	Biological Process	GO:0006464	cellular protein modification process	0.65366	0.795786	0	8	8	4098
GO:0036211 protein modification process	8	0.795786	21.053	0.002	Biological Process	GO:0036211	protein modification process	0.65366	0.795786	0	8	8	4098
GO:0045055 regulated exocytosis	1	0.796929	2.632	0.002	Biological Process	GO:0045055	regulated exocytosis	0.655211	0.796929	1	0	1	500
GO:0008033 tRNA processing	1	0.797087	2.632	0.002	Biological Process	GO:0008033	tRNA processing	0.655955	0.797087	0	1	1	501
GO:0019787 ubiquitin-like protein transferase activity	1	0.797438	2.326	0.002	Molecular Function	GO:0019787	ubiquitin-like protein transferase activity	0.759954	0.797438	0	1	1	629
GO:0042578 phosphoric ester hydrolase activity	1	0.797438	2.326	0.002	Molecular Function	GO:0042578	phosphoric ester hydrolase activity	0.763254	0.797438	0	1	1	635
GO:0016779 nucleotidyltransferase activity	1	0.797438	2.326	0.002	Molecular Function	GO:0016779	nucleotidyltransferase activity	0.763799	0.797438	1	0	1	636
GO:0022411 cellular component disassembly	1	0.800829	2.632	0.002	Biological Process	GO:0022411	cellular component disassembly	0.659651	0.800829	0	1	1	506
GO:0005730 nucleolus	1	0.801259	3.571	0.001	Cellular Component	GO:0005730	nucleolus	0.764147	0.801259	0	1	1	805
GO:0098796 membrane protein complex	2	0.801259	7.143	0.001	Cellular Component	GO:0098796	membrane protein complex	0.765735	0.801259	1	1	2	1541
GO:0071396 cellular response to lipid	1	0.803898	2.632	0.002	Biological Process	GO:0071396	cellular response to lipid	0.663309	0.803898	0	1	1	511
GO:0032879 regulation of localization	4	0.803898	10.526	0.002	Biological Process	GO:0032879	regulation of localization	0.663802	0.803898	0	4	4	2118
GO:0048514 blood vessel morphogenesis	1	0.803898	2.632	0.002	Biological Process	GO:0048514	blood vessel morphogenesis	0.664036	0.803898	0	1	1	512
GO:0006915 apoptotic process	3	0.806211	7.895	0.002	Biological Process	GO:0006915	apoptotic process	0.666567	0.806211	0	3	3	1605
GO:0080134 regulation of response to stress	2	0.806664	5.263	0.002	Biological Process	GO:0080134	regulation of response to stress	0.667562	0.806664	1	1	2	1074
GO:0016773 phosphotransferase activity, alcohol group as acceptor	2	0.811623	4.651	0.002	Molecular Function	GO:0016773	phosphotransferase activity, alcohol group as acceptor	0.779399	0.811623	0	2	2	1256
GO:0070647 protein modification by small protein conjugation or removal	2	0.813088	5.263	0.002	Biological Process	GO:0070647	protein modification by small protein conjugation or removal	0.67414	0.813088	0	2	2	1087
GO:0018193 peptidyl-amino acid modification	2	0.813088	5.263	0.002	Biological Process	GO:0018193	peptidyl-amino acid modification	0.674642	0.813088	0	2	2	1088
GO:0048608 reproductive structure development	1	0.813088	2.632	0.002	Biological Process	GO:0048608	reproductive structure development	0.674757	0.813088	0	1	1	527
GO:0008283 cell population proliferation	3	0.813581	7.895	0.002	Biological Process	GO:0008283	cell population proliferation	0.675863	0.813581	0	3	3	1627
GO:0031325 positive regulation of cellular metabolic process	5	0.813581	13.158	0.002	Biological Process	GO:0031325	positive regulation of cellular metabolic process	0.676418	0.813581	0	5	5	2666
GO:0008285 negative regulation of cell population proliferation	1	0.813614	2.632	0.002	Biological Process	GO:0008285	negative regulation of cell population proliferation	0.678256	0.813614	0	1	1	532
GO:0061458 reproductive system development	1	0.813614	2.632	0.002	Biological Process	GO:0061458	reproductive system development	0.678256	0.813614	0	1	1	532
GO:0015833 peptide transport	3	0.813614	7.895	0.002	Biological Process	GO:0015833	peptide transport	0.678783	0.813614	0	3	3	1634
GO:0051259 protein complex oligomerization	1	0.813614	2.632	0.002	Biological Process	GO:0051259	protein complex oligomerization	0.678952	0.813614	0	1	1	533
GO:0003677 DNA binding	5	0.813903	11.628	0.002	Molecular Function	GO:0003677	DNA binding	0.783609	0.813903	0	5	5	2857
GO:0031328 positive regulation of cellular biosynthetic process	3	0.815426	7.895	0.002	Biological Process	GO:0031328	positive regulation of cellular biosynthetic process	0.681684	0.815426	0	3	3	1641
GO:1905114 cell surface receptor signaling pathway involved in cell-cell signaling	1	0.815426	2.632	0.002	Biological Process	GO:1905114	cell surface receptor signaling pathway involved in cell-cell signaling	0.681719	0.815426	0	1	1	537
GO:0007005 mitochondrion organization	1	0.817955	2.632	0.002	Biological Process	GO:0007005	mitochondrion organization	0.684462	0.817955	0	1	1	541
GO:0048732 gland development	1	0.818831	2.632	0.002	Biological Process	GO:0048732	gland development	0.685826	0.818831	0	1	1	543
GO:0012501 programmed cell death	3	0.822906	7.895	0.002	Biological Process	GO:0012501	programmed cell death	0.689873	0.822906	0	3	3	1661
GO:0010608 posttranscriptional regulation of gene expression	1	0.824768	2.632	0.002	Biological Process	GO:0010608	posttranscriptional regulation of gene expression	0.692557	0.824768	0	1	1	553
GO:0009891 positive regulation of biosynthetic process	3	0.824768	7.895	0.002	Biological Process	GO:0009891	positive regulation of biosynthetic process	0.692703	0.824768	0	3	3	1668
GO:0048584 positive regulation of response to stimulus	3	0.825927	7.895	0.002	Biological Process	GO:0048584	positive regulation of response to stimulus	0.694312	0.825927	1	2	3	1672
GO:0043408 regulation of MAPK cascade	1	0.830141	2.632	0.002	Biological Process	GO:0043408	regulation of MAPK cascade	0.698494	0.830141	0	1	1	562
GO:0042886 amide transport	3	0.830577	7.895	0.002	Biological Process	GO:0042886	amide transport	0.699501	0.830577	0	3	3	1685
GO:0050776 regulation of immune response	1	0.832329	2.632	0.002	Biological Process	GO:0050776	regulation of immune response	0.701744	0.832329	1	0	1	567
GO:0009887 animal organ morphogenesis	2	0.832329	5.263	0.002	Biological Process	GO:0009887	animal organ morphogenesis	0.702258	0.832329	0	2	2	1145
GO:0007600 sensory perception	1	0.833252	2.632	0.002	Biological Process	GO:0007600	sensory perception	0.703678	0.833252	0	1	1	570
GO:0010604 positive regulation of macromolecule metabolic process	5	0.838468	13.158	0.002	Biological Process	GO:0010604	positive regulation of macromolecule metabolic process	0.709324	0.838468	0	5	5	2766
GO:0009165 nucleotide biosynthetic process	1	0.838468	2.632	0.002	Biological Process	GO:0009165	nucleotide biosynthetic process	0.709406	0.838468	0	1	1	579
GO:1901293 nucleoside phosphate biosynthetic process	1	0.838468	2.632	0.002	Biological Process	GO:1901293	nucleoside phosphate biosynthetic process	0.710036	0.838468	0	1	1	580
GO:0002684 positive regulation of immune system process	1	0.838468	2.632	0.002	Biological Process	GO:0002684	positive regulation of immune system process	0.710665	0.838468	1	0	1	581
GO:0034655 nucleobase-containing compound catabolic process	1	0.83992	2.632	0.002	Biological Process	GO:0034655	nucleobase-containing compound catabolic process	0.712542	0.83992	1	0	1	584
GO:0001568 blood vessel development	1	0.842813	2.632	0.002	Biological Process	GO:0001568	blood vessel development	0.715645	0.842813	0	1	1	589
GO:0007268 chemical synaptic transmission	1	0.843414	2.632	0.002	Biological Process	GO:0007268	chemical synaptic transmission	0.717491	0.843414	0	1	1	592
GO:0098916 anterograde trans-synaptic signaling	1	0.843414	2.632	0.002	Biological Process	GO:0098916	anterograde trans-synaptic signaling	0.717491	0.843414	0	1	1	592
GO:0099537 trans-synaptic signaling	1	0.843414	2.632	0.002	Biological Process	GO:0099537	trans-synaptic signaling	0.718103	0.843414	0	1	1	593
GO:0080135 regulation of cellular response to stress	1	0.845513	2.632	0.002	Biological Process	GO:0080135	regulation of cellular response to stress	0.720541	0.845513	0	1	1	597
GO:0033043 regulation of organelle organization	2	0.847817	5.263	0.002	Biological Process	GO:0033043	regulation of organelle organization	0.723158	0.847817	0	2	2	1191
GO:0099536 synaptic signaling	1	0.848227	2.632	0.002	Biological Process	GO:0099536	synaptic signaling	0.72416	0.848227	0	1	1	603
GO:0008134 transcription factor binding	1	0.84891	2.326	0.001	Molecular Function	GO:0008134	transcription factor binding	0.81942	0.84891	0	1	1	752
GO:0007507 heart development	1	0.849348	2.632	0.002	Biological Process	GO:0007507	heart development	0.725952	0.849348	0	1	1	606
GO:0022412 cellular process involved in reproduction in multicellular organism	1	0.849348	2.632	0.002	Biological Process	GO:0022412	cellular process involved in reproduction in multicellular organism	0.72714	0.849348	0	1	1	608
GO:0071407 cellular response to organic cyclic compound	1	0.849348	2.632	0.002	Biological Process	GO:0071407	cellular response to organic cyclic compound	0.72714	0.849348	0	1	1	608
GO:0098609 cell-cell adhesion	1	0.849348	2.632	0.002	Biological Process	GO:0098609	cell-cell adhesion	0.727733	0.849348	0	1	1	609
GO:0006281 DNA repair	2	0.8519	5.263	0.002	Biological Process	GO:0006281	DNA repair	0.730575	0.8519	0	2	2	1208
GO:0003723 RNA binding	2	0.853389	4.651	0.001	Molecular Function	GO:0003723	RNA binding	0.825861	0.853389	0	2	2	1389
GO:0001944 vasculature development	1	0.854269	2.632	0.002	Biological Process	GO:0001944	vasculature development	0.733587	0.854269	0	1	1	619
GO:0018130 heterocycle biosynthetic process	9	0.854269	23.684	0.002	Biological Process	GO:0018130	heterocycle biosynthetic process	0.735223	0.854269	0	9	9	4894
GO:0045596 negative regulation of cell differentiation	1	0.854269	2.632	0.002	Biological Process	GO:0045596	negative regulation of cell differentiation	0.73532	0.854269	0	1	1	622
GO:0008219 cell death	3	0.854269	7.895	0.002	Biological Process	GO:0008219	cell death	0.735861	0.854269	0	3	3	1781
GO:0006887 exocytosis	1	0.854269	2.632	0.002	Biological Process	GO:0006887	exocytosis	0.735895	0.854269	1	0	1	623
GO:0030162 regulation of proteolysis	1	0.863217	2.632	0.002	Biological Process	GO:0030162	regulation of proteolysis	0.744932	0.863217	1	0	1	639
GO:0043086 negative regulation of catalytic activity	1	0.863217	2.632	0.002	Biological Process	GO:0043086	negative regulation of catalytic activity	0.744932	0.863217	0	1	1	639
GO:0050793 regulation of developmental process	4	0.863882	10.526	0.002	Biological Process	GO:0050793	regulation of developmental process	0.74617	0.863882	0	4	4	2355
GO:0019899 enzyme binding	3	0.867036	6.977	0.001	Molecular Function	GO:0019899	enzyme binding	0.841219	0.867036	0	3	3	2016
GO:2000112 regulation of cellular macromolecule biosynthetic process	7	0.86786	18.421	0.002	Biological Process	GO:2000112	regulation of cellular macromolecule biosynthetic process	0.750275	0.86786	0	7	7	3941
GO:0010468 regulation of gene expression	8	0.871655	21.053	0.002	Biological Process	GO:0010468	regulation of gene expression	0.754227	0.871655	2	6	8	4467
GO:0007155 cell adhesion	2	0.871779	5.263	0.002	Biological Process	GO:0007155	cell adhesion	0.755467	0.871779	0	2	2	1268
GO:0006399 tRNA metabolic process	1	0.871779	2.632	0.002	Biological Process	GO:0006399	tRNA metabolic process	0.756337	0.871779	0	1	1	660
GO:0071345 cellular response to cytokine stimulus	1	0.871779	2.632	0.002	Biological Process	GO:0071345	cellular response to cytokine stimulus	0.757396	0.871779	0	1	1	662
GO:0009967 positive regulation of signal transduction	2	0.871779	5.263	0.002	Biological Process	GO:0009967	positive regulation of signal transduction	0.758243	0.871779	0	2	2	1275
GO:0000165 MAPK cascade	1	0.871779	2.632	0.002	Biological Process	GO:0000165	MAPK cascade	0.758452	0.871779	0	1	1	664
GO:0009628 response to abiotic stimulus	2	0.871779	5.263	0.002	Biological Process	GO:0009628	response to abiotic stimulus	0.759032	0.871779	0	2	2	1277
GO:0060429 epithelium development	2	0.871779	5.263	0.002	Biological Process	GO:0060429	epithelium development	0.759032	0.871779	0	2	2	1277
GO:0022610 biological adhesion	2	0.871793	5.263	0.002	Biological Process	GO:0022610	biological adhesion	0.759818	0.871793	0	2	2	1279
GO:0009893 positive regulation of metabolic process	5	0.871793	13.158	0.002	Biological Process	GO:0009893	positive regulation of metabolic process	0.760386	0.871793	0	5	5	2937
GO:0044270 cellular nitrogen compound catabolic process	1	0.872231	2.632	0.001	Biological Process	GO:0044270	cellular nitrogen compound catabolic process	0.761591	0.872231	1	0	1	670
GO:0009150 purine ribonucleotide metabolic process	1	0.872231	2.632	0.001	Biological Process	GO:0009150	purine ribonucleotide metabolic process	0.762111	0.872231	0	1	1	671
GO:0140098 catalytic activity, acting on RNA	1	0.873227	2.326	0.001	Molecular Function	GO:0140098	catalytic activity, acting on RNA	0.849392	0.873227	0	1	1	830
GO:0008104 protein localization	5	0.873279	13.158	0.002	Biological Process	GO:0008104	protein localization	0.76372	0.873279	0	5	5	2949
GO:0045893 positive regulation of transcription, DNA-templated	2	0.873279	5.263	0.002	Biological Process	GO:0045893	positive regulation of transcription, DNA-templated	0.765262	0.873279	0	2	2	1293
GO:0006518 peptide metabolic process	2	0.873279	5.263	0.002	Biological Process	GO:0006518	peptide metabolic process	0.765647	0.873279	0	2	2	1294
GO:0046700 heterocycle catabolic process	1	0.873279	2.632	0.001	Biological Process	GO:0046700	heterocycle catabolic process	0.765716	0.873279	1	0	1	678
GO:0007399 nervous system development	4	0.873999	10.526	0.002	Biological Process	GO:0007399	nervous system development	0.767213	0.873999	0	4	4	2424
GO:0006091 generation of precursor metabolites and energy	1	0.873999	2.632	0.001	Biological Process	GO:0006091	generation of precursor metabolites and energy	0.768258	0.873999	0	1	1	683
GO:0010556 regulation of macromolecule biosynthetic process	7	0.873999	18.421	0.002	Biological Process	GO:0010556	regulation of macromolecule biosynthetic process	0.768365	0.873999	0	7	7	4013
GO:0044248 cellular catabolic process	4	0.877256	10.526	0.002	Biological Process	GO:0044248	cellular catabolic process	0.771905	0.877256	1	3	4	2440
GO:0031981 nuclear lumen	4	0.882672	14.286	0.001	Cellular Component	GO:0031981	nuclear lumen	0.847887	0.882672	1	3	4	3246
GO:0007186 G protein-coupled receptor signaling pathway	2	0.884308	5.263	0.002	Biological Process	GO:0007186	G protein-coupled receptor signaling pathway	0.77879	0.884308	0	2	2	1329
GO:0009259 ribonucleotide metabolic process	1	0.886206	2.632	0.001	Biological Process	GO:0009259	ribonucleotide metabolic process	0.781529	0.886206	0	1	1	710
GO:0006163 purine nucleotide metabolic process	1	0.886206	2.632	0.001	Biological Process	GO:0006163	purine nucleotide metabolic process	0.782482	0.886206	0	1	1	712
GO:0048518 positive regulation of biological process	8	0.886206	21.053	0.002	Biological Process	GO:0048518	positive regulation of biological process	0.782508	0.886206	1	7	8	4587
GO:0019693 ribose phosphate metabolic process	1	0.887548	2.632	0.001	Biological Process	GO:0019693	ribose phosphate metabolic process	0.784376	0.887548	0	1	1	716
GO:0005829 cytosol	5	0.889777	17.857	0.001	Cellular Component	GO:0005829	cytosol	0.863748	0.889777	0	5	5	3999
GO:0005694 chromosome	1	0.889777	3.571	0.001	Cellular Component	GO:0005694	chromosome	0.869499	0.889777	0	1	1	1123
GO:0070013 intracellular organelle lumen	5	0.889777	17.857	0.001	Cellular Component	GO:0070013	intracellular organelle lumen	0.876478	0.889777	1	4	5	4081
GO:0031974 membrane-enclosed lumen	5	0.889777	17.857	0.001	Cellular Component	GO:0031974	membrane-enclosed lumen	0.876627	0.889777	1	4	5	4082
GO:0043233 organelle lumen	5	0.889777	17.857	0.001	Cellular Component	GO:0043233	organelle lumen	0.876627	0.889777	1	4	5	4082
GO:0042802 identical protein binding	2	0.890158	4.651	0.001	Molecular Function	GO:0042802	identical protein binding	0.86807	0.890158	0	2	2	1540
GO:1903508 positive regulation of nucleic acid-templated transcription	2	0.89051	5.263	0.001	Biological Process	GO:1903508	positive regulation of nucleic acid-templated transcription	0.788852	0.89051	0	2	2	1357
GO:0060255 regulation of macromolecule metabolic process	10	0.89051	26.316	0.002	Biological Process	GO:0060255	regulation of macromolecule metabolic process	0.789348	0.89051	2	8	10	5632
GO:1902680 positive regulation of RNA biosynthetic process	2	0.89051	5.263	0.001	Biological Process	GO:1902680	positive regulation of RNA biosynthetic process	0.789556	0.89051	0	2	2	1359
GO:0043604 amide biosynthetic process	2	0.89051	5.263	0.001	Biological Process	GO:0043604	amide biosynthetic process	0.790258	0.89051	0	2	2	1361
GO:0060341 regulation of cellular localization	1	0.89051	2.632	0.001	Biological Process	GO:0060341	regulation of cellular localization	0.790422	0.89051	0	1	1	729
GO:0016032 viral process	1	0.892816	2.632	0.001	Biological Process	GO:0016032	viral process	0.793156	0.892816	0	1	1	735
GO:0007267 cell-cell signaling	2	0.893084	5.263	0.001	Biological Process	GO:0007267	cell-cell signaling	0.794082	0.893084	0	2	2	1372
GO:0005654 nucleoplasm	3	0.89358	10.714	0.001	Cellular Component	GO:0005654	nucleoplasm	0.884776	0.89358	1	2	3	2767
GO:0031326 regulation of cellular biosynthetic process	7	0.894302	18.421	0.002	Biological Process	GO:0031326	regulation of cellular biosynthetic process	0.795853	0.894302	0	7	7	4130
GO:0006950 response to stress	7	0.894789	18.421	0.002	Biological Process	GO:0006950	response to stress	0.796975	0.894789	1	6	7	4135
GO:0034097 response to cytokine	1	0.895749	2.632	0.001	Biological Process	GO:0034097	response to cytokine	0.79852	0.895749	0	1	1	747
GO:0051239 regulation of multicellular organismal process	4	0.898896	10.526	0.002	Biological Process	GO:0051239	regulation of multicellular organismal process	0.802018	0.898896	0	4	4	2549
GO:0043066 negative regulation of apoptotic process	1	0.90006	2.632	0.001	Biological Process	GO:0043066	negative regulation of apoptotic process	0.803749	0.90006	0	1	1	759
GO:0044249 cellular biosynthetic process	13	0.900269	34.211	0.002	Biological Process	GO:0044249	cellular biosynthetic process	0.804629	0.900269	1	12	13	7196
GO:0009889 regulation of biosynthetic process	7	0.902039	18.421	0.002	Biological Process	GO:0009889	regulation of biosynthetic process	0.808605	0.902039	0	7	7	4188
GO:0006259 DNA metabolic process	3	0.902039	7.895	0.001	Biological Process	GO:0006259	DNA metabolic process	0.808835	0.902039	0	3	3	2009
GO:0034470 ncRNA processing	1	0.902039	2.632	0.001	Biological Process	GO:0034470	ncRNA processing	0.808846	0.902039	0	1	1	771
GO:0007610 behavior	1	0.902039	2.632	0.001	Biological Process	GO:0007610	behavior	0.809683	0.902039	0	1	1	773
GO:0043069 negative regulation of programmed cell death	1	0.902039	2.632	0.001	Biological Process	GO:0043069	negative regulation of programmed cell death	0.809683	0.902039	0	1	1	773
GO:0065009 regulation of molecular function	4	0.90275	10.526	0.002	Biological Process	GO:0065009	regulation of molecular function	0.811015	0.90275	0	4	4	2584
GO:0035556 intracellular signal transduction	4	0.90405	10.526	0.002	Biological Process	GO:0035556	intracellular signal transduction	0.813527	0.90405	1	3	4	2594
GO:0023056 positive regulation of signaling	2	0.90405	5.263	0.001	Biological Process	GO:0023056	positive regulation of signaling	0.814226	0.90405	0	2	2	1433
GO:0072521 purine-containing compound metabolic process	1	0.90405	2.632	0.001	Biological Process	GO:0072521	purine-containing compound metabolic process	0.814629	0.90405	0	1	1	785
GO:0010647 positive regulation of cell communication	2	0.90405	5.263	0.001	Biological Process	GO:0010647	positive regulation of cell communication	0.815486	0.90405	0	2	2	1437
GO:0030154 cell differentiation	6	0.90405	15.789	0.002	Biological Process	GO:0030154	cell differentiation	0.816407	0.90405	0	6	6	3696
GO:1902533 positive regulation of intracellular signal transduction	1	0.90405	2.632	0.001	Biological Process	GO:1902533	positive regulation of intracellular signal transduction	0.816653	0.90405	0	1	1	790
GO:0045321 leukocyte activation	1	0.90405	2.632	0.001	Biological Process	GO:0045321	leukocyte activation	0.817055	0.90405	1	0	1	791
GO:0140097 catalytic activity, acting on DNA	1	0.90485	2.326	0.001	Molecular Function	GO:0140097	catalytic activity, acting on DNA	0.884642	0.90485	0	1	1	944
GO:0051171 regulation of nitrogen compound metabolic process	9	0.907037	23.684	0.002	Biological Process	GO:0051171	regulation of nitrogen compound metabolic process	0.820453	0.907037	1	8	9	5280
GO:0140640 catalytic activity, acting on a nucleic acid	2	0.908586	4.651	0.001	Molecular Function	GO:0140640	catalytic activity, acting on a nucleic acid	0.89055	0.908586	0	2	2	1639
GO:0006351 transcription, DNA-templated	6	0.912493	15.789	0.002	Biological Process	GO:0006351	transcription, DNA-templated	0.826228	0.912493	0	6	6	3742
GO:0051254 positive regulation of RNA metabolic process	2	0.912493	5.263	0.001	Biological Process	GO:0051254	positive regulation of RNA metabolic process	0.826793	0.912493	0	2	2	1474
GO:0097659 nucleic acid-templated transcription	6	0.914305	15.789	0.002	Biological Process	GO:0097659	nucleic acid-templated transcription	0.829139	0.914305	0	6	6	3756
GO:0019438 aromatic compound biosynthetic process	8	0.915359	21.053	0.002	Biological Process	GO:0019438	aromatic compound biosynthetic process	0.830799	0.915359	0	8	8	4819
GO:0032774 RNA biosynthetic process	6	0.91592	15.789	0.002	Biological Process	GO:0032774	RNA biosynthetic process	0.832013	0.91592	0	6	6	3770
GO:0005515 protein binding	17	0.916954	39.535	0.002	Molecular Function	GO:0005515	protein binding	0.901026	0.916954	3	14	17	9289
GO:0048513 animal organ development	5	0.917426	13.158	0.002	Biological Process	GO:0048513	animal organ development	0.834088	0.917426	0	5	5	3237
GO:0048869 cellular developmental process	6	0.917489	15.789	0.002	Biological Process	GO:0048869	cellular developmental process	0.834851	0.917489	0	6	6	3784
GO:0007420 brain development	1	0.921502	2.632	0.001	Biological Process	GO:0007420	brain development	0.84003	0.921502	0	1	1	852
GO:0016071 mRNA metabolic process	1	0.921502	2.632	0.001	Biological Process	GO:0016071	mRNA metabolic process	0.840382	0.921502	1	0	1	853
GO:0060548 negative regulation of cell death	1	0.921502	2.632	0.001	Biological Process	GO:0060548	negative regulation of cell death	0.841084	0.921502	0	1	1	855
GO:0080090 regulation of primary metabolic process	9	0.921502	23.684	0.002	Biological Process	GO:0080090	regulation of primary metabolic process	0.84134	0.921502	1	8	9	5393
GO:0051093 negative regulation of developmental process	1	0.921571	2.632	0.001	Biological Process	GO:0051093	negative regulation of developmental process	0.842132	0.921571	0	1	1	858
GO:0033993 response to lipid	1	0.921571	2.632	0.001	Biological Process	GO:0033993	response to lipid	0.842826	0.921571	0	1	1	860
GO:0007276 gamete generation	1	0.921571	2.632	0.001	Biological Process	GO:0007276	gamete generation	0.844207	0.921571	0	1	1	864
GO:0044092 negative regulation of molecular function	1	0.921571	2.632	0.001	Biological Process	GO:0044092	negative regulation of molecular function	0.844892	0.921571	0	1	1	866
GO:0009057 macromolecule catabolic process	2	0.921571	5.263	0.001	Biological Process	GO:0009057	macromolecule catabolic process	0.846014	0.921571	1	1	2	1542
GO:0009117 nucleotide metabolic process	1	0.921571	2.632	0.001	Biological Process	GO:0009117	nucleotide metabolic process	0.846255	0.921571	0	1	1	870
GO:0032268 regulation of cellular protein metabolic process	3	0.921571	7.895	0.001	Biological Process	GO:0032268	regulation of cellular protein metabolic process	0.846397	0.921571	0	3	3	2155
GO:0070925 organelle assembly	1	0.921571	2.632	0.001	Biological Process	GO:0070925	organelle assembly	0.847606	0.921571	0	1	1	874
GO:0006753 nucleoside phosphate metabolic process	1	0.921571	2.632	0.001	Biological Process	GO:0006753	nucleoside phosphate metabolic process	0.847942	0.921571	0	1	1	875
GO:0002376 immune system process	3	0.921571	7.895	0.001	Biological Process	GO:0002376	immune system process	0.848498	0.921571	2	1	3	2164
GO:0060322 head development	1	0.926627	2.632	0.001	Biological Process	GO:0060322	head development	0.853867	0.926627	0	1	1	893
GO:0019222 regulation of metabolic process	10	0.927166	26.316	0.002	Biological Process	GO:0019222	regulation of metabolic process	0.855168	0.927166	2	8	10	5986
GO:0035239 tube morphogenesis	1	0.927166	2.632	0.001	Biological Process	GO:0035239	tube morphogenesis	0.855791	0.927166	0	1	1	899
GO:0051301 cell division	1	0.931149	2.632	0.001	Biological Process	GO:0051301	cell division	0.860495	0.931149	0	1	1	914
GO:0006996 organelle organization	7	0.931149	18.421	0.002	Biological Process	GO:0006996	organelle organization	0.861885	0.931149	1	6	7	4466
GO:0034654 nucleobase-containing compound biosynthetic process	7	0.931149	18.421	0.002	Biological Process	GO:0034654	nucleobase-containing compound biosynthetic process	0.862053	0.931149	0	7	7	4467
GO:0032269 negative regulation of cellular protein metabolic process	1	0.931149	2.632	0.001	Biological Process	GO:0032269	negative regulation of cellular protein metabolic process	0.862334	0.931149	0	1	1	920
GO:0045935 positive regulation of nucleobase-containing compound metabolic process	2	0.933971	5.263	0.001	Biological Process	GO:0045935	positive regulation of nucleobase-containing compound metabolic process	0.866686	0.933971	0	2	2	1624
GO:0051128 regulation of cellular component organization	3	0.933971	7.895	0.001	Biological Process	GO:0051128	regulation of cellular component organization	0.867596	0.933971	0	3	3	2251
GO:0002682 regulation of immune system process	1	0.933971	2.632	0.001	Biological Process	GO:0002682	regulation of immune system process	0.867712	0.933971	1	0	1	938
GO:0046483 heterocycle metabolic process	13	0.933971	34.211	0.002	Biological Process	GO:0046483	heterocycle metabolic process	0.867824	0.933971	1	12	13	7570
GO:0140110 transcription regulator activity	2	0.93484	4.651	0.001	Molecular Function	GO:0140110	transcription regulator activity	0.920922	0.93484	1	1	2	1807
GO:0090407 organophosphate biosynthetic process	1	0.940746	2.632	0.001	Biological Process	GO:0090407	organophosphate biosynthetic process	0.874843	0.940746	0	1	1	963
GO:0006355 regulation of transcription, DNA-templated	5	0.941378	13.158	0.001	Biological Process	GO:0006355	regulation of transcription, DNA-templated	0.876404	0.941378	0	5	5	3459
GO:0051248 negative regulation of protein metabolic process	1	0.941378	2.632	0.001	Biological Process	GO:0051248	negative regulation of protein metabolic process	0.877318	0.941378	0	1	1	972
GO:0071840 cellular component organization or biogenesis	12	0.941378	31.579	0.002	Biological Process	GO:0071840	cellular component organization or biogenesis	0.878361	0.941378	1	11	12	7148
GO:0006725 cellular aromatic compound metabolic process	13	0.941378	34.211	0.002	Biological Process	GO:0006725	cellular aromatic compound metabolic process	0.87907	0.941378	1	12	13	7649
GO:1903506 regulation of nucleic acid-templated transcription	5	0.941378	13.158	0.001	Biological Process	GO:1903506	regulation of nucleic acid-templated transcription	0.879251	0.941378	0	5	5	3476
GO:2001141 regulation of RNA biosynthetic process	5	0.941378	13.158	0.001	Biological Process	GO:2001141	regulation of RNA biosynthetic process	0.880079	0.941378	0	5	5	3481
GO:0015031 protein transport	3	0.941378	7.895	0.001	Biological Process	GO:0015031	protein transport	0.880504	0.941378	0	3	3	2316
GO:0051241 negative regulation of multicellular organismal process	1	0.942753	2.632	0.001	Biological Process	GO:0051241	negative regulation of multicellular organismal process	0.883167	0.942753	0	1	1	994
GO:0010629 negative regulation of gene expression	2	0.942753	5.263	0.001	Biological Process	GO:0010629	negative regulation of gene expression	0.88403	0.942753	1	1	2	1702
GO:0016043 cellular component organization	11	0.942753	28.947	0.002	Biological Process	GO:0016043	cellular component organization	0.884676	0.942753	1	10	11	6692
GO:0001775 cell activation	1	0.942753	2.632	0.001	Biological Process	GO:0001775	cell activation	0.884971	0.942753	1	0	1	1001
GO:0045944 positive regulation of transcription by RNA polymerase II	1	0.942753	2.632	0.001	Biological Process	GO:0045944	positive regulation of transcription by RNA polymerase II	0.885481	0.942753	0	1	1	1003
GO:0034641 cellular nitrogen compound metabolic process	14	0.942753	36.842	0.002	Biological Process	GO:0034641	cellular nitrogen compound metabolic process	0.886144	0.942753	1	13	14	8192
GO:0005739 mitochondrion	1	0.944602	3.571	0.001	Cellular Component	GO:0005739	mitochondrion	0.939949	0.944602	0	1	1	1530
GO:0019953 sexual reproduction	1	0.945271	2.632	0.001	Biological Process	GO:0019953	sexual reproduction	0.889239	0.945271	0	1	1	1018
GO:0045184 establishment of protein localization	3	0.953122	7.895	0.001	Biological Process	GO:0045184	establishment of protein localization	0.897433	0.953122	0	3	3	2411
GO:0044271 cellular nitrogen compound biosynthetic process	9	0.953122	23.684	0.002	Biological Process	GO:0044271	cellular nitrogen compound biosynthetic process	0.898092	0.953122	0	9	9	5768
GO:0051726 regulation of cell cycle	1	0.953449	2.632	0.001	Biological Process	GO:0051726	regulation of cell cycle	0.899134	0.953449	0	1	1	1060
GO:0048609 multicellular organismal reproductive process	1	0.955727	2.632	0.001	Biological Process	GO:0048609	multicellular organismal reproductive process	0.902018	0.955727	0	1	1	1073
GO:0032504 multicellular organism reproduction	1	0.957697	2.632	0.001	Biological Process	GO:0032504	multicellular organism reproduction	0.905034	0.957697	0	1	1	1087
GO:0006412 translation	1	0.957697	2.632	0.001	Biological Process	GO:0006412	translation	0.905458	0.957697	0	1	1	1089
GO:0007417 central nervous system development	1	0.957697	2.632	0.001	Biological Process	GO:0007417	central nervous system development	0.906089	0.957697	0	1	1	1092
GO:0009968 negative regulation of signal transduction	1	0.958026	2.632	0.001	Biological Process	GO:0009968	negative regulation of signal transduction	0.90734	0.958026	1	0	1	1098
GO:0051252 regulation of RNA metabolic process	5	0.958026	13.158	0.001	Biological Process	GO:0051252	regulation of RNA metabolic process	0.907876	0.958026	0	5	5	3668
GO:0034613 cellular protein localization	2	0.96019	5.263	0.001	Biological Process	GO:0034613	cellular protein localization	0.910665	0.96019	0	2	2	1845
GO:0043170 macromolecule metabolic process	19	0.962548	50	0.002	Biological Process	GO:0043170	macromolecule metabolic process	0.914155	0.962548	3	16	19	10796
GO:0048522 positive regulation of cellular process	6	0.962548	15.789	0.001	Biological Process	GO:0048522	positive regulation of cellular process	0.914383	0.962548	0	6	6	4285
GO:0035295 tube development	1	0.963869	2.632	0.001	Biological Process	GO:0035295	tube development	0.91881	0.963869	0	1	1	1157
GO:0048731 system development	6	0.963869	15.789	0.001	Biological Process	GO:0048731	system development	0.919758	0.963869	0	6	6	4331
GO:0070727 cellular macromolecule localization	2	0.963869	5.263	0.001	Biological Process	GO:0070727	cellular macromolecule localization	0.920089	0.963869	0	2	2	1905
GO:0044267 cellular protein metabolic process	8	0.963869	21.053	0.001	Biological Process	GO:0044267	cellular protein metabolic process	0.920097	0.963869	0	8	8	5428
GO:0044703 multi-organism reproductive process	1	0.963869	2.632	0.001	Biological Process	GO:0044703	multi-organism reproductive process	0.920433	0.963869	0	1	1	1166
GO:0043043 peptide biosynthetic process	1	0.963869	2.632	0.001	Biological Process	GO:0043043	peptide biosynthetic process	0.920612	0.963869	0	1	1	1167
GO:0009888 tissue development	2	0.963869	5.263	0.001	Biological Process	GO:0009888	tissue development	0.920832	0.963869	0	2	2	1910
GO:0048646 anatomical structure formation involved in morphogenesis	1	0.964201	2.632	0.001	Biological Process	GO:0048646	anatomical structure formation involved in morphogenesis	0.922375	0.964201	0	1	1	1177
GO:0009966 regulation of signal transduction	3	0.964201	7.895	0.001	Biological Process	GO:0009966	regulation of signal transduction	0.922858	0.964201	1	2	3	2583
GO:0048583 regulation of response to stimulus	4	0.964201	10.526	0.001	Biological Process	GO:0048583	regulation of response to stimulus	0.923376	0.964201	2	2	4	3204
GO:0038023 signaling receptor activity	1	0.964508	2.326	0.001	Molecular Function	GO:0038023	signaling receptor activity	0.955123	0.964508	0	1	1	1342
GO:0060089 molecular transducer activity	1	0.964508	2.326	0.001	Molecular Function	GO:0060089	molecular transducer activity	0.956501	0.964508	0	1	1	1355
GO:0044877 protein-containing complex binding	1	0.964508	2.326	0.001	Molecular Function	GO:0044877	protein-containing complex binding	0.957328	0.964508	1	0	1	1363
GO:0007049 cell cycle	2	0.965471	5.263	0.001	Biological Process	GO:0007049	cell cycle	0.92586	0.965471	0	2	2	1945
GO:0010648 negative regulation of cell communication	1	0.965471	2.632	0.001	Biological Process	GO:0010648	negative regulation of cell communication	0.92711	0.965471	1	0	1	1205
GO:0023057 negative regulation of signaling	1	0.965471	2.632	0.001	Biological Process	GO:0023057	negative regulation of signaling	0.927437	0.965471	1	0	1	1207
GO:0044265 cellular macromolecule catabolic process	1	0.965471	2.632	0.001	Biological Process	GO:0044265	cellular macromolecule catabolic process	0.9276	0.965471	1	0	1	1208
GO:0031323 regulation of cellular metabolic process	8	0.965471	21.053	0.001	Biological Process	GO:0031323	regulation of cellular metabolic process	0.928785	0.965471	0	8	8	5513
GO:0003006 developmental process involved in reproduction	1	0.965471	2.632	0.001	Biological Process	GO:0003006	developmental process involved in reproduction	0.929052	0.965471	0	1	1	1217
GO:0006139 nucleobase-containing compound metabolic process	11	0.971348	28.947	0.002	Biological Process	GO:0006139	nucleobase-containing compound metabolic process	0.935456	0.971348	1	10	11	7154
GO:0019219 regulation of nucleobase-containing compound metabolic process	5	0.971524	13.158	0.001	Biological Process	GO:0019219	regulation of nucleobase-containing compound metabolic process	0.936496	0.971524	0	5	5	3918
GO:0000003 reproduction	2	0.971524	5.263	0.001	Biological Process	GO:0000003	reproduction	0.93712	0.971524	0	2	2	2032
GO:2000113 negative regulation of cellular macromolecule biosynthetic process	1	0.976176	2.632	0.001	Biological Process	GO:2000113	negative regulation of cellular macromolecule biosynthetic process	0.942359	0.976176	0	1	1	1309
GO:0071705 nitrogen compound transport	3	0.97685	7.895	0.001	Biological Process	GO:0071705	nitrogen compound transport	0.943762	0.97685	0	3	3	2767
GO:0032501 multicellular organismal process	9	0.977411	23.684	0.001	Biological Process	GO:0032501	multicellular organismal process	0.945057	0.977411	0	9	9	6233
GO:0010558 negative regulation of macromolecule biosynthetic process	1	0.977721	2.632	0.001	Biological Process	GO:0010558	negative regulation of macromolecule biosynthetic process	0.948185	0.977721	0	1	1	1356
GO:0050896 response to stimulus	14	0.977721	36.842	0.002	Biological Process	GO:0050896	response to stimulus	0.948298	0.977721	2	12	14	8812
GO:0048585 negative regulation of response to stimulus	1	0.977721	2.632	0.001	Biological Process	GO:0048585	negative regulation of response to stimulus	0.948302	0.977721	1	0	1	1357
GO:0051716 cellular response to stimulus	11	0.977721	28.947	0.002	Biological Process	GO:0051716	cellular response to stimulus	0.948367	0.977721	2	9	11	7317
GO:0010467 gene expression	9	0.978755	23.684	0.001	Biological Process	GO:0010467	gene expression	0.950123	0.978755	3	6	9	6301
GO:0003676 nucleic acid binding	5	0.979059	11.628	0.001	Molecular Function	GO:0003676	nucleic acid binding	0.9742	0.979059	0	5	5	4250
GO:0010646 regulation of cell communication	3	0.980491	7.895	0.001	Biological Process	GO:0010646	regulation of cell communication	0.95394	0.980491	1	2	3	2880
GO:0031327 negative regulation of cellular biosynthetic process	1	0.980491	2.632	0.001	Biological Process	GO:0031327	negative regulation of cellular biosynthetic process	0.954276	0.980491	0	1	1	1411
GO:0023051 regulation of signaling	3	0.980491	7.895	0.001	Biological Process	GO:0023051	regulation of signaling	0.955319	0.980491	1	2	3	2897
GO:0016070 RNA metabolic process	7	0.980491	18.421	0.001	Biological Process	GO:0016070	RNA metabolic process	0.955326	0.980491	1	6	7	5290
GO:0090304 nucleic acid metabolic process	9	0.980491	23.684	0.001	Biological Process	GO:0090304	nucleic acid metabolic process	0.955582	0.980491	1	8	9	6381
GO:0009890 negative regulation of biosynthetic process	1	0.980713	2.632	0.001	Biological Process	GO:0009890	negative regulation of biosynthetic process	0.956612	0.980713	0	1	1	1434
GO:0007166 cell surface receptor signaling pathway	2	0.980713	5.263	0.001	Biological Process	GO:0007166	cell surface receptor signaling pathway	0.957308	0.980713	0	2	2	2232
GO:0005488 binding	28	0.981163	65.116	0.002	Molecular Function	GO:0005488	binding	0.978728	0.981163	5	23	28	14936
GO:0032502 developmental process	8	0.981711	21.053	0.001	Biological Process	GO:0032502	developmental process	0.959039	0.981711	0	8	8	5898
GO:0022402 cell cycle process	1	0.983211	2.632	0.001	Biological Process	GO:0022402	cell cycle process	0.961997	0.983211	0	1	1	1492
GO:0051641 cellular localization	3	0.983211	7.895	0.001	Biological Process	GO:0051641	cellular localization	0.962018	0.983211	1	2	3	2987
GO:1902531 regulation of intracellular signal transduction	1	0.983382	2.632	0.001	Biological Process	GO:1902531	regulation of intracellular signal transduction	0.962942	0.983382	0	1	1	1503
GO:0044260 cellular macromolecule metabolic process	14	0.984315	36.842	0.002	Biological Process	GO:0044260	cellular macromolecule metabolic process	0.964613	0.984315	1	13	14	9074
GO:0051649 establishment of localization in cell	2	0.986729	5.263	0.001	Biological Process	GO:0051649	establishment of localization in cell	0.968559	0.986729	1	1	2	2386
GO:0034645 cellular macromolecule biosynthetic process	7	0.986729	18.421	0.001	Biological Process	GO:0034645	cellular macromolecule biosynthetic process	0.968845	0.986729	0	7	7	5522
GO:0007154 cell communication	8	0.986729	21.053	0.001	Biological Process	GO:0007154	cell communication	0.970408	0.986729	2	6	8	6109
GO:0007275 multicellular organism development	6	0.986729	15.789	0.001	Biological Process	GO:0007275	multicellular organism development	0.97051	0.986729	0	6	6	4985
GO:0048519 negative regulation of biological process	5	0.986729	13.158	0.001	Biological Process	GO:0048519	negative regulation of biological process	0.970777	0.986729	2	3	5	4399
GO:0010605 negative regulation of macromolecule metabolic process	2	0.986939	5.263	0.001	Biological Process	GO:0010605	negative regulation of macromolecule metabolic process	0.971743	0.986939	1	1	2	2439
GO:0009059 macromolecule biosynthetic process	7	0.988191	18.421	0.001	Biological Process	GO:0009059	macromolecule biosynthetic process	0.973737	0.988191	0	7	7	5628
GO:0065007 biological regulation	17	0.988739	44.737	0.002	Biological Process	GO:0065007	biological regulation	0.975488	0.988739	4	13	17	10728
GO:0006396 RNA processing	1	0.988739	2.632	0.001	Biological Process	GO:0006396	RNA processing	0.975799	0.988739	0	1	1	1688
GO:0010628 positive regulation of gene expression	1	0.990347	2.632	0.001	Biological Process	GO:0010628	positive regulation of gene expression	0.979428	0.990347	0	1	1	1758
GO:0016192 vesicle-mediated transport	1	0.990347	2.632	0.001	Biological Process	GO:0016192	vesicle-mediated transport	0.979476	0.990347	1	0	1	1759
GO:0048523 negative regulation of cellular process	4	0.990347	10.526	0.001	Biological Process	GO:0048523	negative regulation of cellular process	0.979674	0.990347	1	3	4	3984
GO:0009892 negative regulation of metabolic process	2	0.990358	5.263	0.001	Biological Process	GO:0009892	negative regulation of metabolic process	0.980447	0.990358	1	1	2	2619
GO:0022414 reproductive process	1	0.991728	2.632	0.001	Biological Process	GO:0022414	reproductive process	0.982566	0.991728	0	1	1	1829
GO:0048856 anatomical structure development	6	0.994029	15.789	0.001	Biological Process	GO:0048856	anatomical structure development	0.985988	0.994029	0	6	6	5419
GO:0023052 signaling	7	0.994029	18.421	0.001	Biological Process	GO:0023052	signaling	0.986377	0.994029	2	5	7	6015
GO:0006357 regulation of transcription by RNA polymerase II	1	0.994485	2.632	0.001	Biological Process	GO:0006357	regulation of transcription by RNA polymerase II	0.987595	0.994485	0	1	1	1974
GO:0051704 multi-organism process	1	0.994858	2.632	0	Biological Process	GO:0051704	multi-organism process	0.989259	0.994858	0	1	1	2035
GO:0051172 negative regulation of nitrogen compound metabolic process	1	0.994858	2.632	0	Biological Process	GO:0051172	negative regulation of nitrogen compound metabolic process	0.989828	0.994858	0	1	1	2058
GO:0007165 signal transduction	6	0.994858	15.789	0.001	Biological Process	GO:0007165	signal transduction	0.990263	0.994858	2	4	6	5619
GO:0006366 transcription by RNA polymerase II	1	0.995051	2.632	0	Biological Process	GO:0006366	transcription by RNA polymerase II	0.991221	0.995051	0	1	1	2120
GO:0031324 negative regulation of cellular metabolic process	1	0.995742	2.632	0	Biological Process	GO:0031324	negative regulation of cellular metabolic process	0.992676	0.995742	0	1	1	2196
GO:0050789 regulation of biological process	14	0.996855	36.842	0.001	Biological Process	GO:0050789	regulation of biological process	0.994553	0.996855	3	11	14	10152
GO:0009987 cellular process	30	1	78.947	0.002	Biological Process	GO:0009987	cellular process	0.999456	1	4	26	30	16948
GO:0050794 regulation of cellular process	11	1	28.947	0.001	Biological Process	GO:0050794	regulation of cellular process	0.999497	1	2	9	11	9773
GO:0003674 molecular_function	43	1	100	0.002	Molecular Function	GO:0003674	molecular_function	1	1	8	35	43	19292
GO:0005575 cellular_component	28	1	100	0.002	Cellular Component	GO:0005575	cellular_component	1	1	5	23	28	16023
GO:0008150 biological_process	38	1	100	0.002	Biological Process	GO:0008150	biological_process	1	1	4	34	38	18113
