# Supplementary material for: Comparative Intestinal Transcriptomics Reveals Sex-Dependent Physiological Signatures in Mugilogobius chulae and Supports Sex-Aware Stress Evaluation
Source: Animals (Basel). 2026 Jul 9;16(14):2126. doi: 10.3390/ani16142126 (PMC13405927; doi:10.3390/ani16142126)
Supplement: Supplementary file 1 [file animals-16-02126-s001.zip › Table S14.xlsx]

## Sheet: Table S14. KEGG enrichment resu
Table S14. KEGG enrichment results for TF vs TM DEGs
id	num	qvalue	per	ratio	class	ID	Descrption	Pvalue	Qvalue	Up	Down	fg_num	bg_num
Fat digestion and absorption	2	0.167191	10.526	0.036	Organismal Systems	ko04975	Fat digestion and absorption	0.00642357	0.167191	0	2	2	55
ABC transporters	2	0.167191	10.526	0.032	Environmental Information Processing	ko02010	ABC transporters	0.00835957	0.167191	0	2	2	63
PPAR signaling pathway	2	0.274191	10.526	0.02	Organismal Systems	ko03320	PPAR signaling pathway	0.0205643	0.274191	0	2	2	101
Steroid biosynthesis	1	0.391708	5.263	0.053	Metabolism	ko00100	Steroid biosynthesis	0.0412559	0.391708	0	1	1	19
2-Oxocarboxylic acid metabolism	1	0.391708	5.263	0.043	Metabolism	ko01210	2-Oxocarboxylic acid metabolism	0.0497334	0.391708	0	1	1	23
Primary bile acid biosynthesis	1	0.391708	5.263	0.031	Metabolism	ko00120	Primary bile acid biosynthesis	0.0685489	0.391708	0	1	1	32
Arginine biosynthesis	1	0.391708	5.263	0.031	Metabolism	ko00220	Arginine biosynthesis	0.0685489	0.391708	0	1	1	32
Antifolate resistance	1	0.425903	5.263	0.024	Human Diseases	ko01523	Antifolate resistance	0.0890408	0.425903	0	1	1	42
Aldosterone-regulated sodium reabsorption	1	0.425903	5.263	0.02	Organismal Systems	ko04960	Aldosterone-regulated sodium reabsorption	0.107118	0.425903	0	1	1	51
Alanine, aspartate and glutamate metabolism	1	0.425903	5.263	0.019	Metabolism	ko00250	Alanine, aspartate and glutamate metabolism	0.109105	0.425903	0	1	1	52
Glutathione metabolism	1	0.425903	5.263	0.016	Metabolism	ko00480	Glutathione metabolism	0.126804	0.425903	0	1	1	61
Ras signaling pathway	2	0.425903	10.526	0.007	Environmental Information Processing	ko04014	Ras signaling pathway	0.136518	0.425903	1	1	2	294
Retinol metabolism	1	0.425903	5.263	0.015	Metabolism	ko00830	Retinol metabolism	0.138418	0.425903	0	1	1	67
Cholesterol metabolism	1	0.453993	5.263	0.012	Organismal Systems	ko04979	Cholesterol metabolism	0.166816	0.453993	0	1	1	82
Biosynthesis of amino acids	1	0.453993	5.263	0.011	Metabolism	ko01230	Biosynthesis of amino acids	0.177925	0.453993	0	1	1	88
Peroxisome	1	0.453993	5.263	0.011	Cellular Processes	ko04146	Peroxisome	0.181597	0.453993	0	1	1	90
Amyotrophic lateral sclerosis	2	0.491052	10.526	0.005	Human Diseases	ko05014	Amyotrophic lateral sclerosis	0.217597	0.491052	0	2	2	396
Bile secretion	1	0.491052	5.263	0.009	Organismal Systems	ko04976	Bile secretion	0.220974	0.491052	0	1	1	112
ECM-receptor interaction	1	0.505562	5.263	0.008	Environmental Information Processing	ko04512	ECM-receptor interaction	0.250164	0.505562	0	1	1	129
Carbon metabolism	1	0.505562	5.263	0.007	Metabolism	ko01200	Carbon metabolism	0.268497	0.505562	0	1	1	140
NF-kappa B signaling pathway	1	0.505562	5.263	0.007	Environmental Information Processing	ko04064	NF-kappa B signaling pathway	0.28318	0.505562	1	0	1	149
Protein digestion and absorption	1	0.505562	5.263	0.006	Organismal Systems	ko04974	Protein digestion and absorption	0.291216	0.505562	0	1	1	154
Pancreatic secretion	1	0.505562	5.263	0.006	Organismal Systems	ko04972	Pancreatic secretion	0.302323	0.505562	0	1	1	161
Influenza A	1	0.505562	5.263	0.006	Human Diseases	ko05164	Influenza A	0.324045	0.505562	0	1	1	175
Lysosome	1	0.505562	5.263	0.006	Cellular Processes	ko04142	Lysosome	0.327095	0.505562	0	1	1	177
FoxO signaling pathway	1	0.505562	5.263	0.006	Environmental Information Processing	ko04068	FoxO signaling pathway	0.328615	0.505562	0	1	1	178
mTOR signaling pathway	1	0.51349	5.263	0.005	Environmental Information Processing	ko04150	mTOR signaling pathway	0.346606	0.51349	0	1	1	190
Wnt signaling pathway	1	0.521323	5.263	0.005	Environmental Information Processing	ko04310	Wnt signaling pathway	0.384032	0.521323	0	1	1	216
Cytokine-cytokine receptor interaction	1	0.521323	5.263	0.005	Environmental Information Processing	ko04060	Cytokine-cytokine receptor interaction	0.386825	0.521323	1	0	1	218
Chemokine signaling pathway	1	0.521323	5.263	0.005	Organismal Systems	ko04062	Chemokine signaling pathway	0.390992	0.521323	0	1	1	221
Tight junction	1	0.56639	5.263	0.004	Cellular Processes	ko04530	Tight junction	0.438952	0.56639	0	1	1	257
Regulation of actin cytoskeleton	1	0.601179	5.263	0.003	Cellular Processes	ko04810	Regulation of actin cytoskeleton	0.480944	0.601179	0	1	1	291
Proteoglycans in cancer	1	0.604251	5.263	0.003	Human Diseases	ko05205	Proteoglycans in cancer	0.498507	0.604251	0	1	1	306
Rap1 signaling pathway	1	0.615589	5.263	0.003	Environmental Information Processing	ko04015	Rap1 signaling pathway	0.523251	0.615589	0	1	1	328
Huntington disease	1	0.623625	5.263	0.003	Human Diseases	ko05016	Huntington disease	0.560247	0.623625	0	1	1	363
cAMP signaling pathway	1	0.623625	5.263	0.003	Environmental Information Processing	ko04024	cAMP signaling pathway	0.561263	0.623625	0	1	1	364
PI3K-Akt signaling pathway	1	0.687257	5.263	0.002	Environmental Information Processing	ko04151	PI3K-Akt signaling pathway	0.635713	0.687257	0	1	1	444
Neuroactive ligand-receptor interaction	1	0.765795	5.263	0.002	Environmental Information Processing	ko04080	Neuroactive ligand-receptor interaction	0.739932	0.765795	0	1	1	587
Pathways of neurodegeneration - multiple diseases	1	0.765795	5.263	0.002	Human Diseases	ko05022	Pathways of neurodegeneration - multiple diseases	0.746651	0.765795	0	1	1	598
Metabolic pathways	3	0.78142	15.789	0.002	Metabolism	ko01100	Metabolic pathways	0.78142	0.78142	0	3	3	1766
