# Supplementary material for: Comparative Intestinal Transcriptomics Reveals Sex-Dependent Physiological Signatures in Mugilogobius chulae and Supports Sex-Aware Stress Evaluation
Source: Animals (Basel). 2026 Jul 9;16(14):2126. doi: 10.3390/ani16142126 (PMC13405927; doi:10.3390/ani16142126)
Supplement: Supplementary file 1 [file animals-16-02126-s001.zip › Table S15.xlsx]

## Sheet: Table S15. Full GO-GSEA results
Table S15. Full GO-GSEA results for the pooled male-vs-female comparison
id	name	SIZE	ES	NES	NOM p-val	FDR q-val
GO:0042982	amyloid precursor protein metabolic process	38	0.647334	1.99517	0	0.189093
GO:0001945	lymph vessel development	24	0.676731	1.92693	0	0.294601
GO:0001937	negative regulation of endothelial cell proliferation	28	0.639109	1.8914	0	0.347369
GO:1902003	regulation of amyloid-beta formation	18	0.722801	1.88186	0	0.304791
GO:0005355	glucose transmembrane transporter activity	22	0.684252	1.88067	0	0.248486
GO:0030574	collagen catabolic process	16	0.741138	1.87484	0.00187266	0.222735
GO:0015295	solute:proton symporter activity	96	0.505501	1.87329	0	0.197267
GO:1902742	apoptotic process involved in development	45	0.571404	1.85716	0.00175131	0.215209
GO:0036303	lymph vessel morphogenesis	16	0.723749	1.84782	0.00182149	0.215651
GO:0034205	amyloid-beta formation	22	0.663589	1.84046	0	0.214711
GO:0071875	adrenergic receptor signaling pathway	18	0.692362	1.8351	0.00178253	0.210166
GO:0060384	innervation	22	0.661851	1.82635	0.00167504	0.217991
GO:1902991	regulation of amyloid precursor protein catabolic process	19	0.692015	1.82622	0	0.201532
GO:0042987	amyloid precursor protein catabolic process	26	0.646266	1.82093	0	0.202801
GO:0042910	xenobiotic transmembrane transporter activity	150	0.468288	1.80975	0	0.21859
GO:0004714	transmembrane receptor protein tyrosine kinase activity	60	0.536927	1.79755	0	0.239988
GO:0019199	transmembrane receptor protein kinase activity	90	0.494816	1.78435	0	0.26779
GO:0005796	Golgi lumen	64	0.533029	1.78426	0.0017094	0.253137
GO:0043951	negative regulation of cAMP-mediated signaling	21	0.660735	1.77753	0.00550459	0.262256
GO:0030449	regulation of complement activation	24	0.617081	1.76777	0	0.282334
GO:0007431	salivary gland development	53	0.537514	1.76615	0.00674536	0.274808
GO:0002089	lens morphogenesis in camera-type eye	29	0.608127	1.76491	0.00353357	0.266173
GO:0007193	adenylate cyclase-inhibiting G protein-coupled receptor signaling pathway	63	0.514341	1.75397	0.0017094	0.292162
GO:0015149	hexose transmembrane transporter activity	25	0.615867	1.75072	0.0034904	0.291019
GO:0044406	adhesion of symbiont to host	15	0.697389	1.74157	0.0035524	0.310754
GO:0005581	collagen trimer	53	0.525845	1.73575	0	0.321145
GO:0015562	efflux transmembrane transporter activity	40	0.550018	1.73081	0	0.327324
GO:0051119	sugar transmembrane transporter activity	135	0.448733	1.72846	0	0.323947
GO:0033344	cholesterol efflux	35	0.56388	1.72366	0.00341297	0.331007
GO:0010874	regulation of cholesterol efflux	19	0.644628	1.72082	0	0.330281
GO:0017147	Wnt-protein binding	32	0.570738	1.71687	0	0.333953
GO:0070306	lens fiber cell differentiation	38	0.556421	1.71613	0	0.325889
GO:0045745	positive regulation of G protein-coupled receptor signaling pathway	28	0.580452	1.71505	0.00181159	0.319845
GO:0034358	plasma lipoprotein particle	28	0.585184	1.70812	0.00355872	0.336204
GO:0031012	extracellular matrix	297	0.411073	1.70738	0	0.329373
GO:0006584	catecholamine metabolic process	48	0.521059	1.70531	0.0053286	0.327744
GO:0042908	xenobiotic transport	227	0.420127	1.70424	0	0.322762
GO:0048844	artery morphogenesis	57	0.507312	1.70364	0.00166667	0.316314
GO:0009713	catechol-containing compound biosynthetic process	24	0.601408	1.70291	0.00723327	0.310791
GO:0006956	complement activation	31	0.567676	1.70137	0.00353357	0.308077
GO:0070059	intrinsic apoptotic signaling pathway in response to endoplasmic reticulum stress	42	0.533475	1.69985	0	0.306105
GO:0001935	endothelial cell proliferation	111	0.454309	1.69786	0	0.305697
GO:2000257	regulation of protein activation cascade	25	0.604985	1.69629	0.00367647	0.304158
GO:0060840	artery development	82	0.477448	1.69623	0	0.297429
GO:0006929	substrate-dependent cell migration	30	0.580305	1.69489	0.00166667	0.29504
GO:0002021	response to dietary excess	26	0.586453	1.69008	0.0017762	0.304338
GO:0005902	microvillus	72	0.490244	1.69006	0.00165289	0.297971
GO:0032994	protein-lipid complex	30	0.570515	1.68995	0.00175439	0.29206
GO:0043062	extracellular structure organization	305	0.40604	1.68968	0	0.286944
GO:0030198	extracellular matrix organization	270	0.40317	1.68692	0	0.289976
GO:0060445	branching involved in salivary gland morphogenesis	20	0.617198	1.68467	0.00699301	0.291538
GO:0007435	salivary gland morphogenesis	46	0.526364	1.68354	0	0.289135
GO:0036342	post-anal tail morphogenesis	29	0.578547	1.68003	0	0.294282
GO:0042551	neuron maturation	64	0.503323	1.67957	0.00171233	0.290235
GO:0014044	Schwann cell development	28	0.575658	1.6794	0.00180832	0.28549
GO:0071825	protein-lipid complex subunit organization	32	0.560852	1.67923	0.00508475	0.280952
GO:0042423	catecholamine biosynthetic process	24	0.601408	1.67786	0.0101523	0.280244
GO:1990777	lipoprotein particle	28	0.585184	1.6773	0.008726	0.277171
GO:0001570	vasculogenesis	86	0.467531	1.67529	0	0.278438
GO:0030859	polarized epithelial cell differentiation	24	0.586554	1.67425	0.00357143	0.276796
GO:0043537	negative regulation of blood vessel endothelial cell migration	23	0.599406	1.66773	0.00184162	0.291391
GO:0030225	macrophage differentiation	22	0.611399	1.66722	0.00695652	0.28826
GO:0008013	beta-catenin binding	91	0.455909	1.66564	0	0.28848
GO:0005991	trehalose metabolic process	16	0.661034	1.66426	0.0113208	0.287826
GO:0030509	BMP signaling pathway	147	0.4293	1.66122	0.00154321	0.292293
GO:0035924	cellular response to vascular endothelial growth factor stimulus	43	0.529485	1.65969	0.00515464	0.292485
GO:0044304	main axon	63	0.481889	1.65731	0.00329489	0.295254
GO:0005545	1-phosphatidylinositol binding	17	0.627785	1.65552	0.0120069	0.296599
GO:0071880	adenylate cyclase-activating adrenergic receptor signaling pathway	16	0.658964	1.65265	0.0145191	0.301617
GO:0048149	behavioral response to ethanol	19	0.6287	1.64984	0.0109091	0.306548
GO:0090278	negative regulation of peptide hormone secretion	58	0.498601	1.64847	0.00346021	0.306499
GO:0042166	acetylcholine binding	16	0.651479	1.64826	0.0147874	0.302944
GO:0005160	transforming growth factor beta receptor binding	43	0.511461	1.64767	0.00352113	0.300552
GO:0043949	regulation of cAMP-mediated signaling	41	0.528199	1.64751	0.0035461	0.297052
GO:0001936	regulation of endothelial cell proliferation	94	0.450335	1.64462	0.00163666	0.301969
GO:0098815	modulation of excitatory postsynaptic potential	34	0.547521	1.64329	0.00715563	0.30208
GO:0001968	fibronectin binding	20	0.611598	1.63893	0.0127273	0.311738
GO:0006622	protein targeting to lysosome	22	0.600162	1.63675	0.0170648	0.314748
GO:0051117	ATPase binding	66	0.472837	1.63671	0.00166389	0.310891
GO:0032589	neuron projection membrane	41	0.522044	1.63563	0.00854701	0.310554
GO:0043202	lysosomal lumen	82	0.454914	1.63369	0.00163934	0.312437
GO:0043236	laminin binding	26	0.568906	1.63199	0.00819672	0.31368
GO:0050840	extracellular matrix binding	45	0.502137	1.6294	0.00365631	0.318048
GO:0006672	ceramide metabolic process	71	0.468968	1.62901	0.00163399	0.315633
GO:0022011	myelination in peripheral nervous system	22	0.588213	1.62881	0.0127273	0.312585
GO:0032963	collagen metabolic process	62	0.477331	1.62877	0.00506757	0.309126
GO:0060393	regulation of pathway-restricted SMAD protein phosphorylation	43	0.502516	1.62659	0	0.312135
GO:0010800	positive regulation of peptidyl-threonine phosphorylation	24	0.574462	1.62521	0.0128913	0.312319
GO:0005604	basement membrane	96	0.447095	1.62436	0	0.311717
GO:0032373	positive regulation of sterol transport	16	0.640211	1.6229	0.00896057	0.312752
GO:0071773	cellular response to BMP stimulus	159	0.415963	1.62284	0	0.309494
GO:0005351	carbohydrate:proton symporter activity	21	0.595955	1.62256	0.0165138	0.307074
GO:0071772	response to BMP	159	0.415963	1.62095	0	0.308452
GO:0032292	peripheral nervous system axon ensheathment	22	0.588213	1.62006	0.016158	0.308235
GO:0032092	positive regulation of protein binding	85	0.453735	1.61845	0	0.309694
GO:0050891	multicellular organismal water homeostasis	35	0.535852	1.61623	0.0136986	0.313596
GO:0010862	positive regulation of pathway-restricted SMAD protein phosphorylation	33	0.539025	1.61575	0.0107143	0.311824
GO:0033561	regulation of water loss via skin	16	0.620542	1.61518	0.0143369	0.310106
GO:0031252	cell leading edge	338	0.380119	1.61475	0	0.30833
GO:0021675	nerve development	91	0.445731	1.6147	0.00324149	0.305428
GO:0071827	plasma lipoprotein particle organization	30	0.546822	1.61447	0.0143369	0.303074
GO:0045601	regulation of endothelial cell differentiation	30	0.543969	1.61444	0.0122592	0.300211
GO:0033628	regulation of cell adhesion mediated by integrin	32	0.546183	1.61432	0.00899281	0.297669
GO:0032376	positive regulation of cholesterol transport	16	0.640211	1.61358	0.0132075	0.296787
GO:0046888	negative regulation of hormone secretion	74	0.457286	1.6134	0.00160772	0.294471
GO:0033627	cell adhesion mediated by integrin	50	0.495621	1.61317	0.00988468	0.292332
GO:0044295	axonal growth cone	36	0.531961	1.61298	0.00874126	0.290092
GO:0050919	negative chemotaxis	36	0.524581	1.61111	0.008726	0.292865
GO:0005201	extracellular matrix structural constituent	77	0.454394	1.61098	0.00166945	0.290474
GO:0019840	isoprenoid binding	21	0.58725	1.61026	0.0203046	0.289746
GO:0051953	negative regulation of amine transport	19	0.597834	1.60904	0.0144144	0.29044
GO:0014002	astrocyte development	20	0.6069	1.60901	0.0186567	0.287946
GO:0015114	phosphate ion transmembrane transporter activity	117	0.429523	1.60873	0.00458015	0.28607
GO:0048286	lung alveolus development	41	0.51744	1.60791	0.00338983	0.285681
GO:0060389	pathway-restricted SMAD protein phosphorylation	46	0.500778	1.60603	0.00519031	0.288662
GO:0042641	actomyosin	62	0.47189	1.60464	0.00348432	0.290207
GO:0032420	stereocilium	44	0.495861	1.6044	0.00682594	0.288333
GO:0060119	inner ear receptor cell development	65	0.462217	1.6025	0.00874126	0.29119
GO:0035987	endodermal cell differentiation	51	0.492169	1.60107	0.0157343	0.29266
GO:0001649	osteoblast differentiation	131	0.416482	1.60066	0	0.291543
GO:0006695	cholesterol biosynthetic process	59	0.4731	1.59743	0.00674536	0.297696
GO:0043149	stress fiber assembly	82	0.447801	1.59429	0.0015625	0.303569
GO:0106058	positive regulation of calcineurin-mediated signaling	18	0.599841	1.59333	0.0153846	0.303921
GO:0062009	secondary palate development	16	0.631318	1.59257	0.0248668	0.303507
GO:0060688	regulation of morphogenesis of a branching structure	49	0.485524	1.59203	0.0104167	0.302656
GO:0000329	fungal-type vacuole membrane	43	0.500387	1.59093	0.00503356	0.303303
GO:0034616	response to laminar fluid shear stress	15	0.641832	1.58762	0.0238095	0.310378
GO:0008028	monocarboxylic acid transmembrane transporter activity	149	0.409149	1.58739	0.00153374	0.308609
GO:0015918	sterol transport	68	0.455681	1.58702	0.00981997	0.307423
GO:0009214	cyclic nucleotide catabolic process	17	0.6278	1.5848	0.0210896	0.311431
GO:0030312	external encapsulating structure	407	0.36933	1.58446	0	0.31008
GO:0030038	contractile actin filament bundle assembly	82	0.447801	1.58344	0	0.310587
GO:0051216	cartilage development	197	0.394654	1.58283	0	0.310131
GO:0030318	melanocyte differentiation	23	0.578846	1.58193	0.00747664	0.310231
GO:0032881	regulation of polysaccharide metabolic process	26	0.544178	1.58127	0.0167504	0.309699
GO:0040015	negative regulation of multicellular organism growth	18	0.606087	1.58124	0.0121528	0.307489
GO:1902235	regulation of endoplasmic reticulum stress-induced intrinsic apoptotic signaling pathway	24	0.570928	1.58031	0.0212014	0.308025
GO:0001706	endoderm formation	61	0.465733	1.57903	0.00497512	0.309062
GO:0005247	voltage-gated chloride channel activity	20	0.595943	1.5786	0.0179211	0.308192
GO:0008360	regulation of cell shape	159	0.400777	1.57719	0.00313972	0.310089
GO:0032222	regulation of synaptic transmission, cholinergic	25	0.55121	1.57711	0.0217391	0.308128
GO:0010596	negative regulation of endothelial cell migration	34	0.521702	1.5771	0.0123457	0.305979
GO:0007188	adenylate cyclase-modulating G protein-coupled receptor signaling pathway	139	0.410366	1.57678	0	0.304644
GO:0043198	dendritic shaft	57	0.470107	1.57519	0.00684931	0.306901
GO:0008277	regulation of G protein-coupled receptor signaling pathway	128	0.416676	1.57465	0	0.306313
GO:0006027	glycosaminoglycan catabolic process	62	0.457121	1.5724	0.00666667	0.310334
GO:0022835	transmitter-gated channel activity	75	0.446137	1.57202	0.00831947	0.309372
GO:0006198	cAMP catabolic process	15	0.629012	1.5713	0.0196429	0.309256
GO:0015144	carbohydrate transmembrane transporter activity	172	0.397102	1.57091	0.00154083	0.308191
GO:1903831	signal transduction involved in cellular response to ammonium ion	20	0.585512	1.57067	0.0123675	0.306782
GO:1905314	semi-lunar valve development	16	0.61896	1.57025	0.0239852	0.305781
GO:0070886	positive regulation of calcineurin-NFAT signaling cascade	18	0.599841	1.56915	0.0303571	0.306774
GO:0048169	regulation of long-term neuronal synaptic plasticity	18	0.611604	1.56885	0.0248227	0.305695
GO:0004115	3',5'-cyclic-AMP phosphodiesterase activity	15	0.629012	1.56746	0.0364299	0.307531
GO:0050435	amyloid-beta metabolic process	31	0.530591	1.56723	0.0105634	0.306166
GO:0050803	regulation of synapse structure or activity	206	0.38673	1.56541	0	0.309343
GO:0022824	transmitter-gated ion channel activity	75	0.446137	1.56368	0.00672269	0.3122
GO:0001843	neural tube closure	94	0.42863	1.56259	0.0033389	0.313504
GO:0019684	photosynthesis, light reaction	19	0.601863	1.56221	0.0249554	0.312627
GO:0060606	tube closure	95	0.427414	1.56217	0	0.310737
GO:0005915	zonula adherens	15	0.629926	1.5611	0.0217786	0.311819
GO:0002088	lens development in camera-type eye	84	0.429051	1.56005	0.0128411	0.312857
GO:0072376	protein activation cascade	45	0.489505	1.55961	0.00540541	0.3119
GO:0061377	mammary gland lobule development	19	0.580663	1.55953	0.0311419	0.310226
GO:0002455	humoral immune response mediated by circulating immunoglobulin	20	0.582576	1.55916	0.0234657	0.309289
GO:0051492	regulation of stress fiber assembly	74	0.441258	1.55871	0.00330578	0.308721
GO:0046676	negative regulation of insulin secretion	46	0.483308	1.55838	0.0103448	0.30775
GO:0050920	regulation of chemotaxis	138	0.401798	1.55809	0.0015748	0.306628
GO:0060749	mammary gland alveolus development	19	0.580663	1.55798	0.0151515	0.305077
GO:0043186	P granule	27	0.54607	1.55583	0.0232143	0.308912
GO:0048520	positive regulation of behavior	57	0.468468	1.55505	0.0116473	0.309349
GO:0007223	Wnt signaling pathway, calcium modulating pathway	30	0.533889	1.5528	0.0125899	0.313661
GO:0030159	signaling receptor complex adaptor activity	32	0.528316	1.55246	0.0182149	0.31259
GO:0002474	antigen processing and presentation of peptide antigen via MHC class I	31	0.514661	1.55206	0.0149254	0.312067
GO:0097205	renal filtration	16	0.625965	1.54987	0.0281955	0.316227
GO:0006817	phosphate ion transport	148	0.401788	1.54974	0.00447761	0.314814
GO:0009415	response to water	23	0.554356	1.5484	0.0327022	0.316833
GO:0030673	axolemma	18	0.590638	1.54768	0.0284192	0.317069
GO:0095500	acetylcholine receptor signaling pathway	21	0.56293	1.54758	0.0371681	0.315557
GO:0051349	positive regulation of lyase activity	19	0.584016	1.54657	0.0225303	0.31651
GO:0060572	morphogenesis of an epithelial bud	15	0.609254	1.54656	0.0369718	0.314795
GO:0005158	insulin receptor binding	23	0.566364	1.54532	0.0219378	0.316403
GO:0050699	WW domain binding	20	0.572537	1.5452	0.040708	0.31499
GO:0030325	adrenal gland development	23	0.543449	1.54481	0.0235507	0.314387
GO:0035584	calcium-mediated signaling using intracellular calcium source	16	0.624142	1.54472	0.025641	0.312922
GO:0006665	sphingolipid metabolic process	132	0.405566	1.54454	0	0.311701
GO:0046189	phenol-containing compound biosynthetic process	41	0.48823	1.5443	0.00853242	0.310774
GO:0045229	external encapsulating structure organization	325	0.366321	1.54423	0	0.309319
GO:0045667	regulation of osteoblast differentiation	91	0.42505	1.54349	0.00329489	0.309619
GO:0071679	commissural neuron axon guidance	20	0.56929	1.54344	0.0257827	0.308085
GO:0060456	positive regulation of digestive system process	17	0.597238	1.54304	0.0181488	0.307455
GO:0060088	auditory receptor cell stereocilium organization	20	0.576179	1.54251	0.0316344	0.307323
GO:0045446	endothelial cell differentiation	100	0.417723	1.54207	0.0031348	0.306908
GO:0048668	collateral sprouting	44	0.482155	1.54201	0.015625	0.305535
GO:0072498	embryonic skeletal joint development	16	0.624512	1.54194	0.0296167	0.304145
GO:0014896	muscle hypertrophy	86	0.429281	1.541	0.00331126	0.305274
GO:1905144	response to acetylcholine	21	0.56293	1.53859	0.0314136	0.309936
GO:0030104	water homeostasis	41	0.490974	1.53848	0.0117057	0.308601
GO:0060973	cell migration involved in heart development	18	0.59244	1.53701	0.0402802	0.310875
GO:1902236	negative regulation of endoplasmic reticulum stress-induced intrinsic apoptotic signaling pathway	18	0.585832	1.53533	0.0373665	0.314079
GO:0003309	type B pancreatic cell differentiation	32	0.514119	1.53479	0.0246046	0.31409
GO:0051043	regulation of membrane protein ectodomain proteolysis	18	0.587367	1.53462	0.0436364	0.312991
GO:0031346	positive regulation of cell projection organization	377	0.35891	1.53374	0	0.3138
GO:0016525	negative regulation of angiogenesis	85	0.423121	1.53345	0.00805153	0.312989
GO:0004559	alpha-mannosidase activity	21	0.558264	1.53295	0.0250447	0.312768
GO:0006855	xenobiotic transmembrane transport	165	0.388377	1.53272	0.00157729	0.311931
GO:0070307	lens fiber cell development	16	0.600171	1.53255	0.0335821	0.310855
GO:0044060	regulation of endocrine process	42	0.486209	1.53175	0.0135364	0.311547
GO:0098926	postsynaptic signal transduction	22	0.556145	1.5309	0.045208	0.312401
GO:0042417	dopamine metabolic process	35	0.505542	1.5303	0.024735	0.312515
GO:0030199	collagen fibril organization	36	0.503107	1.53012	0.0205128	0.311447
GO:1900006	positive regulation of dendrite development	85	0.426109	1.52934	0.00819672	0.312231
GO:1905145	cellular response to acetylcholine	21	0.56293	1.52899	0.0320285	0.311747
GO:0099565	chemical synaptic transmission, postsynaptic	103	0.412116	1.52848	0.00328947	0.311832
GO:0002040	sprouting angiogenesis	97	0.416587	1.52822	0.00477707	0.311246
GO:0050884	neuromuscular process controlling posture	16	0.615199	1.52727	0.0367647	0.312366
GO:0044309	neuron spine	146	0.391731	1.52653	0.00616333	0.312981
GO:0008395	steroid hydroxylase activity	21	0.55292	1.52577	0.0491228	0.313584
GO:1904748	regulation of apoptotic process involved in development	20	0.568253	1.52543	0.0379965	0.313009
GO:0008328	ionotropic glutamate receptor complex	31	0.507567	1.5252	0.0299501	0.312244
GO:0050807	regulation of synapse organization	195	0.376577	1.52507	0.00150376	0.311238
GO:0007171	activation of transmembrane receptor protein tyrosine kinase activity	16	0.608727	1.52388	0.0217786	0.312899
GO:0060078	regulation of postsynaptic membrane potential	111	0.411407	1.52345	0.00162075	0.312639
GO:2000463	positive regulation of excitatory postsynaptic potential	22	0.569909	1.52259	0.0309278	0.313481
GO:0015145	monosaccharide transmembrane transporter activity	81	0.426079	1.52247	0.00326797	0.312375
GO:0003156	regulation of animal organ formation	37	0.488706	1.52216	0.0227273	0.311695
GO:0060076	excitatory synapse	22	0.555349	1.52202	0.0243478	0.310709
GO:0050433	regulation of catecholamine secretion	44	0.471758	1.52072	0.0137931	0.312946
GO:0010092	specification of animal organ identity	34	0.4998	1.52005	0.0271248	0.313418
GO:0014020	primary neural tube formation	98	0.417446	1.51995	0.00156006	0.312328
GO:0070723	response to cholesterol	18	0.601187	1.51992	0.0455342	0.311077
GO:0030510	regulation of BMP signaling pathway	95	0.420255	1.51971	0.00327332	0.310245
GO:0035567	non-canonical Wnt signaling pathway	89	0.419869	1.51945	0.00325203	0.309725
GO:0008203	cholesterol metabolic process	121	0.401556	1.51929	0.0015949	0.308799
GO:0048048	embryonic eye morphogenesis	55	0.462145	1.51856	0.00714286	0.309331
GO:0045198	establishment of epithelial cell apical/basal polarity	18	0.593271	1.51849	0.0291439	0.308157
GO:0042552	myelination	104	0.408489	1.51842	0.00483871	0.307044
GO:0006898	receptor-mediated endocytosis	219	0.370869	1.5174	0.00307692	0.308439
GO:0048671	negative regulation of collateral sprouting	15	0.615341	1.51686	0.0295203	0.308725
GO:0060538	skeletal muscle organ development	169	0.385884	1.51651	0.00151057	0.308297
GO:0002068	glandular epithelial cell development	27	0.525233	1.51618	0.0282686	0.307861
GO:0035904	aorta development	47	0.465619	1.51567	0.017452	0.308005
GO:0007272	ensheathment of neurons	107	0.403503	1.51558	0.00477707	0.306995
GO:0045211	postsynaptic membrane	208	0.374164	1.5149	0.0015015	0.307448
GO:0005518	collagen binding	48	0.465018	1.51226	0.010118	0.313154
GO:0030594	neurotransmitter receptor activity	106	0.405699	1.51106	0.00938967	0.315097
GO:0062023	collagen-containing extracellular matrix	157	0.387087	1.51027	0.00155521	0.315934
GO:0098857	membrane microdomain	278	0.361501	1.51003	0	0.315296
GO:0010976	positive regulation of neuron projection development	285	0.359979	1.50983	0.00145138	0.314504
GO:0045121	membrane raft	278	0.361501	1.50969	0.00144092	0.313687
GO:0001755	neural crest cell migration	60	0.443736	1.50964	0.0154639	0.312553
GO:0021696	cerebellar cortex morphogenesis	35	0.495637	1.50885	0.0198556	0.31335
GO:0006026	aminoglycan catabolic process	71	0.436167	1.50739	0.00829187	0.315927
GO:2000181	negative regulation of blood vessel morphogenesis	90	0.417811	1.50719	0.00499168	0.31514
GO:0004114	3',5'-cyclic-nucleotide phosphodiesterase activity	43	0.476802	1.50692	0.0186757	0.314638
GO:0005272	sodium channel activity	62	0.442161	1.50677	0.0117253	0.313823
GO:0036120	cellular response to platelet-derived growth factor stimulus	30	0.519046	1.5066	0.0333333	0.313069
GO:0019228	neuronal action potential	48	0.467741	1.50645	0.0223368	0.312189
GO:0007605	sensory perception of sound	157	0.384538	1.50637	0	0.311221
GO:0032231	regulation of actin filament bundle assembly	86	0.420956	1.50619	0.011236	0.310455
GO:0021782	glial cell development	89	0.414832	1.50594	0.00821018	0.309928
GO:0060122	inner ear receptor cell stereocilium organization	36	0.496558	1.50575	0.0228873	0.309208
GO:0061037	negative regulation of cartilage development	21	0.565417	1.50554	0.0325497	0.30854
GO:0001502	cartilage condensation	21	0.54698	1.50545	0.0434028	0.307631
GO:0016328	lateral plasma membrane	45	0.470585	1.50531	0.0171527	0.306867
GO:0043197	dendritic spine	144	0.388971	1.50453	0.00302572	0.307796
GO:0009313	oligosaccharide catabolic process	22	0.546716	1.50378	0.0336879	0.308593
GO:0030301	cholesterol transport	64	0.436595	1.5035	0.0128	0.308049
GO:0097517	contractile actin filament bundle	54	0.458488	1.50288	0.0207668	0.308505
GO:0030027	lamellipodium	165	0.382602	1.5025	0.00151286	0.308354
GO:0045920	negative regulation of exocytosis	20	0.558167	1.50227	0.0363951	0.307809
GO:0035265	organ growth	187	0.376893	1.50178	0	0.307955
GO:0003158	endothelium development	108	0.406067	1.50126	0.00482315	0.308268
GO:0005319	lipid transporter activity	206	0.373381	1.50092	0.00151286	0.307883
GO:0007494	midgut development	24	0.541585	1.50071	0.04811	0.307286
GO:0045666	positive regulation of neuron differentiation	386	0.349734	1.50046	0	0.30677
GO:0030507	spectrin binding	30	0.508658	1.50042	0.0382609	0.30579
GO:0008643	carbohydrate transport	325	0.354525	1.49977	0	0.306313
GO:0060079	excitatory postsynaptic potential	95	0.407199	1.49824	0.0064	0.308957
GO:0007178	transmembrane receptor protein serine/threonine kinase signaling pathway	308	0.357459	1.49818	0.00145985	0.307983
GO:0015103	inorganic anion transmembrane transporter activity	258	0.361618	1.49812	0.00145349	0.307038
GO:0021534	cell proliferation in hindbrain	16	0.598088	1.4976	0.0373002	0.307245
GO:0034219	carbohydrate transmembrane transport	175	0.382104	1.4975	0.00313972	0.306427
GO:0001725	stress fiber	54	0.458488	1.49747	0.0238908	0.305451
GO:0014897	striated muscle hypertrophy	83	0.420563	1.49652	0.0115132	0.306742
GO:0033135	regulation of peptidyl-serine phosphorylation	105	0.40168	1.49622	0.00958466	0.306465
GO:0005501	retinoid binding	19	0.576434	1.49584	0.0414414	0.306383
GO:0015293	symporter activity	212	0.370606	1.49571	0.00147059	0.305641
GO:0098794	postsynapse	414	0.346361	1.49469	0	0.307039
GO:0031644	regulation of nervous system process	107	0.403625	1.49441	0.0060241	0.306677
GO:0043534	blood vessel endothelial cell migration	85	0.419025	1.49439	0.0031746	0.305654
GO:0060113	inner ear receptor cell differentiation	79	0.419822	1.49426	0.00794913	0.304971
GO:0008366	axon ensheathment	107	0.403503	1.49373	0.00603318	0.305154
GO:1903671	negative regulation of sprouting angiogenesis	21	0.545814	1.49371	0.0358423	0.304144
GO:0043542	endothelial cell migration	153	0.381872	1.49269	0.00309597	0.30573
GO:0001974	blood vessel remodeling	34	0.500563	1.4926	0.0282187	0.30496
GO:0065005	protein-lipid complex assembly	20	0.564008	1.49171	0.0248668	0.306154
GO:0060293	germ plasm	29	0.512513	1.49026	0.0345455	0.308762
GO:1900271	regulation of long-term synaptic potentiation	51	0.451727	1.48997	0.0253378	0.308476
GO:0022836	gated channel activity	459	0.34251	1.48767	0	0.313146
GO:0003323	type B pancreatic cell development	24	0.537497	1.48756	0.0314136	0.312431
GO:0001956	positive regulation of neurotransmitter secretion	18	0.55887	1.48702	0.0490018	0.312668
GO:0032874	positive regulation of stress-activated MAPK cascade	141	0.386766	1.48687	0.00155763	0.312013
GO:0050770	regulation of axonogenesis	187	0.373201	1.48661	0	0.311661
GO:0046620	regulation of organ growth	132	0.386142	1.48638	0.00621118	0.311305
GO:0034329	cell junction assembly	355	0.349134	1.48616	0.00140845	0.310832
GO:0022834	ligand-gated channel activity	275	0.355247	1.48519	0.0014245	0.312312
GO:0071855	neuropeptide receptor binding	22	0.53801	1.48508	0.0351494	0.311557
GO:0002042	cell migration involved in sprouting angiogenesis	40	0.480292	1.48498	0.0184255	0.310778
GO:0005342	organic acid transmembrane transporter activity	315	0.352173	1.48405	0.00141643	0.312012
GO:0001525	angiogenesis	424	0.345587	1.48396	0	0.311207
GO:0071333	cellular response to glucose stimulus	155	0.377342	1.48378	0.00154083	0.310653
GO:0001667	ameboidal-type cell migration	395	0.34502	1.48351	0	0.310378
GO:0002920	regulation of humoral immune response	41	0.471088	1.48342	0.0216607	0.309602
GO:0036010	protein localization to endosome	19	0.571908	1.48302	0.0493827	0.309563
GO:0098659	inorganic cation import across plasma membrane	47	0.455638	1.48301	0.0183946	0.308593
GO:0030858	positive regulation of epithelial cell differentiation	47	0.453808	1.48216	0.0201342	0.309902
GO:0090276	regulation of peptide hormone secretion	186	0.373987	1.48204	0.00625978	0.309242
GO:0050885	neuromuscular process controlling balance	56	0.44273	1.48099	0.0136986	0.310855
GO:0030335	positive regulation of cell migration	357	0.345759	1.48086	0	0.310164
GO:1904893	negative regulation of receptor signaling pathway via STAT	40	0.463838	1.48043	0.0339286	0.310168
GO:0070304	positive regulation of stress-activated protein kinase signaling cascade	142	0.383721	1.47899	0	0.312734
GO:0015276	ligand-gated ion channel activity	275	0.355247	1.47838	0	0.31329
GO:0005451	monovalent cation:proton antiporter activity	21	0.546919	1.47793	0.0490018	0.313537
GO:0034105	positive regulation of tissue remodeling	22	0.537407	1.47774	0.0436242	0.313023
GO:0071331	cellular response to hexose stimulus	157	0.375122	1.47706	0.00455235	0.313783
GO:0098739	import across plasma membrane	68	0.428395	1.47657	0.0151771	0.31404
GO:0003084	positive regulation of systemic arterial blood pressure	16	0.582759	1.47642	0.0530035	0.313465
GO:0036315	cellular response to sterol	23	0.531141	1.47607	0.0446429	0.313359
GO:0070839	metal ion export	35	0.480684	1.47553	0.0320946	0.31373
GO:0042490	mechanoreceptor differentiation	86	0.416491	1.47541	0.0125196	0.313047
GO:0071695	anatomical structure maturation	276	0.35453	1.47508	0.00147711	0.312996
GO:0002062	chondrocyte differentiation	86	0.416984	1.4746	0.00794913	0.313315
GO:0022604	regulation of cell morphogenesis	476	0.339073	1.47397	0	0.313938
GO:0032885	regulation of polysaccharide biosynthetic process	24	0.525217	1.47356	0.032872	0.314088
GO:0046943	carboxylic acid transmembrane transporter activity	315	0.352173	1.47318	0.00137552	0.314122
GO:0097475	motor neuron migration	16	0.580388	1.47224	0.0373665	0.315435
GO:0045475	locomotor rhythm	30	0.504727	1.47213	0.0336879	0.314726
GO:0004970	ionotropic glutamate receptor activity	51	0.451053	1.47087	0.0308219	0.31699
GO:0140058	neuron projection arborization	19	0.562007	1.47083	0.0435572	0.316162
GO:0046928	regulation of neurotransmitter secretion	73	0.421672	1.47012	0.0205371	0.317007
GO:0050922	negative regulation of chemotaxis	29	0.507678	1.47008	0.036036	0.316145
GO:0050808	synapse organization	334	0.348278	1.4695	0	0.316664
GO:0030856	regulation of epithelial cell differentiation	117	0.391845	1.4693	0.0109546	0.31627
GO:0015301	anion:anion antiporter activity	25	0.516386	1.46908	0.043088	0.315928
GO:0060976	coronary vasculature development	63	0.426137	1.46894	0.0184874	0.315371
GO:0014069	postsynaptic density	220	0.361741	1.46858	0	0.315321
GO:0070873	regulation of glycogen metabolic process	22	0.536776	1.46802	0.0583942	0.315863
GO:0099587	inorganic ion import across plasma membrane	47	0.455638	1.46756	0.0372881	0.3161
GO:1905330	regulation of morphogenesis of an epithelium	122	0.386791	1.46686	0.0121766	0.316874
GO:0071326	cellular response to monosaccharide stimulus	159	0.375136	1.46651	0.00469484	0.316853
GO:0060080	inhibitory postsynaptic potential	21	0.535988	1.46631	0.0444444	0.31645
GO:0005178	integrin binding	115	0.390753	1.46607	0.00673401	0.316124
GO:0010460	positive regulation of heart rate	26	0.521396	1.46587	0.0440141	0.315796
GO:0002064	epithelial cell development	324	0.348672	1.46578	0.00139082	0.315174
GO:0098984	neuron to neuron synapse	226	0.360466	1.46541	0.00305344	0.31522
GO:0032279	asymmetric synapse	225	0.360473	1.46515	0.00295421	0.314977
GO:0001678	cellular glucose homeostasis	161	0.373997	1.46501	0.00597907	0.314464
GO:0060395	SMAD protein signal transduction	62	0.432943	1.46358	0.0197368	0.317139
GO:0030111	regulation of Wnt signaling pathway	292	0.348531	1.46331	0.00145349	0.316854
GO:0034377	plasma lipoprotein particle assembly	19	0.552085	1.46296	0.0564374	0.316866
GO:0009268	response to pH	62	0.431166	1.46227	0.0187075	0.317874
GO:0090100	positive regulation of transmembrane receptor protein serine/threonine kinase signaling pathway	90	0.402544	1.462	0.0115702	0.317617
GO:0048846	axon extension involved in axon guidance	24	0.517581	1.46186	0.0432526	0.317108
GO:0031338	regulation of vesicle fusion	64	0.427622	1.46143	0.0135593	0.317268
GO:0015294	solute:cation symporter activity	182	0.364864	1.46068	0.0015083	0.318293
GO:0015749	monosaccharide transmembrane transport	163	0.3715	1.46057	0.00308166	0.31771
GO:1904659	glucose transmembrane transport	101	0.395721	1.45993	0.00983607	0.31837
GO:0061448	connective tissue development	257	0.356343	1.4598	0.00147711	0.317842
GO:0071322	cellular response to carbohydrate stimulus	163	0.369792	1.45946	0.00921659	0.317848
GO:1901343	negative regulation of vasculature development	101	0.3943	1.45926	0.00972447	0.317498
GO:0099572	postsynaptic specialization	221	0.360428	1.45886	0.00590842	0.31754
GO:2000147	positive regulation of cell motility	365	0.343679	1.45882	0	0.316814
GO:0070169	positive regulation of biomineral tissue development	34	0.480609	1.4588	0.0408163	0.316048
GO:0048640	negative regulation of developmental growth	124	0.382944	1.45871	0.00596125	0.315426
GO:0015297	antiporter activity	126	0.381154	1.45843	0.00944882	0.315318
GO:0003993	acid phosphatase activity	153	0.373202	1.45835	0.0046729	0.314688
GO:0031256	leading edge membrane	120	0.38435	1.45801	0.0158983	0.314669
GO:1905898	positive regulation of response to endoplasmic reticulum stress	25	0.511452	1.45766	0.0549645	0.314761
GO:1902284	neuron projection extension involved in neuron projection guidance	24	0.517581	1.45751	0.0477032	0.314289
GO:0001759	organ induction	22	0.520639	1.45663	0.053407	0.315639
GO:0050769	positive regulation of neurogenesis	474	0.335141	1.45579	0	0.316831
GO:0036119	response to platelet-derived growth factor	31	0.501792	1.45447	0.0631579	0.319201
GO:0030148	sphingolipid biosynthetic process	83	0.407295	1.45442	0.0162866	0.318475
GO:0090130	tissue migration	286	0.347364	1.45416	0	0.31833
GO:0098878	neurotransmitter receptor complex	33	0.487874	1.45364	0.043554	0.318818
GO:0010594	regulation of endothelial cell migration	114	0.391412	1.45341	0.00154799	0.318578
GO:0098567	periplasmic side of plasma membrane	23	0.524879	1.45334	0.0519713	0.317945
GO:0009712	catechol-containing compound metabolic process	57	0.43733	1.45326	0.0216667	0.317344
GO:0035883	enteroendocrine cell differentiation	37	0.472986	1.45296	0.0476191	0.317234
GO:1900273	positive regulation of long-term synaptic potentiation	44	0.457105	1.45115	0.0378007	0.320875
GO:0030131	clathrin adaptor complex	29	0.500813	1.45104	0.052356	0.32034
GO:0048469	cell maturation	229	0.353246	1.45075	0	0.320216
GO:0014061	regulation of norepinephrine secretion	19	0.551868	1.44983	0.0642857	0.321623
GO:0007189	adenylate cyclase-activating G protein-coupled receptor signaling pathway	76	0.415947	1.44982	0.0185185	0.320832
GO:0031281	positive regulation of cyclase activity	18	0.555505	1.44913	0.0582192	0.321806
GO:0006029	proteoglycan metabolic process	82	0.407295	1.44906	0.0112	0.321166
GO:0006826	iron ion transport	127	0.382388	1.44883	0.00940439	0.320948
GO:0008484	sulfuric ester hydrolase activity	27	0.500248	1.44881	0.0408526	0.320187
GO:0060999	positive regulation of dendritic spine development	46	0.443272	1.44848	0.0273973	0.320293
GO:0043171	peptide catabolic process	21	0.550716	1.44845	0.0469314	0.31954
GO:0048532	anatomical structure arrangement	28	0.499561	1.44822	0.0413669	0.319331
GO:0002931	response to ischemia	44	0.452998	1.44721	0.0290598	0.321021
GO:0007614	short-term memory	22	0.527375	1.44646	0.0452174	0.322063
GO:0048483	autonomic nervous system development	52	0.441669	1.44627	0.0383973	0.321835
GO:0035272	exocrine system development	74	0.411616	1.44587	0.0172414	0.32209
GO:0030501	positive regulation of bone mineralization	32	0.48256	1.44568	0.0362069	0.321864
GO:0006958	complement activation, classical pathway	16	0.591966	1.44548	0.0538033	0.321608
GO:0048512	circadian behavior	67	0.416456	1.44528	0.0278232	0.321274
GO:0044853	plasma membrane raft	101	0.389889	1.44526	0.0188976	0.320545
GO:0002792	negative regulation of peptide secretion	106	0.388182	1.4451	0.00163132	0.320121
GO:0140323	solute:anion antiporter activity	25	0.516386	1.44507	0.0442804	0.319405
GO:1904886	beta-catenin destruction complex disassembly	19	0.55366	1.44381	0.0654045	0.321947
GO:0005892	acetylcholine-gated channel complex	16	0.573327	1.44299	0.0537428	0.323092
GO:0090162	establishment of epithelial cell polarity	32	0.481905	1.44277	0.0567376	0.322861
GO:0110151	positive regulation of biomineralization	34	0.480609	1.44276	0.0388007	0.322105
GO:0002011	morphogenesis of an epithelial sheet	62	0.423991	1.44255	0.0250836	0.321846
GO:0034405	response to fluid shear stress	38	0.467151	1.44247	0.0541958	0.321275
GO:0001708	cell fate specification	152	0.371207	1.44148	0.0064	0.322929
GO:0051590	positive regulation of neurotransmitter transport	36	0.475504	1.44144	0.0492958	0.322266
GO:0060561	apoptotic process involved in morphogenesis	23	0.530659	1.44106	0.0687732	0.322337
GO:0030850	prostate gland development	54	0.432737	1.44094	0.0242634	0.321918
GO:1990752	microtubule end	22	0.516654	1.44088	0.0578947	0.321284
GO:0008645	hexose transmembrane transport	107	0.385492	1.44015	0.0189873	0.322297
GO:0050679	positive regulation of epithelial cell proliferation	142	0.372413	1.44003	0.00150376	0.321823
GO:0031237	intrinsic component of periplasmic side of plasma membrane	23	0.524879	1.43927	0.0568384	0.322911
GO:1900120	regulation of receptor binding	22	0.515852	1.43926	0.0469043	0.322171
GO:0015291	secondary active transmembrane transporter activity	339	0.341464	1.43879	0.00136426	0.322478
GO:0015874	norepinephrine transport	22	0.525746	1.43843	0.0470383	0.322563
GO:0035089	establishment of apical/basal cell polarity	23	0.520651	1.43817	0.0569948	0.322454
GO:0051017	actin filament bundle assembly	130	0.372767	1.43747	0.00445765	0.323385
GO:0071320	cellular response to cAMP	55	0.436868	1.43725	0.0237288	0.323224
GO:0032964	collagen biosynthetic process	35	0.469225	1.43698	0.0558464	0.323117
GO:0010975	regulation of neuron projection development	487	0.329103	1.43626	0	0.324206
GO:0016324	apical plasma membrane	262	0.348357	1.43581	0.00430416	0.324625
GO:0090132	epithelium migration	277	0.347322	1.43435	0.00286533	0.327383
GO:0006760	folic acid-containing compound metabolic process	38	0.470946	1.43411	0.0453782	0.327207
GO:0016331	morphogenesis of embryonic epithelium	174	0.363451	1.43376	0.00904977	0.327336
GO:0016791	phosphatase activity	498	0.327425	1.43347	0	0.327322
GO:0030203	glycosaminoglycan metabolic process	194	0.356985	1.43326	0.003003	0.327112
GO:0046883	regulation of hormone secretion	234	0.348516	1.43218	0.00286533	0.32896
GO:0005254	chloride channel activity	120	0.377316	1.43215	0.00482315	0.328273
GO:0050954	sensory perception of mechanical stimulus	185	0.357278	1.43133	0.00773994	0.329536
GO:0007411	axon guidance	317	0.339763	1.43053	0.00140647	0.33086
GO:0009584	detection of visible light	50	0.437973	1.4305	0.0337838	0.330198
GO:0014910	regulation of smooth muscle cell migration	61	0.421707	1.43027	0.0338409	0.330043
GO:0046887	positive regulation of hormone secretion	114	0.379576	1.43004	0.00473186	0.329888
GO:0050921	positive regulation of chemotaxis	88	0.39337	1.42953	0.011041	0.330449
GO:0098793	presynapse	357	0.336582	1.42921	0.00135135	0.330487
GO:0030546	signaling receptor activator activity	431	0.329772	1.42869	0	0.331071
GO:0061179	negative regulation of insulin secretion involved in cellular response to glucose stimulus	16	0.563286	1.42867	0.0769231	0.330415
GO:0042813	Wnt-activated receptor activity	18	0.560619	1.42856	0.0630473	0.329955
GO:0010738	regulation of protein kinase A signaling	25	0.507329	1.42838	0.0577933	0.329634
GO:0002053	positive regulation of mesenchymal cell proliferation	30	0.486732	1.4283	0.0542907	0.329109
GO:0001501	skeletal system development	480	0.327284	1.42793	0	0.329321
GO:0045766	positive regulation of angiogenesis	143	0.37182	1.42702	0.010989	0.330884
GO:0022405	hair cycle process	60	0.418074	1.42642	0.0236887	0.331515
GO:1905332	positive regulation of morphogenesis of an epithelium	26	0.497464	1.42622	0.0495727	0.331321
GO:0032594	protein transport within lipid bilayer	18	0.544765	1.42618	0.0592593	0.330698
GO:0040013	negative regulation of locomotion	226	0.349475	1.42612	0.00585651	0.330138
GO:0042562	hormone binding	85	0.395547	1.42588	0.0213816	0.330027
GO:0009073	aromatic amino acid family biosynthetic process	20	0.52717	1.42584	0.0556553	0.329422
GO:0060348	bone development	160	0.364747	1.42579	0.00614439	0.328839
GO:0003128	heart field specification	15	0.580151	1.42471	0.0883978	0.330772
GO:0018107	peptidyl-threonine phosphorylation	102	0.385744	1.42435	0.0172414	0.330933
GO:0060231	mesenchymal to epithelial transition	19	0.52918	1.42418	0.0744681	0.330637
GO:0048557	embryonic digestive tract morphogenesis	19	0.541698	1.42411	0.0727273	0.330115
GO:0031646	positive regulation of nervous system process	54	0.429726	1.4239	0.0250836	0.329885
GO:0007565	female pregnancy	166	0.360765	1.42361	0.00617284	0.329884
GO:0042734	presynaptic membrane	72	0.402588	1.42332	0.0269815	0.3299
GO:0048485	sympathetic nervous system development	19	0.545834	1.42234	0.0408922	0.331605
GO:0004181	metallocarboxypeptidase activity	28	0.482811	1.42232	0.0629371	0.330961
GO:0007519	skeletal muscle tissue development	154	0.365866	1.42227	0.0121951	0.330364
GO:0009414	response to water deprivation	17	0.546616	1.42125	0.0604982	0.332215
GO:0034185	apolipoprotein binding	16	0.570675	1.41968	0.0878735	0.33538
GO:0043296	apical junction complex	118	0.378656	1.41964	0.0157978	0.334799
GO:0009749	response to glucose	218	0.349663	1.41958	0.0104478	0.334239
GO:0048010	vascular endothelial growth factor receptor signaling pathway	75	0.412992	1.41938	0.0202361	0.334043
GO:0043410	positive regulation of MAPK cascade	393	0.331489	1.41902	0	0.334276
GO:0032421	stereocilium bundle	60	0.418539	1.41897	0.0288	0.333685
GO:0097485	neuron projection guidance	319	0.338018	1.4183	0	0.334584
GO:0060323	head morphogenesis	41	0.444054	1.41774	0.0440917	0.335229
GO:0045823	positive regulation of heart contraction	40	0.453305	1.41737	0.0537262	0.335459
GO:0042753	positive regulation of circadian rhythm	25	0.512745	1.4171	0.0628366	0.335433
GO:0071404	cellular response to low-density lipoprotein particle stimulus	19	0.540014	1.41697	0.0766488	0.335096
GO:0061035	regulation of cartilage development	58	0.420616	1.41694	0.0345964	0.33446
GO:0016050	vesicle organization	318	0.334577	1.41693	0	0.333809
GO:0016125	sterol metabolic process	160	0.364523	1.41672	0.0106061	0.333705
GO:0034103	regulation of tissue remodeling	50	0.434305	1.4159	0.0286678	0.335012
GO:0000041	transition metal ion transport	254	0.345648	1.4146	0.00284495	0.337519
GO:1904018	positive regulation of vasculature development	157	0.357926	1.41407	0.00474683	0.338133
GO:0005109	frizzled binding	34	0.462026	1.41384	0.0400697	0.338072
GO:0038202	TORC1 signaling	53	0.427308	1.41372	0.0488215	0.337686
GO:0090092	regulation of transmembrane receptor protein serine/threonine kinase signaling pathway	207	0.348468	1.41323	0.00143472	0.338206
GO:0014743	regulation of muscle hypertrophy	64	0.41101	1.41312	0.0391823	0.337796
GO:0002209	behavioral defense response	39	0.4492	1.41299	0.0509031	0.337427
GO:0046323	glucose import	67	0.406887	1.41219	0.0357751	0.338678
GO:0007157	heterophilic cell-cell adhesion via plasma membrane cell adhesion molecules	37	0.452656	1.41197	0.0543657	0.338503
GO:0060740	prostate gland epithelium morphogenesis	24	0.507428	1.41186	0.065371	0.338082
GO:0021987	cerebral cortex development	126	0.372569	1.4116	0.0201238	0.338066
GO:0034446	substrate adhesion-dependent cell spreading	82	0.397926	1.41108	0.0206186	0.338768
GO:0004112	cyclic-nucleotide phosphodiesterase activity	52	0.429081	1.41103	0.0351171	0.338196
GO:0050772	positive regulation of axonogenesis	91	0.390073	1.41088	0.0147059	0.33791
GO:0010631	epithelial cell migration	273	0.342356	1.41001	0.00147929	0.339323
GO:0010002	cardioblast differentiation	30	0.479959	1.40992	0.0611205	0.338865
GO:0008083	growth factor activity	175	0.359613	1.40989	0.00909091	0.338281
GO:0031941	filamentous actin	17	0.549879	1.40948	0.0700525	0.338631
GO:0048199	vesicle targeting, to, from or within Golgi	54	0.423057	1.40919	0.0239726	0.338776
GO:0014037	Schwann cell differentiation	35	0.462624	1.40916	0.0372439	0.338176
GO:0060977	coronary vasculature morphogenesis	27	0.482359	1.40901	0.0592593	0.337877
GO:0070822	Sin3-type complex	17	0.546816	1.40856	0.0755396	0.338276
GO:0006643	membrane lipid metabolic process	219	0.348321	1.40841	0.00585651	0.33796
GO:0010737	protein kinase A signaling	34	0.46505	1.40793	0.0487805	0.338521
GO:0008509	anion transmembrane transporter activity	500	0.321315	1.4077	0	0.338403
GO:0031253	cell projection membrane	275	0.339168	1.40756	0.00437956	0.338066
GO:0051272	positive regulation of cellular component movement	386	0.328629	1.40725	0.00274348	0.338226
GO:0048839	inner ear development	214	0.345458	1.40634	0.00735294	0.339856
GO:0015923	mannosidase activity	24	0.495135	1.40632	0.0580205	0.339264
GO:1902653	secondary alcohol biosynthetic process	68	0.405889	1.40596	0.0330033	0.339441
GO:0030514	negative regulation of BMP signaling pathway	53	0.426241	1.40576	0.0324232	0.339258
GO:0045669	positive regulation of osteoblast differentiation	47	0.439046	1.40508	0.0501792	0.340287
GO:0050654	chondroitin sulfate proteoglycan metabolic process	43	0.443552	1.40498	0.0557432	0.339871
GO:0031018	endocrine pancreas development	59	0.423865	1.4049	0.0335008	0.339432
GO:0009396	folic acid-containing compound biosynthetic process	17	0.54662	1.40461	0.0907473	0.339483
GO:0018209	peptidyl-serine modification	264	0.337734	1.40438	0.00443131	0.339391
GO:0071805	potassium ion transmembrane transport	182	0.349389	1.40412	0.00754148	0.339376
GO:0009187	cyclic nucleotide metabolic process	78	0.393892	1.40403	0.0287162	0.338975
GO:0004675	transmembrane receptor protein serine/threonine kinase activity	33	0.464739	1.40386	0.0492091	0.338734
GO:0051952	regulation of amine transport	79	0.395365	1.40371	0.0429553	0.338439
GO:0018210	peptidyl-threonine modification	108	0.377068	1.40357	0.0126582	0.338151
GO:0008066	glutamate receptor activity	55	0.424208	1.40357	0.0408859	0.337524
GO:0051580	regulation of neurotransmitter uptake	18	0.528543	1.40323	0.0704467	0.337716
GO:0005253	anion channel activity	125	0.369216	1.40193	0.015748	0.340296
GO:0008308	voltage-gated anion channel activity	22	0.506664	1.40152	0.0720562	0.340656
GO:0021535	cell migration in hindbrain	23	0.513508	1.40097	0.0875	0.341407
GO:0004222	metalloendopeptidase activity	297	0.33522	1.40062	0.00289855	0.341643
GO:2000177	regulation of neural precursor cell proliferation	96	0.384332	1.40016	0.0193237	0.342232
GO:0110020	regulation of actomyosin structure organization	85	0.391768	1.39992	0.0176282	0.342247
GO:0048645	animal organ formation	73	0.399374	1.39991	0.026534	0.341642
GO:0035542	regulation of SNARE complex assembly	18	0.544221	1.39977	0.0715596	0.341363
GO:0031532	actin cytoskeleton reorganization	77	0.396748	1.39904	0.0226904	0.342687
GO:0007416	synapse assembly	165	0.356687	1.39897	0.0106061	0.342232
GO:0030545	signaling receptor regulator activity	444	0.321259	1.3989	0	0.341754
GO:0032835	glomerulus development	56	0.422676	1.3989	0.0455312	0.341125
GO:0045777	positive regulation of blood pressure	34	0.457953	1.39827	0.0473684	0.341939
GO:0005984	disaccharide metabolic process	39	0.448321	1.39784	0.0490368	0.342329
GO:0018105	peptidyl-serine phosphorylation	246	0.337474	1.39691	0.00455927	0.343932
GO:0040017	positive regulation of locomotion	424	0.322612	1.39634	0	0.344707
GO:0048593	camera-type eye morphogenesis	162	0.355761	1.39582	0.00624025	0.345412
GO:0030947	regulation of vascular endothelial growth factor receptor signaling pathway	32	0.459961	1.3952	0.0519031	0.346391
GO:0061572	actin filament bundle organization	133	0.363265	1.3949	0.0166667	0.346542
GO:1900151	regulation of nuclear-transcribed mRNA catabolic process, deadenylation-dependent decay	16	0.558459	1.3946	0.0818182	0.346637
GO:0050775	positive regulation of dendrite morphogenesis	46	0.429891	1.3939	0.0542373	0.347744
GO:0006022	aminoglycan metabolic process	209	0.347236	1.39355	0.00439239	0.348048
GO:0030072	peptide hormone secretion	218	0.343508	1.3935	0.00441176	0.34752
GO:1901678	iron coordination entity transport	84	0.390254	1.39349	0.0230769	0.346939
GO:1901567	fatty acid derivative binding	31	0.470993	1.3933	0.052356	0.346757
GO:0071230	cellular response to amino acid stimulus	73	0.398995	1.39311	0.0332779	0.346639
GO:0070382	exocytic vesicle	151	0.356855	1.39309	0.0175719	0.346093
GO:0007298	border follicle cell migration	43	0.441837	1.39296	0.0586319	0.345823
GO:0035148	tube formation	168	0.351336	1.39272	0.00609756	0.345828
GO:0007041	lysosomal transport	94	0.378333	1.39241	0.0205371	0.34599
GO:0061178	regulation of insulin secretion involved in cellular response to glucose stimulus	69	0.399896	1.39237	0.0450751	0.345469
GO:0032426	stereocilium tip	18	0.533179	1.39192	0.0845865	0.346024
GO:0003300	cardiac muscle hypertrophy	81	0.395881	1.39175	0.0311987	0.345895
GO:0042391	regulation of membrane potential	382	0.323113	1.3913	0.00138313	0.346423
GO:0000322	storage vacuole	60	0.413161	1.39117	0.0248344	0.346123
GO:0016597	amino acid binding	61	0.403966	1.39105	0.0381426	0.34583
GO:0090504	epiboly	38	0.454995	1.39079	0.0723104	0.345851
GO:0001841	neural tube formation	111	0.37677	1.39062	0.0200334	0.345713
GO:0000324	fungal-type vacuole	59	0.417251	1.39061	0.0442623	0.345141
GO:0061028	establishment of endothelial barrier	33	0.468371	1.39057	0.0777577	0.344645
GO:0015837	amine transport	164	0.354943	1.39051	0.0228659	0.344169
GO:0050995	negative regulation of lipid catabolic process	15	0.554001	1.38999	0.096475	0.344799
GO:0005217	intracellular ligand-gated ion channel activity	98	0.377306	1.38994	0.0207006	0.344338
GO:0015698	inorganic anion transport	295	0.331531	1.38932	0.00291545	0.345339
GO:0051588	regulation of neurotransmitter transport	108	0.374832	1.38867	0.0125	0.34631
GO:0140448	signaling receptor ligand precursor processing	22	0.496857	1.38767	0.0769231	0.348118
GO:0003272	endocardial cushion formation	18	0.548306	1.38751	0.0926573	0.347945
GO:1904738	vascular associated smooth muscle cell migration	16	0.531347	1.38727	0.108392	0.347995
GO:0046426	negative regulation of receptor signaling pathway via JAK-STAT	39	0.441876	1.38723	0.0667838	0.347448
GO:0032371	regulation of sterol transport	35	0.449568	1.38718	0.0508475	0.346978
GO:0048521	negative regulation of behavior	26	0.487177	1.38694	0.068421	0.346939
GO:0048708	astrocyte differentiation	50	0.423065	1.38662	0.0542907	0.347076
GO:0120034	positive regulation of plasma membrane bounded cell projection assembly	92	0.379973	1.38647	0.0225443	0.34687
GO:0070374	positive regulation of ERK1 and ERK2 cascade	128	0.360481	1.38591	0.0136157	0.347594
GO:0006696	ergosterol biosynthetic process	16	0.543829	1.38588	0.0724382	0.347072
GO:0010769	regulation of cell morphogenesis involved in differentiation	295	0.332002	1.38567	0.0070922	0.346944
GO:0048730	epidermis morphogenesis	27	0.481337	1.38555	0.0662021	0.346635
GO:0045670	regulation of osteoclast differentiation	42	0.436456	1.38481	0.0593368	0.347973
GO:0007187	G protein-coupled receptor signaling pathway, coupled to cyclic nucleotide second messenger	143	0.362587	1.3848	0.0154799	0.347396
GO:0060135	maternal process involved in female pregnancy	60	0.410398	1.38479	0.0220713	0.346835
GO:0015919	peroxisomal membrane transport	24	0.492831	1.3841	0.0795848	0.347936
GO:0042596	fear response	41	0.442536	1.38381	0.0694915	0.348093
GO:0006829	zinc ion transport	28	0.474234	1.38364	0.0701754	0.347941
GO:0098858	actin-based cell projection	180	0.346924	1.38313	0.0107198	0.348539
GO:0048638	regulation of developmental growth	408	0.3195	1.38305	0	0.348199
GO:0008204	ergosterol metabolic process	16	0.543829	1.38289	0.0917431	0.347974
GO:0090030	regulation of steroid hormone biosynthetic process	17	0.532543	1.38192	0.0776014	0.349828
GO:0001662	behavioral fear response	39	0.4492	1.38184	0.0681818	0.349424
GO:0045671	negative regulation of osteoclast differentiation	16	0.538133	1.38169	0.104796	0.349258
GO:0031505	fungal-type cell wall organization	21	0.511537	1.38155	0.0833333	0.349069
GO:0001618	virus receptor activity	39	0.442628	1.38122	0.0474517	0.349274
GO:2000179	positive regulation of neural precursor cell proliferation	45	0.42754	1.38113	0.0514184	0.348966
GO:0007271	synaptic transmission, cholinergic	40	0.444257	1.38062	0.0434028	0.349682
GO:0030500	regulation of bone mineralization	54	0.414921	1.38056	0.0504348	0.349272
GO:1901656	glycoside transport	59	0.402438	1.38048	0.0413907	0.348883
GO:0019226	transmission of nerve impulse	70	0.395754	1.38036	0.0288136	0.348612
GO:0044291	cell-cell contact zone	73	0.388119	1.38016	0.0402685	0.34853
GO:1903076	regulation of protein localization to plasma membrane	76	0.391681	1.38015	0.0301508	0.347991
GO:0010962	regulation of glucan biosynthetic process	20	0.508208	1.38006	0.0744501	0.347621
GO:0051139	metal ion:proton antiporter activity	16	0.538358	1.37998	0.0882353	0.347212
GO:0045744	negative regulation of G protein-coupled receptor signaling pathway	39	0.438157	1.37994	0.0714286	0.346743
GO:0022612	gland morphogenesis	146	0.355046	1.37934	0.0388802	0.347627
GO:0019933	cAMP-mediated signaling	123	0.36372	1.37912	0.0192	0.347563
GO:0060038	cardiac muscle cell proliferation	51	0.425795	1.37908	0.0571429	0.34708
GO:0006884	cell volume homeostasis	16	0.543233	1.37888	0.0928196	0.347009
GO:0043507	positive regulation of JUN kinase activity	71	0.395793	1.37885	0.0410256	0.346511
GO:0060998	regulation of dendritic spine development	67	0.400567	1.37876	0.0428571	0.346159
GO:0021700	developmental maturation	320	0.327521	1.37867	0.00286533	0.345822
GO:0090279	regulation of calcium ion import	30	0.466199	1.37849	0.0728814	0.34569
GO:1900745	positive regulation of p38MAPK cascade	23	0.496304	1.37847	0.0663082	0.345202
GO:0060317	cardiac epithelial to mesenchymal transition	25	0.488816	1.37828	0.0622776	0.345097
GO:0048771	tissue remodeling	130	0.362531	1.37826	0.0198473	0.344609
GO:0060419	heart growth	95	0.374134	1.37802	0.0323102	0.344712
GO:0048588	developmental cell growth	263	0.333591	1.37747	0.00430416	0.345506
GO:0022839	ion gated channel activity	264	0.331398	1.37736	0.00426136	0.345209
GO:0043394	proteoglycan binding	34	0.445975	1.37727	0.0511551	0.344912
GO:0050678	regulation of epithelial cell proliferation	246	0.335621	1.37691	0	0.345196
GO:0048018	receptor ligand activity	426	0.322171	1.37677	0	0.345023
GO:0051271	negative regulation of cellular component movement	220	0.339439	1.37648	0.00445104	0.345159
GO:0050918	positive chemotaxis	49	0.426826	1.37646	0.0470588	0.344656
GO:0001938	positive regulation of endothelial cell proliferation	71	0.396094	1.37631	0.0416667	0.344453
GO:1903077	negative regulation of protein localization to plasma membrane	15	0.562893	1.37608	0.0956679	0.344482
GO:0043235	receptor complex	225	0.336995	1.37591	0.00895522	0.344329
GO:0014706	striated muscle tissue development	357	0.324747	1.37584	0.00139665	0.343956
GO:0043627	response to estrogen	79	0.387037	1.37584	0.0322061	0.343426
GO:0021846	cell proliferation in forebrain	37	0.444575	1.37519	0.0536332	0.344486
GO:0046625	sphingolipid binding	18	0.52841	1.37497	0.1	0.344488
GO:0048562	embryonic organ morphogenesis	358	0.323508	1.37491	0.00140449	0.344098
GO:0018149	peptide cross-linking	41	0.439214	1.37489	0.0596252	0.343604
GO:0003170	heart valve development	42	0.432548	1.37485	0.0646258	0.343157
GO:0071260	cellular response to mechanical stimulus	86	0.385136	1.37445	0.0176282	0.343581
GO:0051294	establishment of spindle orientation	47	0.426487	1.37441	0.0555556	0.34316
GO:0060485	mesenchyme development	271	0.334527	1.37435	0.00583942	0.342769
GO:0060512	prostate gland morphogenesis	25	0.495065	1.37435	0.0714286	0.342239
GO:0050796	regulation of insulin secretion	159	0.346555	1.37398	0.0193237	0.342564
GO:0060560	developmental growth involved in morphogenesis	250	0.334169	1.37279	0.00867052	0.344915
GO:0022602	ovulation cycle process	52	0.418413	1.37278	0.0507881	0.344416
GO:0034389	lipid droplet organization	16	0.539524	1.37256	0.0897436	0.344394
GO:0044107	cellular alcohol metabolic process	17	0.533047	1.37254	0.0868055	0.343907
GO:0001726	ruffle	129	0.36282	1.3723	0.0113086	0.343924
GO:0140272	exogenous protein binding	39	0.442628	1.3722	0.0721831	0.343653
GO:0032374	regulation of cholesterol transport	35	0.449568	1.37183	0.0810811	0.344005
GO:0016129	phytosteroid biosynthetic process	18	0.514979	1.37176	0.0777027	0.343656
GO:0006023	aminoglycan biosynthetic process	143	0.352766	1.37128	0.00949367	0.344261
GO:0035051	cardiocyte differentiation	162	0.34982	1.3711	0.0156006	0.34417
GO:0045765	regulation of angiogenesis	240	0.33679	1.37064	0.00580551	0.344802
GO:0006024	glycosaminoglycan biosynthetic process	140	0.356096	1.37049	0.0273141	0.344667
GO:0007622	rhythmic behavior	68	0.400126	1.37041	0.040678	0.344321
GO:0061387	regulation of extent of cell growth	115	0.363002	1.3699	0.0256822	0.345085
GO:0005260	intracellularly ATP-gated chloride channel activity	50	0.412198	1.36945	0.0629252	0.345692
GO:0061351	neural precursor cell proliferation	197	0.342345	1.36884	0.0187207	0.346793
GO:0150115	cell-substrate junction organization	111	0.365016	1.36864	0.0205047	0.346773
GO:0031128	developmental induction	39	0.440013	1.36819	0.0684474	0.347277
GO:0034067	protein localization to Golgi apparatus	24	0.496703	1.36801	0.0986159	0.347157
GO:0060711	labyrinthine layer development	44	0.431092	1.36795	0.0689655	0.346766
GO:0070273	phosphatidylinositol-4-phosphate binding	27	0.47922	1.36785	0.0658135	0.346465
GO:0005402	carbohydrate:cation symporter activity	45	0.426441	1.3677	0.0734558	0.3463
GO:0016128	phytosteroid metabolic process	18	0.514979	1.36712	0.0861759	0.347226
GO:0048871	multicellular organismal homeostasis	270	0.328926	1.36686	0.00591716	0.347328
GO:0016504	peptidase activator activity	47	0.419968	1.36684	0.0520134	0.346867
GO:0032924	activin receptor signaling pathway	36	0.439669	1.36676	0.0810811	0.346529
GO:0043010	camera-type eye development	372	0.318326	1.36675	0.00273973	0.346021
GO:0002791	regulation of peptide secretion	351	0.322427	1.3666	0.00135135	0.345893
GO:0071674	mononuclear cell migration	83	0.383622	1.36649	0.0396552	0.345649
GO:0060896	neural plate pattern specification	17	0.538009	1.36613	0.0904059	0.345954
GO:0110149	regulation of biomineralization	63	0.3962	1.36608	0.0592105	0.345606
GO:0046847	filopodium assembly	69	0.398117	1.36513	0.0373377	0.347386
GO:0099177	regulation of trans-synaptic signaling	343	0.322135	1.36417	0.00142248	0.349268
GO:0043583	ear development	238	0.334003	1.36371	0.00593472	0.349885
GO:0005979	regulation of glycogen biosynthetic process	20	0.508208	1.36359	0.088968	0.34964
GO:0010324	membrane invagination	57	0.405323	1.36351	0.0472973	0.349335
GO:0007517	muscle organ development	390	0.320232	1.36341	0.0028169	0.349044
GO:0006836	neurotransmitter transport	243	0.332166	1.36233	0.00705219	0.351293
GO:0046330	positive regulation of JNK cascade	117	0.36283	1.36229	0.0266876	0.350882
GO:0031290	retinal ganglion cell axon guidance	32	0.456462	1.36213	0.0817391	0.350729
GO:0050830	defense response to Gram-positive bacterium	44	0.424844	1.36208	0.0557491	0.350375
GO:0060537	muscle tissue development	371	0.320637	1.36196	0.0013986	0.350183
GO:0010633	negative regulation of epithelial cell migration	51	0.412575	1.36184	0.0588235	0.349952
GO:0060996	dendritic spine development	86	0.377669	1.36183	0.0359937	0.349449
GO:0043277	apoptotic cell clearance	41	0.437467	1.36157	0.0721476	0.349571
GO:0050804	modulation of chemical synaptic transmission	343	0.322135	1.36135	0.00417246	0.349612
GO:0016482	cytosolic transport	157	0.350476	1.36119	0.0135952	0.34951
GO:0090049	regulation of cell migration involved in sprouting angiogenesis	31	0.457376	1.36093	0.0723327	0.349663
GO:0010611	regulation of cardiac muscle hypertrophy	62	0.396455	1.36081	0.0409449	0.349466
GO:0070633	transepithelial transport	62	0.399629	1.36075	0.0521173	0.349105
GO:0007033	vacuole organization	181	0.339748	1.35995	0.0222222	0.350541
GO:0015748	organophosphate ester transport	179	0.343396	1.35985	0.0120482	0.350319
GO:0001838	embryonic epithelial tube formation	130	0.359473	1.35972	0.0238095	0.350134
GO:0002093	auditory receptor cell morphogenesis	23	0.48937	1.35947	0.0888502	0.350248
GO:0071498	cellular response to fluid shear stress	20	0.504464	1.35939	0.0865052	0.349967
GO:0019838	growth factor binding	110	0.365268	1.35897	0.0318792	0.350575
GO:0035112	genitalia morphogenesis	22	0.498227	1.35882	0.09319	0.350433
GO:0015385	sodium:proton antiporter activity	15	0.5508	1.35855	0.112319	0.350628
GO:1904645	response to amyloid-beta	29	0.460022	1.35836	0.0812721	0.350595
GO:0010039	response to iron ion	35	0.44129	1.35833	0.0777385	0.350165
GO:0004713	protein tyrosine kinase activity	170	0.344027	1.35826	0.0152905	0.349842
GO:0022840	leak channel activity	21	0.502534	1.35802	0.0951493	0.349995
GO:0048156	tau protein binding	15	0.543929	1.35773	0.11194	0.350214
GO:0032934	sterol binding	43	0.425879	1.35759	0.0671141	0.350075
GO:0005769	early endosome	290	0.324064	1.35736	0.00854701	0.35014
GO:0033138	positive regulation of peptidyl-serine phosphorylation	79	0.381545	1.35731	0.05026	0.349757
GO:0032486	Rap protein signal transduction	15	0.54525	1.35731	0.12724	0.34927
GO:0060033	anatomical structure regression	41	0.431766	1.35718	0.0751748	0.349126
GO:0007156	homophilic cell adhesion via plasma membrane adhesion molecules	163	0.344991	1.35714	0.0165913	0.348743
GO:0043204	perikaryon	148	0.351942	1.3571	0.0107692	0.348338
GO:0001782	B cell homeostasis	28	0.466784	1.35692	0.0771812	0.348302
GO:0045124	regulation of bone resorption	29	0.460562	1.35669	0.0765027	0.348356
GO:0090280	positive regulation of calcium ion import	15	0.552219	1.35665	0.115523	0.347979
GO:0060117	auditory receptor cell development	31	0.453801	1.35657	0.0871795	0.347715
GO:0007044	cell-substrate junction assembly	111	0.365016	1.35655	0.0410509	0.347275
GO:0060045	positive regulation of cardiac muscle cell proliferation	24	0.489034	1.35641	0.0940326	0.347129
GO:0030002	cellular anion homeostasis	18	0.515879	1.35625	0.116788	0.347003
GO:0032868	response to insulin	263	0.326417	1.35619	0.00895522	0.346695
GO:0051048	negative regulation of secretion	181	0.341415	1.35599	0.0172956	0.346701
GO:0043405	regulation of MAP kinase activity	272	0.329138	1.35542	0.00736377	0.347616
GO:0044409	entry into host	105	0.366916	1.3553	0.0309446	0.347427
GO:0061339	establishment or maintenance of monopolar cell polarity	28	0.474108	1.35507	0.0747826	0.347541
GO:0001656	metanephros development	79	0.385918	1.35505	0.0500864	0.347111
GO:1903670	regulation of sprouting angiogenesis	55	0.408628	1.35475	0.0496575	0.347385
GO:0061515	myeloid cell development	72	0.381869	1.3547	0.0422764	0.347039
GO:0010952	positive regulation of peptidase activity	153	0.348603	1.35461	0.026393	0.346751
GO:0051496	positive regulation of stress fiber assembly	45	0.424412	1.35445	0.0569106	0.346692
GO:0002526	acute inflammatory response	98	0.370565	1.35444	0.0417311	0.346227
GO:0035850	epithelial cell differentiation involved in kidney development	39	0.43175	1.35403	0.0761062	0.346723
GO:0050773	regulation of dendrite development	157	0.347254	1.35397	0.0196078	0.346406
GO:0150076	neuroinflammatory response	22	0.482352	1.3539	0.103131	0.346083
GO:0044108	cellular alcohol biosynthetic process	17	0.533047	1.35376	0.128521	0.345941
GO:0038024	cargo receptor activity	128	0.355915	1.35365	0.0325733	0.345705
GO:0016486	peptide hormone processing	22	0.496857	1.35322	0.0836237	0.34631
GO:0030278	regulation of ossification	155	0.347413	1.3532	0.0183206	0.345884
GO:0010770	positive regulation of cell morphogenesis involved in differentiation	155	0.350245	1.35306	0.0106222	0.345743
GO:0140303	intramembrane lipid transporter activity	29	0.46708	1.35295	0.0915493	0.345551
GO:1902652	secondary alcohol metabolic process	139	0.350368	1.35285	0.0202492	0.345317
GO:0035773	insulin secretion involved in cellular response to glucose stimulus	71	0.386263	1.35266	0.0546624	0.345324
GO:0061162	establishment of monopolar cell polarity	27	0.470819	1.35255	0.0802048	0.345111
GO:0020027	hemoglobin metabolic process	16	0.543224	1.35238	0.0931459	0.345078
GO:0015485	cholesterol binding	41	0.426853	1.35219	0.0733788	0.345084
GO:0097006	regulation of plasma lipoprotein particle levels	62	0.39473	1.35216	0.0534224	0.34471
GO:0001890	placenta development	147	0.348106	1.35215	0.0170543	0.344267
GO:0045495	pole plasm	34	0.457882	1.35209	0.0814558	0.343972
GO:0099094	ligand-gated cation channel activity	109	0.366556	1.35202	0.0315789	0.34366
GO:0070160	tight junction	99	0.371561	1.35175	0.043956	0.34386
GO:0030516	regulation of axon extension	98	0.369561	1.35174	0.0432	0.343407
GO:0046513	ceramide biosynthetic process	40	0.431695	1.35174	0.0721831	0.342967
GO:0048762	mesenchymal cell differentiation	206	0.337701	1.35166	0.014881	0.34273
GO:0043406	positive regulation of MAP kinase activity	214	0.334562	1.35163	0.0121212	0.342338
GO:0001764	neuron migration	173	0.342333	1.35134	0.0150602	0.342531
GO:0001958	endochondral ossification	16	0.527539	1.35124	0.0994854	0.342314
GO:0070167	regulation of biomineral tissue development	63	0.3962	1.35115	0.0522876	0.342091
GO:0022401	negative adaptation of signaling pathway	19	0.512566	1.351	0.0921739	0.341991
GO:0003151	outflow tract morphogenesis	70	0.38777	1.35099	0.0524535	0.341546
GO:0046852	positive regulation of bone remodeling	16	0.530328	1.35096	0.0833333	0.341189
GO:0015850	organic hydroxy compound transport	235	0.328969	1.35054	0.0144092	0.34177
GO:0060571	morphogenesis of an epithelial fold	21	0.506783	1.3503	0.104796	0.341872
GO:1903510	mucopolysaccharide metabolic process	104	0.363075	1.35011	0.0429043	0.34187
GO:0009746	response to hexose	224	0.330599	1.35004	0.00888889	0.341579
GO:0086026	atrial cardiac muscle cell to AV node cell signaling	19	0.506061	1.34941	0.0900901	0.342635
GO:0007160	cell-matrix adhesion	202	0.335018	1.34919	0.0177253	0.34271
GO:0045197	establishment or maintenance of epithelial cell apical/basal polarity	52	0.418529	1.34897	0.0528233	0.34282
GO:0072006	nephron development	121	0.356683	1.34862	0.0188679	0.343207
GO:0006906	vesicle fusion	134	0.352696	1.34856	0.0153846	0.342896
GO:1903531	negative regulation of secretion by cell	164	0.34102	1.34842	0.00740741	0.342791
GO:0071675	regulation of mononuclear cell migration	55	0.407304	1.34834	0.0538721	0.342529
GO:0099142	intracellularly ATP-gated ion channel activity	50	0.412198	1.34831	0.0679785	0.342141
GO:0034369	plasma lipoprotein particle remodeling	19	0.500288	1.34822	0.116105	0.341939
GO:0035459	vesicle cargo loading	20	0.504186	1.34812	0.10274	0.341731
GO:1902667	regulation of axon guidance	39	0.435132	1.34761	0.0874126	0.342443
GO:0060070	canonical Wnt signaling pathway	258	0.322999	1.34751	0.00890208	0.342265
GO:0001892	embryonic placenta development	89	0.370735	1.34734	0.0332779	0.3422
GO:0006824	cobalt ion transport	76	0.386591	1.34728	0.0447284	0.341915
GO:0016358	dendrite development	277	0.323008	1.34687	0.0112835	0.342453
GO:1901342	regulation of vasculature development	268	0.326294	1.34645	0.00875912	0.343065
GO:0034518	RNA cap binding complex	16	0.532711	1.34606	0.107394	0.34347
GO:0099024	plasma membrane invagination	50	0.417571	1.34571	0.0684474	0.343917
GO:0090277	positive regulation of peptide hormone secretion	80	0.381313	1.34561	0.0609555	0.343714
GO:0031901	early endosome membrane	111	0.358292	1.34555	0.0347003	0.343415
GO:0050795	regulation of behavior	122	0.356264	1.34539	0.0289116	0.343326
GO:0001942	hair follicle development	58	0.4058	1.3453	0.0766551	0.343072
GO:0060021	roof of mouth development	74	0.382432	1.34427	0.0420712	0.345076
GO:0032094	response to food	48	0.408079	1.34392	0.0644068	0.345439
GO:0035088	establishment or maintenance of apical/basal cell polarity	58	0.396627	1.34383	0.0651801	0.345195
GO:0046915	transition metal ion transmembrane transporter activity	187	0.336781	1.3437	0.0276923	0.345104
GO:0045780	positive regulation of bone resorption	16	0.530328	1.34329	0.110721	0.345679
GO:0048009	insulin-like growth factor receptor signaling pathway	28	0.465003	1.34329	0.0985402	0.345251
GO:0015914	phospholipid transport	84	0.370243	1.34285	0.0540984	0.345866
GO:0055025	positive regulation of cardiac muscle tissue development	48	0.4146	1.34282	0.0698835	0.345521
GO:0045177	apical part of cell	334	0.31797	1.34271	0.00583942	0.345353
GO:0015920	lipopolysaccharide transport	58	0.394572	1.34262	0.0503356	0.345145
GO:0022842	narrow pore channel activity	21	0.502534	1.3421	0.0899654	0.345941
GO:0098862	cluster of actin-based cell projections	156	0.341995	1.34205	0.0159744	0.345632
GO:0048705	skeletal system morphogenesis	224	0.329277	1.34196	0.0121029	0.345436
GO:0009612	response to mechanical stimulus	234	0.32912	1.34152	0.015873	0.346076
GO:0044306	neuron projection terminus	162	0.342658	1.34146	0.0256024	0.345783
GO:0097060	synaptic membrane	268	0.324971	1.34123	0.0114286	0.345921
GO:0046622	positive regulation of organ growth	67	0.391399	1.34097	0.0628019	0.346131
GO:0008081	phosphoric diester hydrolase activity	135	0.350591	1.34062	0.0280374	0.3465
GO:0007297	ovarian follicle cell migration	45	0.415832	1.34027	0.066778	0.346901
GO:0019935	cyclic-nucleotide-mediated signaling	131	0.348276	1.34026	0.0189873	0.346489
GO:0086014	atrial cardiac muscle cell action potential	19	0.506061	1.34021	0.11014	0.346185
GO:0050673	epithelial cell proliferation	294	0.319889	1.34002	0.00718391	0.346222
GO:0051966	regulation of synaptic transmission, glutamatergic	51	0.412071	1.33937	0.0647986	0.347459
GO:0086066	atrial cardiac muscle cell to AV node cell communication	19	0.506061	1.33888	0.104505	0.348126
GO:0048634	regulation of muscle organ development	152	0.341754	1.33873	0.0174051	0.34809
GO:0015026	coreceptor activity	32	0.449083	1.33863	0.0890411	0.347881
GO:1904752	regulation of vascular associated smooth muscle cell migration	16	0.531347	1.33852	0.0957643	0.347733
GO:0071242	cellular response to ammonium ion	65	0.387712	1.33842	0.0535117	0.347523
GO:1903391	regulation of adherens junction organization	65	0.391674	1.3384	0.0487805	0.347147
GO:0030177	positive regulation of Wnt signaling pathway	133	0.351582	1.33814	0.0332326	0.347333
GO:0035591	signaling adaptor activity	78	0.380004	1.338	0.0417362	0.347246
GO:0071372	cellular response to follicle-stimulating hormone stimulus	20	0.495664	1.3378	0.116638	0.347241
GO:0090287	regulation of cellular response to growth factor stimulus	260	0.323681	1.33738	0.0133929	0.347843
GO:0002029	desensitization of G protein-coupled receptor signaling pathway	19	0.512566	1.3371	0.113383	0.348101
GO:0030513	positive regulation of BMP signaling pathway	34	0.441772	1.33699	0.0927644	0.347928
GO:0031526	brush border membrane	54	0.409604	1.33696	0.0656028	0.347578
GO:0005234	extracellularly glutamate-gated ion channel activity	16	0.537022	1.33643	0.110092	0.348394
GO:0035249	synaptic transmission, glutamatergic	72	0.386928	1.3363	0.0434057	0.348279
GO:0042359	vitamin D metabolic process	15	0.538109	1.33568	0.122936	0.34938
GO:0015844	monoamine transport	72	0.383997	1.33445	0.0466989	0.351905
GO:0008038	neuron recognition	64	0.388219	1.33426	0.0509338	0.351939
GO:0014911	positive regulation of smooth muscle cell migration	43	0.43245	1.33399	0.0865052	0.35217
GO:0046467	membrane lipid biosynthetic process	162	0.33879	1.33356	0.0165663	0.352783
GO:0005764	lysosome	498	0.305105	1.33294	0.0027248	0.353953
GO:0042383	sarcolemma	137	0.348051	1.33293	0.0368098	0.353564
GO:0010632	regulation of epithelial cell migration	168	0.339009	1.3327	0.015748	0.353688
GO:0070577	lysine-acetylated histone binding	16	0.525938	1.33239	0.132486	0.354037
GO:0030204	chondroitin sulfate metabolic process	41	0.426785	1.33215	0.0760135	0.354193
GO:0005912	adherens junction	243	0.322789	1.33163	0.00877193	0.355014
GO:0005923	bicellular tight junction	93	0.363148	1.33161	0.055	0.354614
GO:0023061	signal release	444	0.308497	1.33143	0.00267738	0.354653
GO:1901888	regulation of cell junction assembly	198	0.332432	1.33113	0.0209581	0.355012
GO:0048318	axial mesoderm development	15	0.53377	1.33097	0.108059	0.35497
GO:0008347	glial cell migration	48	0.407299	1.32954	0.0726351	0.358074
GO:0008237	metallopeptidase activity	390	0.309944	1.32925	0.0027027	0.358354
GO:0001763	morphogenesis of a branching structure	215	0.326823	1.32879	0.0121581	0.35904
GO:0003810	protein-glutamine gamma-glutamyltransferase activity	17	0.523273	1.32861	0.108541	0.359085
GO:0070208	protein heterotrimerization	15	0.542364	1.3284	0.12844	0.359208
GO:0006901	vesicle coating	54	0.393775	1.32813	0.055921	0.359427
GO:0030336	negative regulation of cell migration	199	0.330986	1.32804	0.0170807	0.359211
GO:0046879	hormone secretion	280	0.319246	1.32803	0.0200861	0.358825
GO:0051491	positive regulation of filopodium assembly	39	0.426555	1.328	0.0910653	0.358496
GO:0042752	regulation of circadian rhythm	111	0.356842	1.32765	0.0514019	0.358842
GO:0071375	cellular response to peptide hormone stimulus	300	0.317639	1.32755	0.012766	0.358682
GO:0061756	leukocyte adhesion to vascular endothelial cell	16	0.517123	1.32727	0.134545	0.358919
GO:1901652	response to peptide	466	0.305743	1.32635	0.00680272	0.360713
GO:0000146	microfilament motor activity	15	0.526155	1.32612	0.11575	0.360814
GO:0032432	actin filament bundle	62	0.387849	1.32608	0.0652174	0.360477
GO:0035094	response to nicotine	55	0.397529	1.32597	0.0693069	0.360318
GO:0071402	cellular response to lipoprotein particle stimulus	22	0.487452	1.32577	0.110906	0.360391
GO:0007617	mating behavior	45	0.41566	1.32575	0.0790774	0.360029
GO:0101023	vascular endothelial cell proliferation	20	0.485311	1.32549	0.111712	0.360216
GO:0009925	basal plasma membrane	178	0.332371	1.32482	0.0224888	0.361464
GO:0008021	synaptic vesicle	136	0.34655	1.32475	0.0429448	0.361193
GO:0005901	caveola	83	0.372715	1.32473	0.0609137	0.36083
GO:0015929	hexosaminidase activity	25	0.467945	1.32418	0.0902778	0.361715
GO:0050432	catecholamine secretion	46	0.411527	1.32386	0.0754717	0.362047
GO:0043271	negative regulation of ion transport	110	0.356691	1.3237	0.0429936	0.361987
GO:0030320	cellular monovalent inorganic anion homeostasis	18	0.515879	1.32355	0.135472	0.361947
GO:0015439	ABC-type heme transporter activity	56	0.397791	1.32348	0.0819398	0.361682
GO:0015299	solute:proton antiporter activity	25	0.473563	1.32346	0.0890052	0.361298
GO:0061025	membrane fusion	216	0.327275	1.323	0.0214067	0.361971
GO:0071277	cellular response to calcium ion	58	0.393877	1.32285	0.0823328	0.361902
GO:0051963	regulation of synapse assembly	115	0.352229	1.32279	0.0461783	0.361616
GO:2000146	negative regulation of cell motility	203	0.327357	1.32263	0.0280236	0.361644
GO:0008202	steroid metabolic process	275	0.31945	1.32241	0.0130058	0.361768
GO:0071305	cellular response to vitamin D	20	0.487479	1.32218	0.108696	0.361926
GO:0001540	amyloid-beta binding	54	0.401749	1.32205	0.0688468	0.361858
GO:1902475	L-alpha-amino acid transmembrane transport	52	0.398255	1.32185	0.0663507	0.361935
GO:0071577	zinc ion transmembrane transport	26	0.464301	1.32182	0.116279	0.361596
GO:1902547	regulation of cellular response to vascular endothelial growth factor stimulus	17	0.498389	1.3215	0.123389	0.361964
GO:0006305	DNA alkylation	67	0.380147	1.32149	0.0553746	0.361583
GO:0042698	ovulation cycle	80	0.374277	1.32133	0.0557432	0.361531
GO:0022829	wide pore channel activity	18	0.519933	1.32133	0.115108	0.361134
GO:0060627	regulation of vesicle-mediated transport	423	0.306926	1.32131	0.00814111	0.360768
GO:0035296	regulation of tube diameter	139	0.34058	1.32123	0.0425532	0.360541
GO:0048675	axon extension	128	0.344589	1.32109	0.0379747	0.360485
GO:0048168	regulation of neuronal synaptic plasticity	40	0.420054	1.32078	0.0839041	0.360835
GO:0050771	negative regulation of axonogenesis	55	0.398472	1.32038	0.0682196	0.361421
GO:0016202	regulation of striated muscle tissue development	147	0.337262	1.32036	0.0291859	0.36105
GO:0010464	regulation of mesenchymal cell proliferation	37	0.429246	1.32004	0.0839161	0.361373
GO:0005230	extracellular ligand-gated ion channel activity	140	0.342648	1.31978	0.0376766	0.361579
GO:0030552	cAMP binding	21	0.490738	1.31972	0.113835	0.361329
GO:0034766	negative regulation of ion transmembrane transport	73	0.378034	1.31925	0.0636215	0.36205
GO:0006306	DNA methylation	67	0.380147	1.31879	0.0718954	0.362783
GO:0006835	dicarboxylic acid transport	66	0.379128	1.31823	0.0652921	0.363702
GO:0001696	gastric acid secretion	15	0.535016	1.31822	0.116638	0.363315
GO:0031093	platelet alpha granule lumen	42	0.411784	1.31806	0.0949264	0.363333
GO:0042147	retrograde transport, endosome to Golgi	77	0.372662	1.31798	0.0593081	0.363135
GO:0010469	regulation of signaling receptor activity	317	0.313208	1.31795	0.00951087	0.362771
GO:0031016	pancreas development	111	0.357007	1.31778	0.0393082	0.362829
GO:0034284	response to monosaccharide	233	0.320129	1.31751	0.0149925	0.36309
GO:0030534	adult behavior	175	0.33099	1.31713	0.0351682	0.363642
GO:0043588	skin development	160	0.33533	1.31653	0.0392749	0.364699
GO:0010882	regulation of cardiac muscle contraction by calcium ion signaling	19	0.494584	1.31637	0.116697	0.364683
GO:0015417	ABC-type polyamine transporter activity	50	0.399093	1.31606	0.0780985	0.365036
GO:0198738	cell-cell signaling by wnt	447	0.303976	1.31574	0.00547945	0.365375
GO:1990138	neuron projection extension	166	0.334689	1.31561	0.0186335	0.36529
GO:0016322	neuron remodeling	37	0.430722	1.31556	0.0819113	0.365006
GO:1903432	regulation of TORC1 signaling	38	0.424741	1.3154	0.101498	0.364992
GO:0060713	labyrinthine layer morphogenesis	24	0.467058	1.3153	0.125673	0.364863
GO:0031589	cell-substrate adhesion	301	0.313136	1.31518	0.0138889	0.364781
GO:0035235	ionotropic glutamate receptor signaling pathway	29	0.453088	1.31514	0.115183	0.36447
GO:0005310	dicarboxylic acid transmembrane transporter activity	24	0.478013	1.31488	0.123656	0.364667
GO:0005798	Golgi-associated vesicle	145	0.339016	1.31458	0.0333863	0.364985
GO:0055094	response to lipoprotein particle	21	0.488709	1.31436	0.116152	0.365103
GO:0045216	cell-cell junction organization	221	0.321126	1.31436	0.0202312	0.36471
GO:0015203	polyamine transmembrane transporter activity	50	0.399093	1.31432	0.072758	0.364403
GO:0001837	epithelial to mesenchymal transition	114	0.35356	1.31404	0.0440252	0.364661
GO:0051589	negative regulation of neurotransmitter transport	26	0.462794	1.3137	0.106195	0.365115
GO:0098742	cell-cell adhesion via plasma-membrane adhesion molecules	226	0.325992	1.31364	0.0237037	0.364847
GO:0006694	steroid biosynthetic process	180	0.328219	1.31331	0.0246914	0.365283
GO:0035315	hair cell differentiation	71	0.384467	1.31316	0.0782313	0.365291
GO:0060986	endocrine hormone secretion	48	0.407305	1.31313	0.0877193	0.364973
GO:0005516	calmodulin binding	176	0.333925	1.31308	0.0266876	0.36469
GO:0010977	negative regulation of neuron projection development	137	0.339849	1.31305	0.0375375	0.364358
GO:0016055	Wnt signaling pathway	441	0.303932	1.31275	0.00406504	0.364689
GO:0015718	monocarboxylic acid transport	247	0.318311	1.31196	0.0060241	0.366231
GO:2001056	positive regulation of cysteine-type endopeptidase activity	110	0.35034	1.31179	0.0580848	0.36626
GO:0030315	T-tubule	51	0.396172	1.31173	0.0750408	0.366012
GO:0002793	positive regulation of peptide secretion	192	0.328082	1.31172	0.0261628	0.365653
GO:0140677	molecular function activator activity	482	0.300204	1.31156	0.00533333	0.365673
GO:1904315	transmitter-gated ion channel activity involved in regulation of postsynaptic membrane potential	16	0.512328	1.3112	0.141844	0.366121
GO:0042069	regulation of catecholamine metabolic process	23	0.475019	1.31112	0.125664	0.365924
GO:1990845	adaptive thermogenesis	18	0.495736	1.31099	0.103203	0.365836
GO:0002576	platelet degranulation	77	0.372062	1.31063	0.0660066	0.366397
GO:0034332	adherens junction organization	138	0.340397	1.3104	0.0441177	0.366581
GO:1903524	positive regulation of blood circulation	74	0.370686	1.30997	0.0650407	0.367259
GO:0071870	cellular response to catecholamine stimulus	87	0.360764	1.30996	0.0564263	0.366901
GO:0055088	lipid homeostasis	121	0.344858	1.30974	0.0346457	0.367028
GO:0043679	axon terminus	148	0.338946	1.30969	0.0393082	0.366747
GO:0016323	basolateral plasma membrane	178	0.332371	1.30918	0.0310078	0.367564
GO:0055007	cardiac muscle cell differentiation	123	0.344125	1.3085	0.0485437	0.3688
GO:1903792	negative regulation of anion transport	17	0.505846	1.30848	0.147163	0.368457
GO:0010001	glial cell differentiation	200	0.323575	1.30824	0.0232897	0.368658
GO:0032526	response to retinoic acid	117	0.351279	1.30817	0.0539683	0.368445
GO:0140033	acetylation-dependent protein binding	16	0.525938	1.30798	0.125	0.368491
GO:0007608	sensory perception of smell	31	0.442809	1.30746	0.118919	0.369373
GO:0060828	regulation of canonical Wnt signaling pathway	213	0.324586	1.30742	0.0285714	0.369089
GO:0048473	D-methionine transport	53	0.394031	1.30679	0.0779221	0.370245
GO:0015179	L-amino acid transmembrane transporter activity	41	0.415113	1.30678	0.103571	0.369873
GO:0004721	phosphoprotein phosphatase activity	220	0.32078	1.30663	0.0136364	0.369849
GO:0036075	replacement ossification	16	0.527539	1.30657	0.137037	0.369598
GO:0001963	synaptic transmission, dopaminergic	29	0.448525	1.30652	0.122414	0.369333
GO:0015871	choline transport	60	0.389086	1.30634	0.0699187	0.36942
GO:0032288	myelin assembly	20	0.485318	1.306	0.134146	0.369889
GO:0099173	postsynapse organization	95	0.35661	1.30576	0.0631229	0.370061
GO:0016572	histone phosphorylation	35	0.428891	1.30543	0.116554	0.370464
GO:0031032	actomyosin structure organization	186	0.328995	1.30532	0.0350076	0.370346
GO:0045992	negative regulation of embryonic development	32	0.441159	1.30523	0.105079	0.370156
GO:0008045	motor neuron axon guidance	57	0.392852	1.30516	0.0709459	0.369936
GO:0042053	regulation of dopamine metabolic process	22	0.486623	1.30515	0.123616	0.369593
GO:0042593	glucose homeostasis	233	0.32094	1.30505	0.0196078	0.369443
GO:0072073	kidney epithelium development	126	0.345104	1.30502	0.0549451	0.369115
GO:0043865	methionine transmembrane transporter activity	53	0.394031	1.305	0.092437	0.368789
GO:0030206	chondroitin sulfate biosynthetic process	24	0.473758	1.30462	0.110535	0.369327
GO:0098773	skin epidermis development	60	0.388261	1.30443	0.0766551	0.36941
GO:0034368	protein-lipid complex remodeling	20	0.497577	1.30436	0.116981	0.369189
GO:0031594	neuromuscular junction	73	0.375197	1.30435	0.0686275	0.368839
GO:0072577	endothelial cell apoptotic process	37	0.426739	1.30432	0.12272	0.368521
GO:1900026	positive regulation of substrate adhesion-dependent cell spreading	31	0.441842	1.30413	0.115993	0.368609
GO:0015215	nucleotide transmembrane transporter activity	19	0.491874	1.30388	0.110476	0.36885
GO:0043547	positive regulation of GTPase activity	364	0.303956	1.30369	0.00708215	0.368896
GO:0050680	negative regulation of epithelial cell proliferation	101	0.354909	1.30349	0.0441177	0.368999
GO:0001786	phosphatidylserine binding	31	0.435933	1.30345	0.107143	0.368704
GO:0060043	regulation of cardiac muscle cell proliferation	44	0.413683	1.30329	0.103448	0.368723
GO:0031904	endosome lumen	24	0.467036	1.30317	0.105903	0.368667
GO:0015232	heme transmembrane transporter activity	63	0.384936	1.303	0.0761589	0.368666
GO:0031091	platelet alpha granule	54	0.38936	1.30269	0.0897227	0.369011
GO:0015464	acetylcholine receptor activity	16	0.509099	1.30176	0.141805	0.370818
GO:0071248	cellular response to metal ion	168	0.328531	1.30154	0.0328125	0.370934
GO:0038084	vascular endothelial growth factor signaling pathway	26	0.46344	1.30148	0.119349	0.370707
GO:0072505	divalent inorganic anion homeostasis	15	0.528421	1.3014	0.156309	0.370536
GO:2000273	positive regulation of signaling receptor activity	39	0.41155	1.30132	0.0949153	0.370344
GO:0043434	response to peptide hormone	418	0.300515	1.30127	0.00673854	0.370079
GO:0042634	regulation of hair cycle	15	0.521577	1.30067	0.166065	0.371141
GO:0097306	cellular response to alcohol	115	0.344653	1.30052	0.0532915	0.371169
GO:0051233	spindle midzone	35	0.430373	1.30021	0.118761	0.371527
GO:0006939	smooth muscle contraction	107	0.349627	1.30019	0.0512422	0.371193
GO:0071300	cellular response to retinoic acid	68	0.372305	1.29992	0.0907534	0.37144
GO:0022841	potassium ion leak channel activity	18	0.508817	1.2996	0.141414	0.371829
GO:0043215	daunorubicin transport	56	0.386987	1.2991	0.0863558	0.372677
GO:1901653	cellular response to peptide	334	0.306773	1.29908	0.0167364	0.372333
GO:0080171	lytic vacuole organization	66	0.379896	1.29892	0.0713073	0.372374
GO:0008514	organic anion transmembrane transporter activity	312	0.309618	1.29822	0.00983146	0.373672
GO:0033238	regulation of cellular amine metabolic process	39	0.418914	1.29813	0.108059	0.373514
GO:0099529	neurotransmitter receptor activity involved in regulation of postsynaptic membrane potential	16	0.512328	1.29808	0.137868	0.373257
GO:0043087	regulation of GTPase activity	449	0.300081	1.2979	0.00705219	0.373335
GO:0051099	positive regulation of binding	174	0.328833	1.29785	0.036036	0.373082
GO:0042943	D-amino acid transmembrane transporter activity	53	0.394031	1.29764	0.0884956	0.373235
GO:0007492	endoderm development	102	0.349068	1.29736	0.0401284	0.373589
GO:0071902	positive regulation of protein serine/threonine kinase activity	281	0.315344	1.2973	0.0159652	0.373377
GO:0052742	phosphatidylinositol kinase activity	44	0.407437	1.29695	0.0967742	0.373831
GO:0061900	glial cell activation	16	0.514311	1.29673	0.16129	0.373993
GO:0045773	positive regulation of axon extension	46	0.412613	1.29662	0.111498	0.373885
GO:0033232	ABC-type D-methionine transporter activity	53	0.394031	1.29614	0.0776699	0.374685
GO:0008047	enzyme activator activity	479	0.29785	1.29608	0.00522876	0.374476
GO:0032839	dendrite cytoplasm	27	0.448887	1.29573	0.123435	0.374976
GO:0060491	regulation of cell projection assembly	170	0.32628	1.29567	0.0375375	0.374759
GO:0120032	regulation of plasma membrane bounded cell projection assembly	166	0.330973	1.29525	0.0318182	0.375475
GO:0010799	regulation of peptidyl-threonine phosphorylation	36	0.426419	1.29523	0.114437	0.375155
GO:0001508	action potential	131	0.340634	1.2952	0.0458136	0.374873
GO:0006907	pinocytosis	25	0.457149	1.29476	0.118492	0.375581
GO:0043567	regulation of insulin-like growth factor receptor signaling pathway	17	0.505493	1.2947	0.135531	0.375346
GO:0042136	neurotransmitter biosynthetic process	40	0.404556	1.29461	0.102694	0.375216
GO:0055017	cardiac muscle tissue growth	87	0.358046	1.29439	0.0730159	0.375366
GO:0051503	adenine nucleotide transport	21	0.46833	1.29425	0.149201	0.37533
GO:0048706	embryonic skeletal system development	146	0.33116	1.29424	0.0387597	0.374989
GO:0014909	smooth muscle cell migration	68	0.368672	1.294	0.07743	0.375166
GO:0048284	organelle fusion	213	0.319166	1.29387	0.0342772	0.375144
GO:0030133	transport vesicle	362	0.303052	1.29369	0.00816326	0.375245
GO:0097320	plasma membrane tubulation	18	0.495143	1.29348	0.12987	0.375391
GO:0048368	lateral mesoderm development	24	0.457931	1.29344	0.143363	0.375128
GO:2001224	positive regulation of neuron migration	20	0.478957	1.29344	0.130125	0.374764
GO:0071295	cellular response to vitamin	31	0.435492	1.29342	0.113074	0.374444
GO:0010950	positive regulation of endopeptidase activity	130	0.333123	1.29338	0.047541	0.374183
GO:1904375	regulation of protein localization to cell periphery	87	0.359652	1.29334	0.059727	0.373913
GO:0150034	distal axon	309	0.306335	1.29325	0.0185185	0.373769
GO:0002673	regulation of acute inflammatory response	56	0.386282	1.29304	0.0697674	0.373876
GO:0031985	Golgi cisterna	90	0.359335	1.29275	0.0598706	0.374192
GO:1905881	positive regulation of oogenesis	16	0.514549	1.29251	0.128857	0.374457
GO:0055083	monovalent inorganic anion homeostasis	25	0.462634	1.2924	0.130435	0.374382
GO:0048148	behavioral response to cocaine	17	0.500326	1.29216	0.146568	0.37457
GO:0046332	SMAD binding	79	0.364084	1.29213	0.0644122	0.37426
GO:0048643	positive regulation of skeletal muscle tissue development	25	0.45713	1.29212	0.106498	0.373936
GO:0030178	negative regulation of Wnt signaling pathway	154	0.331436	1.29207	0.0417335	0.373698
GO:1905562	regulation of vascular endothelial cell proliferation	20	0.485311	1.29152	0.144128	0.374734
GO:0097061	dendritic spine organization	68	0.372408	1.29138	0.0614618	0.374698
GO:0005267	potassium channel activity	122	0.342858	1.29096	0.0514469	0.375358
GO:0090263	positive regulation of canonical Wnt signaling pathway	98	0.351213	1.29028	0.0585366	0.376738
GO:0010463	mesenchymal cell proliferation	45	0.39845	1.2902	0.107081	0.376556
GO:0015821	methionine transport	53	0.394031	1.28991	0.103279	0.376858
GO:0048041	focal adhesion assembly	82	0.363136	1.28965	0.0703764	0.377136
GO:0008582	regulation of synaptic assembly at neuromuscular junction	39	0.413323	1.2895	0.1	0.377152
GO:0014742	positive regulation of muscle hypertrophy	40	0.413826	1.28926	0.11032	0.377388
GO:0017158	regulation of calcium ion-dependent exocytosis	49	0.39772	1.28868	0.0998308	0.378486
GO:0060039	pericardium development	27	0.441708	1.28832	0.107914	0.37902
GO:0005543	phospholipid binding	416	0.30024	1.28794	0.0179558	0.379574
GO:0043032	positive regulation of macrophage activation	15	0.518698	1.2879	0.170055	0.379313
GO:0046942	carboxylic acid transport	445	0.29712	1.28788	0.00964187	0.379015
GO:0055117	regulation of cardiac muscle contraction	64	0.377187	1.28779	0.079602	0.378847
GO:0048069	eye pigmentation	21	0.470812	1.28767	0.130742	0.378788
GO:0071868	cellular response to monoamine stimulus	87	0.360764	1.2875	0.0646766	0.378834
GO:0010613	positive regulation of cardiac muscle hypertrophy	40	0.413826	1.28749	0.114035	0.378496
GO:0006903	vesicle targeting	84	0.35681	1.28711	0.078905	0.379087
GO:0021795	cerebral cortex cell migration	46	0.394396	1.28691	0.0821678	0.379199
GO:1900048	positive regulation of hemostasis	16	0.500554	1.28664	0.16171	0.379492
GO:0003281	ventricular septum development	59	0.381833	1.28661	0.1019	0.379233
GO:0007040	lysosome organization	66	0.379896	1.28652	0.0759076	0.379085
GO:0030321	transepithelial chloride transport	54	0.387088	1.28635	0.0709343	0.379128
GO:0033500	carbohydrate homeostasis	237	0.316139	1.28619	0.0162963	0.379175
GO:0003779	actin binding	429	0.297165	1.28607	0.0136986	0.379085
GO:0021543	pallium development	183	0.324261	1.28586	0.0376766	0.379298
GO:0021885	forebrain cell migration	68	0.36954	1.28562	0.0740132	0.379523
GO:0046718	viral entry into host cell	92	0.355233	1.28552	0.0706076	0.379422
GO:0023058	adaptation of signaling pathway	22	0.464261	1.28551	0.136937	0.379091
GO:0005548	phospholipid transporter activity	70	0.372197	1.28544	0.0801964	0.378891
GO:1900744	regulation of p38MAPK cascade	30	0.437602	1.28534	0.108434	0.378776
GO:0002027	regulation of heart rate	84	0.360809	1.2849	0.0766773	0.379537
GO:0048207	vesicle targeting, rough ER to cis-Golgi	51	0.392773	1.2849	0.108108	0.379198
GO:0045860	positive regulation of protein kinase activity	417	0.298817	1.28487	0.0148448	0.378914
GO:0005231	excitatory extracellular ligand-gated ion channel activity	43	0.407002	1.28481	0.0956522	0.3787
GO:0001704	formation of primary germ layer	150	0.330485	1.28481	0.0483619	0.378364
GO:0045844	positive regulation of striated muscle tissue development	73	0.365598	1.28439	0.085622	0.379073
GO:0035270	endocrine system development	152	0.332568	1.28414	0.0539291	0.379361
GO:0004683	calmodulin-dependent protein kinase activity	24	0.45735	1.28402	0.166667	0.379262
GO:1905476	negative regulation of protein localization to membrane	22	0.464538	1.28394	0.122378	0.379084
GO:0043280	positive regulation of cysteine-type endopeptidase activity involved in apoptotic process	102	0.345417	1.28392	0.0562701	0.378797
GO:0070613	regulation of protein processing	73	0.362615	1.28385	0.0769231	0.378612
GO:0043113	receptor clustering	47	0.395495	1.28368	0.101523	0.378667
GO:0051965	positive regulation of synapse assembly	71	0.373004	1.28349	0.0753769	0.37877
GO:0060390	regulation of SMAD protein signal transduction	15	0.513061	1.28345	0.176909	0.378517
GO:2001025	positive regulation of response to drug	40	0.404083	1.2834	0.111693	0.378285
GO:0097746	blood vessel diameter maintenance	134	0.334274	1.28309	0.0463259	0.378719
GO:0051937	catecholamine transport	60	0.386914	1.28297	0.0946844	0.378678
GO:0072074	kidney mesenchyme development	15	0.510343	1.28296	0.152482	0.378355
GO:0061462	protein localization to lysosome	32	0.42883	1.28253	0.125	0.379038
GO:0014812	muscle cell migration	82	0.361628	1.28249	0.0771812	0.378776
GO:0034762	regulation of transmembrane transport	430	0.296715	1.2824	0.0124654	0.378622
GO:0072175	epithelial tube formation	151	0.327178	1.28185	0.0381098	0.379603
GO:0015868	purine ribonucleotide transport	21	0.46833	1.28136	0.142105	0.380486
GO:1903317	regulation of protein maturation	75	0.362769	1.28133	0.0781759	0.380206
GO:0003338	metanephros morphogenesis	28	0.439713	1.28132	0.133094	0.379882
GO:0006491	N-glycan processing	21	0.47823	1.28125	0.139147	0.379719
GO:0032012	regulation of ARF protein signal transduction	34	0.421173	1.28123	0.119298	0.379398
GO:0006509	membrane protein ectodomain proteolysis	32	0.428176	1.28091	0.124567	0.379848
GO:0060314	regulation of ryanodine-sensitive calcium-release channel activity	17	0.506645	1.28084	0.150909	0.37967
GO:0015846	polyamine transport	53	0.388223	1.28062	0.101549	0.379874
GO:0034763	negative regulation of transmembrane transport	93	0.357608	1.28062	0.0734824	0.379535
GO:0009914	hormone transport	294	0.306714	1.28056	0.0213675	0.379336
GO:0032872	regulation of stress-activated MAPK cascade	196	0.315345	1.28056	0.0291971	0.378996
GO:0001885	endothelial cell development	56	0.38531	1.28029	0.113835	0.37932
GO:0005911	cell-cell junction	500	0.290565	1.28012	0.0120968	0.379388
GO:0021889	olfactory bulb interneuron differentiation	17	0.508376	1.28008	0.164794	0.379152
GO:0001953	negative regulation of cell-matrix adhesion	35	0.420025	1.27999	0.122164	0.378996
GO:0016126	sterol biosynthetic process	80	0.363191	1.2797	0.072758	0.379403
GO:0006699	bile acid biosynthetic process	27	0.446277	1.27965	0.123894	0.379189
GO:0032869	cellular response to insulin stimulus	205	0.316992	1.27943	0.0351438	0.379385
GO:0060349	bone morphogenesis	71	0.36418	1.27906	0.092562	0.379956
GO:0045178	basal part of cell	195	0.31934	1.27873	0.0303907	0.380399
GO:0010712	regulation of collagen metabolic process	32	0.420813	1.27873	0.129195	0.380067
GO:0044754	autolysosome	15	0.512609	1.27846	0.144621	0.380356
GO:0072112	glomerular visceral epithelial cell differentiation	16	0.504158	1.2782	0.154562	0.380687
GO:0034765	regulation of ion transmembrane transport	354	0.299849	1.27813	0.0152355	0.380525
GO:0010447	response to acidic pH	31	0.433669	1.27762	0.121265	0.381453
GO:0099095	ligand-gated anion channel activity	58	0.380851	1.27753	0.103618	0.381317
GO:0072520	seminiferous tubule development	17	0.498904	1.27722	0.149819	0.38173
GO:0051653	spindle localization	60	0.378972	1.2772	0.0993151	0.381435
GO:0008559	ABC-type xenobiotic transporter activity	53	0.379068	1.27702	0.115917	0.381495
GO:0004867	serine-type endopeptidase inhibitor activity	59	0.382483	1.27692	0.116949	0.381427
GO:0120305	regulation of pigmentation	16	0.49984	1.27689	0.164912	0.381144
GO:0043535	regulation of blood vessel endothelial cell migration	65	0.372977	1.27685	0.103393	0.380904
GO:0033137	negative regulation of peptidyl-serine phosphorylation	21	0.469352	1.27676	0.149013	0.380777
GO:0007009	plasma membrane organization	133	0.333542	1.27675	0.0430622	0.380461
GO:0098927	vesicle-mediated transport between endosomal compartments	44	0.396808	1.27661	0.0964286	0.380434
GO:0030166	proteoglycan biosynthetic process	60	0.376906	1.27653	0.0865874	0.380276
GO:0035091	phosphatidylinositol binding	239	0.310603	1.27648	0.0283582	0.380081
GO:0007595	lactation	45	0.394196	1.27636	0.108434	0.380026
GO:0005802	trans-Golgi network	201	0.320291	1.27614	0.0511278	0.380196
GO:0008542	visual learning	55	0.385265	1.27568	0.0929432	0.381036
GO:0019755	one-carbon compound transport	74	0.360929	1.27537	0.0804598	0.381516
GO:0031076	embryonic camera-type eye development	56	0.387032	1.27516	0.108808	0.381692
GO:0006336	DNA replication-independent nucleosome assembly	29	0.434905	1.27485	0.128114	0.382138
GO:0050810	regulation of steroid biosynthetic process	74	0.362702	1.27484	0.0769231	0.381808
GO:0040014	regulation of multicellular organism growth	104	0.346194	1.27377	0.0734095	0.384073
GO:0021915	neural tube development	191	0.319891	1.27368	0.049459	0.383955
GO:0090174	organelle membrane fusion	141	0.329931	1.27354	0.0575758	0.383982
GO:0060669	embryonic placenta morphogenesis	28	0.442806	1.2732	0.142086	0.384426
GO:0048194	Golgi vesicle budding	59	0.379006	1.27293	0.0959596	0.384743
GO:1904063	negative regulation of cation transmembrane transport	63	0.373081	1.27258	0.0996835	0.385245
GO:0098852	lytic vacuole membrane	243	0.310682	1.27234	0.0318841	0.385502
GO:0051489	regulation of filopodium assembly	55	0.381899	1.27212	0.0984456	0.385687
GO:0031987	locomotion involved in locomotory behavior	22	0.456464	1.27209	0.137291	0.385431
GO:0032011	ARF protein signal transduction	34	0.421173	1.2718	0.115966	0.385773
GO:0022832	voltage-gated channel activity	181	0.322228	1.27161	0.0464768	0.385875
GO:0001503	ossification	285	0.307032	1.2716	0.0221239	0.385562
GO:0048208	COPII vesicle coating	51	0.392773	1.27117	0.113086	0.386281
GO:0071867	response to monoamine	93	0.348061	1.27112	0.0672	0.386071
GO:0043393	regulation of protein binding	182	0.319989	1.27054	0.0514706	0.387162
GO:0060742	epithelial cell differentiation involved in prostate gland development	18	0.492227	1.27053	0.164557	0.386872
GO:0048243	norepinephrine secretion	20	0.484792	1.27036	0.161458	0.386975
GO:0060795	cell fate commitment involved in formation of primary germ layer	48	0.390256	1.27016	0.131261	0.387138
GO:0090596	sensory organ morphogenesis	390	0.295143	1.26975	0.0134953	0.387794
GO:0002052	positive regulation of neuroblast proliferation	17	0.494721	1.26948	0.16426	0.388096
GO:0098751	bone cell development	32	0.426625	1.26943	0.118353	0.387894
GO:0060628	regulation of ER to Golgi vesicle-mediated transport	16	0.510597	1.26909	0.148342	0.388367
GO:0010573	vascular endothelial growth factor production	33	0.422764	1.26868	0.131399	0.389075
GO:0006721	terpenoid metabolic process	115	0.33682	1.26864	0.0751174	0.388836
GO:0048745	smooth muscle tissue development	18	0.473949	1.26838	0.178832	0.389158
GO:0055076	transition metal ion homeostasis	140	0.328083	1.26833	0.0557276	0.388938
GO:0005795	Golgi stack	127	0.334597	1.26831	0.0656	0.38866
GO:0008361	regulation of cell size	208	0.310284	1.26828	0.0324963	0.388411
GO:0005085	guanyl-nucleotide exchange factor activity	396	0.294695	1.26824	0.0166667	0.388186
GO:0048636	positive regulation of muscle organ development	74	0.362952	1.26815	0.101286	0.388037
GO:0015221	lipopolysaccharide transmembrane transporter activity	57	0.380964	1.26795	0.101549	0.388222
GO:0050708	regulation of protein secretion	337	0.299096	1.26785	0.0239774	0.38813
GO:0015414	ABC-type nitrate transporter activity	56	0.379747	1.26776	0.0985222	0.388038
GO:0031119	tRNA pseudouridine synthesis	16	0.503156	1.26743	0.169399	0.388564
GO:0008017	microtubule binding	337	0.298573	1.26734	0.0215208	0.388429
GO:0015689	molybdate ion transport	66	0.365595	1.26728	0.102787	0.388274
GO:0006771	riboflavin metabolic process	17	0.500613	1.26713	0.167558	0.388272
GO:0005539	glycosaminoglycan binding	183	0.317687	1.2671	0.0332326	0.388003
GO:0050650	chondroitin sulfate proteoglycan biosynthetic process	29	0.431066	1.26703	0.136525	0.387848
GO:0005179	hormone activity	167	0.322544	1.26681	0.0475483	0.388031
GO:0019932	second-messenger-mediated signaling	304	0.301409	1.26666	0.0208623	0.388074
GO:0061098	positive regulation of protein tyrosine kinase activity	52	0.385955	1.26641	0.101201	0.388327
GO:0051648	vesicle localization	233	0.307652	1.26591	0.0376506	0.389318
GO:0015716	organic phosphonate transport	70	0.366056	1.26585	0.0995185	0.38915
GO:0045334	clathrin-coated endocytic vesicle	34	0.421125	1.26579	0.132988	0.388972
GO:0009629	response to gravity	29	0.431585	1.26557	0.140794	0.389172
GO:1904376	negative regulation of protein localization to cell periphery	18	0.47606	1.26545	0.151571	0.389136
GO:0033674	positive regulation of kinase activity	450	0.293976	1.26498	0.0172872	0.389898
GO:0032778	P-type cobalt transporter activity	66	0.364973	1.26478	0.0988655	0.390102
GO:0015099	nickel cation transmembrane transporter activity	70	0.363051	1.26462	0.0873147	0.390162
GO:0048070	regulation of developmental pigmentation	16	0.49984	1.26432	0.16787	0.390607
GO:0007528	neuromuscular junction development	95	0.344369	1.26421	0.0852459	0.39054
GO:0035150	regulation of tube size	155	0.324483	1.26413	0.0468019	0.390413
GO:0051293	establishment of spindle localization	58	0.379466	1.26405	0.10509	0.390302
GO:0015413	ABC-type nickel transporter activity	68	0.365904	1.26395	0.0966667	0.390235
GO:1900746	regulation of vascular endothelial growth factor signaling pathway	16	0.50667	1.26373	0.177656	0.390481
GO:0016866	intramolecular transferase activity	106	0.340483	1.26357	0.0771704	0.390576
GO:0098960	postsynaptic neurotransmitter receptor activity	26	0.439011	1.26328	0.147569	0.391013
GO:0008179	adenylate cyclase binding	16	0.500227	1.26297	0.184307	0.391458
GO:0046850	regulation of bone remodeling	36	0.412105	1.26283	0.135135	0.391463
GO:0015675	nickel cation transport	70	0.363051	1.26211	0.101498	0.393006
GO:0015098	molybdate ion transmembrane transporter activity	66	0.365595	1.26209	0.126645	0.39274
GO:0044319	wound healing, spreading of cells	28	0.433958	1.26185	0.149723	0.392986
GO:0061245	establishment or maintenance of bipolar cell polarity	60	0.373415	1.26165	0.0986395	0.393184
GO:0072273	metanephric nephron morphogenesis	24	0.44585	1.26142	0.15669	0.393424
GO:0030194	positive regulation of blood coagulation	16	0.500554	1.2614	0.166058	0.393157
GO:0004252	serine-type endopeptidase activity	399	0.292519	1.26129	0.0122283	0.393106
GO:0090288	negative regulation of cellular response to growth factor stimulus	132	0.330216	1.26121	0.0714286	0.392971
GO:0043652	engulfment of apoptotic cell	17	0.486169	1.26114	0.181655	0.392818
GO:0071378	cellular response to growth hormone stimulus	17	0.492363	1.26114	0.162063	0.392516
GO:1901861	regulation of muscle tissue development	149	0.323727	1.26085	0.046252	0.392878
GO:0070372	regulation of ERK1 and ERK2 cascade	193	0.316621	1.26073	0.0502216	0.39285
GO:0055024	regulation of cardiac muscle tissue development	88	0.350218	1.26066	0.0853081	0.392726
GO:0006821	chloride transport	138	0.327964	1.26064	0.0556414	0.392438
GO:0061318	renal filtration cell differentiation	19	0.476252	1.26051	0.137143	0.392413
GO:0015886	heme transport	74	0.363112	1.26044	0.0837359	0.392249
GO:0006825	copper ion transport	60	0.371368	1.26013	0.104746	0.392678
GO:0015087	cobalt ion transmembrane transporter activity	74	0.365011	1.26007	0.089527	0.392508
GO:0045022	early endosome to late endosome transport	41	0.396002	1.26	0.133452	0.392376
GO:0051262	protein tetramerization	116	0.334677	1.25996	0.068323	0.392141
GO:0050806	positive regulation of synaptic transmission	161	0.323568	1.25972	0.0633914	0.392413
GO:0090178	regulation of establishment of planar polarity involved in neural tube closure	15	0.504323	1.25958	0.173077	0.392438
GO:0007269	neurotransmitter secretion	152	0.322876	1.25948	0.0616333	0.392354
GO:0032225	regulation of synaptic transmission, dopaminergic	20	0.46483	1.25902	0.133333	0.39317
GO:0050820	positive regulation of coagulation	16	0.500554	1.25876	0.162113	0.393497
GO:0090505	epiboly involved in wound healing	28	0.433958	1.25852	0.143885	0.393775
GO:0031528	microvillus membrane	20	0.466771	1.25842	0.1529	0.393705
GO:0072311	glomerular epithelial cell differentiation	17	0.48999	1.25788	0.175347	0.394743
GO:0001701	in utero embryonic development	367	0.29406	1.25787	0.0213675	0.39443
GO:0043213	bacteriocin transport	58	0.378376	1.25779	0.115635	0.394302
GO:0070302	regulation of stress-activated protein kinase signaling cascade	197	0.31325	1.25737	0.0449612	0.395032
GO:0098802	plasma membrane signaling receptor complex	119	0.337277	1.25702	0.0707692	0.395646
GO:0030073	insulin secretion	187	0.316357	1.2569	0.0620272	0.395618
GO:0042632	cholesterol homeostasis	63	0.365801	1.25687	0.108434	0.395379
GO:0002066	columnar/cuboidal epithelial cell development	164	0.320479	1.25668	0.05547	0.395492
GO:0007601	visual perception	215	0.311852	1.2565	0.0508221	0.395618
GO:0060143	positive regulation of syncytium formation by plasma membrane fusion	17	0.497993	1.25626	0.172474	0.395884
GO:0006623	protein targeting to vacuole	68	0.359583	1.25625	0.107143	0.39559
GO:0042633	hair cycle	72	0.359005	1.25599	0.097973	0.395894
GO:0005244	voltage-gated ion channel activity	180	0.316958	1.25579	0.042618	0.396059
GO:0048511	rhythmic process	310	0.30196	1.25563	0.0313351	0.396132
GO:0008201	heparin binding	112	0.335576	1.25504	0.0834621	0.39723
GO:0051959	dynein light intermediate chain binding	40	0.399551	1.25474	0.128874	0.397617
GO:0060420	regulation of heart growth	79	0.353784	1.25472	0.0936995	0.397339
GO:0015491	cation:cation antiporter activity	57	0.372499	1.25442	0.110553	0.397745
GO:0015706	nitrate transport	58	0.371887	1.25421	0.118729	0.397964
GO:0003916	DNA topoisomerase activity	41	0.39285	1.25398	0.131757	0.398217
GO:0060396	growth hormone receptor signaling pathway	16	0.500367	1.25352	0.171986	0.399055
GO:0045445	myoblast differentiation	79	0.358055	1.25338	0.101329	0.399065
GO:0017157	regulation of exocytosis	133	0.324885	1.25314	0.0707547	0.399367
GO:0009581	detection of external stimulus	135	0.323156	1.25286	0.0664606	0.399756
GO:0099643	signal release from synapse	152	0.322876	1.25265	0.0679612	0.399973
GO:1901679	nucleotide transmembrane transport	16	0.495947	1.25259	0.15704	0.399783
GO:0051650	establishment of vesicle localization	224	0.306702	1.2525	0.0488166	0.399722
GO:0050900	leukocyte migration	232	0.305333	1.25223	0.0464072	0.400079
GO:0032232	negative regulation of actin filament bundle assembly	23	0.44706	1.25202	0.153005	0.400323
GO:0033221	ATPase-coupled urea transmembrane transporter activity	63	0.368594	1.25199	0.105175	0.40007
GO:0036344	platelet morphogenesis	18	0.492664	1.25198	0.173432	0.399773
GO:0005044	scavenger receptor activity	99	0.336745	1.25195	0.0846395	0.399521
GO:0032281	AMPA glutamate receptor complex	18	0.482582	1.25185	0.158379	0.399472
GO:0003146	heart jogging	15	0.508564	1.25164	0.183099	0.39969
GO:0042219	cellular modified amino acid catabolic process	21	0.460097	1.25152	0.153846	0.399686
GO:0043473	pigmentation	116	0.336483	1.25126	0.0694006	0.40003
GO:0006688	glycosphingolipid biosynthetic process	16	0.498782	1.25117	0.197368	0.39992
GO:0005375	copper ion transmembrane transporter activity	51	0.377052	1.25115	0.121911	0.399632
GO:0030220	platelet formation	17	0.489533	1.25043	0.175958	0.401118
GO:0061134	peptidase regulator activity	199	0.313622	1.25041	0.0517504	0.400829
GO:0005921	gap junction	26	0.437308	1.2501	0.147513	0.40132
GO:0106027	neuron projection organization	73	0.360624	1.24994	0.109029	0.401413
GO:0019886	antigen processing and presentation of exogenous peptide antigen via MHC class II	64	0.367891	1.24949	0.116861	0.402193
GO:0032006	regulation of TOR signaling	112	0.331948	1.24943	0.0755627	0.402004
GO:0043212	carbohydrate-exporting ABC transporter activity	52	0.380871	1.24932	0.144951	0.401978
GO:0016558	protein import into peroxisome matrix	17	0.47295	1.24903	0.167925	0.402403
GO:0030551	cyclic nucleotide binding	34	0.412955	1.24892	0.122164	0.402348
GO:0015112	nitrate transmembrane transporter activity	56	0.379747	1.24871	0.132867	0.402516
GO:0005788	endoplasmic reticulum lumen	206	0.310195	1.24782	0.0524781	0.404522
GO:0072210	metanephric nephron development	40	0.39854	1.24778	0.144828	0.404302
GO:1901889	negative regulation of cell junction assembly	50	0.381824	1.24732	0.127483	0.405151
GO:0007097	nuclear migration	46	0.390879	1.24725	0.131295	0.405023
GO:0050953	sensory perception of light stimulus	217	0.311835	1.24689	0.0435435	0.405632
GO:0008139	nuclear localization sequence binding	20	0.470227	1.24682	0.178637	0.405497
GO:0003013	circulatory system process	448	0.286493	1.24635	0.0213333	0.406339
GO:0044325	transmembrane transporter binding	118	0.332293	1.24626	0.0936037	0.406253
GO:0050818	regulation of coagulation	61	0.368354	1.2462	0.12437	0.406075
GO:0030139	endocytic vesicle	209	0.307251	1.24614	0.0537975	0.405889
GO:0001227	DNA-binding transcription repressor activity, RNA polymerase II-specific	195	0.306928	1.24607	0.0526316	0.405749
GO:0055037	recycling endosome	136	0.325255	1.24588	0.066879	0.405925
GO:0072215	regulation of metanephros development	16	0.509657	1.24567	0.181818	0.406173
GO:0042475	odontogenesis of dentin-containing tooth	62	0.368075	1.24557	0.131313	0.406108
GO:0070371	ERK1 and ERK2 cascade	206	0.307511	1.24505	0.0515152	0.40712
GO:0051861	glycolipid binding	16	0.489772	1.24485	0.194192	0.407326
GO:0032354	response to follicle-stimulating hormone	24	0.447281	1.24479	0.169312	0.407166
GO:0030316	osteoclast differentiation	63	0.364178	1.24447	0.111465	0.407648
GO:0097384	cellular lipid biosynthetic process	24	0.443576	1.24444	0.167883	0.407405
GO:0043214	ABC-type bacteriocin transporter activity	53	0.379068	1.24406	0.131833	0.407974
GO:0007265	Ras protein signal transduction	360	0.290208	1.24403	0.025641	0.407737
GO:0042474	middle ear morphogenesis	16	0.485931	1.24375	0.163934	0.408115
GO:0000149	SNARE binding	122	0.328906	1.24373	0.0776545	0.407853
GO:0072009	nephron epithelium development	97	0.338178	1.24373	0.0849673	0.40754
GO:0042063	gliogenesis	269	0.299678	1.24366	0.0400572	0.40738
GO:0032266	phosphatidylinositol-3-phosphate binding	54	0.375744	1.24361	0.124126	0.40719
GO:0015416	ABC-type phosphonate transporter activity	67	0.361226	1.24341	0.128548	0.407349
GO:0002065	columnar/cuboidal epithelial cell differentiation	226	0.305342	1.24339	0.0530303	0.407085
GO:0016303	1-phosphatidylinositol-3-kinase activity	39	0.399519	1.24264	0.149228	0.408737
GO:0045665	negative regulation of neuron differentiation	219	0.307507	1.24258	0.0639881	0.40857
GO:0071542	dopaminergic neuron differentiation	51	0.388552	1.2425	0.130872	0.408447
GO:0003015	heart process	219	0.305697	1.24223	0.0414815	0.408851
GO:0048713	regulation of oligodendrocyte differentiation	34	0.41472	1.24217	0.133816	0.408697
GO:0071371	cellular response to gonadotropin stimulus	26	0.443414	1.24215	0.157068	0.408411
GO:0003707	steroid hormone receptor activity	58	0.368225	1.24211	0.116239	0.408222
GO:0008544	epidermis development	230	0.304105	1.24199	0.04209	0.40824
GO:0071869	response to catecholamine	91	0.343723	1.24195	0.115894	0.408004
GO:0031641	regulation of myelination	33	0.415104	1.24195	0.160684	0.407698
GO:0044057	regulation of system process	479	0.286622	1.24189	0.0187416	0.407535
GO:0022404	molting cycle process	71	0.355258	1.24144	0.110333	0.408355
GO:0030904	retromer complex	22	0.451601	1.24122	0.173993	0.40855
GO:0048596	embryonic camera-type eye morphogenesis	42	0.391531	1.24121	0.138796	0.40827
GO:0060674	placenta blood vessel development	24	0.443586	1.24121	0.161634	0.407965
GO:0045742	positive regulation of epidermal growth factor receptor signaling pathway	44	0.387354	1.24112	0.139373	0.40789
GO:0072337	modified amino acid transport	47	0.381493	1.24111	0.121827	0.407611
GO:0001702	gastrulation with mouth forming second	38	0.40195	1.24094	0.142606	0.407726
GO:0002573	myeloid leukocyte differentiation	143	0.324244	1.24066	0.0639626	0.408133
GO:0001975	response to amphetamine	32	0.411254	1.24061	0.155	0.407951
GO:0008053	mitochondrial fusion	58	0.373984	1.24054	0.147404	0.407822
GO:0015696	ammonium transport	54	0.369902	1.23996	0.126316	0.40896
GO:0015605	organophosphate ester transmembrane transporter activity	31	0.416731	1.2395	0.147009	0.409864
GO:0001664	G protein-coupled receptor binding	201	0.309358	1.23907	0.0721649	0.410619
GO:0050839	cell adhesion molecule binding	186	0.310974	1.239	0.0674847	0.410495
GO:0015867	ATP transport	16	0.494485	1.23867	0.190217	0.411021
GO:0034367	protein-containing complex remodeling	28	0.429053	1.23846	0.171378	0.411295
GO:0061138	morphogenesis of a branching epithelium	195	0.311003	1.23835	0.0557185	0.411253
GO:0055072	iron ion homeostasis	78	0.34891	1.23829	0.105845	0.411089
GO:0048840	otolith development	15	0.504797	1.23829	0.190926	0.410797
GO:0019722	calcium-mediated signaling	164	0.311485	1.2381	0.0667727	0.410982
GO:0048714	positive regulation of oligodendrocyte differentiation	16	0.49426	1.23809	0.194085	0.41071
GO:0038034	signal transduction in absence of ligand	55	0.37143	1.23779	0.124161	0.411184
GO:0006862	nucleotide transport	28	0.429094	1.23767	0.169065	0.411168
GO:0000768	syncytium formation by plasma membrane fusion	54	0.373689	1.23762	0.141115	0.411
GO:0071539	protein localization to centrosome	26	0.430533	1.23755	0.169065	0.410879
GO:0051146	striated muscle cell differentiation	294	0.295477	1.23743	0.0440967	0.410848
GO:0005774	vacuolar membrane	354	0.292628	1.2372	0.0351124	0.411132
GO:0034385	triglyceride-rich plasma lipoprotein particle	17	0.480876	1.23631	0.1625	0.413043
GO:0019218	regulation of steroid metabolic process	96	0.338905	1.236	0.103503	0.413507
GO:0035381	ATP-gated ion channel activity	56	0.368839	1.23581	0.129088	0.413681
GO:2000351	regulation of endothelial cell apoptotic process	36	0.403705	1.2358	0.157798	0.413409
GO:0071526	semaphorin-plexin signaling pathway	32	0.416076	1.23559	0.151515	0.413623
GO:1905897	regulation of response to endoplasmic reticulum stress	65	0.356109	1.23495	0.132867	0.414985
GO:0050931	pigment cell differentiation	40	0.391944	1.23493	0.144852	0.414712
GO:1903392	negative regulation of adherens junction organization	23	0.44758	1.23491	0.174632	0.414461
GO:0022885	bacteriocin transmembrane transporter activity	53	0.379068	1.23489	0.1489	0.414207
GO:0042249	establishment of planar polarity of embryonic epithelium	20	0.458031	1.23488	0.197761	0.413916
GO:1901890	positive regulation of cell junction assembly	99	0.335461	1.23479	0.0853081	0.413834
GO:0007626	locomotory behavior	263	0.296742	1.23435	0.0515759	0.414635
GO:1903532	positive regulation of secretion by cell	294	0.293628	1.23353	0.0488506	0.416433
GO:0000786	nucleosome	47	0.388623	1.2335	0.149502	0.416174
GO:0003179	heart valve morphogenesis	33	0.408309	1.23322	0.157798	0.416618
GO:1901222	regulation of NIK/NF-kappaB signaling	60	0.367874	1.23306	0.142165	0.416767
GO:0007369	gastrulation	256	0.299034	1.23294	0.0595568	0.416761
GO:0015220	choline transmembrane transporter activity	56	0.365871	1.23267	0.146903	0.417128
GO:0098656	anion transmembrane transport	406	0.287025	1.23263	0.0347222	0.41691
GO:0000132	establishment of mitotic spindle orientation	40	0.394473	1.23223	0.159794	0.417623
GO:0010595	positive regulation of endothelial cell migration	75	0.349027	1.23183	0.114618	0.418372
GO:0055092	sterol homeostasis	64	0.356917	1.23165	0.138333	0.418544
GO:0003014	renal system process	90	0.341269	1.23153	0.122517	0.41856
GO:0042491	inner ear auditory receptor cell differentiation	44	0.386414	1.23133	0.146691	0.418798
GO:0097192	extrinsic apoptotic signaling pathway in absence of ligand	55	0.37143	1.23096	0.134228	0.419447
GO:0050926	regulation of positive chemotaxis	16	0.484107	1.23094	0.190217	0.419191
GO:0007501	mesodermal cell fate specification	26	0.430475	1.23064	0.177586	0.419655
GO:0015865	purine nucleotide transport	22	0.449331	1.23039	0.186047	0.419968
GO:0033687	osteoblast proliferation	18	0.46774	1.23038	0.168739	0.419692
GO:2000253	positive regulation of feeding behavior	15	0.50158	1.22995	0.196809	0.420484
GO:0014821	phasic smooth muscle contraction	19	0.465961	1.22993	0.185874	0.420232
GO:0071852	fungal-type cell wall organization or biogenesis	27	0.430485	1.22984	0.16451	0.420144
GO:0072659	protein localization to plasma membrane	198	0.306744	1.22952	0.084195	0.420673
GO:0015204	urea transmembrane transporter activity	67	0.355851	1.22947	0.104377	0.420467
GO:0046717	acid secretion	59	0.366292	1.22946	0.143095	0.420176
GO:0000062	fatty-acyl-CoA binding	26	0.434584	1.22934	0.171681	0.420218
GO:0048641	regulation of skeletal muscle tissue development	50	0.378455	1.22922	0.154237	0.420211
GO:0030857	negative regulation of epithelial cell differentiation	34	0.400354	1.22864	0.175676	0.421397
GO:0051291	protein heterooligomerization	99	0.335927	1.22861	0.0901639	0.421162
GO:0032330	regulation of chondrocyte differentiation	44	0.385561	1.22837	0.154882	0.421459
GO:0098810	neurotransmitter reuptake	16	0.478657	1.22761	0.216312	0.423065
GO:0033231	carbohydrate export	52	0.380871	1.2271	0.141653	0.42408
GO:0035264	multicellular organism growth	187	0.310244	1.22641	0.0724852	0.425562
GO:0042476	odontogenesis	94	0.340196	1.22621	0.103679	0.425754
GO:0008015	blood circulation	438	0.284822	1.22604	0.024	0.425913
GO:0045453	bone resorption	53	0.369898	1.22595	0.163934	0.425838
GO:0007212	dopamine receptor signaling pathway	43	0.382212	1.22577	0.138462	0.425993
GO:0150118	negative regulation of cell-substrate junction organization	22	0.438938	1.22531	0.171171	0.426893
GO:0021695	cerebellar cortex development	54	0.371001	1.22505	0.146597	0.427265
GO:0001783	B cell apoptotic process	20	0.454767	1.22501	0.168539	0.427054
GO:0150116	regulation of cell-substrate junction organization	62	0.355376	1.22499	0.145614	0.426808
GO:0050927	positive regulation of positive chemotaxis	15	0.49334	1.22331	0.21875	0.430777
GO:0048703	embryonic viscerocranium morphogenesis	31	0.412542	1.22312	0.160069	0.430962
GO:0008286	insulin receptor signaling pathway	117	0.329378	1.22311	0.105512	0.430697
GO:0090630	activation of GTPase activity	86	0.339731	1.22278	0.10628	0.431232
GO:0001881	receptor recycling	37	0.403762	1.22265	0.169408	0.431279
GO:0060047	heart contraction	212	0.305751	1.22259	0.0769231	0.431103
GO:1901019	regulation of calcium ion transmembrane transporter activity	66	0.351294	1.22255	0.142857	0.430924
GO:0030296	protein tyrosine kinase activator activity	17	0.472986	1.22244	0.193896	0.43091
GO:0060071	Wnt signaling pathway, planar cell polarity pathway	56	0.364045	1.22235	0.137755	0.430832
GO:0120227	acyl-CoA binding	27	0.42355	1.22224	0.160517	0.430812
GO:0032147	activation of protein kinase activity	287	0.292087	1.22135	0.0495868	0.432867
GO:0046058	cAMP metabolic process	40	0.389194	1.22105	0.152753	0.433325
GO:0045540	regulation of cholesterol biosynthetic process	38	0.388665	1.22078	0.174658	0.433717
GO:0015078	proton transmembrane transporter activity	366	0.287067	1.22042	0.0377095	0.434399
GO:1903350	response to dopamine	64	0.35244	1.22031	0.122896	0.43436
GO:0070317	negative regulation of G0 to G1 transition	32	0.411218	1.22024	0.151786	0.434232
GO:1902884	positive regulation of response to oxidative stress	19	0.455238	1.22011	0.204225	0.434292
GO:0090175	regulation of establishment of planar polarity	60	0.35908	1.21952	0.137288	0.435619
GO:0014704	intercalated disc	56	0.365526	1.21949	0.148211	0.435366
GO:0045778	positive regulation of ossification	76	0.346832	1.2193	0.13257	0.435571
GO:0019706	protein-cysteine S-palmitoyltransferase activity	20	0.45645	1.21928	0.204467	0.435309
GO:0046545	development of primary female sexual characteristics	103	0.327594	1.21867	0.104928	0.436561
GO:0008333	endosome to lysosome transport	53	0.37457	1.2186	0.152397	0.436418
GO:0051453	regulation of intracellular pH	70	0.353009	1.21832	0.132997	0.436861
GO:0051721	protein phosphatase 2A binding	38	0.394036	1.21794	0.159132	0.437517
GO:0005767	secondary lysosome	24	0.435709	1.21788	0.190563	0.43736
GO:0001217	DNA-binding transcription repressor activity	195	0.306928	1.21769	0.0729167	0.437562
GO:0032007	negative regulation of TOR signaling	57	0.359062	1.21764	0.144082	0.437397
GO:0051893	regulation of focal adhesion assembly	62	0.355376	1.21764	0.127273	0.43709
GO:0034204	lipid translocation	48	0.379913	1.21762	0.159396	0.436825
GO:1905039	carboxylic acid transmembrane transport	243	0.296071	1.21747	0.0611664	0.436908
GO:0052547	regulation of peptidase activity	311	0.288597	1.21741	0.0560224	0.436755
GO:0051393	alpha-actinin binding	37	0.39511	1.21679	0.168675	0.438031
GO:0042472	inner ear morphogenesis	120	0.323282	1.21663	0.107595	0.438149
GO:0015079	potassium ion transmembrane transporter activity	189	0.305386	1.21631	0.0882353	0.438647
GO:0038092	nodal signaling pathway	20	0.451252	1.21584	0.187726	0.439566
GO:0003873	6-phosphofructo-2-kinase activity	24	0.4336	1.21578	0.190128	0.439408
GO:0006582	melanin metabolic process	22	0.44671	1.21576	0.216312	0.43915
GO:0009743	response to carbohydrate	273	0.295709	1.21571	0.0527859	0.438962
GO:0030135	coated vesicle	275	0.292853	1.21549	0.0573888	0.439225
GO:0046425	regulation of receptor signaling pathway via JAK-STAT	94	0.336037	1.21542	0.113965	0.439112
GO:0001893	maternal placenta development	31	0.409584	1.21538	0.175313	0.43893
GO:0021545	cranial nerve development	65	0.35481	1.21535	0.134228	0.438683
GO:0001840	neural plate development	15	0.491599	1.21535	0.192857	0.438384
GO:0071474	cellular hyperosmotic response	16	0.47623	1.21484	0.19964	0.439465
GO:0008585	female gonad development	100	0.333257	1.21477	0.113782	0.439358
GO:0051047	positive regulation of secretion	307	0.289468	1.21416	0.0497804	0.440673
GO:0008378	galactosyltransferase activity	30	0.404551	1.21357	0.19145	0.441878
GO:1901863	positive regulation of muscle tissue development	74	0.345924	1.2135	0.129693	0.441788
GO:0043195	terminal bouton	95	0.335327	1.21341	0.134831	0.441715
GO:0051924	regulation of calcium ion transport	194	0.304701	1.21325	0.0779412	0.441799
GO:0046325	negative regulation of glucose import	15	0.482269	1.21305	0.22028	0.442035
GO:0042471	ear morphogenesis	137	0.313083	1.21292	0.11146	0.442106
GO:0061383	trabecula morphogenesis	37	0.387664	1.2129	0.182301	0.44183
GO:0003680	minor groove of adenine-thymine-rich DNA binding	15	0.486621	1.21228	0.226168	0.443206
GO:0032580	Golgi cisterna membrane	56	0.359206	1.21228	0.145695	0.442909
GO:0005925	focal adhesion	153	0.308019	1.2121	0.0932722	0.443106
GO:0006949	syncytium formation	55	0.364756	1.21202	0.159213	0.443041
GO:0022029	telencephalon cell migration	62	0.3545	1.21189	0.128926	0.443088
GO:0014047	glutamate secretion	25	0.426815	1.21172	0.196309	0.443211
GO:0017171	serine hydrolase activity	498	0.274826	1.21133	0.0301837	0.443919
GO:0015298	solute:cation antiporter activity	61	0.350505	1.21109	0.150662	0.444222
GO:0017022	myosin binding	65	0.34708	1.21092	0.151515	0.444326
GO:0071900	regulation of protein serine/threonine kinase activity	393	0.281453	1.21073	0.0391892	0.444475
GO:0043506	regulation of JUN kinase activity	85	0.337798	1.2106	0.134454	0.444566
GO:0015651	quaternary ammonium group transmembrane transporter activity	58	0.362129	1.21025	0.16	0.445159
GO:0007028	cytoplasm organization	43	0.386888	1.21013	0.165584	0.445212
GO:0016197	endosomal transport	215	0.301262	1.20999	0.0857143	0.445262
GO:0003012	muscle system process	367	0.284785	1.20999	0.0427099	0.444957
GO:0019707	protein-cysteine S-acyltransferase activity	20	0.45645	1.20978	0.186644	0.445203
GO:0004725	protein tyrosine phosphatase activity	151	0.311524	1.20976	0.104037	0.444945
GO:0030032	lamellipodium assembly	51	0.366355	1.20936	0.176871	0.44573
GO:0060644	mammary gland epithelial cell differentiation	20	0.452502	1.20902	0.195612	0.446329
GO:0015407	ABC-type monosaccharide transporter activity	53	0.363798	1.20901	0.159794	0.446057
GO:0004620	phospholipase activity	114	0.326303	1.20886	0.113452	0.446132
GO:0002102	podosome	32	0.406199	1.20882	0.192446	0.445956
GO:0043407	negative regulation of MAP kinase activity	56	0.359424	1.20836	0.14601	0.44687
GO:0045880	positive regulation of smoothened signaling pathway	52	0.366278	1.20828	0.179739	0.446781
GO:0009913	epidermal cell differentiation	142	0.314316	1.20806	0.108597	0.447059
GO:0030324	lung development	165	0.307466	1.20798	0.103759	0.446964
GO:0015753	D-xylose transmembrane transport	53	0.363798	1.20796	0.148862	0.446726
GO:0016645	oxidoreductase activity, acting on the CH-NH group of donors	85	0.334775	1.20786	0.128244	0.44669
GO:0055070	copper ion homeostasis	24	0.434331	1.20783	0.210332	0.44646
GO:0032233	positive regulation of actin filament bundle assembly	52	0.369467	1.20779	0.154255	0.446265
GO:0005125	cytokine activity	105	0.323426	1.20765	0.113861	0.44631
GO:0044068	modulation by symbiont of host cellular process	37	0.389369	1.20734	0.15807	0.44687
GO:0050709	negative regulation of protein secretion	101	0.330412	1.20721	0.142631	0.446888
GO:0036314	response to sterol	34	0.403575	1.20708	0.179262	0.446937
GO:0006942	regulation of striated muscle contraction	73	0.343362	1.20678	0.135266	0.447396
GO:2000027	regulation of animal organ morphogenesis	219	0.299621	1.20668	0.0720721	0.447346
GO:1904424	regulation of GTP binding	15	0.470561	1.20657	0.204934	0.447335
GO:0042301	phosphate ion binding	15	0.483877	1.20656	0.206349	0.447039
GO:0099601	regulation of neurotransmitter receptor activity	31	0.40724	1.2062	0.166369	0.447723
GO:0001541	ovarian follicle development	58	0.358058	1.20609	0.149915	0.44772
GO:0038066	p38MAPK cascade	37	0.385763	1.20581	0.183246	0.44814
GO:0002790	peptide secretion	462	0.27562	1.2058	0.0223152	0.447868
GO:0046885	regulation of hormone biosynthetic process	35	0.394435	1.2057	0.190801	0.447817
GO:1903169	regulation of calcium ion transmembrane transport	114	0.320772	1.20558	0.109034	0.447851
GO:0050819	negative regulation of coagulation	41	0.383716	1.20537	0.166667	0.448115
GO:0031069	hair follicle morphogenesis	18	0.46286	1.20532	0.197574	0.447959
GO:0015750	pentose transmembrane transport	53	0.363798	1.20511	0.159468	0.448193
GO:0021537	telencephalon development	275	0.290204	1.20476	0.0769231	0.44878
GO:0007214	gamma-aminobutyric acid signaling pathway	23	0.442265	1.20448	0.194396	0.44923
GO:0004497	monooxygenase activity	169	0.30427	1.20414	0.092145	0.449804
GO:0046068	cGMP metabolic process	47	0.37718	1.20391	0.176672	0.450118
GO:0042940	D-amino acid transport	58	0.357006	1.20385	0.166387	0.449988
GO:1901264	carbohydrate derivative transport	135	0.313028	1.20366	0.0933544	0.45019
GO:0010721	negative regulation of cell development	345	0.283276	1.20305	0.0590778	0.451602
GO:0030119	AP-type membrane coat adaptor complex	43	0.379184	1.20265	0.184643	0.452394
GO:1903351	cellular response to dopamine	64	0.35244	1.20262	0.157119	0.452173
GO:0022410	circadian sleep/wake cycle process	33	0.397764	1.20255	0.200364	0.452062
GO:0033619	membrane protein proteolysis	43	0.378929	1.20252	0.201354	0.45185
GO:0045668	negative regulation of osteoblast differentiation	35	0.39534	1.20244	0.176991	0.451757
GO:0071241	cellular response to inorganic substance	200	0.299697	1.20212	0.0882353	0.452343
GO:0008016	regulation of heart contraction	183	0.303666	1.20207	0.103448	0.452154
GO:0033059	cellular pigmentation	43	0.379974	1.20178	0.177554	0.452616
GO:0003279	cardiac septum development	93	0.330357	1.20152	0.142857	0.453034
GO:0021604	cranial nerve structural organization	15	0.487908	1.20096	0.230624	0.454229
GO:0014033	neural crest cell differentiation	102	0.327938	1.20088	0.143519	0.454144
GO:0002478	antigen processing and presentation of exogenous peptide antigen	78	0.338967	1.20066	0.155089	0.454424
GO:0019884	antigen processing and presentation of exogenous antigen	81	0.336496	1.20037	0.137353	0.454904
GO:1903825	organic acid transmembrane transport	243	0.296071	1.20008	0.0893372	0.45539
GO:0007447	imaginal disc pattern formation	21	0.43964	1.19999	0.216549	0.455325
GO:0030414	peptidase inhibitor activity	156	0.3037	1.19981	0.0939908	0.455552
GO:0033225	ATPase-coupled 2-aminoethylphosphonate transporter activity	65	0.347897	1.19971	0.164076	0.455515
GO:0021799	cerebral cortex radially oriented cell migration	30	0.406971	1.19966	0.194585	0.45537
GO:0001779	natural killer cell differentiation	20	0.445726	1.19954	0.209677	0.455389
GO:0009897	external side of plasma membrane	193	0.299428	1.19952	0.0903427	0.455153
GO:0006892	post-Golgi vesicle-mediated transport	118	0.316337	1.19943	0.12126	0.455076
GO:0090102	cochlea development	52	0.362057	1.19849	0.165232	0.457282
GO:0090177	establishment of planar polarity involved in neural tube closure	16	0.470475	1.19811	0.20632	0.45802
GO:0002260	lymphocyte homeostasis	47	0.371424	1.19798	0.17265	0.458069
GO:0030660	Golgi-associated vesicle membrane	88	0.337065	1.19785	0.148265	0.458165
GO:0001655	urogenital system development	350	0.28383	1.1975	0.0737135	0.458806
GO:0021602	cranial nerve morphogenesis	36	0.394884	1.19748	0.200663	0.45857
GO:0002761	regulation of myeloid leukocyte differentiation	75	0.340168	1.19743	0.143082	0.458394
GO:0006911	phagocytosis, engulfment	43	0.379545	1.19721	0.184348	0.458709
GO:0015116	sulfate transmembrane transporter activity	75	0.340951	1.19719	0.16	0.458471
GO:0070293	renal absorption	17	0.466226	1.19712	0.199282	0.458362
GO:0015840	urea transport	68	0.352227	1.19691	0.179245	0.458638
GO:0004553	hydrolase activity, hydrolyzing O-glycosyl compounds	196	0.297512	1.19686	0.0920245	0.458471
GO:0015146	pentose transmembrane transporter activity	53	0.363798	1.19684	0.162116	0.458236
GO:2000727	positive regulation of cardiac muscle cell differentiation	28	0.411474	1.19647	0.217082	0.458913
GO:0030055	cell-substrate junction	170	0.303466	1.19626	0.114855	0.459187
GO:0048710	regulation of astrocyte differentiation	23	0.431429	1.19625	0.207792	0.4589
GO:0090109	regulation of cell-substrate junction assembly	62	0.355376	1.19621	0.154882	0.458724
GO:0017081	chloride channel regulator activity	15	0.476846	1.19619	0.228361	0.458468
GO:0042692	muscle cell differentiation	374	0.279442	1.196	0.0609418	0.458676
GO:0048738	cardiac muscle tissue development	209	0.29706	1.19591	0.0768072	0.458631
GO:1901136	carbohydrate derivative catabolic process	179	0.301503	1.19585	0.1	0.45849
GO:0048704	embryonic skeletal system morphogenesis	124	0.314945	1.19584	0.117465	0.458221
GO:0015614	ABC-type D-xylose transporter activity	53	0.363798	1.19575	0.158076	0.458164
GO:0009994	oocyte differentiation	143	0.306376	1.19529	0.0887218	0.459132
GO:0004984	olfactory receptor activity	238	0.292932	1.19488	0.0835694	0.459916
GO:0005775	vacuolar lumen	142	0.308234	1.19481	0.110764	0.459796
GO:0044706	multi-multicellular organism process	221	0.294869	1.19454	0.0976676	0.460262
GO:0015216	purine nucleotide transmembrane transporter activity	15	0.488846	1.19448	0.23775	0.460104
GO:1901505	carbohydrate derivative transmembrane transporter activity	107	0.323951	1.19427	0.132921	0.460378
GO:0051592	response to calcium ion	117	0.320624	1.19357	0.125	0.462013
GO:0030900	forebrain development	436	0.275495	1.19352	0.0428954	0.461841
GO:1904888	cranial skeletal system development	103	0.322714	1.19352	0.133224	0.461548
GO:0005903	brush border	103	0.320272	1.19339	0.156766	0.461583
GO:0051493	regulation of cytoskeleton organization	478	0.27413	1.19332	0.0424077	0.461468
GO:0046415	urate metabolic process	23	0.424699	1.19331	0.210332	0.461194
GO:2000369	regulation of clathrin-dependent endocytosis	18	0.462094	1.19315	0.227273	0.461327
GO:0046461	neutral lipid catabolic process	32	0.39608	1.19296	0.199623	0.461586
GO:0035222	wing disc pattern formation	17	0.461708	1.19227	0.212654	0.463228
GO:0031345	negative regulation of cell projection organization	167	0.301343	1.19215	0.11811	0.463245
GO:0035108	limb morphogenesis	130	0.311364	1.19201	0.123994	0.463322
GO:0035329	hippo signaling	36	0.392792	1.19166	0.202726	0.463999
GO:0010817	regulation of hormone levels	425	0.274652	1.19163	0.0563758	0.46377
GO:0048639	positive regulation of developmental growth	210	0.294418	1.19151	0.0983607	0.463798
GO:0048592	eye morphogenesis	282	0.285271	1.19139	0.068915	0.463841
GO:0030193	regulation of blood coagulation	60	0.352223	1.19108	0.192118	0.464399
GO:0003777	microtubule motor activity	108	0.324167	1.19075	0.14214	0.46498
GO:0009065	glutamine family amino acid catabolic process	57	0.354878	1.19048	0.181219	0.465402
GO:0042438	melanin biosynthetic process	15	0.478876	1.19045	0.25	0.465179
GO:0048333	mesodermal cell differentiation	42	0.36926	1.19033	0.196891	0.465211
GO:0042745	circadian sleep/wake cycle	36	0.389533	1.19031	0.172598	0.464975
GO:0032274	gonadotropin secretion	19	0.443987	1.1903	0.22807	0.46472
GO:0033280	response to vitamin D	41	0.375467	1.19013	0.187291	0.464861
GO:2001014	regulation of skeletal muscle cell differentiation	19	0.452462	1.1895	0.216998	0.466214
GO:0033646	host intracellular part	22	0.43042	1.18922	0.22087	0.466689
GO:0032965	regulation of collagen biosynthetic process	30	0.40521	1.1891	0.207746	0.466739
GO:0060291	long-term synaptic potentiation	86	0.331013	1.18905	0.165854	0.466591
GO:0035330	regulation of hippo signaling	22	0.432608	1.18895	0.201058	0.466567
GO:0051124	synaptic assembly at neuromuscular junction	50	0.3672	1.18887	0.193493	0.46648
GO:0097178	ruffle assembly	30	0.397576	1.18882	0.210801	0.466324
GO:1900409	positive regulation of cellular response to oxidative stress	16	0.471405	1.18841	0.227106	0.467109
GO:0046464	acylglycerol catabolic process	32	0.39608	1.18841	0.195578	0.466821
GO:0048013	ephrin receptor signaling pathway	66	0.347086	1.18832	0.156928	0.466776
GO:0043656	host intracellular region	22	0.43042	1.1883	0.222423	0.466527
GO:0060350	endochondral bone morphogenesis	34	0.392862	1.18777	0.193388	0.467657
GO:0000145	exocyst	42	0.375234	1.18746	0.202726	0.468199
GO:0050848	regulation of calcium-mediated signaling	81	0.328821	1.18684	0.170854	0.469598
GO:0015148	D-xylose transmembrane transporter activity	53	0.363798	1.1866	0.19322	0.469956
GO:0001919	regulation of receptor recycling	26	0.411513	1.1866	0.221254	0.469665
GO:1903209	positive regulation of oxidative stress-induced cell death	16	0.471405	1.18645	0.251337	0.469803
GO:0042749	regulation of circadian sleep/wake cycle	29	0.406902	1.18634	0.206081	0.469807
GO:0106056	regulation of calcineurin-mediated signaling	31	0.396123	1.18625	0.196113	0.469775
GO:0070884	regulation of calcineurin-NFAT signaling cascade	31	0.396123	1.18619	0.210963	0.469643
GO:0055012	ventricular cardiac muscle cell differentiation	16	0.472574	1.18598	0.244973	0.469889
GO:0016114	terpenoid biosynthetic process	66	0.344295	1.18564	0.161716	0.470551
GO:0051015	actin filament binding	165	0.297382	1.18563	0.12098	0.470274
GO:0018345	protein palmitoylation	22	0.434427	1.18557	0.242647	0.470141
GO:0002690	positive regulation of leukocyte chemotaxis	35	0.391064	1.18538	0.193669	0.470379
GO:0007623	circadian rhythm	222	0.291699	1.18507	0.101056	0.47096
GO:0030201	heparan sulfate proteoglycan metabolic process	32	0.394287	1.185	0.231156	0.470833
GO:0016868	intramolecular transferase activity, phosphotransferases	34	0.391305	1.18491	0.208929	0.470771
GO:0033339	pectoral fin development	20	0.44036	1.18466	0.212355	0.471151
GO:1904892	regulation of receptor signaling pathway via STAT	97	0.326365	1.1842	0.133987	0.472121
GO:0019634	organic phosphonate metabolic process	103	0.322382	1.18415	0.149682	0.471968
GO:0046834	lipid phosphorylation	95	0.325447	1.18405	0.159734	0.471942
GO:0072080	nephron tubule development	82	0.330747	1.18368	0.177924	0.472664
GO:0045862	positive regulation of proteolysis	322	0.280357	1.18366	0.0835735	0.472426
GO:0030262	apoptotic nuclear changes	31	0.400026	1.18293	0.204082	0.474151
GO:0006813	potassium ion transport	282	0.284323	1.18288	0.0784593	0.473992
GO:0033223	2-aminoethylphosphonate transport	65	0.347897	1.18277	0.169408	0.47398
GO:0006882	cellular zinc ion homeostasis	27	0.40873	1.18271	0.21157	0.473829
GO:0051403	stress-activated MAPK cascade	245	0.290386	1.18271	0.0989957	0.473546
GO:0030165	PDZ domain binding	92	0.325508	1.18258	0.156452	0.47358
GO:0034702	ion channel complex	244	0.286181	1.1825	0.0988201	0.473487
GO:0015175	neutral amino acid transmembrane transporter activity	138	0.307844	1.18225	0.135725	0.473876
GO:1904398	positive regulation of neuromuscular junction development	15	0.476414	1.18223	0.25045	0.473664
GO:0035250	UDP-galactosyltransferase activity	24	0.423236	1.18191	0.227036	0.474242
GO:1905331	negative regulation of morphogenesis of an epithelium	15	0.476442	1.18182	0.231041	0.474187
GO:0106118	regulation of sterol biosynthetic process	39	0.37921	1.18179	0.197635	0.473989
GO:0051497	negative regulation of stress fiber assembly	19	0.448552	1.18173	0.239332	0.47387
GO:0006560	proline metabolic process	31	0.399994	1.18171	0.207254	0.473619
GO:0048635	negative regulation of muscle organ development	61	0.348363	1.18169	0.170692	0.47337
GO:0030426	growth cone	185	0.295732	1.18148	0.110945	0.473678
GO:0042277	peptide binding	224	0.290479	1.18113	0.100147	0.474372
GO:0016814	hydrolase activity, acting on carbon-nitrogen (but not peptide) bonds, in cyclic amidines	69	0.341986	1.18106	0.169844	0.474268
GO:0032588	trans-Golgi network membrane	71	0.334805	1.17955	0.158598	0.478101
GO:0014855	striated muscle cell proliferation	67	0.344479	1.17955	0.182724	0.477811
GO:0045927	positive regulation of growth	310	0.28211	1.17934	0.0748201	0.478125
GO:0022030	telencephalon glial cell migration	22	0.424594	1.1791	0.241259	0.478518
GO:0042401	cellular biogenic amine biosynthetic process	58	0.348402	1.17866	0.151361	0.479431
GO:0007632	visual behavior	69	0.34137	1.17855	0.170968	0.479487
GO:1900027	regulation of ruffle assembly	25	0.419399	1.17855	0.200342	0.479197
GO:0006564	L-serine biosynthetic process	54	0.355222	1.17852	0.186242	0.478972
GO:0015412	ABC-type molybdate transporter activity	57	0.35566	1.17818	0.196213	0.479625
GO:0048670	regulation of collateral sprouting	32	0.390425	1.17806	0.217839	0.479689
GO:0010664	negative regulation of striated muscle cell apoptotic process	28	0.406624	1.17805	0.220615	0.479425
GO:1902930	regulation of alcohol biosynthetic process	60	0.346404	1.17768	0.190713	0.480176
GO:0045684	positive regulation of epidermis development	18	0.451488	1.17766	0.230072	0.479936
GO:0010829	negative regulation of glucose transmembrane transport	18	0.448234	1.17754	0.243292	0.47999
GO:0060421	positive regulation of heart growth	44	0.370781	1.17754	0.198305	0.479703
GO:1904948	midbrain dopaminergic neuron differentiation	19	0.445035	1.17725	0.225403	0.480205
GO:1904263	positive regulation of TORC1 signaling	18	0.449135	1.17711	0.234637	0.480301
GO:0061045	negative regulation of wound healing	57	0.348993	1.17696	0.173693	0.480418
GO:0046890	regulation of lipid biosynthetic process	154	0.297861	1.17679	0.127496	0.4806
GO:0008272	sulfate transport	76	0.339413	1.17666	0.154374	0.480671
GO:0018108	peptidyl-tyrosine phosphorylation	321	0.277452	1.1764	0.0746479	0.481067
GO:0045807	positive regulation of endocytosis	121	0.317135	1.17623	0.138095	0.481244
GO:0045165	cell fate commitment	409	0.272364	1.17536	0.0654596	0.483307
GO:0035050	embryonic heart tube development	107	0.319915	1.17528	0.150242	0.483235
GO:0035725	sodium ion transmembrane transport	156	0.302683	1.17502	0.133234	0.483672
GO:0048841	regulation of axon extension involved in axon guidance	19	0.449721	1.17498	0.237847	0.483496
GO:2001258	negative regulation of cation channel activity	27	0.400618	1.17478	0.214765	0.483756
GO:1900046	regulation of hemostasis	60	0.352223	1.17423	0.196667	0.484997
GO:0043178	alcohol binding	79	0.335233	1.174	0.185619	0.485353
GO:0072087	renal vesicle development	16	0.455836	1.17335	0.252747	0.486824
GO:0001710	mesodermal cell fate commitment	31	0.395425	1.17321	0.202952	0.486897
GO:0007498	mesoderm development	177	0.294692	1.17313	0.119084	0.486816
GO:0015807	L-amino acid transport	53	0.360283	1.17263	0.212585	0.487967
GO:0005540	hyaluronic acid binding	44	0.371044	1.17238	0.197935	0.488363
GO:0060997	dendritic spine morphogenesis	50	0.355138	1.17221	0.19661	0.488524
GO:0097120	receptor localization to synapse	22	0.424319	1.17121	0.226236	0.491026
GO:0042590	antigen processing and presentation of exogenous peptide antigen via MHC class I	15	0.46927	1.1712	0.281955	0.490734
GO:0060914	heart formation	32	0.39095	1.17095	0.235088	0.491136
GO:0061053	somite development	114	0.312527	1.17077	0.161085	0.491312
GO:0048599	oocyte development	128	0.307001	1.17054	0.150641	0.491673
GO:0001774	microglial cell activation	17	0.455471	1.17041	0.2375	0.491753
GO:0004653	polypeptide N-acetylgalactosaminyltransferase activity	15	0.483285	1.17017	0.262042	0.492101
GO:0046621	negative regulation of organ growth	49	0.358102	1.17008	0.187086	0.492081
GO:0099172	presynapse organization	28	0.402001	1.16992	0.247059	0.492279
GO:1990090	cellular response to nerve growth factor stimulus	62	0.342211	1.16973	0.207705	0.492529
GO:0036465	synaptic vesicle recycling	49	0.360215	1.16971	0.217676	0.492292
GO:0034724	DNA replication-independent nucleosome organization	31	0.394372	1.16961	0.229021	0.492255
GO:0050768	negative regulation of neurogenesis	297	0.278887	1.16958	0.0925926	0.49205
GO:0051339	regulation of lyase activity	41	0.37519	1.16932	0.203125	0.492441
GO:0016298	lipase activity	139	0.306762	1.16926	0.159265	0.492311
GO:0003333	amino acid transmembrane transport	183	0.293631	1.16891	0.117994	0.49305
GO:0008076	voltage-gated potassium channel complex	67	0.336634	1.16886	0.177632	0.492887
GO:0046503	glycerolipid catabolic process	50	0.365149	1.16881	0.232203	0.492722
GO:0005261	cation channel activity	372	0.273857	1.1686	0.090535	0.49299
GO:0050890	cognition	305	0.278185	1.1686	0.083086	0.492717
GO:0010517	regulation of phospholipase activity	53	0.351323	1.16831	0.193825	0.493219
GO:0032482	Rab protein signal transduction	21	0.424861	1.16803	0.244248	0.493664
GO:0009853	photorespiration	18	0.441527	1.16777	0.246454	0.494135
GO:0031929	TOR signaling	130	0.305691	1.16756	0.134707	0.494403
GO:1904062	regulation of cation transmembrane transport	240	0.281606	1.16735	0.116618	0.494706
GO:0030641	regulation of cellular pH	74	0.329595	1.16735	0.178982	0.494412
GO:0010574	regulation of vascular endothelial growth factor production	32	0.395717	1.16729	0.212766	0.4943
GO:0051895	negative regulation of focal adhesion assembly	22	0.438938	1.16708	0.238342	0.494575
GO:0072001	renal system development	301	0.276678	1.16704	0.0891089	0.494381
GO:0060541	respiratory system development	251	0.284555	1.16686	0.0917293	0.49456
GO:0035069	larval midgut histolysis	20	0.439333	1.16685	0.258123	0.494309
GO:0045921	positive regulation of exocytosis	62	0.338145	1.16685	0.193012	0.494028
GO:0046875	ephrin receptor binding	31	0.396032	1.16682	0.225352	0.493813
GO:0072132	mesenchyme morphogenesis	41	0.368996	1.16664	0.206186	0.494015
GO:1901224	positive regulation of NIK/NF-kappaB signaling	41	0.367033	1.16627	0.212947	0.494853
GO:0021801	cerebral cortex radial glia-guided migration	22	0.424594	1.16618	0.23339	0.494786
GO:0050906	detection of stimulus involved in sensory perception	78	0.329931	1.16604	0.186667	0.494905
GO:0021546	rhombomere development	16	0.459147	1.16594	0.259328	0.494893
GO:0035259	glucocorticoid receptor binding	17	0.453097	1.1658	0.268953	0.495022
GO:2000725	regulation of cardiac muscle cell differentiation	45	0.368141	1.1655	0.209571	0.49559
GO:0090114	COPII-coated vesicle budding	57	0.347854	1.16544	0.197347	0.495453
GO:0010634	positive regulation of epithelial cell migration	107	0.314895	1.16536	0.169381	0.49539
GO:1901617	organic hydroxy compound biosynthetic process	371	0.274016	1.16531	0.0953039	0.495211
GO:0008343	adult feeding behavior	16	0.447285	1.16513	0.228137	0.495435
GO:0001822	kidney development	260	0.28283	1.16473	0.11544	0.496223
GO:0005385	zinc ion transmembrane transporter activity	23	0.420635	1.1644	0.239544	0.496832
GO:0070717	poly-purine tract binding	21	0.428584	1.16439	0.242105	0.49657
GO:0006182	cGMP biosynthetic process	37	0.38258	1.16439	0.21815	0.496302
GO:0051225	spindle assembly	115	0.30954	1.16435	0.173776	0.496106
GO:0018212	peptidyl-tyrosine modification	324	0.277401	1.16426	0.102962	0.496096
GO:0060412	ventricular septum morphogenesis	35	0.376792	1.16407	0.205674	0.496303
GO:0071560	cellular response to transforming growth factor beta stimulus	207	0.287181	1.16365	0.147147	0.497232
GO:0009582	detection of abiotic stimulus	139	0.302646	1.16347	0.157651	0.49742
GO:0034629	cellular protein-containing complex localization	43	0.367977	1.16335	0.202091	0.497481
GO:0009450	gamma-aminobutyric acid catabolic process	30	0.401106	1.16334	0.238179	0.497234
GO:0072077	renal vesicle morphogenesis	16	0.455836	1.16327	0.255773	0.497112
GO:0030118	clathrin coat	46	0.360471	1.16327	0.227586	0.496829
GO:0035914	skeletal muscle cell differentiation	61	0.341376	1.16301	0.189274	0.497295
GO:0030888	regulation of B cell proliferation	37	0.377677	1.16296	0.220033	0.497147
GO:0009448	gamma-aminobutyric acid metabolic process	31	0.393637	1.16293	0.221071	0.496932
GO:0010771	negative regulation of cell morphogenesis involved in differentiation	86	0.322395	1.16293	0.177524	0.496653
GO:0071559	response to transforming growth factor beta	213	0.2895	1.16283	0.128743	0.49666
GO:0009309	amine biosynthetic process	58	0.348402	1.1626	0.211091	0.496982
GO:0043211	ABC-type carbohydrate transporter activity	54	0.347654	1.16259	0.191597	0.496707
GO:0061005	cell differentiation involved in kidney development	52	0.357173	1.16239	0.199673	0.496975
GO:0055069	zinc ion homeostasis	31	0.394465	1.16234	0.221837	0.496817
GO:0021783	preganglionic parasympathetic fiber development	18	0.448961	1.16226	0.274475	0.496754
GO:0046929	negative regulation of neurotransmitter secretion	18	0.446417	1.16222	0.234973	0.496581
GO:0017151	DEAD/H-box RNA helicase binding	16	0.45554	1.16216	0.256983	0.49648
GO:0007215	glutamate receptor signaling pathway	67	0.337533	1.16197	0.210111	0.496709
GO:0015440	ABC-type peptide transporter activity	58	0.346296	1.16188	0.20678	0.496663
GO:0035371	microtubule plus-end	16	0.464627	1.16169	0.266071	0.496929
GO:0045685	regulation of glial cell differentiation	61	0.346626	1.16153	0.197324	0.497085
GO:0021952	central nervous system projection neuron axonogenesis	23	0.417294	1.16147	0.246575	0.496959
GO:0060055	angiogenesis involved in wound healing	21	0.430662	1.1614	0.248668	0.496847
GO:0002504	antigen processing and presentation of peptide or polysaccharide antigen via MHC class II	69	0.330954	1.16124	0.181219	0.49702
GO:0045123	cellular extravasation	37	0.381304	1.16086	0.230496	0.497765
GO:0030134	COPII-coated ER to Golgi transport vesicle	126	0.304937	1.1606	0.176563	0.498247
GO:0008236	serine-type peptidase activity	494	0.266289	1.16039	0.0844875	0.498529
GO:0030136	clathrin-coated vesicle	128	0.305409	1.1603	0.179128	0.498492
GO:0030430	host cell cytoplasm	15	0.46967	1.16002	0.267035	0.498928
GO:0005496	steroid binding	81	0.324002	1.15989	0.179868	0.499012
GO:0045687	positive regulation of glial cell differentiation	36	0.373194	1.15966	0.223423	0.49939
GO:0019054	modulation by virus of host cellular process	30	0.385981	1.15942	0.249548	0.499758
GO:0034705	potassium channel complex	72	0.332323	1.15936	0.186757	0.499634
GO:0060326	cell chemotaxis	145	0.298589	1.1589	0.14619	0.500695
GO:0010575	positive regulation of vascular endothelial growth factor production	27	0.404911	1.15878	0.252632	0.500744
GO:0021904	dorsal/ventral neural tube patterning	27	0.405561	1.15872	0.238182	0.500631
GO:0030010	establishment of cell polarity	155	0.297706	1.15839	0.156151	0.501283
GO:0015695	organic cation transport	116	0.307884	1.15835	0.182692	0.501098
GO:0043112	receptor metabolic process	148	0.299328	1.15819	0.169304	0.501284
GO:0010256	endomembrane system organization	473	0.266288	1.15813	0.0745257	0.501172
GO:0060562	epithelial tube morphogenesis	472	0.264668	1.15801	0.0758988	0.501198
GO:0051905	establishment of pigment granule localization	18	0.441262	1.15801	0.259058	0.500924
GO:0046578	regulation of Ras protein signal transduction	232	0.282881	1.15787	0.124431	0.500997
GO:0060563	neuroepithelial cell differentiation	64	0.340164	1.15739	0.199301	0.502096
GO:0015631	tubulin binding	442	0.265648	1.15736	0.081225	0.501899
GO:0060324	face development	49	0.355549	1.15736	0.225	0.501628
GO:0070507	regulation of microtubule cytoskeleton organization	187	0.29176	1.15618	0.151286	0.504694
GO:0015514	nitrite efflux transmembrane transporter activity	17	0.44374	1.15576	0.273394	0.505636
GO:0050714	positive regulation of protein secretion	178	0.291023	1.15574	0.134441	0.505378
GO:0030128	clathrin coat of endocytic vesicle	15	0.457054	1.15556	0.259459	0.505626
GO:0021533	cell differentiation in hindbrain	28	0.399461	1.15527	0.241563	0.506143
GO:0042454	ribonucleoside catabolic process	19	0.440734	1.15524	0.264188	0.50594
GO:0090257	regulation of muscle system process	208	0.287822	1.15522	0.163142	0.505703
GO:0003091	renal water homeostasis	17	0.446803	1.15506	0.278276	0.505879
GO:0030214	hyaluronan catabolic process	18	0.433306	1.15499	0.251838	0.505787
GO:0140142	nucleocytoplasmic carrier activity	25	0.406918	1.15476	0.263352	0.506173
GO:0035767	endothelial cell chemotaxis	23	0.42035	1.15466	0.246429	0.506165
GO:0035331	negative regulation of hippo signaling	16	0.453781	1.15449	0.25089	0.506381
GO:0036376	sodium ion export across plasma membrane	18	0.431128	1.15409	0.254937	0.507259
GO:0061003	positive regulation of dendritic spine morphogenesis	21	0.418946	1.15387	0.251748	0.507569
GO:0006900	vesicle budding from membrane	79	0.326797	1.15351	0.202593	0.5083
GO:0030427	site of polarized growth	200	0.287907	1.15319	0.143079	0.508945
GO:0045152	antisigma factor binding	48	0.355264	1.15295	0.208981	0.509327
GO:0006775	fat-soluble vitamin metabolic process	32	0.380951	1.15273	0.215986	0.509655
GO:0030665	clathrin-coated vesicle membrane	70	0.330023	1.15229	0.219388	0.510633
GO:0007176	regulation of epidermal growth factor-activated receptor activity	23	0.41917	1.15225	0.255692	0.510441
GO:0035107	appendage morphogenesis	218	0.281575	1.15174	0.129445	0.511571
GO:0072666	establishment of protein localization to vacuole	73	0.330055	1.15164	0.190939	0.511559
GO:0061180	mammary gland epithelium development	63	0.340092	1.15162	0.214286	0.511311
GO:0005245	voltage-gated calcium channel activity	33	0.389698	1.15139	0.225919	0.511674
GO:1903522	regulation of blood circulation	239	0.28098	1.15138	0.148256	0.511432
GO:0005248	voltage-gated sodium channel activity	40	0.369401	1.15121	0.233857	0.511607
GO:0052126	movement in host environment	150	0.296926	1.15107	0.185065	0.511709
GO:0010543	regulation of platelet activation	18	0.436381	1.15032	0.249558	0.513576
GO:0140358	P-type transmembrane transporter activity	156	0.291914	1.15028	0.153971	0.513413
GO:0055021	regulation of cardiac muscle tissue growth	72	0.331969	1.14999	0.221477	0.513925
GO:0036035	osteoclast development	16	0.459234	1.14954	0.27768	0.5149
GO:0070316	regulation of G0 to G1 transition	35	0.379876	1.14937	0.236273	0.515072
GO:0031214	biomineral tissue development	100	0.313515	1.14932	0.177847	0.514953
GO:0110148	biomineralization	100	0.313515	1.14908	0.174528	0.515398
GO:0007566	embryo implantation	43	0.357848	1.14898	0.238754	0.515395
GO:0033218	amide binding	301	0.274625	1.14897	0.125	0.515123
GO:0045494	photoreceptor cell maintenance	42	0.366153	1.14858	0.22597	0.51593
GO:0071229	cellular response to acid chemical	209	0.285597	1.14843	0.14826	0.516067
GO:0014003	oligodendrocyte development	39	0.3672	1.1481	0.224315	0.516734
GO:0051883	killing of cells in other organism involved in symbiotic interaction	18	0.449622	1.14799	0.278388	0.516731
GO:0097035	regulation of membrane lipid distribution	50	0.352035	1.14795	0.230903	0.516579
GO:0045332	phospholipid translocation	47	0.358891	1.14778	0.224283	0.516771
GO:0004623	phospholipase A2 activity	32	0.384948	1.14771	0.25222	0.516693
GO:0048487	beta-tubulin binding	43	0.359919	1.1476	0.213028	0.516713
GO:0002063	chondrocyte development	21	0.420054	1.14757	0.270221	0.516504
GO:0098876	vesicle-mediated transport to the plasma membrane	116	0.302939	1.14751	0.181538	0.516394
GO:0050672	negative regulation of lymphocyte proliferation	41	0.363487	1.14739	0.239243	0.516456
GO:0051701	biological process involved in interaction with host	237	0.282454	1.14731	0.118519	0.516375
GO:0048754	branching morphogenesis of an epithelial tube	171	0.290465	1.14722	0.16895	0.516344
GO:0046982	protein heterodimerization activity	494	0.261252	1.14722	0.0755968	0.516058
GO:0060173	limb development	169	0.290143	1.14701	0.144144	0.516383
GO:0010959	regulation of metal ion transport	294	0.27681	1.14671	0.138187	0.516902
GO:0008306	associative learning	104	0.31023	1.14638	0.191176	0.517573
GO:0030323	respiratory tube development	168	0.293664	1.14625	0.169231	0.517639
GO:0006936	muscle contraction	286	0.272831	1.14585	0.117564	0.518467
GO:0048017	inositol lipid-mediated signaling	138	0.299629	1.14565	0.164087	0.518753
GO:0032945	negative regulation of mononuclear cell proliferation	41	0.363487	1.14504	0.22813	0.520286
GO:0045023	G0 to G1 transition	35	0.379876	1.14495	0.253597	0.520245
GO:0072310	glomerular epithelial cell development	15	0.457854	1.14477	0.298182	0.520491
GO:0140115	export across plasma membrane	144	0.295249	1.14462	0.172256	0.520636
GO:0097581	lamellipodium organization	71	0.327847	1.14461	0.205255	0.520374
GO:0015415	ATPase-coupled phosphate ion transmembrane transporter activity	61	0.34002	1.14412	0.23339	0.521504
GO:0015662	P-type ion transporter activity	156	0.291914	1.14403	0.166134	0.521483
GO:2000249	regulation of actin cytoskeleton reorganization	21	0.428218	1.14397	0.271758	0.521399
GO:0019915	lipid storage	83	0.324236	1.14388	0.188312	0.521366
GO:0072676	lymphocyte migration	48	0.35343	1.14383	0.234899	0.521207
GO:0045600	positive regulation of fat cell differentiation	54	0.341999	1.1437	0.238411	0.521291
GO:0021988	olfactory lobe development	42	0.357317	1.14308	0.248764	0.522842
GO:0043276	anoikis	24	0.40701	1.14252	0.276106	0.524127
GO:0051056	regulation of small GTPase mediated signal transduction	315	0.272923	1.14234	0.121257	0.524372
GO:0032224	positive regulation of synaptic transmission, cholinergic	16	0.449383	1.14206	0.271583	0.524894
GO:0030173	integral component of Golgi membrane	55	0.337247	1.14186	0.242326	0.525167
GO:0090306	meiotic spindle assembly	18	0.443344	1.14178	0.269725	0.525112
GO:0006885	regulation of pH	86	0.316436	1.14151	0.208599	0.525566
GO:0043281	regulation of cysteine-type endopeptidase activity involved in apoptotic process	183	0.287483	1.14148	0.176012	0.525362
GO:0045746	negative regulation of Notch signaling pathway	47	0.356188	1.14136	0.233276	0.525428
GO:0060191	regulation of lipase activity	64	0.329915	1.14106	0.217463	0.525991
GO:0033002	muscle cell proliferation	173	0.288233	1.1408	0.181543	0.526462
GO:0030672	synaptic vesicle membrane	67	0.326016	1.14058	0.205986	0.526825
GO:0051480	regulation of cytosolic calcium ion concentration	234	0.276752	1.14044	0.162861	0.526934
GO:0030212	hyaluronan metabolic process	34	0.37832	1.13997	0.267857	0.528038
GO:0038061	NIK/NF-kappaB signaling	72	0.324818	1.13997	0.204214	0.527751
GO:0042887	amide transmembrane transporter activity	127	0.299138	1.1399	0.192182	0.527667
GO:0035493	SNARE complex assembly	28	0.389272	1.13974	0.265125	0.527854
GO:0051875	pigment granule localization	20	0.426028	1.13948	0.285714	0.528299
GO:0072488	ammonium transmembrane transport	17	0.447951	1.13928	0.271012	0.528587
GO:0097499	protein localization to non-motile cilium	16	0.442654	1.13906	0.277264	0.528934
GO:0008235	metalloexopeptidase activity	55	0.339715	1.13795	0.226446	0.531855
GO:0008078	mesodermal cell migration	18	0.43192	1.13781	0.284436	0.531985
GO:0033572	transferrin transport	18	0.439093	1.13765	0.293694	0.532148
GO:0006562	proline catabolic process	19	0.42959	1.13754	0.269231	0.532171
GO:0044815	DNA packaging complex	57	0.334899	1.13702	0.250432	0.533382
GO:0030742	GTP-dependent protein binding	16	0.445156	1.13691	0.289908	0.533401
GO:0032780	negative regulation of ATPase activity	21	0.419373	1.13665	0.278777	0.533871
GO:0098743	cell aggregation	84	0.315281	1.13637	0.214286	0.534396
GO:0035909	aorta morphogenesis	21	0.415209	1.13635	0.297012	0.534189
GO:0002456	T cell mediated immunity	35	0.37483	1.13605	0.243945	0.534771
GO:0016709	oxidoreductase activity, acting on paired donors, with incorporation or reduction of molecular oxygen, NAD(P)H as one donor, and incorporation of one atom of oxygen	111	0.30508	1.13572	0.195925	0.535428
GO:0008406	gonad development	253	0.2753	1.13555	0.150646	0.535647
GO:1903018	regulation of glycoprotein metabolic process	42	0.358715	1.1353	0.263717	0.536079
GO:0021879	forebrain neuron differentiation	67	0.326484	1.13525	0.202322	0.535933
GO:0045926	negative regulation of growth	245	0.278635	1.13523	0.164095	0.535726
GO:0010888	negative regulation of lipid storage	19	0.433419	1.13514	0.280822	0.535694
GO:1905360	GTPase complex	22	0.414384	1.1349	0.297597	0.536114
GO:0051656	establishment of organelle localization	443	0.261595	1.13471	0.104457	0.536372
GO:0031623	receptor internalization	72	0.320588	1.13453	0.197161	0.536611
GO:0048193	Golgi vesicle transport	456	0.263545	1.13413	0.125495	0.537467
GO:0010171	body morphogenesis	78	0.317863	1.13379	0.216667	0.538148
GO:1903010	regulation of bone development	24	0.406235	1.13378	0.270318	0.537862
GO:0030282	bone mineralization	81	0.313826	1.13365	0.216529	0.537981
GO:0051470	ectoine transport	55	0.338057	1.13361	0.240418	0.537812
GO:0043153	entrainment of circadian clock by photoperiod	18	0.427088	1.13343	0.300366	0.538057
GO:0015113	nitrite transmembrane transporter activity	17	0.44374	1.13336	0.282374	0.537958
GO:0006308	DNA catabolic process	39	0.365604	1.13301	0.250865	0.538688
GO:0007219	Notch signaling pathway	230	0.277224	1.1325	0.152695	0.539874
GO:0015804	neutral amino acid transport	167	0.288264	1.13231	0.180851	0.540128
GO:0045137	development of primary sexual characteristics	255	0.274463	1.13216	0.154074	0.540288
GO:0002495	antigen processing and presentation of peptide antigen via MHC class II	68	0.32494	1.13208	0.211823	0.540231
GO:0001941	postsynaptic membrane organization	28	0.388811	1.13206	0.264808	0.540004
GO:0031402	sodium ion binding	16	0.448643	1.13189	0.29529	0.540213
GO:0010008	endosome membrane	381	0.26415	1.13176	0.127572	0.540324
GO:1904262	negative regulation of TORC1 signaling	17	0.438674	1.13167	0.27933	0.540327
GO:0001504	neurotransmitter uptake	27	0.386151	1.13151	0.270318	0.540514
GO:0015697	quaternary ammonium group transport	76	0.323297	1.13151	0.222772	0.540228
GO:0071467	cellular response to pH	34	0.372017	1.13139	0.258232	0.540295
GO:0071677	positive regulation of mononuclear cell migration	28	0.397498	1.13134	0.256055	0.540142
GO:0043586	tongue development	24	0.402368	1.1313	0.276817	0.53998
GO:0010522	regulation of calcium ion transport into cytosol	80	0.320635	1.13102	0.235772	0.540476
GO:0048015	phosphatidylinositol-mediated signaling	135	0.298224	1.13097	0.201794	0.540332
GO:0010314	phosphatidylinositol-5-phosphate binding	20	0.425591	1.13085	0.27907	0.540398
GO:0005126	cytokine receptor binding	207	0.279389	1.13082	0.178788	0.540204
GO:0099501	exocytic vesicle membrane	67	0.326016	1.13067	0.236928	0.540346
GO:0030308	negative regulation of cell growth	149	0.294887	1.13061	0.190698	0.540247
GO:0048486	parasympathetic nervous system development	21	0.416592	1.13052	0.288364	0.540209
GO:1905276	regulation of epithelial tube formation	19	0.42602	1.13025	0.293594	0.540755
GO:0048332	mesoderm morphogenesis	101	0.308626	1.12999	0.214863	0.541227
GO:1905037	autophagosome organization	98	0.309906	1.12984	0.198686	0.541404
GO:2000050	regulation of non-canonical Wnt signaling pathway	21	0.414824	1.1294	0.276364	0.542401
GO:0005765	lysosomal membrane	217	0.277019	1.12936	0.174785	0.54223
GO:0006083	acetate metabolic process	41	0.356086	1.12927	0.252669	0.542202
GO:0006359	regulation of transcription by RNA polymerase III	34	0.368246	1.1292	0.264249	0.542143
GO:0033301	cell cycle comprising mitosis without cytokinesis	15	0.450623	1.12915	0.281195	0.541991
GO:0140238	presynaptic endocytosis	40	0.361956	1.12913	0.251282	0.541755
GO:0007200	phospholipase C-activating G protein-coupled receptor signaling pathway	73	0.324106	1.12908	0.222222	0.541622
GO:0007229	integrin-mediated signaling pathway	89	0.313824	1.12904	0.220285	0.541446
GO:0071872	cellular response to epinephrine stimulus	18	0.44211	1.12901	0.297153	0.541235
GO:0055023	positive regulation of cardiac muscle tissue growth	42	0.359443	1.12878	0.24744	0.541632
GO:0015701	bicarbonate transport	21	0.41786	1.12865	0.282609	0.541718
GO:0005834	heterotrimeric G-protein complex	22	0.414384	1.12858	0.268631	0.54165
GO:0015171	amino acid transmembrane transporter activity	212	0.27812	1.12844	0.168375	0.541793
GO:1900047	negative regulation of hemostasis	40	0.356692	1.12838	0.2513	0.541706
GO:0007422	peripheral nervous system development	113	0.303777	1.12831	0.208599	0.541615
GO:0050886	endocrine process	71	0.32455	1.12816	0.222395	0.541763
GO:0033285	ATPase-coupled monocarboxylic acid transmembrane transporter activity	55	0.338057	1.12811	0.23987	0.541642
GO:0051642	centrosome localization	35	0.376241	1.12791	0.259965	0.541959
GO:0048167	regulation of synaptic plasticity	174	0.28677	1.12785	0.200906	0.541848
GO:0035357	peroxisome proliferator activated receptor signaling pathway	18	0.430412	1.12779	0.284229	0.541735
GO:0048659	smooth muscle cell proliferation	119	0.298368	1.12777	0.222395	0.541526
GO:0007606	sensory perception of chemical stimulus	94	0.30994	1.12764	0.223317	0.541623
GO:0006879	cellular iron ion homeostasis	61	0.336608	1.12746	0.251291	0.541862
GO:0031645	negative regulation of nervous system process	20	0.416864	1.12718	0.293073	0.542389
GO:0042303	molting cycle	99	0.305928	1.12651	0.221325	0.544128
GO:0033286	ATPase-coupled ectoine transmembrane transporter activity	55	0.338057	1.12613	0.252508	0.544973
GO:0022843	voltage-gated cation channel activity	115	0.298943	1.12572	0.222764	0.5459
GO:0030195	negative regulation of blood coagulation	40	0.356692	1.12571	0.257785	0.545635
GO:0001573	ganglioside metabolic process	17	0.441417	1.12547	0.294011	0.546064
GO:0055038	recycling endosome membrane	54	0.338829	1.12505	0.254181	0.546987
GO:0070405	ammonium ion binding	55	0.340206	1.12502	0.263069	0.546791
GO:0035255	ionotropic glutamate receptor binding	20	0.41961	1.12469	0.278388	0.547504
GO:0006921	cellular component disassembly involved in execution phase of apoptosis	32	0.376819	1.12461	0.263525	0.547422
GO:0007179	transforming growth factor beta receptor signaling pathway	152	0.289853	1.12459	0.216981	0.547223
GO:0061097	regulation of protein tyrosine kinase activity	92	0.309796	1.12439	0.21521	0.547553
GO:0061326	renal tubule development	102	0.305091	1.12414	0.217391	0.547974
GO:0008589	regulation of smoothened signaling pathway	101	0.307952	1.12411	0.218241	0.547775
GO:0070977	bone maturation	15	0.444396	1.12388	0.320423	0.548162
GO:0097386	glial cell projection	19	0.429591	1.12377	0.287546	0.548217
GO:0046328	regulation of JNK cascade	162	0.285955	1.12372	0.190994	0.548063
GO:0017046	peptide hormone binding	33	0.376577	1.12338	0.280763	0.548801
GO:0042726	flavin-containing compound metabolic process	48	0.343533	1.12332	0.258706	0.548669
GO:0060965	negative regulation of gene silencing by miRNA	15	0.451297	1.12331	0.305118	0.548435
GO:0004000	adenosine deaminase activity	31	0.379972	1.12271	0.273214	0.549966
GO:0032331	negative regulation of chondrocyte differentiation	17	0.447454	1.12251	0.298113	0.550248
GO:0048660	regulation of smooth muscle cell proliferation	116	0.298896	1.12219	0.216966	0.55087
GO:0035637	multicellular organismal signaling	150	0.29045	1.12218	0.206107	0.550638
GO:0016798	hydrolase activity, acting on glycosyl bonds	247	0.274466	1.12195	0.176556	0.551053
GO:0072163	mesonephric epithelium development	88	0.310272	1.12175	0.215232	0.551349
GO:0015459	potassium channel regulator activity	42	0.352112	1.12168	0.286701	0.551281
GO:0007616	long-term memory	44	0.348623	1.12118	0.27069	0.55248
GO:0009583	detection of light stimulus	74	0.317877	1.12117	0.242928	0.5522
GO:1902903	regulation of supramolecular fiber organization	316	0.266242	1.12109	0.145658	0.552171
GO:0016236	macroautophagy	270	0.271538	1.1208	0.180088	0.552772
GO:0046475	glycerophospholipid catabolic process	20	0.412635	1.12052	0.301115	0.553309
GO:0030100	regulation of endocytosis	198	0.280184	1.12041	0.207207	0.553365
GO:0002688	regulation of leukocyte chemotaxis	48	0.346297	1.12026	0.267769	0.553502
GO:0072349	modified amino acid transmembrane transporter activity	37	0.366743	1.12013	0.259136	0.553612
GO:0003382	epithelial cell morphogenesis	42	0.358595	1.12003	0.284965	0.553629
GO:0006655	phosphatidylglycerol biosynthetic process	19	0.419539	1.11987	0.301136	0.553795
GO:0015669	gas transport	18	0.427809	1.11972	0.295652	0.553961
GO:0030662	coated vesicle membrane	188	0.279639	1.11965	0.181138	0.553858
GO:1901021	positive regulation of calcium ion transmembrane transporter activity	31	0.38326	1.11954	0.286713	0.553926
GO:0040001	establishment of mitotic spindle localization	51	0.33694	1.11937	0.25256	0.554153
GO:0033288	ATPase-coupled hydroxyectoine transmembrane transporter activity	55	0.338057	1.1191	0.247191	0.554717
GO:0008483	transaminase activity	41	0.354164	1.11899	0.259259	0.554734
GO:0034755	iron ion transmembrane transport	21	0.411239	1.11881	0.299445	0.554973
GO:0035855	megakaryocyte development	16	0.444778	1.11824	0.292453	0.556425
GO:0032049	cardiolipin biosynthetic process	18	0.420129	1.11805	0.29983	0.556701
GO:1904680	peptide transmembrane transporter activity	80	0.313164	1.118	0.239737	0.556564
GO:0015707	nitrite transport	17	0.44374	1.1179	0.306569	0.55657
GO:0052548	regulation of endopeptidase activity	282	0.273008	1.11769	0.177584	0.556923
GO:0048313	Golgi inheritance	15	0.449043	1.11766	0.291045	0.556718
GO:0043034	costamere	21	0.408609	1.11765	0.293194	0.556451
GO:0042805	actinin binding	41	0.357816	1.11736	0.288809	0.557022
GO:0048488	synaptic vesicle endocytosis	40	0.361956	1.11675	0.300163	0.558552
GO:0035035	histone acetyltransferase binding	30	0.379481	1.11671	0.282456	0.558377
GO:0072164	mesonephric tubule development	88	0.310272	1.11667	0.232899	0.558199
GO:0050829	defense response to Gram-negative bacterium	55	0.33368	1.11632	0.261667	0.558948
GO:0070509	calcium ion import	68	0.321647	1.11523	0.259804	0.561965
GO:1900077	negative regulation of cellular response to insulin stimulus	36	0.360333	1.11518	0.276708	0.561832
GO:0004709	MAP kinase kinase kinase activity	30	0.379157	1.11512	0.283972	0.561749
GO:1902692	regulation of neuroblast proliferation	40	0.353747	1.11507	0.27289	0.561605
GO:0140112	extracellular vesicle biogenesis	18	0.426858	1.11481	0.31694	0.562093
GO:0046661	male sex differentiation	177	0.279138	1.11476	0.197568	0.561948
GO:2000116	regulation of cysteine-type endopeptidase activity	198	0.278556	1.11463	0.201729	0.562027
GO:0018835	carbon phosphorus lyase activity	90	0.304341	1.11462	0.236593	0.561785
GO:1901186	positive regulation of ERBB signaling pathway	47	0.341276	1.1144	0.277211	0.56214
GO:2000726	negative regulation of cardiac muscle cell differentiation	17	0.432746	1.11379	0.316759	0.563679
GO:0060041	retina development in camera-type eye	197	0.277425	1.11377	0.203593	0.563428
GO:0045956	positive regulation of calcium ion-dependent exocytosis	17	0.436336	1.11366	0.318021	0.563471
GO:0070986	left/right axis specification	15	0.443172	1.11358	0.30742	0.563437
GO:0033308	hydroxyectoine transport	55	0.338057	1.1133	0.257143	0.563975
GO:0006954	inflammatory response	450	0.257272	1.11317	0.148704	0.56408
GO:0034381	plasma lipoprotein particle clearance	38	0.360028	1.11279	0.293823	0.564958
GO:0002067	glandular epithelial cell differentiation	55	0.334403	1.11261	0.266223	0.565229
GO:0033173	calcineurin-NFAT signaling cascade	38	0.364018	1.1125	0.28	0.565255
GO:0097720	calcineurin-mediated signaling	39	0.360058	1.11222	0.266667	0.565825
GO:0051926	negative regulation of calcium ion transport	44	0.348289	1.11199	0.291448	0.566207
GO:0009593	detection of chemical stimulus	43	0.349184	1.11194	0.268631	0.566105
GO:0045843	negative regulation of striated muscle tissue development	57	0.330936	1.11185	0.273504	0.566101
GO:0030539	male genitalia development	30	0.373872	1.11166	0.289007	0.566407
GO:0048262	determination of dorsal/ventral asymmetry	24	0.398675	1.11155	0.305944	0.56648
GO:0048259	regulation of receptor-mediated endocytosis	77	0.316505	1.11151	0.27438	0.566316
GO:0007254	JNK cascade	192	0.277111	1.11105	0.204906	0.567425
GO:0030253	protein secretion by the type I secretion system	142	0.28796	1.11089	0.197248	0.567629
GO:0007338	single fertilization	88	0.307425	1.11086	0.250814	0.567442
GO:0070997	neuron death	328	0.261936	1.11043	0.165488	0.568398
GO:0046500	S-adenosylmethionine metabolic process	38	0.353439	1.11038	0.274443	0.568263
[truncated: 5,064 more rows]
