# Supplementary material for: Comparative Intestinal Transcriptomics Reveals Sex-Dependent Physiological Signatures in Mugilogobius chulae and Supports Sex-Aware Stress Evaluation
Source: Animals (Basel). 2026 Jul 9;16(14):2126. doi: 10.3390/ani16142126 (PMC13405927; doi:10.3390/ani16142126)
Supplement: Supplementary file 1 [file animals-16-02126-s001.zip › Table S16.xlsx]

## Sheet: Table S16. Full KEGG-GSEA resul
Table S16. Full KEGG-GSEA results for the pooled male-vs-female comparison
id	name	SIZE	ES	NES	NOM p-val	FDR q-val
KO03010	Ribosome	105	-0.626825	-2.492	0	0
KO03040	Spliceosome	118	-0.563368	-2.25433	0	0
KO00350	Tyrosine metabolism	50	-0.520327	-1.78084	0	0.0333673
KO00020	Citrate cycle (TCA cycle)	36	-0.560475	-1.77849	0.00453515	0.026376
KO01200	Carbon metabolism	140	-0.425723	-1.74242	0	0.0308954
KO00190	Oxidative phosphorylation	115	-0.423048	-1.69714	0	0.0379512
KO03050	Proteasome	48	-0.486165	-1.67777	0	0.0393222
KO05012	Parkinson disease	296	-0.36866	-1.6545	0	0.0447338
KO05332	Graft-versus-host disease	76	-0.418533	-1.58293	0	0.0800987
KO04672	Intestinal immune network for IgA production	73	-0.430703	-1.5775	0.00921659	0.0744716
KO05171	Coronavirus disease - COVID-19	228	-0.352909	-1.53829	0	0.0933443
KO00071	Fatty acid degradation	58	-0.435212	-1.53706	0.00959233	0.086721
KO05320	Autoimmune thyroid disease	98	-0.386386	-1.51397	0.00263852	0.0975228
KO00982	Drug metabolism - cytochrome P450	54	-0.434407	-1.50879	0.0125313	0.0944066
KO05208	Chemical carcinogenesis - reactive oxygen species	231	-0.333899	-1.47446	0	0.117651
KO03410	Base excision repair	40	-0.445682	-1.47187	0.0173536	0.112625
KO04146	Peroxisome	90	-0.38241	-1.46952	0.00542005	0.107755
KO00590	Arachidonic acid metabolism	67	-0.403799	-1.44896	0.0261097	0.120295
KO00620	Pyruvate metabolism	56	-0.41031	-1.44143	0.0250627	0.122197
KO03015	mRNA surveillance pathway	93	-0.380011	-1.43874	0.0160858	0.118523
KO04211	Longevity regulating pathway	118	0.370348	1.39596	0.0128617	0.26272
KO04390	Hippo signaling pathway	189	0.351815	1.41221	0.00300752	0.241519
KO05205	Proteoglycans in cancer	306	0.339327	1.42326	0.00558659	0.23085
KO04270	Vascular smooth muscle contraction	186	0.358611	1.4262	0.00314961	0.237369
KO04142	Lysosome	177	0.355101	1.4279	0.00292826	0.248628
KO04510	Focal adhesion	282	0.349715	1.44979	0.00145349	0.215393
KO04926	Relaxin signaling pathway	165	0.374809	1.47921	0.00446429	0.175629
KO04520	Adherens junction	168	0.38426	1.50047	0	0.15159
KO04350	TGF-beta signaling pathway	126	0.394643	1.5065	0.00642055	0.155069
KO00531	Glycosaminoglycan degradation	23	0.534388	1.50989	0.0379965	0.162706
KO04320	Dorso-ventral axis formation	30	0.516151	1.53775	0.0186757	0.134729
KO02010	ABC transporters	63	0.455673	1.54609	0.0115894	0.135198
KO00900	Terpenoid backbone biosynthesis	21	0.570678	1.58346	0.0180505	0.105121
KO04974	Protein digestion and absorption	154	0.408396	1.58929	0	0.113794
KO00100	Steroid biosynthesis	19	0.60209	1.59824	0.0136286	0.122393
KO04933	AGE-RAGE signaling pathway in diabetic complications	142	0.417607	1.62472	0	0.108092
KO04975	Fat digestion and absorption	55	0.507151	1.69102	0	0.0679349
KO04512	ECM-receptor interaction	129	0.445424	1.71001	0	0.0704915
KO04979	Cholesterol metabolism	82	0.480729	1.7128	0.00161551	0.101891
KO04972	Pancreatic secretion	161	0.463503	1.82534	0	0.0469969
