# Supplementary material for: Comparative Intestinal Transcriptomics Reveals Sex-Dependent Physiological Signatures in Mugilogobius chulae and Supports Sex-Aware Stress Evaluation
Source: Animals (Basel). 2026 Jul 9;16(14):2126. doi: 10.3390/ani16142126 (PMC13405927; doi:10.3390/ani16142126)
Supplement: Supplementary file 1 [file animals-16-02126-s001.zip › Table S17.xlsx]

## Sheet: Table S17. Full GO-GSEA results
Table S17. Full GO-GSEA results for NCF vs NCM
id	name	SIZE	ES	NES	NOM p-val	FDR q-val	Genes
GO:0019199	transmembrane receptor protein kinase activity	90	-0.54792	-2.06664	0	0.122436	MSTRG.25757(--);MSTRG.27230(Ltbp1);M_chul_00055(ACVR2B);M_chul_00885(EGFR);M_chul_01165(ephb3);M_chul_01544(BMPR2);M_chul_01647(Epha3);M_chul_02091(ACVR1);M_chul_02093(ACVR1C);M_chul_03014(nrp1a);M_chul_03446(BMPR1B);M_chul_03459(NTRK2);M_chul_03529(fgfr1a);M_chul_05437(fgfr4);M_chul_05706(fgfr2);M_chul_05715(PTK7);M_chul_05737(ephb4a);M_chul_06218(NRG2);M_chul_06219(NRG2);M_chul_06652(flt4);M_ch…
GO:0015295	solute:proton symporter activity	96	-0.528555	-2.01168	0	0.156963	MSTRG.191(--);MSTRG.39144(Ceacam1);MSTRG.46199(SLC16A9);MSTRG.46816(--);MSTRG.7597(SLC2A8);M_chul_00646(SLC22A13);M_chul_01095(Tcf3);M_chul_02346(SLC2A6);M_chul_02666(mfsd6l);M_chul_03288(SV2C);M_chul_03520(MFSD3);M_chul_03681(SLC2A11);M_chul_03703(SVOP);M_chul_03813(Slc15a4);M_chul_03901(SECISBP2);M_chul_04406(SLC22A5);M_chul_04943(SLC2A9);M_chul_05473(Arhgap24);M_chul_05528(Slc22a5);M_chul_0557…
GO:0060445	branching involved in salivary gland morphogenesis	20	-0.731598	-1.98996	0	0.154256	M_chul_00920(SNAI2);M_chul_03014(nrp1a);M_chul_03529(fgfr1a);M_chul_05706(fgfr2);M_chul_08875(MET);M_chul_09117(Dag1);M_chul_09442(FGF7);M_chul_10389(esrp2);M_chul_13129(BTBD7);M_chul_13560(fgf8a);M_chul_15612(Plxnd1);M_chul_15843(SEMA3C);M_chul_17344(LAMA1);M_chul_18100(NTN4);M_chul_18387(sema3ab);M_chul_20700(LAMA5);M_chul_21268(PLXND1);M_chul_22912(nrp1a);M_chul_23069(Bmp7);M_chul_25230(MET)
GO:0004714	transmembrane receptor protein tyrosine kinase activity	60	-0.558924	-1.96022	0	0.175703	MSTRG.25757(--);M_chul_00885(EGFR);M_chul_01165(ephb3);M_chul_01647(Epha3);M_chul_03014(nrp1a);M_chul_03459(NTRK2);M_chul_03529(fgfr1a);M_chul_05437(fgfr4);M_chul_05706(fgfr2);M_chul_05715(PTK7);M_chul_05737(ephb4a);M_chul_06218(NRG2);M_chul_06219(NRG2);M_chul_06652(flt4);M_chul_06927(kdrl);M_chul_07167(pdgfrb);M_chul_07168(csf1r1);M_chul_08090(ERBB2);M_chul_08875(MET);M_chul_10194(EPHB2);M_chul_…
GO:0032594	protein transport within lipid bilayer	18	-0.754414	-1.95544	0	0.147361	MSTRG.43531(HIP1);MSTRG.43532(HIP1);M_chul_00161(snap47);M_chul_01814(Arhgap44);M_chul_02436(Cacng2);M_chul_02947(rilpl2);M_chul_02948(RILPL1);M_chul_02958(Clip1);M_chul_04905(Tsc2);M_chul_08786(NSG1);M_chul_09680(VPS35);M_chul_10452(RFTN2);M_chul_12027(snap25a);M_chul_12887(Snap23);M_chul_19247(AP3D1);M_chul_22583(scrib);M_chul_22752(scrib);M_chul_22911(ITGB1)
GO:0032292	peripheral nervous system axon ensheathment	22	-0.687722	-1.93934	0	0.159782	M_chul_00592(Myoc);M_chul_02895(CNTNAP1);M_chul_07001(SH3TC2);M_chul_09117(Dag1);M_chul_11967(adgrg6);M_chul_12856(dicer1);M_chul_12857(dicer1);M_chul_12912(mpp5a);M_chul_13352(ARHGEF10);M_chul_14010(Sirt1);M_chul_14322(PPP3R1);M_chul_18234(FA2H);M_chul_19865(pou3f2);M_chul_20118(Adam22);M_chul_20337(pou3f1);M_chul_20631(SKI);M_chul_20633(ski);M_chul_21381(PRX);M_chul_21516(ILK);M_chul_21870(Nf1)…
GO:0060384	innervation	22	-0.693492	-1.92842	0	0.157103	M_chul_00768(en2-a);M_chul_01695(Itga4);M_chul_02225(Nptx1);M_chul_03014(nrp1a);M_chul_06510(SULF1);M_chul_07307(ISL1);M_chul_09302(LRIG2);M_chul_09325(LRIG1);M_chul_09984(Pou4f1);M_chul_13007(fgfr3);M_chul_13997(RET);M_chul_16549(Unc13b);M_chul_16601(Rnf165);M_chul_17149(SLITRK6);M_chul_17366(eng2a);M_chul_18387(sema3ab);M_chul_18452(--);M_chul_18809(Vcam1);M_chul_19747(PRKCA);M_chul_19887(NTRK1…
GO:0036303	lymph vessel morphogenesis	16	-0.735636	-1.92002	0	0.153687	M_chul_04570(Vegfc);M_chul_04903(Pkd1);M_chul_04904(PKD1);M_chul_05102(pkd2);M_chul_06652(flt4);M_chul_07836(wnt5b);M_chul_09352(e2f8);M_chul_12401(PTPN14);M_chul_12444(PROX1);M_chul_16640(ccbe1);M_chul_20572(SOX18);M_chul_20808(mafb);M_chul_20869(hoxc9);M_chul_20892(Acvrl1);M_chul_25390(e2f8);M_chul_25404(Prox2)
GO:0022011	myelination in peripheral nervous system	22	-0.687722	-1.91328	0	0.152479	M_chul_00592(Myoc);M_chul_02895(CNTNAP1);M_chul_07001(SH3TC2);M_chul_09117(Dag1);M_chul_11967(adgrg6);M_chul_12856(dicer1);M_chul_12857(dicer1);M_chul_12912(mpp5a);M_chul_13352(ARHGEF10);M_chul_14010(Sirt1);M_chul_14322(PPP3R1);M_chul_18234(FA2H);M_chul_19865(pou3f2);M_chul_20118(Adam22);M_chul_20337(pou3f1);M_chul_20631(SKI);M_chul_20633(ski);M_chul_21381(PRX);M_chul_21516(ILK);M_chul_21870(Nf1)…
GO:2000257	regulation of protein activation cascade	25	-0.662353	-1.905	0	0.153574	MSTRG.31399(--);M_chul_00594(c8b);M_chul_00595(C8A);M_chul_00804(--);M_chul_01804(ORF4);M_chul_02526(PHB);M_chul_04014(SERPING1);M_chul_08037(CPN1);M_chul_10611(FGA);M_chul_11024(CFI);M_chul_14510(PROS1);M_chul_15508(C5);M_chul_16002(C7);M_chul_16101(c9);M_chul_17171(--);M_chul_20192(C1s);M_chul_20193(C1R);M_chul_21371(c5ar1);M_chul_21946(CFB);M_chul_22718(Cpb2);M_chul_23151(--);M_chul_23493(CFHR…
GO:0007431	salivary gland development	53	-0.562007	-1.89223	0	0.165248	MSTRG.19238(Nr1h3);MSTRG.48253(--);M_chul_00885(EGFR);M_chul_00916(Rb1cc1);M_chul_00920(SNAI2);M_chul_01868(TFCP2L1);M_chul_03014(nrp1a);M_chul_03255(Xbp1);M_chul_03529(fgfr1a);M_chul_03740(Nkx3-1);M_chul_03960(polb);M_chul_04041(NKX-2.5);M_chul_05700(ruvbl2);M_chul_05706(fgfr2);M_chul_06579(med12);M_chul_07963(TCF7L2);M_chul_08214(med24);M_chul_08358(IDH3B);M_chul_08875(MET);M_chul_09117(Dag1);M…
GO:0031526	brush border membrane	54	-0.561188	-1.88365	0	0.169123	MSTRG.27653(slc5a8);MSTRG.43905(CUBN);MSTRG.47844(--);M_chul_00045(Pex19);M_chul_00445(PTH1R);M_chul_00446(PTH1R);M_chul_00505(SLC7A9);M_chul_00701(SLC6A20);M_chul_00821(AQP1);M_chul_02125(LRP2);M_chul_02238(Slc9a3r1);M_chul_02293(AMN);M_chul_03507(Npc1l1);M_chul_03518(TRPM6);M_chul_04173(MTTP);M_chul_04450(GNA12);M_chul_05342(ABCC2);M_chul_05784(PLD2);M_chul_07023(CDHR2);M_chul_07179(SLC34A1);M_…
GO:0030198	extracellular matrix organization	270	-0.439316	-1.88115	0	0.161722	MSTRG.10495(Adam8);MSTRG.19335(GFOD2);MSTRG.19981(MYH11);MSTRG.20572(PLOD3);MSTRG.20573(--);MSTRG.24919(SMOC1);MSTRG.34134(ADAM10);MSTRG.36166(DPT);MSTRG.38075(LUM);MSTRG.40006(Lamb2);MSTRG.40009(Lamb1);MSTRG.40011(LAMB1);MSTRG.43694(Nlrp12);MSTRG.48440(--);MSTRG.4855(--);MSTRG.4902(EFEMP2);MSTRG.4917(EFEMP2);M_chul_00042(vangl2);M_chul_00111(LAMC2);M_chul_00525(lamc1);M_chul_00640(COL6A1);M_chul…
GO:0019840	isoprenoid binding	21	-0.683206	-1.87741	0.00273224	0.155934	M_chul_03049(PGGT1B);M_chul_07550(rbp3);M_chul_07995(cyp26a1);M_chul_08061(rbp4a);M_chul_09923(ALDH1A2);M_chul_09986(cyp27c1);M_chul_11018(cyp26b1);M_chul_11882(Fntb);M_chul_11985(OPN5);M_chul_12340(IGF2R);M_chul_13645(CYP26C1);M_chul_14241(opn4a);M_chul_16426(RBP4);M_chul_16738(rxraa);M_chul_17487(stra6);M_chul_17680(NR2F1);M_chul_18070(crabp1);M_chul_20190(Rbp1);M_chul_21283(rho);M_chul_23151(-…
GO:0061037	negative regulation of cartilage development	21	-0.677	-1.86982	0	0.162008	M_chul_00163(WNT9A);M_chul_00164(--);M_chul_00920(SNAI2);M_chul_01171(FRZB);M_chul_01565(nog);M_chul_01769(FRZB);M_chul_02310(sox9-b);M_chul_03526(RFLNA);M_chul_03940(ADAMTS12);M_chul_08417(GDF5);M_chul_09449(ADAMTS7);M_chul_09955(--);M_chul_10240(MMP2);M_chul_12516(BMP4);M_chul_13737(EFEMP1);M_chul_14574(RARB);M_chul_14925(--);M_chul_18284(PTH);M_chul_20357(ctnnb1);M_chul_20925(ADAMTS7);M_chul_2…
GO:0030449	regulation of complement activation	24	-0.659312	-1.86485	0.00255102	0.160071	MSTRG.31399(--);M_chul_00594(c8b);M_chul_00595(C8A);M_chul_00804(--);M_chul_01804(ORF4);M_chul_02526(PHB);M_chul_04014(SERPING1);M_chul_08037(CPN1);M_chul_11024(CFI);M_chul_14510(PROS1);M_chul_15508(C5);M_chul_16002(C7);M_chul_16101(c9);M_chul_17171(--);M_chul_20192(C1s);M_chul_20193(C1R);M_chul_21371(c5ar1);M_chul_21946(CFB);M_chul_22718(Cpb2);M_chul_23151(--);M_chul_23493(CFHR3);M_chul_23834(F2…
GO:0043062	extracellular structure organization	305	-0.424798	-1.86263	0	0.155394	MSTRG.10495(Adam8);MSTRG.19335(GFOD2);MSTRG.19981(MYH11);MSTRG.20572(PLOD3);MSTRG.20573(--);MSTRG.24919(SMOC1);MSTRG.34134(ADAM10);MSTRG.36166(DPT);MSTRG.37522(SOAT1);MSTRG.38075(LUM);MSTRG.39774(--);MSTRG.40006(Lamb2);MSTRG.40009(Lamb1);MSTRG.40011(LAMB1);MSTRG.43694(Nlrp12);MSTRG.48440(--);MSTRG.4855(--);MSTRG.4902(EFEMP2);MSTRG.4917(EFEMP2);M_chul_00042(vangl2);M_chul_00111(LAMC2);M_chul_00525…
GO:0005201	extracellular matrix structural constituent	77	-0.515788	-1.86134	0	0.148947	MSTRG.38075(LUM);MSTRG.40011(LAMB1);MSTRG.42093(MFAP4);MSTRG.4855(--);MSTRG.4902(EFEMP2);MSTRG.4917(EFEMP2);MSTRG.8256(MFAP4);M_chul_00386(Col11a1);M_chul_00525(lamc1);M_chul_00620(GAD1);M_chul_01076(NCAN);M_chul_01245(COL5A2);M_chul_01749(COL2A1);M_chul_01889(ANOS1);M_chul_01958(COL1A1);M_chul_02389(CSMD1);M_chul_02818(Col11a1);M_chul_03085(COL11A2);M_chul_03395(BCAN);M_chul_04114(Col11a1);M_chu…
GO:0005581	collagen trimer	53	-0.546727	-1.86098	0	0.14177	MSTRG.38075(LUM);MSTRG.4855(--);M_chul_00232(colec12);M_chul_00640(COL6A1);M_chul_01031(Otol1);M_chul_01741(COL6A3);M_chul_02900(C1ql1);M_chul_02902(C1QL2);M_chul_03586(--);M_chul_06134(Gldn);M_chul_07194(--);M_chul_07208(C1QTNF2);M_chul_07691(COL6A3);M_chul_07701(--);M_chul_07864(C1QTNF7);M_chul_08048(vwa2);M_chul_08366(C1ql3);M_chul_08903(C1QL4);M_chul_10750(Col7a1);M_chul_10974(ANKRD46);M_chul…
GO:0003156	regulation of animal organ formation	37	-0.590063	-1.85921	0	0.137459	MSTRG.42041(Robo1);M_chul_00903(WNT3A);M_chul_03022(tbx1);M_chul_03529(fgfr1a);M_chul_04559(hand2);M_chul_05437(fgfr4);M_chul_06510(SULF1);M_chul_07037(FGF2);M_chul_07041(SPRY1);M_chul_07098(AR);M_chul_07307(ISL1);M_chul_09467(EYA1);M_chul_09704(fgf3);M_chul_10297(MESP2);M_chul_10725(rbpj);M_chul_11560(bmp2);M_chul_12516(BMP4);M_chul_12838(six1b);M_chul_13560(fgf8a);M_chul_14134(DKK1);M_chul_1477…
GO:0004181	metallocarboxypeptidase activity	28	-0.623451	-1.85014	0	0.1434	MSTRG.7144(--);M_chul_00231(CLUL1);M_chul_00804(--);M_chul_03457(agtpbp1);M_chul_03510(Aebp1);M_chul_04394(CPZ);M_chul_06513(ARFGEF1);M_chul_07415(Cpxm2);M_chul_08037(CPN1);M_chul_09804(ACE2);M_chul_10273(PEPD);M_chul_10885(CPZ);M_chul_11771(ska2);M_chul_11842(agbl5);M_chul_12982(Cpxm1);M_chul_15779(AEBP1);M_chul_16844(Cpm);M_chul_17622(--);M_chul_17623(CPA1);M_chul_18242(Agbl1);M_chul_19264(Agbl…
GO:0005501	retinoid binding	19	-0.685051	-1.84819	0.00240385	0.139795	M_chul_07550(rbp3);M_chul_07995(cyp26a1);M_chul_08061(rbp4a);M_chul_09923(ALDH1A2);M_chul_09986(cyp27c1);M_chul_11018(cyp26b1);M_chul_11985(OPN5);M_chul_12340(IGF2R);M_chul_13645(CYP26C1);M_chul_14241(opn4a);M_chul_16426(RBP4);M_chul_16738(rxraa);M_chul_17487(stra6);M_chul_17680(NR2F1);M_chul_18070(crabp1);M_chul_20190(Rbp1);M_chul_21283(rho);M_chul_23151(--);M_chul_23640(crabp2)
GO:0014044	Schwann cell development	28	-0.635391	-1.83938	0	0.14797	MSTRG.1970(CDK5);MSTRG.40006(Lamb2);MSTRG.40009(Lamb1);M_chul_00592(Myoc);M_chul_02895(CNTNAP1);M_chul_06579(med12);M_chul_07001(SH3TC2);M_chul_09117(Dag1);M_chul_11967(adgrg6);M_chul_12856(dicer1);M_chul_12857(dicer1);M_chul_12912(mpp5a);M_chul_13191(nkx2.2a);M_chul_13352(ARHGEF10);M_chul_14010(Sirt1);M_chul_14322(PPP3R1);M_chul_18234(FA2H);M_chul_19865(pou3f2);M_chul_20118(Adam22);M_chul_20337(…
GO:0043951	negative regulation of cAMP-mediated signaling	21	-0.663199	-1.83701	0.007109	0.145006	M_chul_00823(crhr2);M_chul_00824(Crhr2);M_chul_01918(pde11a);M_chul_02841(MGRN1);M_chul_03718(ARRDC3);M_chul_05893(UBE2A);M_chul_07114(lpar1-b);M_chul_09544(crtc3);M_chul_10101(PDE3B);M_chul_11081(NPY2R);M_chul_11436(mrap2a);M_chul_12327(mrap2a);M_chul_14256(OPRM1);M_chul_14374(PDE10A);M_chul_18937(PTGER3);M_chul_18976(aplnrb);M_chul_20020(Aplp2);M_chul_21023(OPRL1);M_chul_22317(PDE2A);M_chul_240…
GO:0002089	lens morphogenesis in camera-type eye	29	-0.624625	-1.83556	0	0.141472	M_chul_04245(tdrd7b);M_chul_05375(MEIS1);M_chul_07037(FGF2);M_chul_07079(nectin3);M_chul_07080(--);M_chul_07964(GM2);M_chul_08598(shroom2);M_chul_12444(PROX1);M_chul_12516(BMP4);M_chul_13007(fgfr3);M_chul_13969(pitx3);M_chul_14286(SIX3);M_chul_14928(CITED3);M_chul_15190(--);M_chul_15191(CITED3);M_chul_17340(cryaa);M_chul_17424(HIPK2);M_chul_18719(sox2);M_chul_19312(BCAR3);M_chul_20357(ctnnb1);M_c…
GO:0051119	sugar transmembrane transporter activity	135	-0.463441	-1.83495	0	0.137145	MSTRG.17470(ABCA1);MSTRG.39144(Ceacam1);MSTRG.46816(--);MSTRG.7366(Abcb9);MSTRG.7597(SLC2A8);M_chul_00016(SLCO5A1);M_chul_00115(Abca4);M_chul_00646(SLC22A13);M_chul_00909(abcb8);M_chul_00970(SLC22A23);M_chul_01095(Tcf3);M_chul_01314(ABCC1);M_chul_01864(ABCB11);M_chul_02191(ABCA12);M_chul_02317(ABCA3);M_chul_02346(SLC2A6);M_chul_03288(SV2C);M_chul_03582(ABCA2);M_chul_03681(SLC2A11);M_chul_03703(SV…
GO:0030199	collagen fibril organization	36	-0.580928	-1.83283	0.00290698	0.136163	MSTRG.20572(PLOD3);MSTRG.20573(--);MSTRG.36166(DPT);MSTRG.38075(LUM);MSTRG.4855(--);M_chul_03220(LMX1B);M_chul_03586(--);M_chul_03658(mmp11);M_chul_03995(ADAMTS3);M_chul_06446(Vipas39);M_chul_07213(ATP7A);M_chul_07691(COL6A3);M_chul_09379(vps33b);M_chul_12231(MIA3);M_chul_13048(ADAMTS14);M_chul_13176(COL12A1);M_chul_14084(CDH11);M_chul_14162(CYP1B1);M_chul_14880(col1a2);M_chul_15323(COL5A1);M_chu…
GO:0005355	glucose transmembrane transporter activity	22	-0.654639	-1.82551	0	0.142142	MSTRG.46816(--);MSTRG.7597(SLC2A8);M_chul_02346(SLC2A6);M_chul_04445(SLC5A9);M_chul_08318(slc2a10);M_chul_08361(Slc2a9);M_chul_08628(mfsd4b);M_chul_08685(SLC45A1);M_chul_10876(SLC2A4);M_chul_11606(slc2a12);M_chul_12084(mfsd4a);M_chul_12168(mfsd4b);M_chul_12898(SLC2A2);M_chul_16438(Slc5a1);M_chul_16471(SLC2A13);M_chul_18800(slc5a9);M_chul_20541(SLC2A13);M_chul_21007(Slc2a1);M_chul_21400(SLC5A2);M_…
GO:0031012	extracellular matrix	297	-0.410493	-1.80902	0	0.163437	MSTRG.10495(Adam8);MSTRG.19335(GFOD2);MSTRG.20572(PLOD3);MSTRG.20573(--);MSTRG.24919(SMOC1);MSTRG.27230(Ltbp1);MSTRG.27804(DST);MSTRG.30114(gpc3);MSTRG.33359(Pard3b);MSTRG.35710(Muc2);MSTRG.35712(MUC2);MSTRG.36166(DPT);MSTRG.38075(LUM);MSTRG.40006(Lamb2);MSTRG.40009(Lamb1);MSTRG.40011(LAMB1);MSTRG.47293(--);MSTRG.4855(--);MSTRG.4902(EFEMP2);MSTRG.4917(EFEMP2);MSTRG.5445(rpsa);MSTRG.9628(smc3);M_c…
GO:0048714	positive regulation of oligodendrocyte differentiation	16	-0.694316	-1.80153	0.00243902	0.17092	M_chul_00060(RHEB);M_chul_00667(PRMT5);M_chul_01432(pparg);M_chul_01583(OLIG3);M_chul_02463(CXCR4);M_chul_08357(Ptpra);M_chul_08526(PPARG);M_chul_08678(aspa);M_chul_09117(Dag1);M_chul_10604(TLR2-1);M_chul_11868(HDAC2);M_chul_12588(qkia);M_chul_13191(nkx2.2a);M_chul_19134(GSX2);M_chul_20555(Tp73);M_chul_21247(Mtor)
GO:0010596	negative regulation of endothelial cell migration	34	-0.583925	-1.80028	0.00269542	0.167801	MSTRG.30000(Ptprm);M_chul_01432(pparg);M_chul_01961(HDAC5);M_chul_03404(MEF2C);M_chul_03742(stc);M_chul_04335(Slit2);M_chul_04547(MEF2C);M_chul_05291(ANGPT2);M_chul_05513(Serpinf1);M_chul_05519(Adgrb1);M_chul_07037(FGF2);M_chul_07551(gdf2);M_chul_08409(svbp);M_chul_08526(PPARG);M_chul_08571(ANGPT4);M_chul_09318(ADAMTS9);M_chul_09427(MAP2K5);M_chul_11423(SPRED1);M_chul_11873(THBS1);M_chul_12806(IT…
GO:0007435	salivary gland morphogenesis	46	-0.548067	-1.7982	0	0.166069	MSTRG.19238(Nr1h3);MSTRG.48253(--);M_chul_00885(EGFR);M_chul_00916(Rb1cc1);M_chul_00920(SNAI2);M_chul_03014(nrp1a);M_chul_03529(fgfr1a);M_chul_03740(Nkx3-1);M_chul_03960(polb);M_chul_04041(NKX-2.5);M_chul_05700(ruvbl2);M_chul_05706(fgfr2);M_chul_06579(med12);M_chul_07963(TCF7L2);M_chul_08214(med24);M_chul_08358(IDH3B);M_chul_08875(MET);M_chul_09117(Dag1);M_chul_09442(FGF7);M_chul_10389(esrp2);M_c…
GO:0060317	cardiac epithelial to mesenchymal transition	25	-0.608885	-1.79577	0.0075188	0.165093	MSTRG.18717(ccnb2);MSTRG.27687(--);M_chul_00920(SNAI2);M_chul_01565(nog);M_chul_01569(Tmem100);M_chul_02091(ACVR1);M_chul_04844(PDCD4);M_chul_06399(msxd);M_chul_07041(SPRY1);M_chul_10725(rbpj);M_chul_11560(bmp2);M_chul_11637(TGFB3);M_chul_12205(hey2);M_chul_13560(fgf8a);M_chul_14234(CDH5);M_chul_14246(Rtn4);M_chul_14585(heyl);M_chul_14822(twist1);M_chul_16266(OLFM1);M_chul_18046(wnt2);M_chul_1812…
GO:0005902	microvillus	72	-0.500752	-1.79201	0	0.166647	MSTRG.2589(Cln3);MSTRG.36338(gamt);M_chul_00130(dlg1l);M_chul_01176(AOC2);M_chul_01246(Aoc3);M_chul_01487(ITGAV);M_chul_01642(SLC10A2);M_chul_01689(MSN);M_chul_02028(FSCN1);M_chul_02238(Slc9a3r1);M_chul_02551(Cnp);M_chul_02737(ANKS4B);M_chul_03286(IQGAP1);M_chul_04173(MTTP);M_chul_04235(LRRK2);M_chul_04293(--);M_chul_06508(Grxcr1);M_chul_06564(GRXCR1);M_chul_06704(prom1a);M_chul_06829(SLC26A2);M_…
GO:0060973	cell migration involved in heart development	18	-0.669761	-1.78774	0.00793651	0.169508	M_chul_00920(SNAI2);M_chul_03014(nrp1a);M_chul_03734(cemip2);M_chul_04559(hand2);M_chul_05845(spns2);M_chul_06531(pitx2);M_chul_10297(MESP2);M_chul_12516(BMP4);M_chul_14216(FLRT3);M_chul_14822(twist1);M_chul_15843(SEMA3C);M_chul_15920(tbx5a);M_chul_18271(ndrg4-a);M_chul_19461(tbx20);M_chul_19655(vegfaa);M_chul_19981(bves);M_chul_22912(nrp1a);M_chul_23069(Bmp7)
GO:0072376	protein activation cascade	45	-0.533569	-1.78187	0	0.175433	MSTRG.31399(--);M_chul_00594(c8b);M_chul_00595(C8A);M_chul_00770(--);M_chul_00804(--);M_chul_01723(Tfpi2);M_chul_01804(ORF4);M_chul_01944(--);M_chul_02526(PHB);M_chul_03966(Tpbg);M_chul_04014(SERPING1);M_chul_04361(Fgg);M_chul_06875(F8);M_chul_06936(F10);M_chul_08037(CPN1);M_chul_08287(mvp);M_chul_10611(FGA);M_chul_10613(FGB);M_chul_11024(CFI);M_chul_11061(--);M_chul_13010(CFD);M_chul_13280(colec…
GO:0048286	lung alveolus development	41	-0.550024	-1.77659	0.00266667	0.179672	M_chul_00882(gata6-a);M_chul_01264(gh);M_chul_02191(ABCA12);M_chul_02247(Mapk8ip3);M_chul_02785(NKX2-1);M_chul_05437(fgfr4);M_chul_05706(fgfr2);M_chul_06652(flt4);M_chul_06743(hopx);M_chul_07116(ada);M_chul_07213(ATP7A);M_chul_08056(DBN1);M_chul_08224(ACE);M_chul_09493(DBN1);M_chul_09886(foxf1);M_chul_09931(ATXN1L);M_chul_11608(tcf21);M_chul_11637(TGFB3);M_chul_11639(--);M_chul_12516(BMP4);M_chul…
GO:0004675	transmembrane receptor protein serine/threonine kinase activity	33	-0.571735	-1.7749	0	0.177995	MSTRG.27230(Ltbp1);M_chul_00055(ACVR2B);M_chul_01544(BMPR2);M_chul_02091(ACVR1);M_chul_02093(ACVR1C);M_chul_03446(BMPR1B);M_chul_03459(NTRK2);M_chul_06937(Fgf13);M_chul_08536(Acvr1b);M_chul_10081(Tgfbr2);M_chul_10302(Ntrk3);M_chul_11720(--);M_chul_11721(--);M_chul_11722(--);M_chul_11723(--);M_chul_11724(--);M_chul_14243(Bmpr1a);M_chul_15180(SDC3);M_chul_15597(BMPR1B);M_chul_15900(ANXA6);M_chul_15…
GO:0010633	negative regulation of epithelial cell migration	51	-0.525118	-1.77374	0	0.175718	MSTRG.30000(Ptprm);M_chul_01432(pparg);M_chul_01961(HDAC5);M_chul_03404(MEF2C);M_chul_03742(stc);M_chul_04335(Slit2);M_chul_04547(MEF2C);M_chul_05291(ANGPT2);M_chul_05513(Serpinf1);M_chul_05519(Adgrb1);M_chul_07037(FGF2);M_chul_07551(gdf2);M_chul_08409(svbp);M_chul_08526(PPARG);M_chul_08571(ANGPT4);M_chul_09318(ADAMTS9);M_chul_09427(MAP2K5);M_chul_10158(Pbld1);M_chul_11423(SPRED1);M_chul_11732(PL…
GO:0060840	artery development	82	-0.481894	-1.76905	0	0.179831	MSTRG.27230(Ltbp1);MSTRG.42041(Robo1);M_chul_01032(tal1);M_chul_01565(nog);M_chul_01728(calcrl);M_chul_01848(Dnm2);M_chul_02125(LRP2);M_chul_02463(CXCR4);M_chul_02493(efnb2a);M_chul_02654(SMARCA4);M_chul_02816(Notch3);M_chul_02837(Nprl3);M_chul_03014(nrp1a);M_chul_03022(tbx1);M_chul_03206(KAT6A);M_chul_03740(Nkx3-1);M_chul_03823(PTGER4);M_chul_03824(PTGER4);M_chul_04129(Tab1);M_chul_04395(--);M_c…
GO:0001937	negative regulation of endothelial cell proliferation	28	-0.593465	-1.76155	0.00250627	0.18963	MSTRG.30000(Ptprm);MSTRG.45863(XDH);M_chul_00625(CNMD);M_chul_01432(pparg);M_chul_03404(MEF2C);M_chul_04547(MEF2C);M_chul_04905(Tsc2);M_chul_06510(SULF1);M_chul_06688(TNMD);M_chul_06785(Atoh8);M_chul_07551(gdf2);M_chul_08526(PPARG);M_chul_11584(gja1);M_chul_11873(THBS1);M_chul_12986(SYNJ2BP);M_chul_13370(DLK1);M_chul_15005(krit1);M_chul_17323(STAT1);M_chul_17680(NR2F1);M_chul_17943(SPARC);M_chul_…
GO:0006956	complement activation	31	-0.576006	-1.75375	0	0.199765	MSTRG.31399(--);M_chul_00594(c8b);M_chul_00595(C8A);M_chul_00770(--);M_chul_00804(--);M_chul_01804(ORF4);M_chul_02526(PHB);M_chul_04014(SERPING1);M_chul_08037(CPN1);M_chul_11024(CFI);M_chul_13010(CFD);M_chul_13280(colec11);M_chul_14510(PROS1);M_chul_15399(--);M_chul_15400(C1QTNF9);M_chul_15508(C5);M_chul_16002(C7);M_chul_16101(c9);M_chul_17171(--);M_chul_20192(C1s);M_chul_20193(C1R);M_chul_20448(…
GO:0003272	endocardial cushion formation	18	-0.66707	-1.75075	0.0025641	0.200567	MSTRG.42041(Robo1);M_chul_00920(SNAI2);M_chul_01565(nog);M_chul_01569(Tmem100);M_chul_02091(ACVR1);M_chul_06399(msxd);M_chul_10725(rbpj);M_chul_11637(TGFB3);M_chul_13560(fgf8a);M_chul_14243(Bmpr1a);M_chul_14329(BMP5);M_chul_14585(heyl);M_chul_19461(tbx20);M_chul_20137(Tgfbr2);M_chul_21388(Robo2);M_chul_21505(Robo1);M_chul_22614(TGFBR1);M_chul_23069(Bmp7)
GO:0030318	melanocyte differentiation	23	-0.599345	-1.75074	0.00236967	0.196009	MSTRG.29695(tfap2e);M_chul_00990(--);M_chul_03404(MEF2C);M_chul_04547(MEF2C);M_chul_04729(SOX10);M_chul_05340(HPS6);M_chul_06127(leo1);M_chul_07168(csf1r1);M_chul_08609(MITF);M_chul_09318(ADAMTS9);M_chul_09820(BLOC1S6);M_chul_10370(MYO5A);M_chul_14112(Lrmda);M_chul_17274(ZEB2);M_chul_17275(ZEB2);M_chul_17531(KITLG);M_chul_18366(Adamts20);M_chul_19028(usp13);M_chul_19129(kit);M_chul_19382(foxd3);M…
GO:0048844	artery morphogenesis	57	-0.515362	-1.74855	0.00288184	0.196055	M_chul_01032(tal1);M_chul_01565(nog);M_chul_01728(calcrl);M_chul_02125(LRP2);M_chul_02493(efnb2a);M_chul_02654(SMARCA4);M_chul_02816(Notch3);M_chul_02837(Nprl3);M_chul_03014(nrp1a);M_chul_03022(tbx1);M_chul_03206(KAT6A);M_chul_03823(PTGER4);M_chul_03824(PTGER4);M_chul_04395(--);M_chul_04396(APOB);M_chul_04559(hand2);M_chul_04566(AKT3);M_chul_04585(Hpgd);M_chul_05102(pkd2);M_chul_05714(srf);M_chul…
GO:0006760	folic acid-containing compound metabolic process	38	-0.557319	-1.74745	0	0.194174	M_chul_01486(aad-a);M_chul_02024(SHMT1);M_chul_02942(MTHFD2);M_chul_03364(Dhfr);M_chul_03931(Mthfd2l);M_chul_07129(PFKFB1);M_chul_07723(Gch1);M_chul_07985(MTR);M_chul_08849(aldh1l1);M_chul_08973(GGH);M_chul_08975(GGH);M_chul_09972(--);M_chul_12364(MTHFD1L);M_chul_14533(Atic);M_chul_15025(SHMT2);M_chul_16051(FPGS);M_chul_16405(SARDH);M_chul_17091(gch1);M_chul_17109(SLC19A1);M_chul_17119(GART);M_ch…
GO:0043034	costamere	21	-0.625133	-1.74618	0.00761421	0.192322	M_chul_03298(CMYA5);M_chul_03853(Pgm5);M_chul_05299(VCL);M_chul_06029(des);M_chul_07889(Ank3);M_chul_08416(SDC4);M_chul_09116(TRPC1);M_chul_09117(Dag1);M_chul_11176(Ank2);M_chul_11734(--);M_chul_16034(SPTAN1);M_chul_16120(HOMER1);M_chul_16797(FLNC);M_chul_17092(DMD);M_chul_18721(Fxr1);M_chul_20399(Plec);M_chul_20401(Plec);M_chul_21516(ILK);M_chul_22376(Smpx);M_chul_22384(Smpx);M_chul_22839(TRPC1)
GO:0042910	xenobiotic transmembrane transporter activity	150	-0.433418	-1.74386	0	0.192373	MSTRG.17470(ABCA1);MSTRG.46199(SLC16A9);MSTRG.7366(Abcb9);MSTRG.7597(SLC2A8);M_chul_00115(Abca4);M_chul_00646(SLC22A13);M_chul_00909(abcb8);M_chul_00970(SLC22A23);M_chul_01095(Tcf3);M_chul_01314(ABCC1);M_chul_01623(SLC16A6);M_chul_01864(ABCB11);M_chul_02191(ABCA12);M_chul_02260(slc17a7);M_chul_02317(ABCA3);M_chul_02346(SLC2A6);M_chul_03193(--);M_chul_03288(SV2C);M_chul_03439(MFSD14B);M_chul_03582…
GO:0032963	collagen metabolic process	62	-0.488815	-1.73938	0.00297619	0.197067	MSTRG.20572(PLOD3);MSTRG.20573(--);MSTRG.27230(Ltbp1);M_chul_00579(vim);M_chul_01432(pparg);M_chul_02310(sox9-b);M_chul_02532(Mrc2);M_chul_03385(f2r);M_chul_03634(P2RX7);M_chul_03658(mmp11);M_chul_03939(ITGA2);M_chul_03995(ADAMTS3);M_chul_04078(RAP1A);M_chul_04124(Tmprss6);M_chul_04153(CBX6);M_chul_04663(cygb2);M_chul_05102(pkd2);M_chul_05885(ADORA2B);M_chul_06446(Vipas39);M_chul_07198(PHYKPL);M_…
GO:0004114	3',5'-cyclic-nucleotide phosphodiesterase activity	43	-0.526082	-1.73771	0.00280899	0.19632	MSTRG.17699(krt8);MSTRG.33379(--);M_chul_00261(PDE4D);M_chul_00405(Pde4b);M_chul_01652(PDE3A);M_chul_01693(Pde9a);M_chul_01773(PDE1C);M_chul_01865(Pde9a);M_chul_01918(pde11a);M_chul_01995(PDE6H);M_chul_02283(PDE6G);M_chul_02831(Pde4b);M_chul_03860(PDE4D);M_chul_03921(Tmem8b);M_chul_04458(Pde4b);M_chul_04747(PDE6H);M_chul_04748(PDE6H);M_chul_06831(PDE6A);M_chul_07755(PDE6G);M_chul_08062(PDE6C);M_c…
GO:0001759	organ induction	22	-0.618345	-1.72825	0.00740741	0.211442	MSTRG.42041(Robo1);M_chul_00903(WNT3A);M_chul_03529(fgfr1a);M_chul_05437(fgfr4);M_chul_07037(FGF2);M_chul_07041(SPRY1);M_chul_07098(AR);M_chul_09704(fgf3);M_chul_10297(MESP2);M_chul_10725(rbpj);M_chul_11560(bmp2);M_chul_12516(BMP4);M_chul_12838(six1b);M_chul_13560(fgf8a);M_chul_14134(DKK1);M_chul_14774(gdnf);M_chul_18046(wnt2);M_chul_20357(ctnnb1);M_chul_20538(FRS2);M_chul_20870(hoxc11a);M_chul_2…
GO:0060538	skeletal muscle organ development	169	-0.421971	-1.7276	0	0.208586	MSTRG.1970(CDK5);MSTRG.27221(Sorbs1);M_chul_00346(SKIL);M_chul_00448(Ahsa1);M_chul_00525(lamc1);M_chul_00575(ANKRD1);M_chul_00651(klhl40a);M_chul_00823(crhr2);M_chul_00824(Crhr2);M_chul_00903(WNT3A);M_chul_00990(--);M_chul_01227(gdf-8);M_chul_01414(carm1);M_chul_01761(DDX5);M_chul_01901(BCL9);M_chul_01924(hoxd9a);M_chul_01961(HDAC5);M_chul_02091(ACVR1);M_chul_02128(klhl41a);M_chul_02315(sox8);M_c…
GO:1900027	regulation of ruffle assembly	25	-0.598045	-1.72382	0	0.212286	M_chul_01689(MSN);M_chul_01816(ndel1b);M_chul_03987(KANK1);M_chul_05369(Wdpcp);M_chul_06608(EPS8L2);M_chul_06619(Stap1);M_chul_07883(Plekhm1);M_chul_08207(EPS8L1);M_chul_12827(evl);M_chul_13959(Fam98a);M_chul_15632(coro1ca);M_chul_15643(coro1ca);M_chul_15644(Coro1c);M_chul_15645(--);M_chul_16636(Arhgap24);M_chul_17070(SH3YL1);M_chul_17726(RHOG);M_chul_18302(Carmil2);M_chul_18525(cyfip1);M_chul_18…
GO:0016597	amino acid binding	61	-0.491226	-1.72135	0	0.213136	MSTRG.34297(Aars1);MSTRG.40733(--);MSTRG.7215(CASTOR1);M_chul_00521(VIPR2);M_chul_01883(GLRA2);M_chul_01887(GPR143);M_chul_02024(SHMT1);M_chul_02184(Cps1);M_chul_02591(nags);M_chul_03488(Nos1);M_chul_03719(adgrv1);M_chul_03756(Gfpt1);M_chul_03904(GLDC);M_chul_04584(Glra3);M_chul_04967(Aars2);M_chul_05283(GCLC);M_chul_05642(RARS1);M_chul_06189(Casr);M_chul_06586(Glra4);M_chul_06717(GLRB);M_chul_07…
GO:0090504	epiboly	38	-0.544627	-1.72123	0.00262467	0.209466	MSTRG.10030(FLNA);MSTRG.3616(slc39a10);MSTRG.3617(slc39a10);M_chul_00920(SNAI2);M_chul_01595(dvr1);M_chul_01656(slc39a10);M_chul_05050(FLNA);M_chul_05873(flot2);M_chul_06203(PHLDB2);M_chul_06399(msxd);M_chul_06636(HBEGF);M_chul_07939(chuk);M_chul_08416(SDC4);M_chul_09684(--);M_chul_09827(CD151);M_chul_09828(CD151);M_chul_10528(sox19b);M_chul_11280(Ajuba);M_chul_13169(PTEN);M_chul_14545(PTK2);M_ch…
GO:0046622	positive regulation of organ growth	67	-0.479297	-1.71734	0	0.212919	MSTRG.18849(Wdfy3);M_chul_00564(PARP2);M_chul_00851(Xrn1);M_chul_00882(gata6-a);M_chul_02821(trip10);M_chul_03404(MEF2C);M_chul_03529(fgfr1a);M_chul_03688(ACACB);M_chul_04547(MEF2C);M_chul_05706(fgfr2);M_chul_07037(FGF2);M_chul_07225(nr3c1);M_chul_08045(ADRB1);M_chul_08194(PDPK1);M_chul_08965(Hipk3);M_chul_09630(WDFY3);M_chul_09631(Wdfy3);M_chul_09781(SLC25A4);M_chul_10262(wtip);M_chul_10725(rbpj…
GO:0021801	cerebral cortex radial glia-guided migration	22	-0.613933	-1.71623	0.0078534	0.211635	MSTRG.1970(CDK5);MSTRG.27687(--);MSTRG.40011(LAMB1);M_chul_02639(Cdk5r1);M_chul_04819(Socs7);M_chul_05949(pafah1b1-1);M_chul_10313(BMERB1);M_chul_12344(nr2e1);M_chul_14246(Rtn4);M_chul_14545(PTK2);M_chul_16975(Lamb1);M_chul_17426(RELN);M_chul_19374(LRP8);M_chul_19723(mboat7);M_chul_20357(ctnnb1);M_chul_20458(PTK2);M_chul_22667(Gli3);M_chul_24064(srgap2);M_chul_24509(--);M_chul_24772(foxg1);M_chul…
GO:1902003	regulation of amyloid-beta formation	18	-0.64398	-1.71234	0	0.215926	MSTRG.18307(CHRNA7);M_chul_00819(ROCK1);M_chul_04938(TRAK1);M_chul_09395(CHRNA7);M_chul_10354(GSAP);M_chul_12421(tmed10);M_chul_13516(ROCK2);M_chul_13518(ROCK2);M_chul_16266(OLFM1);M_chul_18008(GSK3A);M_chul_18726(Abca1);M_chul_18773(Abca1);M_chul_19815(CHRNA7);M_chul_21889(epha4-a);M_chul_22206(SORL1);M_chul_23800(CHRNA7);M_chul_24234(app);M_chul_24235(app)
GO:0010862	positive regulation of pathway-restricted SMAD protein phosphorylation	33	-0.541628	-1.71197	0.00791557	0.212996	M_chul_00258(Gdf15);M_chul_01227(gdf-8);M_chul_01595(dvr1);M_chul_02091(ACVR1);M_chul_03377(Bmp3);M_chul_05327(GDF10);M_chul_07220(GDF9);M_chul_07551(gdf2);M_chul_08389(GDF11);M_chul_08417(GDF5);M_chul_10926(RBPMS);M_chul_11380(BMP15);M_chul_11560(bmp2);M_chul_11637(TGFB3);M_chul_12516(BMP4);M_chul_13052(nodal);M_chul_14243(Bmpr1a);M_chul_14329(BMP5);M_chul_14652(gdf6b);M_chul_15029(INHBB);M_chul…
GO:0050654	chondroitin sulfate proteoglycan metabolic process	43	-0.518278	-1.71115	0	0.21131	MSTRG.25812(Chpf);M_chul_00865(impad1);M_chul_02237(XYLT2);M_chul_03395(BCAN);M_chul_03450(Egflam);M_chul_03841(Mamdc2);M_chul_04483(SPOCK3);M_chul_05074(CHSY1);M_chul_07413(Chst15);M_chul_07869(ndnf);M_chul_08703(HYAL1);M_chul_08704(HYAL1);M_chul_08924(B4galt7);M_chul_10092(EXT2);M_chul_10322(XYLT1);M_chul_10659(B3gat3);M_chul_11588(DSE);M_chul_13055(Spock2);M_chul_13248(CHPF);M_chul_13693(B3GAT…
GO:0015562	efflux transmembrane transporter activity	40	-0.522939	-1.71107	0	0.20799	MSTRG.22836(FLVCR2);MSTRG.46199(SLC16A9);MSTRG.47379(--);MSTRG.4855(--);M_chul_00884(NPC1);M_chul_01254(SLC16A3);M_chul_01314(ABCC1);M_chul_03901(SECISBP2);M_chul_05674(SLC37A4);M_chul_06220(SLC22A6);M_chul_06507(slc30a9);M_chul_06739(slc49a3);M_chul_08006(SLC16A3);M_chul_08318(slc2a10);M_chul_09822(SLC30A4);M_chul_10019(slc17a6b);M_chul_11703(slc30a8);M_chul_11781(slc37a2);M_chul_11955(FLVCR1);M…
GO:0005604	basement membrane	96	-0.449562	-1.70572	0	0.214655	MSTRG.24919(SMOC1);MSTRG.27804(DST);MSTRG.40006(Lamb2);MSTRG.40009(Lamb1);MSTRG.40011(LAMB1);MSTRG.4902(EFEMP2);MSTRG.4917(EFEMP2);MSTRG.5445(rpsa);MSTRG.9628(smc3);M_chul_00111(LAMC2);M_chul_00130(dlg1l);M_chul_00525(lamc1);M_chul_00987(Lama3);M_chul_01076(NCAN);M_chul_01122(Itga6);M_chul_01172(RUNX1);M_chul_01878(egfl6);M_chul_02389(CSMD1);M_chul_03191(efna5b);M_chul_03216(Hmcn1);M_chul_03217(H…
GO:0005903	brush border	103	-0.445642	-1.70501	0	0.212646	MSTRG.10030(FLNA);MSTRG.19981(MYH11);MSTRG.27653(slc5a8);MSTRG.43905(CUBN);MSTRG.47844(--);M_chul_00045(Pex19);M_chul_00445(PTH1R);M_chul_00446(PTH1R);M_chul_00505(SLC7A9);M_chul_00701(SLC6A20);M_chul_00821(AQP1);M_chul_01120(RAPGEF4);M_chul_01841(Gipc1);M_chul_02082(ACTN4);M_chul_02125(LRP2);M_chul_02238(Slc9a3r1);M_chul_02262(EPS8L1);M_chul_02293(AMN);M_chul_02337(FLII);M_chul_02737(ANKS4B);M_c…
GO:0022030	telencephalon glial cell migration	22	-0.613933	-1.70219	0.00530504	0.21485	MSTRG.1970(CDK5);MSTRG.27687(--);MSTRG.40011(LAMB1);M_chul_02639(Cdk5r1);M_chul_04819(Socs7);M_chul_05949(pafah1b1-1);M_chul_10313(BMERB1);M_chul_12344(nr2e1);M_chul_14246(Rtn4);M_chul_14545(PTK2);M_chul_16975(Lamb1);M_chul_17426(RELN);M_chul_19374(LRP8);M_chul_19723(mboat7);M_chul_20357(ctnnb1);M_chul_20458(PTK2);M_chul_22667(Gli3);M_chul_24064(srgap2);M_chul_24509(--);M_chul_24772(foxg1);M_chul…
GO:0072337	modified amino acid transport	47	-0.509025	-1.7005	0	0.21473	M_chul_00505(SLC7A9);M_chul_00573(SLC5A7);M_chul_00701(SLC6A20);M_chul_01314(ABCC1);M_chul_01899(SLC5A3);M_chul_02125(LRP2);M_chul_02238(Slc9a3r1);M_chul_02722(SLC5A11);M_chul_04510(slc47a1);M_chul_04512(SLC5A7);M_chul_05283(GCLC);M_chul_06748(Slc7a11);M_chul_06882(CHT1);M_chul_08494(SLC5A7);M_chul_09090(slc5a8);M_chul_09962(SLC7A9);M_chul_10058(SLC5A7);M_chul_10336(INTS13);M_chul_12175(Slc5a6);M…
GO:0014037	Schwann cell differentiation	35	-0.543892	-1.69933	0.00498753	0.213902	MSTRG.1970(CDK5);MSTRG.40006(Lamb2);MSTRG.40009(Lamb1);M_chul_00586(BAG1);M_chul_00592(Myoc);M_chul_02895(CNTNAP1);M_chul_03435(GLE1);M_chul_06579(med12);M_chul_07001(SH3TC2);M_chul_07988(egr2b);M_chul_08476(NAB2);M_chul_09117(Dag1);M_chul_11131(Rela);M_chul_11889(Lama2);M_chul_11967(adgrg6);M_chul_12856(dicer1);M_chul_12857(dicer1);M_chul_12912(mpp5a);M_chul_13191(nkx2.2a);M_chul_13352(ARHGEF10)…
GO:0043949	regulation of cAMP-mediated signaling	41	-0.531037	-1.69747	0.0025641	0.213904	M_chul_00823(crhr2);M_chul_00824(Crhr2);M_chul_01918(pde11a);M_chul_02831(Pde4b);M_chul_02841(MGRN1);M_chul_02851(gper1);M_chul_03488(Nos1);M_chul_03718(ARRDC3);M_chul_03823(PTGER4);M_chul_03824(PTGER4);M_chul_03860(PDE4D);M_chul_05885(ADORA2B);M_chul_05893(UBE2A);M_chul_06124(RXFP2);M_chul_07054(RAPGEF2);M_chul_07114(lpar1-b);M_chul_08045(ADRB1);M_chul_08504(PCK1);M_chul_09544(crtc3);M_chul_1010…
GO:0043537	negative regulation of blood vessel endothelial cell migration	23	-0.597684	-1.69527	0.0025	0.214686	M_chul_01432(pparg);M_chul_01961(HDAC5);M_chul_03404(MEF2C);M_chul_04547(MEF2C);M_chul_05291(ANGPT2);M_chul_07037(FGF2);M_chul_07551(gdf2);M_chul_08526(PPARG);M_chul_08571(ANGPT4);M_chul_09427(MAP2K5);M_chul_11423(SPRED1);M_chul_11873(THBS1);M_chul_12806(ITGB1BP1);M_chul_13883(--);M_chul_15477(AGTR2);M_chul_16665(Klf4);M_chul_19299(TBXA2R);M_chul_19662(MEOX2);M_chul_20005(csnk2b);M_chul_20892(Acv…
GO:0048048	embryonic eye morphogenesis	55	-0.500383	-1.69427	0.00531915	0.213386	M_chul_00042(vangl2);M_chul_00953(foxc1a);M_chul_00975(cdh2);M_chul_01076(NCAN);M_chul_01380(fzd5);M_chul_01938(Sp3);M_chul_02152(--);M_chul_02493(efnb2a);M_chul_02865(axin1);M_chul_03305(znf703);M_chul_03503(Kdm2b);M_chul_03777(tcf7l1a);M_chul_04338(mab21l2);M_chul_06338(RCC1);M_chul_06531(pitx2);M_chul_06909(hs6st2);M_chul_07732(six3);M_chul_08432(Sp1);M_chul_09256(Mfap2);M_chul_09512(FBN1);M_c…
GO:0005272	sodium channel activity	62	-0.480251	-1.69376	0	0.211148	MSTRG.43439(--);M_chul_00642(Scn3a);M_chul_00910(asic1c);M_chul_00911(asic1c);M_chul_01263(scn4ab);M_chul_01360(asic4a);M_chul_01362(asic4a);M_chul_01404(Scn9a);M_chul_01480(Scn2a);M_chul_01715(Asic2);M_chul_01716(asic2);M_chul_01755(asic1b);M_chul_01809(--);M_chul_02084(Scn9a);M_chul_02209(Cacna1h);M_chul_02767(Scn8a);M_chul_02925(asic2);M_chul_04115(Scn9a);M_chul_04957(BCL11A);M_chul_05102(pkd2…
GO:0021675	nerve development	91	-0.453763	-1.68859	0	0.218335	MSTRG.27687(--);MSTRG.45571(AFG3L2);M_chul_00592(Myoc);M_chul_00743(Nrtn);M_chul_00768(en2-a);M_chul_00974(cdh2);M_chul_01682(hoxb1a);M_chul_01683(hoxb2a);M_chul_01684(hoxb3a);M_chul_01695(Itga4);M_chul_01712(plxna3);M_chul_01922(hoxd3a);M_chul_02143(dlx1a);M_chul_02225(Nptx1);M_chul_03014(nrp1a);M_chul_03022(tbx1);M_chul_03529(fgfr1a);M_chul_06394(Pou4f3);M_chul_06510(SULF1);M_chul_06636(HBEGF);…
GO:0003170	heart valve development	42	-0.519877	-1.68593	0.00274725	0.220579	MSTRG.42041(Robo1);M_chul_02091(ACVR1);M_chul_02310(sox9-b);M_chul_02315(sox8);M_chul_03404(MEF2C);M_chul_03689(foxn4);M_chul_03734(cemip2);M_chul_04335(Slit2);M_chul_04547(MEF2C);M_chul_05102(pkd2);M_chul_06531(pitx2);M_chul_06600(Slit3);M_chul_06975(Slit3);M_chul_09318(ADAMTS9);M_chul_10725(rbpj);M_chul_11560(bmp2);M_chul_11606(slc2a12);M_chul_12205(hey2);M_chul_12410(gata4);M_chul_12516(BMP4);…
GO:0035272	exocrine system development	74	-0.467302	-1.68352	0.00578035	0.222916	MSTRG.19238(Nr1h3);MSTRG.48253(--);M_chul_00690(WLS);M_chul_00691(WLS);M_chul_00885(EGFR);M_chul_00916(Rb1cc1);M_chul_00920(SNAI2);M_chul_01868(TFCP2L1);M_chul_01892(Igsf3);M_chul_02310(sox9-b);M_chul_02316(RAB26);M_chul_03014(nrp1a);M_chul_03255(Xbp1);M_chul_03529(fgfr1a);M_chul_03685(pes1);M_chul_03709(sart3);M_chul_03740(Nkx3-1);M_chul_03960(polb);M_chul_04041(NKX-2.5);M_chul_04729(SOX10);M_ch…
GO:0050884	neuromuscular process controlling posture	16	-0.657008	-1.68224	0.00968523	0.222374	M_chul_00914(GBX1);M_chul_01364(PNKD);M_chul_02895(CNTNAP1);M_chul_08316(TCF15);M_chul_08843(TCF15);M_chul_09641(FXN);M_chul_09646(Tmc3);M_chul_09984(Pou4f1);M_chul_17091(gch1);M_chul_17663(HEXA);M_chul_17939(glra1);M_chul_17941(glra1);M_chul_21076(MECP2);M_chul_22218(TMEM150C);M_chul_23442(ATP8A2);M_chul_24562(--)
GO:0043567	regulation of insulin-like growth factor receptor signaling pathway	17	-0.644401	-1.68131	0.00478469	0.221003	MSTRG.2735(Ift88);M_chul_00967(IGFBP1);M_chul_01309(Ift88);M_chul_02169(pou1f1);M_chul_03740(Nkx3-1);M_chul_07098(AR);M_chul_09312(Atxn7);M_chul_09530(CILP);M_chul_11560(bmp2);M_chul_11849(Phip);M_chul_12901(GHSR);M_chul_14329(BMP5);M_chul_15106(Atxn1);M_chul_16937(igfbp2a);M_chul_18088(igf1);M_chul_20885(wnt1);M_chul_22310(inppl1a)
GO:0001936	regulation of endothelial cell proliferation	94	-0.443332	-1.68114	0	0.218427	MSTRG.18924(arnt2);MSTRG.18925(arnt2);MSTRG.19322(CYBA);MSTRG.30000(Ptprm);MSTRG.45863(XDH);M_chul_00625(CNMD);M_chul_01432(pparg);M_chul_01695(Itga4);M_chul_02066(pdcl3);M_chul_02405(Stat3);M_chul_03014(nrp1a);M_chul_03404(MEF2C);M_chul_03506(RICTOR);M_chul_03529(fgfr1a);M_chul_03745(Egr3);M_chul_03746(Egr3);M_chul_04225(Rptor);M_chul_04547(MEF2C);M_chul_04566(AKT3);M_chul_04570(Vegfc);M_chul_04…
GO:0001945	lymph vessel development	24	-0.581013	-1.67867	0.0104167	0.220621	M_chul_02180(heg);M_chul_02493(efnb2a);M_chul_03022(tbx1);M_chul_04570(Vegfc);M_chul_04903(Pkd1);M_chul_04904(PKD1);M_chul_05102(pkd2);M_chul_06652(flt4);M_chul_06968(apln);M_chul_07836(wnt5b);M_chul_09352(e2f8);M_chul_12401(PTPN14);M_chul_12444(PROX1);M_chul_16083(SYK);M_chul_16640(ccbe1);M_chul_17680(NR2F1);M_chul_19127(kdr);M_chul_19704(hdac9b);M_chul_20572(SOX18);M_chul_20808(mafb);M_chul_208…
GO:0001649	osteoblast differentiation	131	-0.422676	-1.67765	0	0.219714	MSTRG.24919(SMOC1);MSTRG.35531(CBFB);MSTRG.46357(ADAR);MSTRG.46550(APC);MSTRG.7831(Ptch1);M_chul_00445(PTH1R);M_chul_00446(PTH1R);M_chul_00592(Myoc);M_chul_00903(WNT3A);M_chul_00920(SNAI2);M_chul_00922(Cebpd);M_chul_01023(Tnn);M_chul_01027(ptch1);M_chul_01565(nog);M_chul_01761(DDX5);M_chul_01961(HDAC5);M_chul_02091(ACVR1);M_chul_02315(sox8);M_chul_02730(axin2);M_chul_02929(PIAS2);M_chul_03377(Bmp…
GO:0090030	regulation of steroid hormone biosynthetic process	17	-0.64795	-1.67731	0.0125945	0.217574	M_chul_01264(gh);M_chul_04723(fdx2);M_chul_06000(igf2);M_chul_07225(nr3c1);M_chul_08404(wnt4a);M_chul_08931(Dgkq);M_chul_08947(rest);M_chul_09641(FXN);M_chul_11560(bmp2);M_chul_14329(BMP5);M_chul_16100(DAB2);M_chul_16131(PDE8B);M_chul_18026(igf2);M_chul_18088(igf1);M_chul_22321(POR);M_chul_22682(Bmp7);M_chul_23863(cyp17a1)
GO:0048713	regulation of oligodendrocyte differentiation	34	-0.540549	-1.67664	0.0127877	0.216018	M_chul_00060(RHEB);M_chul_00667(PRMT5);M_chul_01432(pparg);M_chul_01583(OLIG3);M_chul_02143(dlx1a);M_chul_02144(dlx2a);M_chul_02463(CXCR4);M_chul_05214(id4);M_chul_07963(TCF7L2);M_chul_08357(Ptpra);M_chul_08359(WDR1);M_chul_08526(PPARG);M_chul_08678(aspa);M_chul_09117(Dag1);M_chul_10604(TLR2-1);M_chul_11868(HDAC2);M_chul_11988(Tnfrsf21);M_chul_12209(DUSP10);M_chul_12516(BMP4);M_chul_12588(qkia);M…
GO:0015149	hexose transmembrane transporter activity	25	-0.577087	-1.67595	0.00510204	0.214534	MSTRG.46816(--);MSTRG.7597(SLC2A8);M_chul_02346(SLC2A6);M_chul_04445(SLC5A9);M_chul_05085(MCU);M_chul_08318(slc2a10);M_chul_08361(Slc2a9);M_chul_08628(mfsd4b);M_chul_08685(SLC45A1);M_chul_10876(SLC2A4);M_chul_11606(slc2a12);M_chul_12084(mfsd4a);M_chul_12168(mfsd4b);M_chul_12898(SLC2A2);M_chul_16438(Slc5a1);M_chul_16471(SLC2A13);M_chul_18800(slc5a9);M_chul_20216(M6pr);M_chul_20541(SLC2A13);M_chul_…
GO:0030574	collagen catabolic process	16	-0.63883	-1.67318	0.0166667	0.217333	M_chul_02532(Mrc2);M_chul_03658(mmp11);M_chul_03995(ADAMTS3);M_chul_04124(Tmprss6);M_chul_07198(PHYKPL);M_chul_10000(MMP15);M_chul_10240(MMP2);M_chul_10273(PEPD);M_chul_12729(acat1);M_chul_13048(ADAMTS14);M_chul_14343(COL19A1);M_chul_20223(CTSS);M_chul_20224(Ctsk);M_chul_22911(ITGB1);M_chul_24111(--);M_chul_24708(CTSS)
GO:0002021	response to dietary excess	26	-0.584327	-1.66814	0.0127226	0.224287	MSTRG.36920(oma1);M_chul_00258(Gdf15);M_chul_01160(Tbl1xr1);M_chul_01234(GPR39);M_chul_01432(pparg);M_chul_01595(dvr1);M_chul_02093(ACVR1C);M_chul_03463(rmi1);M_chul_03695(TRPV4);M_chul_03761(ADRB4C);M_chul_05110(ucp2);M_chul_05876(Trpv1);M_chul_07002(adrb2);M_chul_08045(ADRB1);M_chul_08526(PPARG);M_chul_10726(CCKAR);M_chul_10783(PPARGC1A);M_chul_11851(Clic5);M_chul_13584(IDE);M_chul_13612(IDE);M…
GO:0050679	positive regulation of epithelial cell proliferation	142	-0.412389	-1.66465	0	0.228463	MSTRG.18924(arnt2);MSTRG.18925(arnt2);MSTRG.19322(CYBA);MSTRG.27687(--);MSTRG.40011(LAMB1);M_chul_00525(lamc1);M_chul_00885(EGFR);M_chul_00903(WNT3A);M_chul_01565(nog);M_chul_01695(Itga4);M_chul_02066(pdcl3);M_chul_02310(sox9-b);M_chul_02405(Stat3);M_chul_02423(fzd7-a);M_chul_03014(nrp1a);M_chul_03022(tbx1);M_chul_03255(Xbp1);M_chul_03305(znf703);M_chul_03506(RICTOR);M_chul_03529(fgfr1a);M_chul_0…
GO:0007519	skeletal muscle tissue development	154	-0.406835	-1.65976	0	0.235669	MSTRG.1970(CDK5);M_chul_00346(SKIL);M_chul_00448(Ahsa1);M_chul_00525(lamc1);M_chul_00575(ANKRD1);M_chul_00651(klhl40a);M_chul_00823(crhr2);M_chul_00824(Crhr2);M_chul_00903(WNT3A);M_chul_00990(--);M_chul_01227(gdf-8);M_chul_01414(carm1);M_chul_01761(DDX5);M_chul_01901(BCL9);M_chul_01924(hoxd9a);M_chul_01961(HDAC5);M_chul_02091(ACVR1);M_chul_02128(klhl41a);M_chul_02315(sox8);M_chul_03016(--);M_chul…
GO:0033561	regulation of water loss via skin	16	-0.630699	-1.65944	0.0197531	0.233471	M_chul_00805(CLDN1);M_chul_02191(ABCA12);M_chul_03729(CELA2A);M_chul_03911(GAK);M_chul_05714(srf);M_chul_06328(KDF1);M_chul_07663(Grhl3);M_chul_08875(MET);M_chul_11018(cyp26b1);M_chul_12811(GRHL1);M_chul_14915(STMN4);M_chul_16765(CELA2A);M_chul_18557(TP63);M_chul_19981(bves);M_chul_23644(GBA);M_chul_25230(MET)
GO:0006029	proteoglycan metabolic process	82	-0.451942	-1.65834	0.00671141	0.232974	MSTRG.25812(Chpf);M_chul_00625(CNMD);M_chul_00788(HS2ST1);M_chul_00865(impad1);M_chul_01036(EXTL2);M_chul_01330(ext1b);M_chul_01534(chst14);M_chul_02237(XYLT2);M_chul_02857(HS3ST4);M_chul_03395(BCAN);M_chul_03446(BMPR1B);M_chul_03450(Egflam);M_chul_03841(Mamdc2);M_chul_03940(ADAMTS12);M_chul_04483(SPOCK3);M_chul_04916(SGSH);M_chul_05074(CHSY1);M_chul_06510(SULF1);M_chul_06909(hs6st2);M_chul_07173…
GO:0001935	endothelial cell proliferation	111	-0.426431	-1.65769	0	0.231575	MSTRG.18924(arnt2);MSTRG.18925(arnt2);MSTRG.19322(CYBA);MSTRG.30000(Ptprm);MSTRG.45863(XDH);M_chul_00130(dlg1l);M_chul_00625(CNMD);M_chul_01432(pparg);M_chul_01695(Itga4);M_chul_02066(pdcl3);M_chul_02405(Stat3);M_chul_02727(ERN1);M_chul_03014(nrp1a);M_chul_03255(Xbp1);M_chul_03404(MEF2C);M_chul_03414(nr2f1a);M_chul_03506(RICTOR);M_chul_03529(fgfr1a);M_chul_03745(Egr3);M_chul_03746(Egr3);M_chul_04…
GO:1902742	apoptotic process involved in development	45	-0.494293	-1.65753	0.00533333	0.229259	MSTRG.27238(BIRC6);M_chul_00768(en2-a);M_chul_01204(spns1);M_chul_01244(Gulp1);M_chul_01380(fzd5);M_chul_02882(BAX);M_chul_02908(STRADA);M_chul_04319(melk);M_chul_04335(Slit2);M_chul_04559(hand2);M_chul_05082(Lef1);M_chul_05083(Lef1);M_chul_06228(CRYAB);M_chul_06233(CHEK1);M_chul_06600(Slit3);M_chul_06975(Slit3);M_chul_07015(NKX-2.5);M_chul_07143(FBXW11);M_chul_07732(six3);M_chul_08946(B4GALT1);M…
GO:0051216	cartilage development	197	-0.396642	-1.65565	0	0.230169	MSTRG.11846(CLEC4M);MSTRG.19417(sec23a);MSTRG.24526(--);MSTRG.38075(LUM);MSTRG.39732(--);M_chul_00163(WNT9A);M_chul_00164(--);M_chul_00445(PTH1R);M_chul_00446(PTH1R);M_chul_00625(CNMD);M_chul_00865(impad1);M_chul_00920(SNAI2);M_chul_00974(cdh2);M_chul_00975(cdh2);M_chul_01001(--);M_chul_01171(FRZB);M_chul_01172(RUNX1);M_chul_01414(carm1);M_chul_01565(nog);M_chul_01684(hoxb3a);M_chul_01769(FRZB);M…
GO:0042908	xenobiotic transport	227	-0.391343	-1.65363	0	0.231702	MSTRG.27653(slc5a8);MSTRG.33597(Abcc4);MSTRG.4188(NR1I2);MSTRG.46199(SLC16A9);MSTRG.5223(--);MSTRG.5444(slc25a38a);MSTRG.7366(Abcb9);MSTRG.7597(SLC2A8);MSTRG.8562(Stra6l);MSTRG.9363(slc25a38b);M_chul_00115(Abca4);M_chul_00646(SLC22A13);M_chul_00701(SLC6A20);M_chul_00805(CLDN1);M_chul_00821(AQP1);M_chul_00834(Slc6a9);M_chul_00909(abcb8);M_chul_00970(SLC22A23);M_chul_01078(slc25a42);M_chul_01095(Tc…
GO:0008083	growth factor activity	175	-0.401068	-1.65327	0	0.229883	MSTRG.14906(--);MSTRG.20650(FGF14);MSTRG.2590(--);MSTRG.31399(--);MSTRG.4192(--);M_chul_00258(Gdf15);M_chul_00271(--);M_chul_00407(Kank4);M_chul_00677(Artn);M_chul_00738(BMP2);M_chul_00743(Nrtn);M_chul_01038(FGF12);M_chul_01227(gdf-8);M_chul_01595(dvr1);M_chul_01640(INHBB);M_chul_02028(FSCN1);M_chul_02051(PDGFB);M_chul_02298(Fscn2);M_chul_02340(Gfer);M_chul_02567(CLEC3B);M_chul_02751(PDGFA);M_chu…
GO:0010002	cardioblast differentiation	30	-0.559009	-1.65291	0.00574713	0.228141	MSTRG.19238(Nr1h3);M_chul_00882(gata6-a);M_chul_00903(WNT3A);M_chul_00975(cdh2);M_chul_01027(ptch1);M_chul_01056(EEF1AKMT4);M_chul_01332(hoxb5a);M_chul_02813(XAB2);M_chul_04041(NKX-2.5);M_chul_04559(hand2);M_chul_05714(srf);M_chul_07015(NKX-2.5);M_chul_07307(ISL1);M_chul_07917(hoxb5b);M_chul_08947(rest);M_chul_10725(rbpj);M_chul_12410(gata4);M_chul_13560(fgf8a);M_chul_14373(TBXT);M_chul_14717(EVX…
GO:0050650	chondroitin sulfate proteoglycan biosynthetic process	29	-0.548677	-1.65005	0.0078329	0.231588	MSTRG.25812(Chpf);M_chul_02237(XYLT2);M_chul_03395(BCAN);M_chul_05074(CHSY1);M_chul_07413(Chst15);M_chul_08924(B4galt7);M_chul_10092(EXT2);M_chul_10322(XYLT1);M_chul_10659(B3gat3);M_chul_11588(DSE);M_chul_13248(CHPF);M_chul_13693(B3GAT2);M_chul_13998(CSGALNACT2);M_chul_13999(CSGALNACT2);M_chul_14037(CHST3);M_chul_16079(CHSY3);M_chul_18078(Cspg4);M_chul_18088(igf1);M_chul_18524(CHST7);M_chul_18583…
GO:0045229	external encapsulating structure organization	325	-0.374103	-1.64908	0	0.230917	MSTRG.10495(Adam8);MSTRG.19335(GFOD2);MSTRG.19981(MYH11);MSTRG.20572(PLOD3);MSTRG.20573(--);MSTRG.24919(SMOC1);MSTRG.2970(--);MSTRG.34134(ADAM10);MSTRG.36166(DPT);MSTRG.38075(LUM);MSTRG.40006(Lamb2);MSTRG.40009(Lamb1);MSTRG.40011(LAMB1);MSTRG.43694(Nlrp12);MSTRG.45449(--);MSTRG.48440(--);MSTRG.4855(--);MSTRG.4902(EFEMP2);MSTRG.4917(EFEMP2);M_chul_00042(vangl2);M_chul_00111(LAMC2);M_chul_00525(lam…
GO:0048671	negative regulation of collateral sprouting	15	-0.651974	-1.64524	0.0190931	0.235854	M_chul_05397(FSTL4);M_chul_05568(Fstl4);M_chul_06937(Fgf13);M_chul_13684(BCL11A);M_chul_14572(ngly1);M_chul_16390(ULK1);M_chul_16506(IFRD1);M_chul_16507(Ifrd1);M_chul_16508(IFRD1);M_chul_16526(DCC);M_chul_20470(NGLY1);M_chul_21440(Spart);M_chul_21477(Ulk2);M_chul_21889(epha4-a);M_chul_23431(RGMA)
GO:0043198	dendritic shaft	57	-0.483522	-1.6434	0.00285714	0.237019	MSTRG.10030(FLNA);MSTRG.13180(Gria3);MSTRG.18307(CHRNA7);M_chul_01182(--);M_chul_01219(Htr2a);M_chul_01506(HTR2A);M_chul_01685(--);M_chul_01755(asic1b);M_chul_01841(Gipc1);M_chul_01909(GSK3B);M_chul_02182(MAP2);M_chul_02851(gper1);M_chul_03726(LZTS1);M_chul_03872(RTN4RL1);M_chul_04069(ZMYND8);M_chul_04539(GRK3);M_chul_05050(FLNA);M_chul_05399(GRIA1);M_chul_06397(d14);M_chul_06429(fmr1);M_chul_069…
GO:0009396	folic acid-containing compound biosynthetic process	17	-0.619618	-1.64181	0.0123762	0.238039	M_chul_01486(aad-a);M_chul_03364(Dhfr);M_chul_07129(PFKFB1);M_chul_07723(Gch1);M_chul_08849(aldh1l1);M_chul_09972(--);M_chul_12364(MTHFD1L);M_chul_14533(Atic);M_chul_16051(FPGS);M_chul_17091(gch1);M_chul_17119(GART);M_chul_17999(CRY1);M_chul_18458(gch);M_chul_18459(Gch1);M_chul_21005(MTHFR);M_chul_21395(--);M_chul_22795(TYMS)
GO:0060976	coronary vasculature development	63	-0.464406	-1.6413	0	0.237073	MSTRG.27230(Ltbp1);MSTRG.30114(gpc3);MSTRG.42041(Robo1);M_chul_00882(gata6-a);M_chul_01848(Dnm2);M_chul_02125(LRP2);M_chul_02613(Epor);M_chul_02654(SMARCA4);M_chul_02851(gper1);M_chul_03014(nrp1a);M_chul_03022(tbx1);M_chul_03529(fgfr1a);M_chul_04129(Tab1);M_chul_04559(hand2);M_chul_05334(SUFU);M_chul_05464(AP2B1);M_chul_05610(KLF5);M_chul_05706(fgfr2);M_chul_05714(srf);M_chul_05715(PTK7);M_chul_0…
GO:0015144	carbohydrate transmembrane transporter activity	172	-0.401399	-1.64106	0	0.235143	MSTRG.17470(ABCA1);MSTRG.20278(--);MSTRG.29261(Aqp3);MSTRG.30444(--);MSTRG.39144(Ceacam1);MSTRG.46816(--);MSTRG.7366(Abcb9);MSTRG.7597(SLC2A8);MSTRG.8609(--);M_chul_00016(SLCO5A1);M_chul_00115(Abca4);M_chul_00646(SLC22A13);M_chul_00821(AQP1);M_chul_00909(abcb8);M_chul_00970(SLC22A23);M_chul_01095(Tcf3);M_chul_01314(ABCC1);M_chul_01760(smurf2);M_chul_01864(ABCB11);M_chul_02191(ABCA12);M_chul_02317…
GO:0015294	solute:cation symporter activity	182	-0.397947	-1.63521	0	0.244384	MSTRG.15113(--);MSTRG.191(--);MSTRG.19875(SLC6A2);MSTRG.27653(slc5a8);MSTRG.39144(Ceacam1);MSTRG.45449(--);MSTRG.46199(SLC16A9);MSTRG.46816(--);MSTRG.7597(SLC2A8);MSTRG.8609(--);M_chul_00573(SLC5A7);M_chul_00646(SLC22A13);M_chul_00701(SLC6A20);M_chul_00834(Slc6a9);M_chul_01095(Tcf3);M_chul_01642(SLC10A2);M_chul_01665(SLC4A3);M_chul_01899(SLC5A3);M_chul_02179(slc12a8);M_chul_02346(SLC2A6);M_chul_0…
GO:0042166	acetylcholine binding	16	-0.632353	-1.63518	0.0236967	0.242075	MSTRG.18307(CHRNA7);M_chul_04387(CHRNB3);M_chul_07294(slc18a3a);M_chul_09395(CHRNA7);M_chul_10224(CHRNB4);M_chul_10226(CHRNA5);M_chul_10623(CHRNB1);M_chul_11254(ache);M_chul_11629(CHRNA2);M_chul_14042(slc18a3a);M_chul_14152(Chrm3);M_chul_19508(CHRNB2);M_chul_19815(CHRNA7);M_chul_21234(CHRNA4);M_chul_22457(CHRND);M_chul_23800(CHRNA7)
GO:0050770	regulation of axonogenesis	187	-0.390114	-1.63371	0	0.242584	MSTRG.19546(IST1);MSTRG.1970(CDK5);MSTRG.27687(--);MSTRG.29934(MACF1);MSTRG.37145(Lpar3);MSTRG.42041(Robo1);MSTRG.46542(WDR36);M_chul_00060(RHEB);M_chul_00346(SKIL);M_chul_00449(Hcls1);M_chul_00579(vim);M_chul_00793(STK25);M_chul_00903(WNT3A);M_chul_00974(cdh2);M_chul_01021(Tnr);M_chul_01083(STK11);M_chul_01165(ephb3);M_chul_01370(ANAPC2);M_chul_01712(plxna3);M_chul_01808(Sema4d);M_chul_01816(nde…
GO:0070208	protein heterotrimerization	15	-0.666972	-1.63253	0.0171149	0.242275	M_chul_00346(SKIL);M_chul_00640(COL6A1);M_chul_02146(NUP62);M_chul_02596(Wiz);M_chul_05894(PPP2CA);M_chul_07208(C1QTNF2);M_chul_07250(OGT);M_chul_08774(gnb1);M_chul_14880(col1a2);M_chul_16627(Nup54);M_chul_20631(SKI);M_chul_20633(ski);M_chul_22507(Nup58);M_chul_24468(Col6a4);M_chul_25336(COL6A3)
GO:1902991	regulation of amyloid precursor protein catabolic process	19	-0.610761	-1.63243	0.0223881	0.240219	MSTRG.18307(CHRNA7);M_chul_00819(ROCK1);M_chul_00844(HCK);M_chul_04938(TRAK1);M_chul_09395(CHRNA7);M_chul_10354(GSAP);M_chul_12421(tmed10);M_chul_13516(ROCK2);M_chul_13518(ROCK2);M_chul_16266(OLFM1);M_chul_18008(GSK3A);M_chul_18726(Abca1);M_chul_18773(Abca1);M_chul_19815(CHRNA7);M_chul_21889(epha4-a);M_chul_22206(SORL1);M_chul_23800(CHRNA7);M_chul_24234(app);M_chul_24235(app)
GO:0060393	regulation of pathway-restricted SMAD protein phosphorylation	43	-0.501487	-1.62692	0.00540541	0.249247	MSTRG.15271(--);M_chul_00258(Gdf15);M_chul_01227(gdf-8);M_chul_01565(nog);M_chul_01595(dvr1);M_chul_02091(ACVR1);M_chul_03255(Xbp1);M_chul_03377(Bmp3);M_chul_05221(LDLRAD4);M_chul_05327(GDF10);M_chul_07220(GDF9);M_chul_07551(gdf2);M_chul_07710(SNX25);M_chul_08389(GDF11);M_chul_08417(GDF5);M_chul_10158(Pbld1);M_chul_10926(RBPMS);M_chul_11380(BMP15);M_chul_11560(bmp2);M_chul_11637(TGFB3);M_chul_125…
GO:1904748	regulation of apoptotic process involved in development	20	-0.590861	-1.62641	0.0131234	0.247952	MSTRG.27238(BIRC6);M_chul_01204(spns1);M_chul_01244(Gulp1);M_chul_02882(BAX);M_chul_02908(STRADA);M_chul_04319(melk);M_chul_07143(FBXW11);M_chul_08946(B4GALT1);M_chul_11259(PIK3C3);M_chul_13719(pax2-a);M_chul_13721(pax2-a);M_chul_15719(Pax8);M_chul_15933(nipblb);M_chul_17128(atg13);M_chul_18128(Tgfbr3);M_chul_18237(wt1);M_chul_19598(apaf1);M_chul_20198(Tnfrsf14);M_chul_21477(Ulk2);M_chul_23069(Bm…
GO:0032331	negative regulation of chondrocyte differentiation	17	-0.624957	-1.62559	0.0233645	0.247183	M_chul_00163(WNT9A);M_chul_00164(--);M_chul_00920(SNAI2);M_chul_02310(sox9-b);M_chul_03526(RFLNA);M_chul_03940(ADAMTS12);M_chul_08417(GDF5);M_chul_09449(ADAMTS7);M_chul_09955(--);M_chul_12516(BMP4);M_chul_13737(EFEMP1);M_chul_14574(RARB);M_chul_14925(--);M_chul_18284(PTH);M_chul_20357(ctnnb1);M_chul_20925(ADAMTS7);M_chul_22614(TGFBR1)
GO:0044304	main axon	63	-0.455785	-1.62553	0.00306748	0.245053	MSTRG.14120(--);MSTRG.18307(CHRNA7);MSTRG.42041(Robo1);M_chul_00017(Kcnq3);M_chul_00130(dlg1l);M_chul_00158(GJC1);M_chul_00592(Myoc);M_chul_00823(crhr2);M_chul_00824(Crhr2);M_chul_02182(MAP2);M_chul_02247(Mapk8ip3);M_chul_02895(CNTNAP1);M_chul_03101(TUBB4B);M_chul_03126(ADORA2A);M_chul_06083(TIAM1);M_chul_06236(--);M_chul_07145(Spock1);M_chul_07889(Ank3);M_chul_07907(myo1d);M_chul_08517(KCNAB1);M…
GO:0071577	zinc ion transmembrane transport	26	-0.549834	-1.62127	0.0025641	0.251783	MSTRG.3616(slc39a10);MSTRG.3617(slc39a10);MSTRG.48872(PIK3C2A);MSTRG.7040(slc39a1);M_chul_00321(SLC39A6);M_chul_01656(slc39a10);M_chul_06507(slc30a9);M_chul_08484(SLC11A2);M_chul_09436(slc39a1);M_chul_09594(slc39a14);M_chul_09596(slc39a14);M_chul_09821(--);M_chul_09822(SLC30A4);M_chul_10022(slc39a13);M_chul_11703(slc30a8);M_chul_12290(SLC30A1);M_chul_13687(slc30a5);M_chul_14251(slc30a6);M_chul_14…
GO:0005160	transforming growth factor beta receptor binding	43	-0.489754	-1.62122	0.00819672	0.249571	MSTRG.15271(--);MSTRG.48624(SNX6);M_chul_00258(Gdf15);M_chul_01227(gdf-8);M_chul_01595(dvr1);M_chul_03313(smad2);M_chul_03377(Bmp3);M_chul_05327(GDF10);M_chul_07220(GDF9);M_chul_07551(gdf2);M_chul_07710(SNX25);M_chul_07841(rasl11b);M_chul_08389(GDF11);M_chul_08417(GDF5);M_chul_09430(SMAD3);M_chul_09684(--);M_chul_11182(--);M_chul_11380(BMP15);M_chul_11560(bmp2);M_chul_11637(TGFB3);M_chul_12516(BM…
GO:0060389	pathway-restricted SMAD protein phosphorylation	46	-0.494463	-1.61981	0	0.250052	MSTRG.15271(--);M_chul_00258(Gdf15);M_chul_01227(gdf-8);M_chul_01565(nog);M_chul_01595(dvr1);M_chul_02091(ACVR1);M_chul_03255(Xbp1);M_chul_03377(Bmp3);M_chul_05221(LDLRAD4);M_chul_05327(GDF10);M_chul_07220(GDF9);M_chul_07551(gdf2);M_chul_07710(SNX25);M_chul_08389(GDF11);M_chul_08417(GDF5);M_chul_10158(Pbld1);M_chul_10926(RBPMS);M_chul_11380(BMP15);M_chul_11560(bmp2);M_chul_11637(TGFB3);M_chul_125…
GO:0045211	postsynaptic membrane	208	-0.380035	-1.6151	0	0.257894	MSTRG.13180(Gria3);MSTRG.1414(ABI1);MSTRG.18307(CHRNA7);MSTRG.1970(CDK5);MSTRG.34134(ADAM10);MSTRG.43531(HIP1);MSTRG.43532(HIP1);M_chul_00130(dlg1l);M_chul_00366(Prkn);M_chul_00593(Dnm3);M_chul_00974(cdh2);M_chul_01109(ABHD17A);M_chul_01317(LIN7B);M_chul_01359(TANC1);M_chul_01808(Sema4d);M_chul_01848(Dnm2);M_chul_01883(GLRA2);M_chul_02075(Grin2c);M_chul_02320(Dnaja3);M_chul_02436(Cacng2);M_chul_0…
GO:0072132	mesenchyme morphogenesis	41	-0.504246	-1.6145	0.00547945	0.256999	MSTRG.42041(Robo1);M_chul_00903(WNT3A);M_chul_00920(SNAI2);M_chul_01565(nog);M_chul_01569(Tmem100);M_chul_02091(ACVR1);M_chul_02310(sox9-b);M_chul_03313(smad2);M_chul_03529(fgfr1a);M_chul_03561(hnf1a);M_chul_04404(htt);M_chul_05082(Lef1);M_chul_05083(Lef1);M_chul_06399(msxd);M_chul_07307(ISL1);M_chul_09430(SMAD3);M_chul_09886(foxf1);M_chul_10725(rbpj);M_chul_11560(bmp2);M_chul_11637(TGFB3);M_chul…
GO:0002062	chondrocyte differentiation	86	-0.428716	-1.61447	0.00341297	0.25483	MSTRG.11846(CLEC4M);M_chul_00163(WNT9A);M_chul_00164(--);M_chul_00445(PTH1R);M_chul_00446(PTH1R);M_chul_00865(impad1);M_chul_00920(SNAI2);M_chul_01172(RUNX1);M_chul_01928(lnpka);M_chul_02310(sox9-b);M_chul_02458(rnf2);M_chul_03046(MEX3C);M_chul_03404(MEF2C);M_chul_03446(BMPR1B);M_chul_03526(RFLNA);M_chul_03529(fgfr1a);M_chul_03775(Arid5a);M_chul_03940(ADAMTS12);M_chul_04547(MEF2C);M_chul_05074(CH…
GO:0060688	regulation of morphogenesis of a branching structure	49	-0.488363	-1.61437	0.0084507	0.252797	MSTRG.27687(--);M_chul_00920(SNAI2);M_chul_01565(nog);M_chul_02310(sox9-b);M_chul_02315(sox8);M_chul_03268(il1b);M_chul_03529(fgfr1a);M_chul_04235(LRRK2);M_chul_04236(--);M_chul_05706(fgfr2);M_chul_06510(SULF1);M_chul_07098(AR);M_chul_07898(etv4);M_chul_08875(MET);M_chul_09178(CAV3);M_chul_09296(CAV3);M_chul_09442(FGF7);M_chul_10025(lgr4);M_chul_10252(SALL1);M_chul_12361(esr1);M_chul_12516(BMP4);…
GO:0060038	cardiac muscle cell proliferation	51	-0.481495	-1.61391	0.00833333	0.251779	MSTRG.46550(APC);M_chul_00882(gata6-a);M_chul_01565(nog);M_chul_03404(MEF2C);M_chul_03529(fgfr1a);M_chul_04547(MEF2C);M_chul_05122(smad1);M_chul_05375(MEIS1);M_chul_05688(cxadr);M_chul_05706(fgfr2);M_chul_07015(NKX-2.5);M_chul_07037(FGF2);M_chul_08061(rbp4a);M_chul_08237(PRKAR1A);M_chul_09020(foxp1b);M_chul_10725(rbpj);M_chul_11584(gja1);M_chul_11868(HDAC2);M_chul_12205(hey2);M_chul_12407(KCNK2);…
GO:0072488	ammonium transmembrane transport	17	-0.620488	-1.61382	0.0185676	0.249741	M_chul_00821(AQP1);M_chul_07294(slc18a3a);M_chul_09342(SLC44A1);M_chul_11710(slc44a4);M_chul_12288(RHAG);M_chul_12378(slc22a16);M_chul_13207(RHCG);M_chul_14030(SLC18A2);M_chul_14042(slc18a3a);M_chul_15512(Slc18a1);M_chul_16073(Slc12a2);M_chul_18627(slc44a5b);M_chul_19039(Mindy4);M_chul_20234(rhbg);M_chul_20435(SLC6A3);M_chul_21058(SLC6A8);M_chul_21685(SLC6A4)
GO:0009450	gamma-aminobutyric acid catabolic process	30	-0.534135	-1.61328	0.0101523	0.248753	M_chul_00414(aldh9a1b);M_chul_01258(Aldh3b1);M_chul_02629(ALDH16A1);M_chul_03693(FAM222A);M_chul_05964(Aldh3a2);M_chul_06188(KIF20A);M_chul_06263(Slc7a1);M_chul_06414(SLC7A3);M_chul_06632(slc7a2);M_chul_07198(PHYKPL);M_chul_07486(OAT);M_chul_08849(aldh1l1);M_chul_09107(aldh4a1);M_chul_09923(ALDH1A2);M_chul_10775(etnppl);M_chul_11272(Slc7a8);M_chul_11604(aldh8a1);M_chul_11919(Aldh6a1);M_chul_13088…
GO:0003197	endocardial cushion development	36	-0.515443	-1.61193	0.0110193	0.249364	MSTRG.42041(Robo1);M_chul_00920(SNAI2);M_chul_01565(nog);M_chul_01569(Tmem100);M_chul_01647(Epha3);M_chul_02091(ACVR1);M_chul_02310(sox9-b);M_chul_03734(cemip2);M_chul_06399(msxd);M_chul_07307(ISL1);M_chul_09886(foxf1);M_chul_10725(rbpj);M_chul_11560(bmp2);M_chul_11637(TGFB3);M_chul_11873(THBS1);M_chul_12410(gata4);M_chul_12516(BMP4);M_chul_13560(fgf8a);M_chul_14243(Bmpr1a);M_chul_14329(BMP5);M_c…
GO:0002011	morphogenesis of an epithelial sheet	62	-0.461252	-1.61	0.00890208	0.251643	MSTRG.10030(FLNA);MSTRG.3616(slc39a10);MSTRG.3617(slc39a10);M_chul_00920(SNAI2);M_chul_00953(foxc1a);M_chul_01595(dvr1);M_chul_01656(slc39a10);M_chul_01683(hoxb2a);M_chul_05050(FLNA);M_chul_05714(srf);M_chul_05873(flot2);M_chul_06203(PHLDB2);M_chul_06338(RCC1);M_chul_06399(msxd);M_chul_06531(pitx2);M_chul_06636(HBEGF);M_chul_07939(chuk);M_chul_08416(SDC4);M_chul_09117(Dag1);M_chul_09684(--);M_chu…
GO:0009713	catechol-containing compound biosynthetic process	24	-0.556262	-1.60903	0.0205656	0.251913	MSTRG.18307(CHRNA7);MSTRG.47910(Lct);M_chul_00823(crhr2);M_chul_00824(Crhr2);M_chul_02097(Nr4a2);M_chul_02098(NR4A2);M_chul_03704(DAO);M_chul_04559(hand2);M_chul_06118(KL);M_chul_07213(ATP7A);M_chul_08514(park7);M_chul_09395(CHRNA7);M_chul_09415(HDC);M_chul_09680(VPS35);M_chul_10344(Gpr37);M_chul_13545(Epas1);M_chul_15477(AGTR2);M_chul_16404(DBH);M_chul_17091(gch1);M_chul_18092(PAH);M_chul_18120(…
GO:0071772	response to BMP	159	-0.392994	-1.60789	0	0.252025	MSTRG.11419(STK36);MSTRG.30114(gpc3);M_chul_00258(Gdf15);M_chul_00346(SKIL);M_chul_00882(gata6-a);M_chul_00903(WNT3A);M_chul_01076(NCAN);M_chul_01256(ppp4cb);M_chul_01565(nog);M_chul_01569(Tmem100);M_chul_01595(dvr1);M_chul_01760(smurf2);M_chul_01761(DDX5);M_chul_01906(FSTL1);M_chul_02030(Smurf1);M_chul_02031(MYH16);M_chul_02091(ACVR1);M_chul_02125(LRP2);M_chul_02143(dlx1a);M_chul_02189(vwc2l);M_…
GO:0062023	collagen-containing extracellular matrix	157	-0.39607	-1.60747	0	0.250886	MSTRG.20572(PLOD3);MSTRG.20573(--);MSTRG.24919(SMOC1);MSTRG.27804(DST);MSTRG.30114(gpc3);MSTRG.33359(Pard3b);MSTRG.38075(LUM);MSTRG.40006(Lamb2);MSTRG.40009(Lamb1);MSTRG.40011(LAMB1);MSTRG.4855(--);MSTRG.4902(EFEMP2);MSTRG.4917(EFEMP2);MSTRG.5445(rpsa);MSTRG.9628(smc3);M_chul_00111(LAMC2);M_chul_00130(dlg1l);M_chul_00455(CTSZ);M_chul_00525(lamc1);M_chul_00987(Lama3);M_chul_01021(Tnr);M_chul_01040…
GO:0060045	positive regulation of cardiac muscle cell proliferation	24	-0.556463	-1.60682	0.0126263	0.250258	M_chul_00882(gata6-a);M_chul_03404(MEF2C);M_chul_03529(fgfr1a);M_chul_04547(MEF2C);M_chul_05706(fgfr2);M_chul_07037(FGF2);M_chul_10725(rbpj);M_chul_12205(hey2);M_chul_12410(gata4);M_chul_13466(NCAM1);M_chul_14243(Bmpr1a);M_chul_15030(gli1);M_chul_15752(ccnb1);M_chul_15920(tbx5a);M_chul_16092(Nrg1);M_chul_17404(Erbb4);M_chul_18046(wnt2);M_chul_18128(Tgfbr3);M_chul_19461(tbx20);M_chul_19880(Zfpm2);…
GO:0006829	zinc ion transport	28	-0.541988	-1.60645	0.0105263	0.24889	MSTRG.3616(slc39a10);MSTRG.3617(slc39a10);MSTRG.48872(PIK3C2A);MSTRG.7040(slc39a1);M_chul_00321(SLC39A6);M_chul_01656(slc39a10);M_chul_06507(slc30a9);M_chul_08484(SLC11A2);M_chul_09436(slc39a1);M_chul_09594(slc39a14);M_chul_09596(slc39a14);M_chul_09821(--);M_chul_09822(SLC30A4);M_chul_10022(slc39a13);M_chul_11703(slc30a8);M_chul_12290(SLC30A1);M_chul_13687(slc30a5);M_chul_14251(slc30a6);M_chul_14…
GO:0061035	regulation of cartilage development	58	-0.471691	-1.60619	0.00298507	0.247355	M_chul_00163(WNT9A);M_chul_00164(--);M_chul_00920(SNAI2);M_chul_01171(FRZB);M_chul_01414(carm1);M_chul_01565(nog);M_chul_01769(FRZB);M_chul_01928(lnpka);M_chul_02310(sox9-b);M_chul_02458(rnf2);M_chul_03446(BMPR1B);M_chul_03526(RFLNA);M_chul_03940(ADAMTS12);M_chul_04095(tapt1);M_chul_05122(smad1);M_chul_05459(zbtb16a);M_chul_05460(zbtb16a);M_chul_05845(spns2);M_chul_07142(FGF18);M_chul_07551(gdf2)…
GO:0042423	catecholamine biosynthetic process	24	-0.556262	-1.60487	0.0276243	0.248336	MSTRG.18307(CHRNA7);MSTRG.47910(Lct);M_chul_00823(crhr2);M_chul_00824(Crhr2);M_chul_02097(Nr4a2);M_chul_02098(NR4A2);M_chul_03704(DAO);M_chul_04559(hand2);M_chul_06118(KL);M_chul_07213(ATP7A);M_chul_08514(park7);M_chul_09395(CHRNA7);M_chul_09415(HDC);M_chul_09680(VPS35);M_chul_10344(Gpr37);M_chul_13545(Epas1);M_chul_15477(AGTR2);M_chul_16404(DBH);M_chul_17091(gch1);M_chul_18092(PAH);M_chul_18120(…
GO:1905145	cellular response to acetylcholine	21	-0.571758	-1.60235	0.0249377	0.25138	MSTRG.18307(CHRNA7);M_chul_02639(Cdk5r1);M_chul_04539(GRK3);M_chul_06218(NRG2);M_chul_08774(gnb1);M_chul_09395(CHRNA7);M_chul_10224(CHRNB4);M_chul_11902(Plcb1);M_chul_14066(Plcb1);M_chul_14152(Chrm3);M_chul_16171(CHRM2);M_chul_17342(CHRM4);M_chul_18693(rgs8);M_chul_19243(gna14);M_chul_19508(CHRNB2);M_chul_19815(CHRNA7);M_chul_21234(CHRNA4);M_chul_21246(AGRN);M_chul_23800(CHRNA7);M_chul_24487(GPR1…
GO:0007411	axon guidance	317	-0.366658	-1.60067	0	0.252821	MSTRG.11314(Ablim1);MSTRG.11346(--);MSTRG.13058(--);MSTRG.1616(ptprf);MSTRG.17339(Cntn3);MSTRG.18114(mx);MSTRG.18924(arnt2);MSTRG.18925(arnt2);MSTRG.1970(CDK5);MSTRG.24994(fyna);MSTRG.24995(fyna);MSTRG.30000(Ptprm);MSTRG.40006(Lamb2);MSTRG.40009(Lamb1);MSTRG.42041(Robo1);MSTRG.7831(Ptch1);MSTRG.9131(tenm3);MSTRG.9135(tenm3);M_chul_00042(vangl2);M_chul_00060(RHEB);M_chul_00447(TMIE);M_chul_00471(u…
GO:0048636	positive regulation of muscle organ development	74	-0.446338	-1.59858	0.0031746	0.255163	M_chul_00564(PARP2);M_chul_00882(gata6-a);M_chul_00903(WNT3A);M_chul_00990(--);M_chul_01909(GSK3B);M_chul_02493(efnb2a);M_chul_02821(trip10);M_chul_02846(MYOCD);M_chul_03022(tbx1);M_chul_03404(MEF2C);M_chul_03529(fgfr1a);M_chul_04547(MEF2C);M_chul_05706(fgfr2);M_chul_07002(adrb2);M_chul_07037(FGF2);M_chul_07225(nr3c1);M_chul_07297(MRTFB);M_chul_08045(ADRB1);M_chul_08404(wnt4a);M_chul_08611(lmod3)…
GO:0015293	symporter activity	212	-0.380862	-1.59709	0	0.256191	MSTRG.15113(--);MSTRG.191(--);MSTRG.19875(SLC6A2);MSTRG.24242(SLC24A4);MSTRG.27653(slc5a8);MSTRG.39144(Ceacam1);MSTRG.45449(--);MSTRG.46199(SLC16A9);MSTRG.46816(--);MSTRG.7597(SLC2A8);MSTRG.8609(--);M_chul_00412(SLC1A7);M_chul_00573(SLC5A7);M_chul_00646(SLC22A13);M_chul_00701(SLC6A20);M_chul_00726(SLC1A6);M_chul_00834(Slc6a9);M_chul_00883(CABLES1);M_chul_01095(Tcf3);M_chul_01390(SLC1A2);M_chul_01…
GO:0071679	commissural neuron axon guidance	20	-0.584907	-1.59689	0.0221675	0.254567	MSTRG.11346(--);MSTRG.7831(Ptch1);M_chul_00042(vangl2);M_chul_00975(cdh2);M_chul_03014(nrp1a);M_chul_03235(fezf2);M_chul_03850(PTCH1);M_chul_05725(ROBO3);M_chul_09117(Dag1);M_chul_10194(EPHB2);M_chul_10767(NFIB);M_chul_13466(NCAM1);M_chul_13725(wnt8b);M_chul_14774(gdnf);M_chul_15706(SMO);M_chul_18146(RYK);M_chul_18983(cdh2);M_chul_22583(scrib);M_chul_22752(scrib);M_chul_22912(nrp1a)
GO:0045744	negative regulation of G protein-coupled receptor signaling pathway	39	-0.493799	-1.59376	0.00277778	0.259202	MSTRG.49972(Grk6);M_chul_01848(Dnm2);M_chul_02841(MGRN1);M_chul_03383(Gtf2h2);M_chul_03718(ARRDC3);M_chul_04403(RGS12);M_chul_04405(GRK4);M_chul_04539(GRK3);M_chul_05646(GRK6);M_chul_05784(PLD2);M_chul_07002(adrb2);M_chul_07116(ada);M_chul_08875(MET);M_chul_10112(ADM);M_chul_10518(Wrap53);M_chul_11247(ARRB2);M_chul_11436(mrap2a);M_chul_12327(mrap2a);M_chul_14127(PLEK);M_chul_14256(OPRM1);M_chul_1…
GO:0010092	specification of animal organ identity	34	-0.5358	-1.59208	0.00755667	0.26086	MSTRG.42041(Robo1);M_chul_00903(WNT3A);M_chul_02125(LRP2);M_chul_02143(dlx1a);M_chul_03404(MEF2C);M_chul_03529(fgfr1a);M_chul_04547(MEF2C);M_chul_05437(fgfr4);M_chul_05706(fgfr2);M_chul_07037(FGF2);M_chul_07041(SPRY1);M_chul_07098(AR);M_chul_07307(ISL1);M_chul_09704(fgf3);M_chul_10297(MESP2);M_chul_10725(rbpj);M_chul_11560(bmp2);M_chul_12516(BMP4);M_chul_12838(six1b);M_chul_13560(fgf8a);M_chul_13…
GO:0060043	regulation of cardiac muscle cell proliferation	44	-0.484806	-1.59153	0.00534759	0.260155	MSTRG.46550(APC);M_chul_00882(gata6-a);M_chul_01565(nog);M_chul_03404(MEF2C);M_chul_03529(fgfr1a);M_chul_04547(MEF2C);M_chul_05375(MEIS1);M_chul_05688(cxadr);M_chul_05706(fgfr2);M_chul_07015(NKX-2.5);M_chul_07037(FGF2);M_chul_08061(rbp4a);M_chul_09020(foxp1b);M_chul_10725(rbpj);M_chul_11584(gja1);M_chul_11868(HDAC2);M_chul_12205(hey2);M_chul_12407(KCNK2);M_chul_12410(gata4);M_chul_13169(PTEN);M_c…
GO:0034405	response to fluid shear stress	38	-0.489953	-1.59091	0.0106383	0.259635	MSTRG.2735(Ift88);M_chul_00732(KLF2);M_chul_01309(Ift88);M_chul_01961(HDAC5);M_chul_01979(srebf2);M_chul_03106(P2rx4);M_chul_03255(Xbp1);M_chul_03404(MEF2C);M_chul_03634(P2RX7);M_chul_04244(ABCA1);M_chul_04547(MEF2C);M_chul_04903(Pkd1);M_chul_04904(PKD1);M_chul_05102(pkd2);M_chul_05300(PLAU);M_chul_06427(hdac3);M_chul_08116(MAPK7);M_chul_08224(ACE);M_chul_09427(MAP2K5);M_chul_10240(MMP2);M_chul_1…
GO:0010463	mesenchymal cell proliferation	45	-0.486278	-1.59083	0.014245	0.257937	MSTRG.30114(gpc3);M_chul_02310(sox9-b);M_chul_03022(tbx1);M_chul_03529(fgfr1a);M_chul_04559(hand2);M_chul_05706(fgfr2);M_chul_07049(FAT4);M_chul_09020(foxp1b);M_chul_09442(FGF7);M_chul_09886(foxf1);M_chul_10767(NFIB);M_chul_11560(bmp2);M_chul_11846(Tbx18);M_chul_12065(barx1);M_chul_12313(MYCN);M_chul_12516(BMP4);M_chul_12838(six1b);M_chul_13017(SYNE1);M_chul_13559(Fbxw4);M_chul_14243(Bmpr1a);M_ch…
GO:0030225	macrophage differentiation	22	-0.56076	-1.58998	0.0132275	0.25774	M_chul_00959(Ripk1);M_chul_04041(NKX-2.5);M_chul_07103(GAB3);M_chul_07168(csf1r1);M_chul_09698(FADD);M_chul_10023(SPI1);M_chul_10331(CEBPA);M_chul_10604(TLR2-1);M_chul_11902(Plcb1);M_chul_12396(PARP1);M_chul_12516(BMP4);M_chul_12802(ID2);M_chul_14010(Sirt1);M_chul_14066(Plcb1);M_chul_15152(Trib1);M_chul_15399(--);M_chul_16080(Ror2);M_chul_17062(INHA);M_chul_19474(xpr1);M_chul_20796(ZBTB46);M_chul…
GO:0071773	cellular response to BMP stimulus	159	-0.392994	-1.58905	0	0.257872	MSTRG.11419(STK36);MSTRG.30114(gpc3);M_chul_00258(Gdf15);M_chul_00346(SKIL);M_chul_00882(gata6-a);M_chul_00903(WNT3A);M_chul_01076(NCAN);M_chul_01256(ppp4cb);M_chul_01565(nog);M_chul_01569(Tmem100);M_chul_01595(dvr1);M_chul_01760(smurf2);M_chul_01761(DDX5);M_chul_01906(FSTL1);M_chul_02030(Smurf1);M_chul_02031(MYH16);M_chul_02091(ACVR1);M_chul_02125(LRP2);M_chul_02143(dlx1a);M_chul_02189(vwc2l);M_…
GO:0010800	positive regulation of peptidyl-threonine phosphorylation	24	-0.557893	-1.58882	0.0121359	0.256588	M_chul_01264(gh);M_chul_01909(GSK3B);M_chul_02865(axin1);M_chul_02908(STRADA);M_chul_03001(mapk1);M_chul_04111(plk1);M_chul_04225(Rptor);M_chul_05063(CEMIP);M_chul_05277(RPTOR);M_chul_06240(TRPC6);M_chul_06731(EGF);M_chul_08875(MET);M_chul_10997(Trpc5);M_chul_11849(Phip);M_chul_13666(STOX1);M_chul_14327(Rptor);M_chul_18008(GSK3A);M_chul_20830(wnt5a);M_chul_21903(CAB39);M_chul_23069(Bmp7);M_chul_2…
GO:0032092	positive regulation of protein binding	85	-0.432544	-1.58779	0	0.257111	MSTRG.1970(CDK5);MSTRG.35562(Map1lc3b);M_chul_00366(Prkn);M_chul_00471(usp33);M_chul_00903(WNT3A);M_chul_01064(TICAM1);M_chul_01662(Epb41l5);M_chul_01909(GSK3B);M_chul_02477(ralb-a);M_chul_02879(lfng);M_chul_02949(HIP1R);M_chul_03014(nrp1a);M_chul_03114(ADD2);M_chul_03404(MEF2C);M_chul_03863(Plk2);M_chul_04235(LRRK2);M_chul_04547(MEF2C);M_chul_04903(Pkd1);M_chul_04904(PKD1);M_chul_05799(Taf1);M_c…
GO:0098862	cluster of actin-based cell projections	156	-0.393996	-1.58685	0	0.257285	MSTRG.10030(FLNA);MSTRG.19981(MYH11);MSTRG.2735(Ift88);MSTRG.27653(slc5a8);MSTRG.34893(--);MSTRG.34894(--);MSTRG.34896(Ptprq);MSTRG.43905(CUBN);MSTRG.47844(--);M_chul_00045(Pex19);M_chul_00445(PTH1R);M_chul_00446(PTH1R);M_chul_00505(SLC7A9);M_chul_00701(SLC6A20);M_chul_00821(AQP1);M_chul_00998(--);M_chul_01120(RAPGEF4);M_chul_01309(Ift88);M_chul_01441(coro1ca);M_chul_01689(MSN);M_chul_01841(Gipc1…
GO:0043542	endothelial cell migration	153	-0.393633	-1.58676	0	0.255752	MSTRG.10495(Adam8);MSTRG.30000(Ptprm);MSTRG.42041(Robo1);MSTRG.48440(--);MSTRG.48872(PIK3C2A);M_chul_00920(SNAI2);M_chul_01432(pparg);M_chul_01487(ITGAV);M_chul_01841(Gipc1);M_chul_01961(HDAC5);M_chul_02228(N4BP2);M_chul_02361(--);M_chul_02447(SH3BP1);M_chul_02493(efnb2a);M_chul_02905(Map3k3);M_chul_03014(nrp1a);M_chul_03106(P2rx4);M_chul_03404(MEF2C);M_chul_03529(fgfr1a);M_chul_03568(PXN);M_chul…
GO:0099587	inorganic ion import across plasma membrane	47	-0.47588	-1.5859	0.0110803	0.255792	MSTRG.17829(--);MSTRG.24994(fyna);MSTRG.24995(fyna);MSTRG.3616(slc39a10);MSTRG.3617(slc39a10);MSTRG.7040(slc39a1);M_chul_00130(dlg1l);M_chul_00321(SLC39A6);M_chul_00508(ATP1A2);M_chul_00510(ATP1A2);M_chul_00799(atp1b3);M_chul_01656(slc39a10);M_chul_02100(KCNJ3);M_chul_02101(KCNJ3);M_chul_05876(Trpv1);M_chul_07002(adrb2);M_chul_07179(SLC34A1);M_chul_07826(SLC9A1);M_chul_08045(ADRB1);M_chul_08484(S…
GO:1902667	regulation of axon guidance	39	-0.496084	-1.58582	0.0159151	0.254152	M_chul_00060(RHEB);M_chul_00903(WNT3A);M_chul_01712(plxna3);M_chul_03014(nrp1a);M_chul_03235(fezf2);M_chul_03724(smn1);M_chul_04225(Rptor);M_chul_04282(POU4F2);M_chul_04335(Slit2);M_chul_04853(cxcl12);M_chul_05277(RPTOR);M_chul_06736(PCGF3);M_chul_07903(WNT3);M_chul_07962(pol);M_chul_08404(wnt4a);M_chul_10931(vax2);M_chul_12014(elp3);M_chul_13472(IGSF9B);M_chul_13550(Zswim8);M_chul_13573(ZSWIM8);…
GO:0045844	positive regulation of striated muscle tissue development	73	-0.439692	-1.58543	0.00301205	0.253186	M_chul_00564(PARP2);M_chul_00882(gata6-a);M_chul_00903(WNT3A);M_chul_00990(--);M_chul_01909(GSK3B);M_chul_02493(efnb2a);M_chul_02821(trip10);M_chul_02846(MYOCD);M_chul_03022(tbx1);M_chul_03404(MEF2C);M_chul_03529(fgfr1a);M_chul_04547(MEF2C);M_chul_05706(fgfr2);M_chul_07002(adrb2);M_chul_07037(FGF2);M_chul_07225(nr3c1);M_chul_07297(MRTFB);M_chul_08045(ADRB1);M_chul_08404(wnt4a);M_chul_08611(lmod3)…
GO:0016324	apical plasma membrane	262	-0.371848	-1.58533	0	0.25168	MSTRG.18307(CHRNA7);MSTRG.19322(CYBA);MSTRG.2589(Cln3);MSTRG.27653(slc5a8);MSTRG.27721(SLC29A1);MSTRG.37315(EXOC1);MSTRG.37317(EXOC1);MSTRG.37318(Exoc1);MSTRG.43905(CUBN);MSTRG.46816(--);MSTRG.47910(Lct);MSTRG.49857(--);MSTRG.7040(slc39a1);M_chul_00130(dlg1l);M_chul_00271(--);M_chul_00304(Mtcl1);M_chul_00348(prkci);M_chul_00445(PTH1R);M_chul_00446(PTH1R);M_chul_00505(SLC7A9);M_chul_00701(SLC6A20)…
GO:0032589	neuron projection membrane	41	-0.487428	-1.58458	0.0117647	0.251503	MSTRG.18307(CHRNA7);MSTRG.42041(Robo1);M_chul_00690(WLS);M_chul_00691(WLS);M_chul_02247(Mapk8ip3);M_chul_02847(shisa9b);M_chul_02851(gper1);M_chul_03126(ADORA2A);M_chul_05399(GRIA1);M_chul_05808(myo1c);M_chul_05876(Trpv1);M_chul_05978(Gabrg2);M_chul_06236(--);M_chul_06337(OPRD1);M_chul_06643(UNC5A);M_chul_07907(myo1d);M_chul_08221(Mpp2);M_chul_09237(CACNA1D);M_chul_09395(CHRNA7);M_chul_10124(USH2…
GO:0004559	alpha-mannosidase activity	21	-0.571642	-1.58412	0.0331633	0.250625	M_chul_03084(Man1b1);M_chul_04217(--);M_chul_05164(MAN2B1);M_chul_09158(Edem1);M_chul_10409(TRIM45);M_chul_10723(MAN2B2);M_chul_11639(--);M_chul_12328(Man1a1);M_chul_12503(MANEA);M_chul_12504(manea);M_chul_15122(Acot13);M_chul_15901(edem3);M_chul_16874(Man1b1);M_chul_17477(MAN2C1);M_chul_17877(MAN2C1);M_chul_19195(edem3);M_chul_20320(MAN1C1);M_chul_21176(Edem2);M_chul_23439(USF3);M_chul_23797(MAN…
GO:0014069	postsynaptic density	220	-0.372219	-1.5834	0	0.250409	MSTRG.11314(Ablim1);MSTRG.13180(Gria3);MSTRG.14120(--);MSTRG.1414(ABI1);MSTRG.18307(CHRNA7);MSTRG.1970(CDK5);MSTRG.24994(fyna);MSTRG.24995(fyna);MSTRG.27687(--);MSTRG.27804(DST);MSTRG.29934(MACF1);MSTRG.34134(ADAM10);MSTRG.42462(STX1B);MSTRG.4330(ACTIA);MSTRG.44571(myd88);MSTRG.48253(--);MSTRG.7831(Ptch1);M_chul_00130(dlg1l);M_chul_00366(Prkn);M_chul_00593(Dnm3);M_chul_00844(HCK);M_chul_00860(--)…
GO:0072073	kidney epithelium development	126	-0.399297	-1.5829	0	0.249671	MSTRG.30114(gpc3);MSTRG.40006(Lamb2);MSTRG.40009(Lamb1);MSTRG.7831(Ptch1);M_chul_00130(dlg1l);M_chul_00348(prkci);M_chul_00788(HS2ST1);M_chul_00821(AQP1);M_chul_00878(greb1l);M_chul_00953(foxc1a);M_chul_00990(--);M_chul_01537(foxj1a);M_chul_01565(nog);M_chul_02228(N4BP2);M_chul_02310(sox9-b);M_chul_02315(sox8);M_chul_02493(efnb2a);M_chul_02886(WNT9B);M_chul_03220(LMX1B);M_chul_03313(smad2);M_chul…
GO:0095500	acetylcholine receptor signaling pathway	21	-0.571758	-1.58281	0.032419	0.248161	MSTRG.18307(CHRNA7);M_chul_02639(Cdk5r1);M_chul_04539(GRK3);M_chul_06218(NRG2);M_chul_08774(gnb1);M_chul_09395(CHRNA7);M_chul_10224(CHRNB4);M_chul_11902(Plcb1);M_chul_14066(Plcb1);M_chul_14152(Chrm3);M_chul_16171(CHRM2);M_chul_17342(CHRM4);M_chul_18693(rgs8);M_chul_19243(gna14);M_chul_19508(CHRNB2);M_chul_19815(CHRNA7);M_chul_21234(CHRNA4);M_chul_21246(AGRN);M_chul_23800(CHRNA7);M_chul_24487(GPR1…
GO:1905144	response to acetylcholine	21	-0.571758	-1.58264	0.026178	0.246985	MSTRG.18307(CHRNA7);M_chul_02639(Cdk5r1);M_chul_04539(GRK3);M_chul_06218(NRG2);M_chul_08774(gnb1);M_chul_09395(CHRNA7);M_chul_10224(CHRNB4);M_chul_11902(Plcb1);M_chul_14066(Plcb1);M_chul_14152(Chrm3);M_chul_16171(CHRM2);M_chul_17342(CHRM4);M_chul_18693(rgs8);M_chul_19243(gna14);M_chul_19508(CHRNB2);M_chul_19815(CHRNA7);M_chul_21234(CHRNA4);M_chul_21246(AGRN);M_chul_23800(CHRNA7);M_chul_24487(GPR1…
GO:0031253	cell projection membrane	275	-0.368699	-1.58154	0	0.247826	MSTRG.18307(CHRNA7);MSTRG.2589(Cln3);MSTRG.27653(slc5a8);MSTRG.29560(YRK);MSTRG.29934(MACF1);MSTRG.35207(Tmem17b);MSTRG.42041(Robo1);MSTRG.43905(CUBN);MSTRG.46550(APC);MSTRG.47844(--);MSTRG.7831(Ptch1);M_chul_00045(Pex19);M_chul_00130(dlg1l);M_chul_00321(SLC39A6);M_chul_00445(PTH1R);M_chul_00446(PTH1R);M_chul_00505(SLC7A9);M_chul_00690(WLS);M_chul_00691(WLS);M_chul_00701(SLC6A20);M_chul_00792(SEP…
GO:0005351	carbohydrate:proton symporter activity	21	-0.586183	-1.57921	0.0219512	0.250957	MSTRG.39144(Ceacam1);MSTRG.46816(--);MSTRG.7597(SLC2A8);M_chul_02346(SLC2A6);M_chul_02666(mfsd6l);M_chul_07294(slc18a3a);M_chul_08318(slc2a10);M_chul_08361(Slc2a9);M_chul_10876(SLC2A4);M_chul_11442(SLC35A1);M_chul_11606(slc2a12);M_chul_11781(slc37a2);M_chul_14317(SLC17A5);M_chul_14547(Slc45a4);M_chul_16471(SLC2A13);M_chul_16625(Slc45a2);M_chul_17175(mfsd6a);M_chul_20541(SLC2A13);M_chul_21714(PPP2…
GO:0005796	Golgi lumen	64	-0.448216	-1.57795	0	0.252055	MSTRG.30114(gpc3);MSTRG.38075(LUM);M_chul_00030(AGRP);M_chul_00316(PROC);M_chul_00317(PROC);M_chul_00865(impad1);M_chul_00903(WNT3A);M_chul_03395(BCAN);M_chul_03658(mmp11);M_chul_04401(LRPAP1);M_chul_05177(--);M_chul_05178(LYS);M_chul_05962(VTN);M_chul_06497(Gpc6);M_chul_06504(HS3ST1);M_chul_06936(F10);M_chul_07836(wnt5b);M_chul_07903(WNT3);M_chul_08404(wnt4a);M_chul_08416(SDC4);M_chul_08809(KERA…
GO:0098659	inorganic cation import across plasma membrane	47	-0.47588	-1.57752	0.0110803	0.251284	MSTRG.17829(--);MSTRG.24994(fyna);MSTRG.24995(fyna);MSTRG.3616(slc39a10);MSTRG.3617(slc39a10);MSTRG.7040(slc39a1);M_chul_00130(dlg1l);M_chul_00321(SLC39A6);M_chul_00508(ATP1A2);M_chul_00510(ATP1A2);M_chul_00799(atp1b3);M_chul_01656(slc39a10);M_chul_02100(KCNJ3);M_chul_02101(KCNJ3);M_chul_05876(Trpv1);M_chul_07002(adrb2);M_chul_07179(SLC34A1);M_chul_07826(SLC9A1);M_chul_08045(ADRB1);M_chul_08484(S…
GO:0048668	collateral sprouting	44	-0.477826	-1.57733	0.00269542	0.250211	MSTRG.19546(IST1);MSTRG.27687(--);MSTRG.37145(Lpar3);M_chul_00903(WNT3A);M_chul_01712(plxna3);M_chul_03191(efna5b);M_chul_03459(NTRK2);M_chul_05397(FSTL4);M_chul_05568(Fstl4);M_chul_06937(Fgf13);M_chul_07903(WNT3);M_chul_07962(pol);M_chul_09087(ngf);M_chul_09803(NHS);M_chul_10028(bdnf);M_chul_12949(FOSL2);M_chul_13684(BCL11A);M_chul_14246(Rtn4);M_chul_14572(ngly1);M_chul_15538(eepd1);M_chul_15744…
GO:1905331	negative regulation of morphogenesis of an epithelium	15	-0.614696	-1.57583	0.040404	0.251635	M_chul_06203(PHLDB2);M_chul_06510(SULF1);M_chul_10252(SALL1);M_chul_12516(BMP4);M_chul_12838(six1b);M_chul_13169(PTEN);M_chul_15171(clasp2);M_chul_16806(LRP6);M_chul_17323(STAT1);M_chul_18120(gata3);M_chul_20357(ctnnb1);M_chul_20830(wnt5a);M_chul_21487(tbx2b);M_chul_23069(Bmp7);M_chul_25300(clasp1-a)
GO:0097485	neuron projection guidance	319	-0.360313	-1.57512	0	0.251322	MSTRG.11314(Ablim1);MSTRG.11346(--);MSTRG.13058(--);MSTRG.1616(ptprf);MSTRG.17339(Cntn3);MSTRG.18114(mx);MSTRG.18924(arnt2);MSTRG.18925(arnt2);MSTRG.1970(CDK5);MSTRG.24994(fyna);MSTRG.24995(fyna);MSTRG.30000(Ptprm);MSTRG.40006(Lamb2);MSTRG.40009(Lamb1);MSTRG.42041(Robo1);MSTRG.7831(Ptch1);MSTRG.9131(tenm3);MSTRG.9135(tenm3);M_chul_00042(vangl2);M_chul_00060(RHEB);M_chul_00447(TMIE);M_chul_00471(u…
GO:0030166	proteoglycan biosynthetic process	60	-0.454923	-1.57386	0.00286533	0.252182	MSTRG.25812(Chpf);M_chul_00788(HS2ST1);M_chul_01036(EXTL2);M_chul_01330(ext1b);M_chul_01534(chst14);M_chul_02237(XYLT2);M_chul_03395(BCAN);M_chul_03446(BMPR1B);M_chul_05074(CHSY1);M_chul_06909(hs6st2);M_chul_07173(ndst1);M_chul_07413(Chst15);M_chul_07799(HS3ST3A1);M_chul_07801(HS3ST3B1);M_chul_07963(TCF7L2);M_chul_08378(MUSTN1);M_chul_08924(B4galt7);M_chul_09690(glceb);M_chul_09924(Lipc);M_chul_1…
GO:0008028	monocarboxylic acid transmembrane transporter activity	149	-0.392572	-1.57357	0	0.251237	MSTRG.12522(TBC1D15);MSTRG.17470(ABCA1);MSTRG.27653(slc5a8);MSTRG.39144(Ceacam1);MSTRG.46199(SLC16A9);MSTRG.7366(Abcb9);MSTRG.9628(smc3);M_chul_00115(Abca4);M_chul_00712(Dync1h1);M_chul_00909(abcb8);M_chul_00970(SLC22A23);M_chul_01095(Tcf3);M_chul_01314(ABCC1);M_chul_01642(SLC10A2);M_chul_01864(ABCB11);M_chul_02191(ABCA12);M_chul_02317(ABCA3);M_chul_02346(SLC2A6);M_chul_02797(SLC27A1);M_chul_0328…
GO:0072163	mesonephric epithelium development	88	-0.418656	-1.57098	0.00298507	0.254892	MSTRG.30114(gpc3);MSTRG.7831(Ptch1);M_chul_00130(dlg1l);M_chul_00788(HS2ST1);M_chul_00878(greb1l);M_chul_00990(--);M_chul_01537(foxj1a);M_chul_01565(nog);M_chul_02310(sox9-b);M_chul_02315(sox8);M_chul_02886(WNT9B);M_chul_03220(LMX1B);M_chul_03313(smad2);M_chul_03395(BCAN);M_chul_03529(fgfr1a);M_chul_03850(PTCH1);M_chul_04236(--);M_chul_04335(Slit2);M_chul_04903(Pkd1);M_chul_04904(PKD1);M_chul_051…
GO:0035265	organ growth	187	-0.378008	-1.56983	0	0.255624	MSTRG.18849(Wdfy3);MSTRG.46550(APC);MSTRG.4855(--);M_chul_00564(PARP2);M_chul_00851(Xrn1);M_chul_00882(gata6-a);M_chul_00990(--);M_chul_01414(carm1);M_chul_01565(nog);M_chul_02031(MYH16);M_chul_02180(heg);M_chul_02194(LATS2);M_chul_02310(sox9-b);M_chul_02821(trip10);M_chul_03220(LMX1B);M_chul_03313(smad2);M_chul_03404(MEF2C);M_chul_03447(PDLIM5);M_chul_03488(Nos1);M_chul_03529(fgfr1a);M_chul_0368…
GO:0001502	cartilage condensation	21	-0.560879	-1.56957	0.0287206	0.254647	M_chul_00974(cdh2);M_chul_00975(cdh2);M_chul_02310(sox9-b);M_chul_03446(BMPR1B);M_chul_04903(Pkd1);M_chul_04904(PKD1);M_chul_06510(SULF1);M_chul_07900(thra1);M_chul_07933(CHAD);M_chul_10240(MMP2);M_chul_10749(fam212aa);M_chul_12313(MYCN);M_chul_14121(OTOR);M_chul_16080(Ror2);M_chul_16160(myf6);M_chul_18983(cdh2);M_chul_19580(FGF6);M_chul_20535(alx1);M_chul_21369(BARX2);M_chul_23782(mapk14a);M_chu…
GO:0035987	endodermal cell differentiation	51	-0.470675	-1.56882	0.0106667	0.254702	MSTRG.40011(LAMB1);MSTRG.48440(--);M_chul_00640(COL6A1);M_chul_00882(gata6-a);M_chul_00987(Lama3);M_chul_01487(ITGAV);M_chul_01565(nog);M_chul_01695(Itga4);M_chul_03094(fgf17);M_chul_03529(fgfr1a);M_chul_03586(--);M_chul_04129(Tab1);M_chul_05962(VTN);M_chul_06127(leo1);M_chul_06996(FOXI1);M_chul_07691(COL6A3);M_chul_09354(FN1);M_chul_10000(MMP15);M_chul_10114(CTR9);M_chul_10240(MMP2);M_chul_10297…
GO:0003203	endocardial cushion morphogenesis	25	-0.546587	-1.56873	0.0200501	0.253291	MSTRG.42041(Robo1);M_chul_00920(SNAI2);M_chul_01565(nog);M_chul_01569(Tmem100);M_chul_02091(ACVR1);M_chul_02310(sox9-b);M_chul_06399(msxd);M_chul_07307(ISL1);M_chul_10725(rbpj);M_chul_11560(bmp2);M_chul_11637(TGFB3);M_chul_13560(fgf8a);M_chul_14243(Bmpr1a);M_chul_14329(BMP5);M_chul_14585(heyl);M_chul_14822(twist1);M_chul_16845(mdm2);M_chul_19461(tbx20);M_chul_20137(Tgfbr2);M_chul_20892(Acvrl1);M_…
GO:0099572	postsynaptic specialization	221	-0.37081	-1.56854	0	0.252143	MSTRG.11314(Ablim1);MSTRG.13180(Gria3);MSTRG.14120(--);MSTRG.1414(ABI1);MSTRG.18307(CHRNA7);MSTRG.1970(CDK5);MSTRG.24994(fyna);MSTRG.24995(fyna);MSTRG.27687(--);MSTRG.27804(DST);MSTRG.29934(MACF1);MSTRG.34134(ADAM10);MSTRG.42462(STX1B);MSTRG.4330(ACTIA);MSTRG.44571(myd88);MSTRG.48253(--);MSTRG.7831(Ptch1);M_chul_00130(dlg1l);M_chul_00366(Prkn);M_chul_00593(Dnm3);M_chul_00844(HCK);M_chul_00860(--)…
GO:0001974	blood vessel remodeling	34	-0.506748	-1.56807	0.0179028	0.251556	MSTRG.10030(FLNA);M_chul_01695(Itga4);M_chul_02882(BAX);M_chul_03022(tbx1);M_chul_03404(MEF2C);M_chul_04547(MEF2C);M_chul_05050(FLNA);M_chul_05291(ANGPT2);M_chul_05888(ABR);M_chul_06652(flt4);M_chul_07213(ATP7A);M_chul_08224(ACE);M_chul_09289(PBRM1);M_chul_10388(NFATC3);M_chul_10725(rbpj);M_chul_11584(gja1);M_chul_13545(Epas1);M_chul_13560(fgf8a);M_chul_13619(Agt);M_chul_14706(hoxa3a);M_chul_1547…
GO:0006622	protein targeting to lysosome	22	-0.562342	-1.5674	0.0242588	0.251307	M_chul_01152(SNX16);M_chul_01827(HGS);M_chul_03792(VPS33A);M_chul_05298(AP3M1);M_chul_05509(AP4M1);M_chul_06019(vps18);M_chul_06392(LARS1);M_chul_08193(GNPTG);M_chul_13265(GCC2);M_chul_15053(rab7);M_chul_15794(ZFYVE9);M_chul_16127(AP3B1);M_chul_16243(rab7);M_chul_17640(Sntb2);M_chul_19588(gnptab);M_chul_22206(SORL1);M_chul_23159(Nagpa);M_chul_23161(Nagpa);M_chul_23945(SNX16);M_chul_24592(NCOA4);M…
GO:0022840	leak channel activity	21	-0.55495	-1.56693	0.0382775	0.250652	M_chul_07522(--);M_chul_07523(KCNK1);M_chul_09633(tmem175);M_chul_10315(PANX1);M_chul_11429(Kcnk10);M_chul_11468(KCNK13);M_chul_11975(Kcnk3);M_chul_12100(Kcnk15);M_chul_12288(RHAG);M_chul_12407(KCNK2);M_chul_12937(KCNK5);M_chul_12938(KCNK17);M_chul_12939(KCNK16);M_chul_12978(KCNK3);M_chul_14032(Kcnk18);M_chul_14349(KCNK1);M_chul_14364(KCNK12);M_chul_14894(kcnk9);M_chul_21379(KCNK6);M_chul_21559(N…
GO:0032279	asymmetric synapse	225	-0.371216	-1.56657	0	0.249984	MSTRG.11314(Ablim1);MSTRG.13180(Gria3);MSTRG.14120(--);MSTRG.1414(ABI1);MSTRG.18307(CHRNA7);MSTRG.1970(CDK5);MSTRG.24994(fyna);MSTRG.24995(fyna);MSTRG.27687(--);MSTRG.27804(DST);MSTRG.29934(MACF1);MSTRG.34134(ADAM10);MSTRG.42462(STX1B);MSTRG.4330(ACTIA);MSTRG.44571(myd88);MSTRG.48253(--);MSTRG.7831(Ptch1);M_chul_00130(dlg1l);M_chul_00366(Prkn);M_chul_00593(Dnm3);M_chul_00844(HCK);M_chul_00860(--)…
GO:0098984	neuron to neuron synapse	226	-0.37121	-1.56584	0	0.249972	MSTRG.11314(Ablim1);MSTRG.13180(Gria3);MSTRG.14120(--);MSTRG.1414(ABI1);MSTRG.18307(CHRNA7);MSTRG.1970(CDK5);MSTRG.24994(fyna);MSTRG.24995(fyna);MSTRG.27687(--);MSTRG.27804(DST);MSTRG.29934(MACF1);MSTRG.34134(ADAM10);MSTRG.42462(STX1B);MSTRG.4330(ACTIA);MSTRG.44571(myd88);MSTRG.48253(--);MSTRG.7831(Ptch1);M_chul_00130(dlg1l);M_chul_00366(Prkn);M_chul_00593(Dnm3);M_chul_00844(HCK);M_chul_00860(--)…
GO:0006198	cAMP catabolic process	15	-0.615871	-1.56469	0.0328283	0.250839	M_chul_01773(PDE1C);M_chul_01918(pde11a);M_chul_02831(Pde4b);M_chul_03860(PDE4D);M_chul_03921(Tmem8b);M_chul_08424(Pde1b);M_chul_09419(PDE8A);M_chul_10101(PDE3B);M_chul_11601(PDE7B);M_chul_14374(PDE10A);M_chul_16131(PDE8B);M_chul_16314(Pde1c);M_chul_18464(PDE4A);M_chul_22317(PDE2A);M_chul_23460(Pde7a)
GO:0045177	apical part of cell	334	-0.353496	-1.56299	0	0.25278	MSTRG.14443(Dlg5);MSTRG.18307(CHRNA7);MSTRG.19322(CYBA);MSTRG.2589(Cln3);MSTRG.27653(slc5a8);MSTRG.27721(SLC29A1);MSTRG.37315(EXOC1);MSTRG.37317(EXOC1);MSTRG.37318(Exoc1);MSTRG.43905(CUBN);MSTRG.46816(--);MSTRG.47910(Lct);MSTRG.49857(--);MSTRG.7040(slc39a1);M_chul_00130(dlg1l);M_chul_00271(--);M_chul_00304(Mtcl1);M_chul_00348(prkci);M_chul_00445(PTH1R);M_chul_00446(PTH1R);M_chul_00505(SLC7A9);M_c…
GO:0072164	mesonephric tubule development	88	-0.418656	-1.56244	0.00303951	0.252344	MSTRG.30114(gpc3);MSTRG.7831(Ptch1);M_chul_00130(dlg1l);M_chul_00788(HS2ST1);M_chul_00878(greb1l);M_chul_00990(--);M_chul_01537(foxj1a);M_chul_01565(nog);M_chul_02310(sox9-b);M_chul_02315(sox8);M_chul_02886(WNT9B);M_chul_03220(LMX1B);M_chul_03313(smad2);M_chul_03395(BCAN);M_chul_03529(fgfr1a);M_chul_03850(PTCH1);M_chul_04236(--);M_chul_04335(Slit2);M_chul_04903(Pkd1);M_chul_04904(PKD1);M_chul_051…
GO:0010632	regulation of epithelial cell migration	168	-0.379339	-1.55976	0	0.256326	MSTRG.27687(--);MSTRG.29934(MACF1);MSTRG.30000(Ptprm);MSTRG.48872(PIK3C2A);MSTRG.6975(--);M_chul_00821(AQP1);M_chul_00920(SNAI2);M_chul_01432(pparg);M_chul_01662(Epb41l5);M_chul_01827(HGS);M_chul_01961(HDAC5);M_chul_02310(sox9-b);M_chul_02361(--);M_chul_02447(SH3BP1);M_chul_02905(Map3k3);M_chul_03014(nrp1a);M_chul_03106(P2rx4);M_chul_03379(Ppm1f);M_chul_03404(MEF2C);M_chul_03529(fgfr1a);M_chul_03…
GO:0046620	regulation of organ growth	132	-0.397397	-1.55976	0	0.254929	MSTRG.18849(Wdfy3);MSTRG.46550(APC);MSTRG.4855(--);M_chul_00564(PARP2);M_chul_00851(Xrn1);M_chul_00882(gata6-a);M_chul_01414(carm1);M_chul_01565(nog);M_chul_02031(MYH16);M_chul_02194(LATS2);M_chul_02821(trip10);M_chul_03404(MEF2C);M_chul_03488(Nos1);M_chul_03529(fgfr1a);M_chul_03688(ACACB);M_chul_04547(MEF2C);M_chul_04905(Tsc2);M_chul_05375(MEIS1);M_chul_05643(Wwc1);M_chul_05688(cxadr);M_chul_057…
GO:0070723	response to cholesterol	18	-0.589661	-1.55921	0.0253165	0.254646	MSTRG.7831(Ptch1);M_chul_00254(CYP7A1);M_chul_00413(SCP2);M_chul_03313(smad2);M_chul_03582(ABCA2);M_chul_03850(PTCH1);M_chul_04244(ABCA1);M_chul_07888(Acsl5);M_chul_07912(NFE2L1);M_chul_09117(Dag1);M_chul_15706(SMO);M_chul_16087(HMGCS1);M_chul_16806(LRP6);M_chul_19374(LRP8);M_chul_20137(Tgfbr2);M_chul_22614(TGFBR1);M_chul_24083(INHBB);M_chul_24084(INHBB)
GO:0003146	heart jogging	15	-0.632505	-1.5589	0.0306122	0.253717	M_chul_00143(lrrc6);M_chul_01537(foxj1a);M_chul_03452(nipbla);M_chul_05102(pkd2);M_chul_07632(foxj1b);M_chul_09037(vdrb);M_chul_14901(tbxta);M_chul_15920(tbx5a);M_chul_15932(nipblb);M_chul_17211(dzip1);M_chul_21226(vdra);M_chul_21921(chd);M_chul_22819(shha);M_chul_22833(nphp3);M_chul_23138(foxh1)
GO:0045687	positive regulation of glial cell differentiation	36	-0.497969	-1.5577	0.0305344	0.254608	MSTRG.27687(--);M_chul_00060(RHEB);M_chul_00586(BAG1);M_chul_00667(PRMT5);M_chul_01432(pparg);M_chul_01583(OLIG3);M_chul_02463(CXCR4);M_chul_03268(il1b);M_chul_04386(Ttbk1);M_chul_08357(Ptpra);M_chul_08526(PPARG);M_chul_08678(aspa);M_chul_09117(Dag1);M_chul_10332(NTF3);M_chul_10604(TLR2-1);M_chul_11131(Rela);M_chul_11517(Ppn);M_chul_11560(bmp2);M_chul_11868(HDAC2);M_chul_12588(qkia);M_chul_12802(…
GO:0002455	humoral immune response mediated by circulating immunoglobulin	20	-0.575092	-1.55698	0.0245098	0.25449	MSTRG.31399(--);M_chul_00594(c8b);M_chul_00595(C8A);M_chul_00770(--);M_chul_01537(foxj1a);M_chul_01804(ORF4);M_chul_04014(SERPING1);M_chul_11024(CFI);M_chul_12278(ZP1);M_chul_15399(--);M_chul_15400(C1QTNF9);M_chul_15508(C5);M_chul_16002(C7);M_chul_16101(c9);M_chul_17199(hpx);M_chul_18412(ptprc);M_chul_20192(C1s);M_chul_20193(C1R);M_chul_21946(CFB);M_chul_23151(--)
GO:0060512	prostate gland morphogenesis	25	-0.528989	-1.55651	0.01	0.25388	M_chul_01338(hoxb13a);M_chul_01565(nog);M_chul_02310(sox9-b);M_chul_03740(Nkx3-1);M_chul_05214(id4);M_chul_05706(fgfr2);M_chul_06510(SULF1);M_chul_07098(AR);M_chul_09684(--);M_chul_10240(MMP2);M_chul_12361(esr1);M_chul_12516(BMP4);M_chul_13450(CRIP1);M_chul_15523(SFRP1);M_chul_16738(rxraa);M_chul_17431(FEM1B);M_chul_17936(--);M_chul_18088(igf1);M_chul_18557(TP63);M_chul_19967(--);M_chul_20538(FRS…
GO:0072498	embryonic skeletal joint development	16	-0.607793	-1.5557	0.026178	0.253993	M_chul_00163(WNT9A);M_chul_00164(--);M_chul_01565(nog);M_chul_01712(plxna3);M_chul_02865(axin1);M_chul_07962(pol);M_chul_08703(HYAL1);M_chul_08704(HYAL1);M_chul_11584(gja1);M_chul_12516(BMP4);M_chul_18386(sema3d);M_chul_20357(ctnnb1);M_chul_20870(hoxc11a);M_chul_21056(plxna3);M_chul_21718(Shox2);M_chul_23069(Bmp7)
GO:0030204	chondroitin sulfate metabolic process	41	-0.475857	-1.55566	0.0115274	0.252681	MSTRG.25812(Chpf);M_chul_00865(impad1);M_chul_02237(XYLT2);M_chul_03395(BCAN);M_chul_03450(Egflam);M_chul_03841(Mamdc2);M_chul_04483(SPOCK3);M_chul_05074(CHSY1);M_chul_07413(Chst15);M_chul_07869(ndnf);M_chul_08703(HYAL1);M_chul_08704(HYAL1);M_chul_08924(B4galt7);M_chul_10092(EXT2);M_chul_10322(XYLT1);M_chul_10659(B3gat3);M_chul_11588(DSE);M_chul_13055(Spock2);M_chul_13248(CHPF);M_chul_13693(B3GAT…
GO:0032420	stereocilium	44	-0.470209	-1.55499	0.0143266	0.252671	M_chul_01441(coro1ca);M_chul_01689(MSN);M_chul_02135(MYO3B);M_chul_02238(Slc9a3r1);M_chul_02338(MYO15A);M_chul_02670(SLC9A3R2);M_chul_03511(star);M_chul_03719(adgrv1);M_chul_03803(tmc1);M_chul_05346(MORN4);M_chul_05808(myo1c);M_chul_05949(pafah1b1-1);M_chul_06508(Grxcr1);M_chul_06564(GRXCR1);M_chul_06608(EPS8L2);M_chul_09245(RHOA);M_chul_09659(HOMER2);M_chul_10124(USH2A);M_chul_11851(Clic5);M_chu…
GO:0002042	cell migration involved in sprouting angiogenesis	40	-0.486749	-1.5549	0.0111732	0.251495	MSTRG.42041(Robo1);MSTRG.48872(PIK3C2A);M_chul_01961(HDAC5);M_chul_02493(efnb2a);M_chul_02905(Map3k3);M_chul_03014(nrp1a);M_chul_03745(Egr3);M_chul_03746(Egr3);M_chul_03863(Plk2);M_chul_04104(FBXW7);M_chul_04335(Slit2);M_chul_04566(AKT3);M_chul_05714(srf);M_chul_05737(ephb4a);M_chul_06963(SRPX2);M_chul_07037(FGF2);M_chul_07039(SPATA5);M_chul_09021(PLK2);M_chul_09427(MAP2K5);M_chul_11423(SPRED1);M…
GO:0060977	coronary vasculature morphogenesis	27	-0.531189	-1.55454	0.0194175	0.250883	M_chul_02125(LRP2);M_chul_02613(Epor);M_chul_03014(nrp1a);M_chul_03022(tbx1);M_chul_03529(fgfr1a);M_chul_04559(hand2);M_chul_05706(fgfr2);M_chul_06742(SEC24B);M_chul_07037(FGF2);M_chul_08224(ACE);M_chul_09016(PROK1);M_chul_09289(PBRM1);M_chul_10522(epo);M_chul_11423(SPRED1);M_chul_12205(hey2);M_chul_12410(gata4);M_chul_15383(ANGPT1);M_chul_15920(tbx5a);M_chul_16189(ARID2);M_chul_16738(rxraa);M_ch…
GO:0072349	modified amino acid transmembrane transporter activity	37	-0.499319	-1.55406	0.0202899	0.250484	M_chul_00505(SLC7A9);M_chul_00573(SLC5A7);M_chul_01314(ABCC1);M_chul_01899(SLC5A3);M_chul_02722(SLC5A11);M_chul_04510(slc47a1);M_chul_04512(SLC5A7);M_chul_06748(Slc7a11);M_chul_06882(CHT1);M_chul_08494(SLC5A7);M_chul_09090(slc5a8);M_chul_09962(SLC7A9);M_chul_10058(SLC5A7);M_chul_10336(INTS13);M_chul_12175(Slc5a6);M_chul_12378(slc22a16);M_chul_12722(Slc5a6);M_chul_13013(SLC5A7);M_chul_13270(CHT1);…
GO:0036120	cellular response to platelet-derived growth factor stimulus	30	-0.5104	-1.55319	0.022409	0.251014	MSTRG.24994(fyna);MSTRG.24995(fyna);MSTRG.27230(Ltbp1);M_chul_00920(SNAI2);M_chul_01689(MSN);M_chul_02824(DNMT1);M_chul_03399(RASA1);M_chul_06362(has1);M_chul_06708(CCNA2);M_chul_07167(pdgfrb);M_chul_07213(ATP7A);M_chul_08036(ITGB3);M_chul_08703(HYAL1);M_chul_08704(HYAL1);M_chul_09354(FN1);M_chul_09545(IQGAP1);M_chul_10492(SERPINE1);M_chul_10895(Coro1b);M_chul_11584(gja1);M_chul_12696(fyna);M_chu…
GO:0048010	vascular endothelial growth factor receptor signaling pathway	75	-0.42442	-1.55292	0.00864553	0.250153	MSTRG.1414(ABI1);MSTRG.18924(arnt2);MSTRG.18925(arnt2);MSTRG.19322(CYBA);MSTRG.24994(fyna);MSTRG.24995(fyna);M_chul_00625(CNMD);M_chul_00819(ROCK1);M_chul_01487(ITGAV);M_chul_01827(HGS);M_chul_02212(Epn2);M_chul_03014(nrp1a);M_chul_03255(Xbp1);M_chul_03268(il1b);M_chul_03568(PXN);M_chul_04082(PTPN1);M_chul_04202(VAV1);M_chul_04204(Vav1);M_chul_04423(NCF4);M_chul_04570(Vegfc);M_chul_05059(arnt2);M…
GO:0033612	receptor serine/threonine kinase binding	20	-0.575111	-1.55279	0.0343137	0.249053	M_chul_00585(OPRK1);M_chul_02093(ACVR1C);M_chul_03377(Bmp3);M_chul_06337(OPRD1);M_chul_09698(FADD);M_chul_11237(--);M_chul_11560(bmp2);M_chul_12516(BMP4);M_chul_12986(SYNJ2BP);M_chul_13052(nodal);M_chul_14329(BMP5);M_chul_16845(mdm2);M_chul_18576(--);M_chul_18577(GPR17);M_chul_19827(--);M_chul_20245(Bmper);M_chul_22682(Bmp7);M_chul_22783(OPRK1);M_chul_23069(Bmp7);M_chul_24190(cav1)
GO:0006958	complement activation, classical pathway	16	-0.61488	-1.55175	0.02657	0.249723	MSTRG.31399(--);M_chul_00594(c8b);M_chul_00595(C8A);M_chul_00770(--);M_chul_01804(ORF4);M_chul_04014(SERPING1);M_chul_11024(CFI);M_chul_15399(--);M_chul_15400(C1QTNF9);M_chul_15508(C5);M_chul_16002(C7);M_chul_16101(c9);M_chul_20192(C1s);M_chul_20193(C1R);M_chul_21946(CFB);M_chul_23151(--)
GO:0004115	3',5'-cyclic-AMP phosphodiesterase activity	15	-0.615871	-1.55062	0.0369458	0.250697	M_chul_01773(PDE1C);M_chul_01918(pde11a);M_chul_02831(Pde4b);M_chul_03860(PDE4D);M_chul_03921(Tmem8b);M_chul_08424(Pde1b);M_chul_09419(PDE8A);M_chul_10101(PDE3B);M_chul_11601(PDE7B);M_chul_14374(PDE10A);M_chul_16131(PDE8B);M_chul_16314(Pde1c);M_chul_18464(PDE4A);M_chul_22317(PDE2A);M_chul_23460(Pde7a)
GO:1904645	response to amyloid-beta	29	-0.523587	-1.54941	0.0136986	0.251574	MSTRG.18307(CHRNA7);MSTRG.1970(CDK5);MSTRG.24994(fyna);MSTRG.24995(fyna);M_chul_00990(--);M_chul_01909(GSK3B);M_chul_02277(CACNA1A);M_chul_07002(adrb2);M_chul_07189(MAPK9);M_chul_09354(FN1);M_chul_09395(CHRNA7);M_chul_12347(Foxo4);M_chul_12348(FOXO3);M_chul_12396(PARP1);M_chul_12696(fyna);M_chul_13000(LGMN);M_chul_14010(Sirt1);M_chul_14167(CACNB1);M_chul_15354(ATP1A3);M_chul_15842(Cd36);M_chul_17…
GO:0016303	1-phosphatidylinositol-3-kinase activity	39	-0.486472	-1.54625	0.0212766	0.256593	MSTRG.47910(Lct);MSTRG.48872(PIK3C2A);M_chul_01757(grb2-a);M_chul_01758(GRB2);M_chul_03094(fgf17);M_chul_03529(fgfr1a);M_chul_05115(GAB1);M_chul_05437(fgfr4);M_chul_05706(fgfr2);M_chul_06118(KL);M_chul_07037(FGF2);M_chul_07142(FGF18);M_chul_07151(KLB);M_chul_07229(fgf16);M_chul_08271(PIK3C2B);M_chul_09442(FGF7);M_chul_09704(fgf3);M_chul_09708(--);M_chul_10563(PIK3R4);M_chul_11259(PIK3C3);M_chul_1…
GO:0015114	phosphate ion transmembrane transporter activity	117	-0.399994	-1.54614	0	0.255559	MSTRG.17470(ABCA1);MSTRG.7366(Abcb9);M_chul_00115(Abca4);M_chul_00646(SLC22A13);M_chul_00906(GUK1);M_chul_00909(abcb8);M_chul_00970(SLC22A23);M_chul_01095(Tcf3);M_chul_01314(ABCC1);M_chul_01694(SLC37A1);M_chul_01864(ABCB11);M_chul_01973(KCNJ12);M_chul_02191(ABCA12);M_chul_02317(ABCA3);M_chul_02346(SLC2A6);M_chul_02992(znf367);M_chul_03288(SV2C);M_chul_03582(ABCA2);M_chul_03703(SVOP);M_chul_03932(…
GO:0009214	cyclic nucleotide catabolic process	17	-0.591102	-1.546	0.0152284	0.254545	M_chul_01693(Pde9a);M_chul_01773(PDE1C);M_chul_01918(pde11a);M_chul_02551(Cnp);M_chul_02831(Pde4b);M_chul_03860(PDE4D);M_chul_03921(Tmem8b);M_chul_08424(Pde1b);M_chul_09419(PDE8A);M_chul_10101(PDE3B);M_chul_11601(PDE7B);M_chul_14374(PDE10A);M_chul_16131(PDE8B);M_chul_16314(Pde1c);M_chul_18464(PDE4A);M_chul_22317(PDE2A);M_chul_23460(Pde7a)
GO:0042552	myelination	104	-0.404868	-1.54593	0	0.253424	MSTRG.24994(fyna);MSTRG.24995(fyna);MSTRG.39521(Cmtm8);MSTRG.45429(abhd12);MSTRG.45571(AFG3L2);M_chul_00130(dlg1l);M_chul_00513(MPZ);M_chul_00592(Myoc);M_chul_00652(EIF2B5);M_chul_00974(cdh2);M_chul_01583(OLIG3);M_chul_02463(CXCR4);M_chul_02895(CNTNAP1);M_chul_03301(serinc5);M_chul_03565(RNF10);M_chul_03684(GAL3ST1);M_chul_04375(--);M_chul_04484(UGT8);M_chul_04729(SOX10);M_chul_05214(id4);M_chul_…
GO:1903831	signal transduction involved in cellular response to ammonium ion	20	-0.571759	-1.54554	0.0258398	0.253016	MSTRG.18307(CHRNA7);M_chul_02639(Cdk5r1);M_chul_04539(GRK3);M_chul_08774(gnb1);M_chul_09395(CHRNA7);M_chul_10224(CHRNB4);M_chul_11902(Plcb1);M_chul_14066(Plcb1);M_chul_14152(Chrm3);M_chul_16171(CHRM2);M_chul_17342(CHRM4);M_chul_18693(rgs8);M_chul_19243(gna14);M_chul_19508(CHRNB2);M_chul_19815(CHRNA7);M_chul_21234(CHRNA4);M_chul_21246(AGRN);M_chul_23800(CHRNA7);M_chul_24487(GPR119);M_chul_24488(GP…
GO:0036119	response to platelet-derived growth factor	31	-0.516619	-1.54547	0.0106667	0.251944	MSTRG.24994(fyna);MSTRG.24995(fyna);MSTRG.27230(Ltbp1);M_chul_00920(SNAI2);M_chul_01689(MSN);M_chul_02824(DNMT1);M_chul_03399(RASA1);M_chul_06362(has1);M_chul_06708(CCNA2);M_chul_07167(pdgfrb);M_chul_07213(ATP7A);M_chul_08036(ITGB3);M_chul_08703(HYAL1);M_chul_08704(HYAL1);M_chul_09354(FN1);M_chul_09545(IQGAP1);M_chul_10492(SERPINE1);M_chul_10895(Coro1b);M_chul_11584(gja1);M_chul_12696(fyna);M_chu…
GO:0022842	narrow pore channel activity	21	-0.55495	-1.54515	0.0291777	0.251261	M_chul_07522(--);M_chul_07523(KCNK1);M_chul_09633(tmem175);M_chul_10315(PANX1);M_chul_11429(Kcnk10);M_chul_11468(KCNK13);M_chul_11975(Kcnk3);M_chul_12100(Kcnk15);M_chul_12288(RHAG);M_chul_12407(KCNK2);M_chul_12937(KCNK5);M_chul_12938(KCNK17);M_chul_12939(KCNK16);M_chul_12978(KCNK3);M_chul_14032(Kcnk18);M_chul_14349(KCNK1);M_chul_14364(KCNK12);M_chul_14894(kcnk9);M_chul_21379(KCNK6);M_chul_21559(N…
GO:0038092	nodal signaling pathway	20	-0.562779	-1.54468	0.0352645	0.250911	M_chul_01595(dvr1);M_chul_02093(ACVR1C);M_chul_03313(smad2);M_chul_03989(dmrt1);M_chul_03990(dmrt1);M_chul_04717(Dand5);M_chul_08839(Tgif1);M_chul_09430(SMAD3);M_chul_13052(nodal);M_chul_14097(dact2);M_chul_14928(CITED3);M_chul_15190(--);M_chul_15191(CITED3);M_chul_18976(aplnrb);M_chul_19057(ncl1);M_chul_21562(ZIC2);M_chul_22828(Tgif1);M_chul_23138(foxh1);M_chul_24083(INHBB);M_chul_24084(INHBB)
GO:0010594	regulation of endothelial cell migration	114	-0.398741	-1.54406	0	0.250811	MSTRG.30000(Ptprm);MSTRG.48872(PIK3C2A);M_chul_00920(SNAI2);M_chul_01432(pparg);M_chul_01961(HDAC5);M_chul_02361(--);M_chul_02447(SH3BP1);M_chul_02905(Map3k3);M_chul_03014(nrp1a);M_chul_03106(P2rx4);M_chul_03404(MEF2C);M_chul_03529(fgfr1a);M_chul_03742(stc);M_chul_03765(adgra2);M_chul_03766(adgra2);M_chul_03863(Plk2);M_chul_04104(FBXW7);M_chul_04335(Slit2);M_chul_04547(MEF2C);M_chul_04566(AKT3);M…
GO:0007605	sensory perception of sound	157	-0.382795	-1.54362	0	0.250366	MSTRG.15963(Ift140);MSTRG.15964(Ift140);MSTRG.15966(IFT140);MSTRG.27221(Sorbs1);MSTRG.2735(Ift88);MSTRG.34893(--);MSTRG.34894(--);MSTRG.34896(Ptprq);MSTRG.3622(DNAH7);M_chul_00143(lrrc6);M_chul_00176(MRPS12);M_chul_00447(TMIE);M_chul_00920(SNAI2);M_chul_00978(Aqp4);M_chul_01284(Pgap1);M_chul_01309(Ift88);M_chul_01311(GJB6);M_chul_01657(DNAH7);M_chul_01716(asic2);M_chul_01888(Tbl1x);M_chul_02125(L…
GO:0044319	wound healing, spreading of cells	28	-0.513796	-1.54121	0.0253807	0.253732	MSTRG.10030(FLNA);M_chul_00920(SNAI2);M_chul_05050(FLNA);M_chul_06203(PHLDB2);M_chul_06399(msxd);M_chul_06636(HBEGF);M_chul_08416(SDC4);M_chul_09684(--);M_chul_09827(CD151);M_chul_09828(CD151);M_chul_11280(Ajuba);M_chul_13169(PTEN);M_chul_14545(PTK2);M_chul_15171(clasp2);M_chul_16265(COL5A1);M_chul_16636(Arhgap24);M_chul_17936(--);M_chul_18302(Carmil2);M_chul_20294(DDR1);M_chul_20458(PTK2);M_chul…
GO:0060572	morphogenesis of an epithelial bud	15	-0.61398	-1.54079	0.0309278	0.253403	M_chul_01565(nog);M_chul_05706(fgfr2);M_chul_06510(SULF1);M_chul_07098(AR);M_chul_07997(HHEX);M_chul_12516(BMP4);M_chul_18046(wnt2);M_chul_18557(TP63);M_chul_18732(BCL6);M_chul_19664(SOSTDC1);M_chul_20357(ctnnb1);M_chul_20830(wnt5a);M_chul_20885(wnt1);M_chul_23069(Bmp7);M_chul_23096(rdh10a)
GO:0034389	lipid droplet organization	16	-0.604603	-1.53924	0.0402844	0.254968	M_chul_00608(rab18b);M_chul_00862(fitm1);M_chul_03672(DDHD2);M_chul_07021(FAF2);M_chul_07056(PPID);M_chul_07110(fitm2);M_chul_12917(LDAH);M_chul_15139(mapk15);M_chul_16929(--);M_chul_17025(--);M_chul_18010(BSCL2);M_chul_18337(Pnpla2);M_chul_21440(Spart);M_chul_22909(RAB18);M_chul_23376(PNPLA2);M_chul_24117(Tbc1d20)
GO:0045601	regulation of endothelial cell differentiation	30	-0.507102	-1.53768	0.0347594	0.25672	MSTRG.45391(CUL9);MSTRG.45863(XDH);M_chul_00316(PROC);M_chul_00317(PROC);M_chul_00819(ROCK1);M_chul_01032(tal1);M_chul_01569(Tmem100);M_chul_03268(il1b);M_chul_03957(IKBKB);M_chul_06785(Atoh8);M_chul_07551(gdf2);M_chul_11296(APOLD1);M_chul_11637(TGFB3);M_chul_12105(ID1);M_chul_12516(BMP4);M_chul_13516(ROCK2);M_chul_13518(ROCK2);M_chul_14234(CDH5);M_chul_15005(krit1);M_chul_16658(s1pr3);M_chul_191…
GO:0030509	BMP signaling pathway	147	-0.384478	-1.53669	0	0.257392	MSTRG.11419(STK36);MSTRG.30114(gpc3);M_chul_00258(Gdf15);M_chul_00346(SKIL);M_chul_00882(gata6-a);M_chul_00903(WNT3A);M_chul_01076(NCAN);M_chul_01256(ppp4cb);M_chul_01565(nog);M_chul_01569(Tmem100);M_chul_01595(dvr1);M_chul_01760(smurf2);M_chul_01761(DDX5);M_chul_01906(FSTL1);M_chul_02030(Smurf1);M_chul_02031(MYH16);M_chul_02091(ACVR1);M_chul_02125(LRP2);M_chul_02143(dlx1a);M_chul_02189(vwc2l);M_…
GO:0032835	glomerulus development	56	-0.443538	-1.53644	0.00877193	0.2566	MSTRG.40006(Lamb2);MSTRG.40009(Lamb1);M_chul_00821(AQP1);M_chul_00953(foxc1a);M_chul_00990(--);M_chul_01537(foxj1a);M_chul_01565(nog);M_chul_02228(N4BP2);M_chul_02816(Notch3);M_chul_03404(MEF2C);M_chul_04236(--);M_chul_04547(MEF2C);M_chul_05291(ANGPT2);M_chul_06510(SULF1);M_chul_07037(FGF2);M_chul_07202(egr1);M_chul_08036(ITGB3);M_chul_08066(PLCE1);M_chul_09284(Ampd2);M_chul_09305(Suds3);M_chul_0…
GO:0009629	response to gravity	29	-0.508813	-1.53611	0.0352645	0.255999	MSTRG.42462(STX1B);M_chul_00718(PTAFR);M_chul_00920(SNAI2);M_chul_01227(gdf-8);M_chul_01912(Ino80d);M_chul_05413(ACSL6);M_chul_05835(ACSL6);M_chul_08691(MYOG);M_chul_08723(HRH1);M_chul_08965(Hipk3);M_chul_10233(PKM);M_chul_10492(SERPINE1);M_chul_10821(HIPK1);M_chul_10827(hpk-1);M_chul_12422(fos);M_chul_12774(Cblb);M_chul_17467(NUP205);M_chul_17766(NUP205);M_chul_17943(SPARC);M_chul_19460(HIPK3);M…
GO:0001696	gastric acid secretion	15	-0.61736	-1.53506	0.0341207	0.256899	M_chul_01234(GPR39);M_chul_02949(HIP1R);M_chul_03821(OXT);M_chul_05876(Trpv1);M_chul_07650(Hrh2);M_chul_09295(OXTR);M_chul_10191(--);M_chul_10192(kcnq1);M_chul_10726(CCKAR);M_chul_11605(sgk1);M_chul_14515(ATP4B);M_chul_18937(PTGER3);M_chul_19784(atp4a);M_chul_21023(OPRL1);M_chul_23204(Crh)
GO:0048846	axon extension involved in axon guidance	24	-0.539526	-1.53497	0.0205656	0.255833	M_chul_00903(WNT3A);M_chul_01712(plxna3);M_chul_03014(nrp1a);M_chul_03724(smn1);M_chul_04335(Slit2);M_chul_04853(cxcl12);M_chul_06600(Slit3);M_chul_06736(PCGF3);M_chul_06975(Slit3);M_chul_07903(WNT3);M_chul_07962(pol);M_chul_08404(wnt4a);M_chul_13472(IGSF9B);M_chul_15087(ncaldb);M_chul_15706(SMO);M_chul_16823(smn1);M_chul_18146(RYK);M_chul_18387(sema3ab);M_chul_20166(Megf8);M_chul_20830(wnt5a);M_…
GO:0015020	glucuronosyltransferase activity	18	-0.575908	-1.53297	0.034398	0.258574	MSTRG.25812(Chpf);M_chul_01330(ext1b);M_chul_04484(UGT8);M_chul_05074(CHSY1);M_chul_05675(B3GAT1);M_chul_09605(--);M_chul_09606(large2);M_chul_10092(EXT2);M_chul_10659(B3gat3);M_chul_10947(b4gat1);M_chul_12257(EXTL3);M_chul_13248(CHPF);M_chul_13693(B3GAT2);M_chul_15376(ext1c);M_chul_16079(CHSY3);M_chul_19975(ext1b);M_chul_22235(B3GAT1);M_chul_22759(CHPF2)
GO:0004867	serine-type endopeptidase inhibitor activity	59	-0.43538	-1.53233	0.00857143	0.258571	MSTRG.14120(--);MSTRG.18007(ITIH3);MSTRG.34921(Ppn);MSTRG.34922(Ppn);MSTRG.37466(CPAMD8);MSTRG.37893(COL6A6);MSTRG.8563(Spink1l);M_chul_01326(serpine3);M_chul_01450(WFIKKN2);M_chul_01723(Tfpi2);M_chul_01741(COL6A3);M_chul_01889(ANOS1);M_chul_02274(--);M_chul_03247(PEBP1);M_chul_03951(Serpind1);M_chul_04014(SERPING1);M_chul_04955(wfikkn);M_chul_05513(Serpinf1);M_chul_06149(ITIH3);M_chul_07145(Spoc…
GO:0001702	gastrulation with mouth forming second	38	-0.49311	-1.53203	0.0132979	0.257887	MSTRG.24994(fyna);MSTRG.24995(fyna);MSTRG.27659(Celsr1);MSTRG.3616(slc39a10);MSTRG.3617(slc39a10);MSTRG.46778(--);M_chul_01595(dvr1);M_chul_01656(slc39a10);M_chul_02091(ACVR1);M_chul_02458(rnf2);M_chul_05602(AMOT);M_chul_05714(srf);M_chul_05873(flot2);M_chul_07939(chuk);M_chul_07997(HHEX);M_chul_10528(sox19b);M_chul_10855(dvl2);M_chul_12410(gata4);M_chul_12696(fyna);M_chul_13052(nodal);M_chul_131…
GO:0090505	epiboly involved in wound healing	28	-0.513796	-1.53158	0.0255754	0.25756	MSTRG.10030(FLNA);M_chul_00920(SNAI2);M_chul_05050(FLNA);M_chul_06203(PHLDB2);M_chul_06399(msxd);M_chul_06636(HBEGF);M_chul_08416(SDC4);M_chul_09684(--);M_chul_09827(CD151);M_chul_09828(CD151);M_chul_11280(Ajuba);M_chul_13169(PTEN);M_chul_14545(PTK2);M_chul_15171(clasp2);M_chul_16265(COL5A1);M_chul_16636(Arhgap24);M_chul_17936(--);M_chul_18302(Carmil2);M_chul_20294(DDR1);M_chul_20458(PTK2);M_chul…
GO:1902284	neuron projection extension involved in neuron projection guidance	24	-0.539526	-1.53043	0.0283505	0.258496	M_chul_00903(WNT3A);M_chul_01712(plxna3);M_chul_03014(nrp1a);M_chul_03724(smn1);M_chul_04335(Slit2);M_chul_04853(cxcl12);M_chul_06600(Slit3);M_chul_06736(PCGF3);M_chul_06975(Slit3);M_chul_07903(WNT3);M_chul_07962(pol);M_chul_08404(wnt4a);M_chul_13472(IGSF9B);M_chul_15087(ncaldb);M_chul_15706(SMO);M_chul_16823(smn1);M_chul_18146(RYK);M_chul_18387(sema3ab);M_chul_20166(Megf8);M_chul_20830(wnt5a);M_…
GO:0048645	animal organ formation	73	-0.428569	-1.52861	0.00310559	0.260893	MSTRG.2735(Ift88);MSTRG.42041(Robo1);MSTRG.9807(ZNF646);M_chul_00882(gata6-a);M_chul_00903(WNT3A);M_chul_01309(Ift88);M_chul_01565(nog);M_chul_02125(LRP2);M_chul_02127(bbs5);M_chul_02143(dlx1a);M_chul_02242(MAPK3);M_chul_03001(mapk1);M_chul_03022(tbx1);M_chul_03404(MEF2C);M_chul_03529(fgfr1a);M_chul_03734(cemip2);M_chul_04547(MEF2C);M_chul_04559(hand2);M_chul_05437(fgfr4);M_chul_05706(fgfr2);M_ch…
GO:0035051	cardiocyte differentiation	162	-0.373209	-1.52796	0	0.260972	MSTRG.19238(Nr1h3);MSTRG.19981(MYH11);MSTRG.2735(Ift88);MSTRG.4855(--);M_chul_00554(ACADM);M_chul_00564(PARP2);M_chul_00645(xirp1);M_chul_00882(gata6-a);M_chul_00885(EGFR);M_chul_00903(WNT3A);M_chul_00975(cdh2);M_chul_01024(Cacybp);M_chul_01027(ptch1);M_chul_01056(EEF1AKMT4);M_chul_01309(Ift88);M_chul_01332(hoxb5a);M_chul_01508(speg);M_chul_01909(GSK3B);M_chul_02031(MYH16);M_chul_02091(ACVR1);M_c…
GO:0060395	SMAD protein signal transduction	62	-0.434676	-1.52781	0.00309598	0.260096	MSTRG.20242(ARAP1);M_chul_00258(Gdf15);M_chul_00579(vim);M_chul_01227(gdf-8);M_chul_01595(dvr1);M_chul_03304(Lnpep);M_chul_03313(smad2);M_chul_03377(Bmp3);M_chul_03561(hnf1a);M_chul_05122(smad1);M_chul_05327(GDF10);M_chul_05507(Jade2);M_chul_06054(fam89a);M_chul_06785(Atoh8);M_chul_07111(hnf4a);M_chul_07220(GDF9);M_chul_07312(SUB1);M_chul_07496(TOB1);M_chul_07551(gdf2);M_chul_08389(GDF11);M_chul_…
GO:0060740	prostate gland epithelium morphogenesis	24	-0.533106	-1.52776	0.03125	0.259002	M_chul_01338(hoxb13a);M_chul_01565(nog);M_chul_02310(sox9-b);M_chul_03740(Nkx3-1);M_chul_05214(id4);M_chul_05706(fgfr2);M_chul_06510(SULF1);M_chul_07098(AR);M_chul_09684(--);M_chul_10240(MMP2);M_chul_12361(esr1);M_chul_12516(BMP4);M_chul_15523(SFRP1);M_chul_16738(rxraa);M_chul_17431(FEM1B);M_chul_17936(--);M_chul_18088(igf1);M_chul_18557(TP63);M_chul_19967(--);M_chul_20538(FRS2);M_chul_20830(wnt5…
GO:0008277	regulation of G protein-coupled receptor signaling pathway	128	-0.388489	-1.52769	0	0.258008	MSTRG.49972(Grk6);M_chul_00429(RGS18);M_chul_00471(usp33);M_chul_00583(RGS20);M_chul_00599(Rgs11);M_chul_00667(PRMT5);M_chul_00798(grk7a);M_chul_00819(ROCK1);M_chul_01666(--);M_chul_01848(Dnm2);M_chul_02422(fzd2);M_chul_02526(PHB);M_chul_02841(MGRN1);M_chul_02851(gper1);M_chul_02897(--);M_chul_03383(Gtf2h2);M_chul_03488(Nos1);M_chul_03697(GIT2);M_chul_03718(ARRDC3);M_chul_03860(PDE4D);M_chul_0423…
GO:1905562	regulation of vascular endothelial cell proliferation	20	-0.557126	-1.52706	0.0277078	0.258066	M_chul_01432(pparg);M_chul_01695(Itga4);M_chul_02405(Stat3);M_chul_03404(MEF2C);M_chul_03529(fgfr1a);M_chul_04547(MEF2C);M_chul_04566(AKT3);M_chul_04905(Tsc2);M_chul_06000(igf2);M_chul_07037(FGF2);M_chul_08194(PDPK1);M_chul_08432(Sp1);M_chul_08526(PPARG);M_chul_12901(GHSR);M_chul_13370(DLK1);M_chul_14270(AKT3);M_chul_18026(igf2);M_chul_18088(igf1);M_chul_20813(Plcg1);M_chul_23452(FLT1)
GO:0001706	endoderm formation	61	-0.429983	-1.52673	0.00895522	0.257512	MSTRG.22809(sox7);MSTRG.40011(LAMB1);MSTRG.48440(--);M_chul_00640(COL6A1);M_chul_00882(gata6-a);M_chul_00987(Lama3);M_chul_01487(ITGAV);M_chul_01565(nog);M_chul_01695(Itga4);M_chul_02682(TNRC6C);M_chul_03094(fgf17);M_chul_03313(smad2);M_chul_03529(fgfr1a);M_chul_03586(--);M_chul_04129(Tab1);M_chul_05962(VTN);M_chul_06127(leo1);M_chul_06654(DUSP1);M_chul_06996(FOXI1);M_chul_07691(COL6A3);M_chul_09…
GO:0008013	beta-catenin binding	91	-0.404169	-1.52664	0.00309598	0.256536	MSTRG.3318(SETD1A);MSTRG.46550(APC);MSTRG.50230(exoc7);M_chul_00366(Prkn);M_chul_00656(chd8);M_chul_00974(cdh2);M_chul_01128(dvl3);M_chul_01160(Tbl1xr1);M_chul_01414(carm1);M_chul_01530(Setd1a);M_chul_01531(ccdc47);M_chul_01888(Tbl1x);M_chul_01901(BCL9);M_chul_01909(GSK3B);M_chul_02097(Nr4a2);M_chul_02098(NR4A2);M_chul_02238(Slc9a3r1);M_chul_02310(sox9-b);M_chul_02670(SLC9A3R2);M_chul_02865(axin1…
GO:0090279	regulation of calcium ion import	30	-0.502914	-1.5266	0.0226629	0.255477	MSTRG.24994(fyna);MSTRG.24995(fyna);M_chul_00823(crhr2);M_chul_00824(Crhr2);M_chul_02463(CXCR4);M_chul_03742(stc);M_chul_04853(cxcl12);M_chul_05102(pkd2);M_chul_06189(Casr);M_chul_06731(EGF);M_chul_07002(adrb2);M_chul_08045(ADRB1);M_chul_08224(ACE);M_chul_09178(CAV3);M_chul_09296(CAV3);M_chul_10492(SERPINE1);M_chul_11812(crh);M_chul_12290(SLC30A1);M_chul_12477(--);M_chul_12696(fyna);M_chul_13449(…
GO:0009448	gamma-aminobutyric acid metabolic process	31	-0.510036	-1.5262	0.0237467	0.255184	M_chul_00414(aldh9a1b);M_chul_01258(Aldh3b1);M_chul_02132(PHGDH);M_chul_02629(ALDH16A1);M_chul_03693(FAM222A);M_chul_05964(Aldh3a2);M_chul_06188(KIF20A);M_chul_06263(Slc7a1);M_chul_06414(SLC7A3);M_chul_06632(slc7a2);M_chul_07198(PHYKPL);M_chul_07486(OAT);M_chul_08849(aldh1l1);M_chul_09107(aldh4a1);M_chul_09923(ALDH1A2);M_chul_10775(etnppl);M_chul_11272(Slc7a8);M_chul_11604(aldh8a1);M_chul_11919(A…
GO:0035725	sodium ion transmembrane transport	156	-0.375691	-1.52601	0	0.254357	MSTRG.19875(SLC6A2);MSTRG.24242(SLC24A4);MSTRG.27653(slc5a8);M_chul_00130(dlg1l);M_chul_00508(ATP1A2);M_chul_00510(ATP1A2);M_chul_00701(SLC6A20);M_chul_00799(atp1b3);M_chul_00834(Slc6a9);M_chul_00910(asic1c);M_chul_01038(FGF12);M_chul_01263(scn4ab);M_chul_01264(gh);M_chul_01360(asic4a);M_chul_01404(Scn9a);M_chul_01642(SLC10A2);M_chul_01665(SLC4A3);M_chul_01716(asic2);M_chul_01755(asic1b);M_chul_0…
GO:0003323	type B pancreatic cell development	24	-0.529125	-1.52535	0.0231959	0.254466	M_chul_00060(RHEB);M_chul_00101(SIDT2);M_chul_00102(SIDT2);M_chul_00354(SIDT2);M_chul_00355(SIDT2);M_chul_00356(SIDT2);M_chul_01909(GSK3B);M_chul_03264(bhmt);M_chul_07110(fitm2);M_chul_07307(ISL1);M_chul_08194(PDPK1);M_chul_10649(BAD);M_chul_12516(BMP4);M_chul_13191(nkx2.2a);M_chul_14329(BMP5);M_chul_15608(rfx3);M_chul_15706(SMO);M_chul_16021(RPL17);M_chul_16122(bhmt);M_chul_18286(Arntl);M_chul_2…
GO:0001656	metanephros development	79	-0.419729	-1.52532	0.00564972	0.253412	MSTRG.30114(gpc3);MSTRG.40006(Lamb2);MSTRG.40009(Lamb1);MSTRG.7831(Ptch1);M_chul_00821(AQP1);M_chul_00878(greb1l);M_chul_00990(--);M_chul_01076(NCAN);M_chul_01537(foxj1a);M_chul_02310(sox9-b);M_chul_02315(sox8);M_chul_02886(WNT9B);M_chul_03425(FRAS1);M_chul_03452(nipbla);M_chul_03740(Nkx3-1);M_chul_03850(PTCH1);M_chul_04236(--);M_chul_04335(Slit2);M_chul_04903(Pkd1);M_chul_04904(PKD1);M_chul_0510…
GO:0043149	stress fiber assembly	82	-0.41279	-1.52385	0.00344828	0.255306	MSTRG.20242(ARAP1);MSTRG.27221(Sorbs1);MSTRG.6975(--);M_chul_00450(PPFIA1);M_chul_00592(Myoc);M_chul_00819(ROCK1);M_chul_03014(nrp1a);M_chul_03379(Ppm1f);M_chul_03481(Nf2);M_chul_03514(Bag4);M_chul_03568(PXN);M_chul_03768(Sorbs3);M_chul_03823(PTGER4);M_chul_03824(PTGER4);M_chul_04481(DLC1);M_chul_05571(Slc22a4);M_chul_05602(AMOT);M_chul_05714(srf);M_chul_05988(PDLIM4);M_chul_05996(SH3PXD2B);M_chu…
GO:0003084	positive regulation of systemic arterial blood pressure	16	-0.581273	-1.52287	0.0431472	0.256148	MSTRG.18307(CHRNA7);MSTRG.19322(CYBA);M_chul_03795(adra1a);M_chul_03816(AVP);M_chul_07779(HSD11B2);M_chul_08045(ADRB1);M_chul_08224(ACE);M_chul_08414(MANF);M_chul_09395(CHRNA7);M_chul_13619(Agt);M_chul_15958(spx);M_chul_16350(Wnk1);M_chul_17680(NR2F1);M_chul_18160(spx);M_chul_19815(CHRNA7);M_chul_23800(CHRNA7)
GO:0050954	sensory perception of mechanical stimulus	185	-0.363089	-1.51929	0	0.261958	MSTRG.15963(Ift140);MSTRG.15964(Ift140);MSTRG.15966(IFT140);MSTRG.24994(fyna);MSTRG.24995(fyna);MSTRG.27221(Sorbs1);MSTRG.2735(Ift88);MSTRG.34893(--);MSTRG.34894(--);MSTRG.34896(Ptprq);MSTRG.3622(DNAH7);M_chul_00143(lrrc6);M_chul_00176(MRPS12);M_chul_00308(PIEZO2);M_chul_00309(Piezo2);M_chul_00310(PIEZO2);M_chul_00447(TMIE);M_chul_00910(asic1c);M_chul_00920(SNAI2);M_chul_00978(Aqp4);M_chul_01219(…
GO:0140303	intramembrane lipid transporter activity	29	-0.510177	-1.51828	0.0262467	0.262979	MSTRG.29933(MACF1);M_chul_00713(TMEM30A);M_chul_01060(--);M_chul_01314(ABCC1);M_chul_02461(--);M_chul_03866(--);M_chul_03917(--);M_chul_04244(ABCA1);M_chul_06860(--);M_chul_07791(--);M_chul_10335(ANO6);M_chul_10881(Plscr1);M_chul_11449(Ano7);M_chul_12257(EXTL3);M_chul_16183(ANO4);M_chul_16239(--);M_chul_16240(atp8b1);M_chul_18348(ANO9);M_chul_18354(Ano3);M_chul_18726(Abca1);M_chul_18773(Abca1);M_…
GO:0060537	muscle tissue development	371	-0.337926	-1.51766	0	0.263089	MSTRG.19238(Nr1h3);MSTRG.1970(CDK5);MSTRG.19981(MYH11);MSTRG.2735(Ift88);MSTRG.40503(TNNT2);MSTRG.46550(APC);MSTRG.4855(--);M_chul_00130(dlg1l);M_chul_00302(NDUFV2);M_chul_00346(SKIL);M_chul_00448(Ahsa1);M_chul_00525(lamc1);M_chul_00554(ACADM);M_chul_00564(PARP2);M_chul_00575(ANKRD1);M_chul_00645(xirp1);M_chul_00651(klhl40a);M_chul_00823(crhr2);M_chul_00824(Crhr2);M_chul_00882(gata6-a);M_chul_009…
GO:0030501	positive regulation of bone mineralization	32	-0.49763	-1.51694	0.0266667	0.263453	MSTRG.47910(Lct);M_chul_01882(Gpm6b);M_chul_02091(ACVR1);M_chul_02779(Asxl2);M_chul_03404(MEF2C);M_chul_03446(BMPR1B);M_chul_03634(P2RX7);M_chul_04547(MEF2C);M_chul_06118(KL);M_chul_07002(adrb2);M_chul_08404(wnt4a);M_chul_09430(SMAD3);M_chul_09955(--);M_chul_10220(CD276);M_chul_10335(ANO6);M_chul_10956(ACTN3);M_chul_11560(bmp2);M_chul_11637(TGFB3);M_chul_12231(MIA3);M_chul_12516(BMP4);M_chul_1300…
GO:0050771	negative regulation of axonogenesis	55	-0.439511	-1.51577	0.00304878	0.264482	MSTRG.1970(CDK5);MSTRG.27687(--);M_chul_00903(WNT3A);M_chul_01021(Tnr);M_chul_01712(plxna3);M_chul_01808(Sema4d);M_chul_02182(MAP2);M_chul_02232(Arhgdia);M_chul_02281(AATK);M_chul_02639(Cdk5r1);M_chul_03014(nrp1a);M_chul_03872(RTN4RL1);M_chul_04335(Slit2);M_chul_04905(Tsc2);M_chul_05397(FSTL4);M_chul_05568(Fstl4);M_chul_06236(--);M_chul_06281(TRAK2);M_chul_06937(Fgf13);M_chul_07903(WNT3);M_chul_0…
GO:0015291	secondary active transmembrane transporter activity	339	-0.343463	-1.51573	0	0.263452	MSTRG.15113(--);MSTRG.191(--);MSTRG.19875(SLC6A2);MSTRG.22836(FLVCR2);MSTRG.24242(SLC24A4);MSTRG.27653(slc5a8);MSTRG.39144(Ceacam1);MSTRG.40324(--);MSTRG.41113(Slco4a1);MSTRG.45449(--);MSTRG.46199(SLC16A9);MSTRG.46816(--);MSTRG.7597(SLC2A8);MSTRG.8609(--);M_chul_00412(SLC1A7);M_chul_00505(SLC7A9);M_chul_00573(SLC5A7);M_chul_00646(SLC22A13);M_chul_00701(SLC6A20);M_chul_00726(SLC1A6);M_chul_00834(S…
GO:0060420	regulation of heart growth	79	-0.415425	-1.51507	0.0031348	0.263677	MSTRG.46550(APC);MSTRG.4855(--);M_chul_00564(PARP2);M_chul_00882(gata6-a);M_chul_01565(nog);M_chul_02031(MYH16);M_chul_02821(trip10);M_chul_03404(MEF2C);M_chul_03529(fgfr1a);M_chul_03688(ACACB);M_chul_04547(MEF2C);M_chul_05375(MEIS1);M_chul_05688(cxadr);M_chul_05700(ruvbl2);M_chul_05706(fgfr2);M_chul_07015(NKX-2.5);M_chul_07037(FGF2);M_chul_07225(nr3c1);M_chul_07333(--);M_chul_08045(ADRB1);M_chul…
GO:0070306	lens fiber cell differentiation	38	-0.484222	-1.51452	0.010582	0.263646	M_chul_00346(SKIL);M_chul_00579(vim);M_chul_00990(--);M_chul_01088(Fzr1);M_chul_01565(nog);M_chul_02654(SMARCA4);M_chul_03481(Nf2);M_chul_04079(kdm5bb);M_chul_04245(tdrd7b);M_chul_04246(Tmod1);M_chul_05706(fgfr2);M_chul_06748(Slc7a11);M_chul_07732(six3);M_chul_07836(wnt5b);M_chul_07964(GM2);M_chul_08226(dlx3b);M_chul_08227(dlx4b);M_chul_09430(SMAD3);M_chul_09872(maf);M_chul_10302(Ntrk3);M_chul_12…
GO:0061053	somite development	114	-0.391018	-1.51342	0	0.264642	MSTRG.1414(ABI1);MSTRG.30954(Tmed2);MSTRG.34387(tle3a);MSTRG.45659(naa50);MSTRG.7831(Ptch1);M_chul_00042(vangl2);M_chul_00525(lamc1);M_chul_00903(WNT3A);M_chul_00953(foxc1a);M_chul_00975(cdh2);M_chul_01171(FRZB);M_chul_01565(nog);M_chul_01595(dvr1);M_chul_01662(Epb41l5);M_chul_01728(calcrl);M_chul_01769(FRZB);M_chul_02353(RBBP6);M_chul_02399(kat2a);M_chul_02493(efnb2a);M_chul_02536(--);M_chul_028…
GO:0030312	external encapsulating structure	407	-0.337813	-1.5131	0	0.264133	MSTRG.10495(Adam8);MSTRG.15062(hbb);MSTRG.19335(GFOD2);MSTRG.20572(PLOD3);MSTRG.20573(--);MSTRG.22513(c3);MSTRG.24919(SMOC1);MSTRG.27230(Ltbp1);MSTRG.2735(Ift88);MSTRG.27804(DST);MSTRG.30114(gpc3);MSTRG.30951(TTC28);MSTRG.32634(--);MSTRG.33183(--);MSTRG.33359(Pard3b);MSTRG.35710(Muc2);MSTRG.35712(MUC2);MSTRG.36166(DPT);MSTRG.36701(TMEM131);MSTRG.36952(--);MSTRG.38075(LUM);MSTRG.40006(Lamb2);MSTRG…
GO:0007272	ensheathment of neurons	107	-0.394515	-1.51276	0	0.263664	MSTRG.24994(fyna);MSTRG.24995(fyna);MSTRG.39521(Cmtm8);MSTRG.45429(abhd12);MSTRG.45571(AFG3L2);M_chul_00130(dlg1l);M_chul_00513(MPZ);M_chul_00592(Myoc);M_chul_00652(EIF2B5);M_chul_00974(cdh2);M_chul_01583(OLIG3);M_chul_02463(CXCR4);M_chul_02895(CNTNAP1);M_chul_03301(serinc5);M_chul_03565(RNF10);M_chul_03684(GAL3ST1);M_chul_04375(--);M_chul_04484(UGT8);M_chul_04729(SOX10);M_chul_05214(id4);M_chul_…
GO:0005545	1-phosphatidylinositol binding	17	-0.576076	-1.51223	0.0473684	0.263679	MSTRG.18849(Wdfy3);M_chul_00463(ZFYVE9);M_chul_03197(ZFYVE9);M_chul_05847(Ankfy1);M_chul_06022(ZFYVE1);M_chul_07554(FRMPD2);M_chul_09556(EEA1);M_chul_09630(WDFY3);M_chul_09631(Wdfy3);M_chul_12405(SNX9);M_chul_14686(EPB41);M_chul_15776(SCARB1);M_chul_15794(ZFYVE9);M_chul_17588(EEA1);M_chul_18079(SYT1);M_chul_19858(Snap91);M_chul_20427(Wdfy3)
GO:0050974	detection of mechanical stimulus involved in sensory perception	40	-0.469819	-1.51218	0.0111421	0.262702	MSTRG.24994(fyna);MSTRG.24995(fyna);MSTRG.34893(--);MSTRG.34894(--);MSTRG.34896(Ptprq);M_chul_00308(PIEZO2);M_chul_00309(Piezo2);M_chul_00310(PIEZO2);M_chul_00910(asic1c);M_chul_01219(Htr2a);M_chul_01506(HTR2A);M_chul_01716(asic2);M_chul_02463(CXCR4);M_chul_02672(FBXW9);M_chul_03719(adgrv1);M_chul_03803(tmc1);M_chul_03939(ITGA2);M_chul_04853(cxcl12);M_chul_05512(CHRNA10);M_chul_06429(fmr1);M_chul…
GO:0046718	viral entry into host cell	92	-0.404395	-1.5114	0.00606061	0.263079	MSTRG.17266(--);MSTRG.50402(--);MSTRG.5445(rpsa);MSTRG.6958(--);MSTRG.7375(H2-K1);M_chul_00060(RHEB);M_chul_00084(--);M_chul_00492(--);M_chul_00561(APOLD1);M_chul_00805(CLDN1);M_chul_00884(NPC1);M_chul_00885(EGFR);M_chul_01219(Htr2a);M_chul_01487(ITGAV);M_chul_01506(HTR2A);M_chul_01804(ORF4);M_chul_02463(CXCR4);M_chul_02493(efnb2a);M_chul_03017(VAMP8);M_chul_03667(VCP);M_chul_03932(slc20a2);M_chu…
GO:0014002	astrocyte development	20	-0.560655	-1.5099	0.0417633	0.265023	MSTRG.40006(Lamb2);MSTRG.40009(Lamb1);M_chul_00579(vim);M_chul_00652(EIF2B5);M_chul_00885(EGFR);M_chul_01535(gfap);M_chul_03126(ADORA2A);M_chul_04386(Ttbk1);M_chul_06397(d14);M_chul_13619(Agt);M_chul_15706(SMO);M_chul_16080(Ror2);M_chul_16273(LAMC3);M_chul_17171(--);M_chul_17566(KRAS);M_chul_19385(Ror1);M_chul_19865(pou3f2);M_chul_21870(Nf1);M_chul_24234(app);M_chul_24235(app)
GO:0016323	basolateral plasma membrane	178	-0.367514	-1.50886	0	0.265886	MSTRG.27721(SLC29A1);MSTRG.27804(DST);MSTRG.46816(--);MSTRG.7040(slc39a1);M_chul_00130(dlg1l);M_chul_00271(--);M_chul_00445(PTH1R);M_chul_00446(PTH1R);M_chul_00513(MPZ);M_chul_00805(CLDN1);M_chul_00821(AQP1);M_chul_00885(EGFR);M_chul_00969(TNS3);M_chul_00974(cdh2);M_chul_00978(Aqp4);M_chul_00988(Lama3);M_chul_01009(tf);M_chul_01120(RAPGEF4);M_chul_01122(Itga6);M_chul_01312(AP2A1);M_chul_01314(ABC…
GO:0055017	cardiac muscle tissue growth	87	-0.403431	-1.50839	0.0096463	0.265595	MSTRG.46550(APC);MSTRG.4855(--);M_chul_00564(PARP2);M_chul_00882(gata6-a);M_chul_01565(nog);M_chul_02180(heg);M_chul_02821(trip10);M_chul_03404(MEF2C);M_chul_03447(PDLIM5);M_chul_03529(fgfr1a);M_chul_03795(adra1a);M_chul_04354(SORBS2);M_chul_04547(MEF2C);M_chul_05122(smad1);M_chul_05375(MEIS1);M_chul_05688(cxadr);M_chul_05706(fgfr2);M_chul_07015(NKX-2.5);M_chul_07037(FGF2);M_chul_07225(nr3c1);M_c…
GO:0005991	trehalose metabolic process	16	-0.579205	-1.50814	0.0514019	0.264949	M_chul_00247(AGL);M_chul_00387(Amy1);M_chul_00388(Amy2);M_chul_00389(Amy1);M_chul_00390(Amy2);M_chul_07323(SLC3A2);M_chul_10905(SLC3A2);M_chul_13584(IDE);M_chul_13612(IDE);M_chul_14282(SLC3A1);M_chul_14842(BRAF);M_chul_18339(pgghg);M_chul_21519(--);M_chul_21746(PPM1A);M_chul_22023(GBE1);M_chul_22071(TREH)
GO:0035904	aorta development	47	-0.451729	-1.50776	0.0189189	0.264651	MSTRG.27230(Ltbp1);MSTRG.42041(Robo1);M_chul_01848(Dnm2);M_chul_02125(LRP2);M_chul_02463(CXCR4);M_chul_02493(efnb2a);M_chul_02654(SMARCA4);M_chul_02837(Nprl3);M_chul_03022(tbx1);M_chul_03206(KAT6A);M_chul_03740(Nkx3-1);M_chul_04129(Tab1);M_chul_05102(pkd2);M_chul_05334(SUFU);M_chul_05464(AP2B1);M_chul_05714(srf);M_chul_05737(ephb4a);M_chul_06742(SEC24B);M_chul_07173(ndst1);M_chul_09318(ADAMTS9);M…
GO:0042734	presynaptic membrane	72	-0.421845	-1.5077	0.00598802	0.263732	MSTRG.18307(CHRNA7);MSTRG.38592(RIMS2);MSTRG.42462(STX1B);MSTRG.43531(HIP1);MSTRG.43532(HIP1);M_chul_00130(dlg1l);M_chul_00974(cdh2);M_chul_00975(cdh2);M_chul_01854(ADGRL1);M_chul_02851(gper1);M_chul_03126(ADORA2A);M_chul_03686(P2RX2);M_chul_04739(septin3);M_chul_04896(pi4k2a);M_chul_06005(GABRA6);M_chul_06429(fmr1);M_chul_07065(GRIA2);M_chul_08908(l1cam);M_chul_09085(KCNA2);M_chul_09146(Cadps2);…
GO:0014706	striated muscle tissue development	357	-0.342341	-1.50765	0	0.262825	MSTRG.19238(Nr1h3);MSTRG.1970(CDK5);MSTRG.19981(MYH11);MSTRG.2735(Ift88);MSTRG.40503(TNNT2);MSTRG.46550(APC);MSTRG.4855(--);M_chul_00302(NDUFV2);M_chul_00346(SKIL);M_chul_00448(Ahsa1);M_chul_00525(lamc1);M_chul_00554(ACADM);M_chul_00564(PARP2);M_chul_00575(ANKRD1);M_chul_00645(xirp1);M_chul_00651(klhl40a);M_chul_00823(crhr2);M_chul_00824(Crhr2);M_chul_00882(gata6-a);M_chul_00903(WNT3A);M_chul_009…
GO:0072311	glomerular epithelial cell differentiation	17	-0.5841	-1.50689	0.0472441	0.26318	MSTRG.40006(Lamb2);MSTRG.40009(Lamb1);M_chul_00953(foxc1a);M_chul_01537(foxj1a);M_chul_07037(FGF2);M_chul_09284(Ampd2);M_chul_09545(IQGAP1);M_chul_09929(MYO1E);M_chul_11663(ccnc);M_chul_12516(BMP4);M_chul_16801(PTPRO);M_chul_16884(PODXL);M_chul_18237(wt1);M_chul_18403(Nphs2);M_chul_19192(NOTCH2);M_chul_20016(NPHS1);M_chul_21399(coq8b)
GO:0001570	vasculogenesis	86	-0.406672	-1.50673	0.0030303	0.262423	MSTRG.45391(CUL9);MSTRG.45863(XDH);M_chul_00232(colec12);M_chul_00781(GLMN);M_chul_00782(GLMN);M_chul_01032(tal1);M_chul_01487(ITGAV);M_chul_01569(Tmem100);M_chul_01923(hoxd4a);M_chul_02180(heg);M_chul_02203(Wars2);M_chul_02361(--);M_chul_02613(Epor);M_chul_02654(SMARCA4);M_chul_03014(nrp1a);M_chul_03399(RASA1);M_chul_03459(NTRK2);M_chul_03529(fgfr1a);M_chul_03765(adgra2);M_chul_03766(adgra2);M_c…
GO:0002053	positive regulation of mesenchymal cell proliferation	30	-0.489858	-1.50639	0.0207792	0.262028	M_chul_02310(sox9-b);M_chul_03022(tbx1);M_chul_03529(fgfr1a);M_chul_05706(fgfr2);M_chul_09020(foxp1b);M_chul_09886(foxf1);M_chul_11846(Tbx18);M_chul_12065(barx1);M_chul_12313(MYCN);M_chul_12838(six1b);M_chul_13017(SYNE1);M_chul_13559(Fbxw4);M_chul_14243(Bmpr1a);M_chul_15706(SMO);M_chul_16513(FOXP2);M_chul_16806(LRP6);M_chul_17111(irs2-a);M_chul_17323(STAT1);M_chul_18046(wnt2);M_chul_18308(Lrp5);M…
GO:0002040	sprouting angiogenesis	97	-0.392434	-1.50552	0	0.262733	MSTRG.42041(Robo1);MSTRG.48872(PIK3C2A);M_chul_00732(KLF2);M_chul_01961(HDAC5);M_chul_02212(Epn2);M_chul_02493(efnb2a);M_chul_02721(narfl);M_chul_02905(Map3k3);M_chul_03014(nrp1a);M_chul_03257(Sema6a);M_chul_03734(cemip2);M_chul_03745(Egr3);M_chul_03746(Egr3);M_chul_03765(adgra2);M_chul_03766(adgra2);M_chul_03835(PHETA1);M_chul_03863(Plk2);M_chul_04104(FBXW7);M_chul_04173(MTTP);M_chul_04335(Slit2…
GO:0016901	oxidoreductase activity, acting on the CH-OH group of donors, quinone or similar compound as acceptor	29	-0.502228	-1.50547	0.0268817	0.261837	MSTRG.3622(DNAH7);M_chul_00714(KDM1A);M_chul_01657(DNAH7);M_chul_01968(retsat);M_chul_02983(Txnrd2);M_chul_05081(CYP2U1);M_chul_05309(PAOX);M_chul_05356(PYROXD2);M_chul_06148(foxred1);M_chul_06574(GPD2);M_chul_07057(Etfdh);M_chul_07811(retsatl);M_chul_08101(MTO1);M_chul_11942(hsp90a.1);M_chul_12238(hsp90ab1);M_chul_12581(L2HGDH);M_chul_14176(retsat);M_chul_15207(PDPR);M_chul_16123(Dmgdh);M_chul_1…
GO:0060419	heart growth	95	-0.401503	-1.50446	0.00316456	0.262726	MSTRG.46550(APC);MSTRG.4855(--);M_chul_00564(PARP2);M_chul_00882(gata6-a);M_chul_01565(nog);M_chul_02031(MYH16);M_chul_02180(heg);M_chul_02821(trip10);M_chul_03404(MEF2C);M_chul_03447(PDLIM5);M_chul_03529(fgfr1a);M_chul_03688(ACACB);M_chul_03795(adra1a);M_chul_04354(SORBS2);M_chul_04547(MEF2C);M_chul_05122(smad1);M_chul_05375(MEIS1);M_chul_05688(cxadr);M_chul_05700(ruvbl2);M_chul_05706(fgfr2);M_c…
GO:0001958	endochondral ossification	16	-0.568381	-1.50425	0.0515464	0.262158	M_chul_00865(impad1);M_chul_03404(MEF2C);M_chul_04547(MEF2C);M_chul_07142(FGF18);M_chul_08030(phospho1);M_chul_08476(NAB2);M_chul_09481(ALPL);M_chul_11852(RUNX2);M_chul_12516(BMP4);M_chul_13007(fgfr3);M_chul_14866(dlx5a);M_chul_17113(CBS);M_chul_20368(SCX);M_chul_22162(zgc:66101);M_chul_22310(inppl1a);M_chul_22682(Bmp7)
GO:0002920	regulation of humoral immune response	41	-0.466198	-1.5029	0.0159151	0.263785	MSTRG.31399(--);MSTRG.44571(myd88);M_chul_00594(c8b);M_chul_00595(C8A);M_chul_00804(--);M_chul_01537(foxj1a);M_chul_01804(ORF4);M_chul_02526(PHB);M_chul_04014(SERPING1);M_chul_05183(USP34);M_chul_05249(CCR7);M_chul_05845(spns2);M_chul_05916(supt6h);M_chul_08037(CPN1);M_chul_10563(PIK3R4);M_chul_11024(CFI);M_chul_12396(PARP1);M_chul_13532(ppp2r3c);M_chul_14510(PROS1);M_chul_15508(C5);M_chul_16002(…
GO:0009925	basal plasma membrane	178	-0.367514	-1.50268	0	0.263198	MSTRG.27721(SLC29A1);MSTRG.27804(DST);MSTRG.46816(--);MSTRG.7040(slc39a1);M_chul_00130(dlg1l);M_chul_00271(--);M_chul_00445(PTH1R);M_chul_00446(PTH1R);M_chul_00513(MPZ);M_chul_00805(CLDN1);M_chul_00821(AQP1);M_chul_00885(EGFR);M_chul_00969(TNS3);M_chul_00974(cdh2);M_chul_00978(Aqp4);M_chul_00988(Lama3);M_chul_01009(tf);M_chul_01120(RAPGEF4);M_chul_01122(Itga6);M_chul_01312(AP2A1);M_chul_01314(ABC…
GO:0001657	ureteric bud development	85	-0.402914	-1.50267	0	0.262214	MSTRG.30114(gpc3);MSTRG.7831(Ptch1);M_chul_00130(dlg1l);M_chul_00788(HS2ST1);M_chul_00878(greb1l);M_chul_00990(--);M_chul_01537(foxj1a);M_chul_01565(nog);M_chul_02310(sox9-b);M_chul_02315(sox8);M_chul_02886(WNT9B);M_chul_03313(smad2);M_chul_03395(BCAN);M_chul_03529(fgfr1a);M_chul_03850(PTCH1);M_chul_04236(--);M_chul_04335(Slit2);M_chul_05102(pkd2);M_chul_05122(smad1);M_chul_05167(PSPN);M_chul_057…
GO:0001763	morphogenesis of a branching structure	215	-0.357469	-1.50236	0	0.261719	MSTRG.27659(Celsr1);MSTRG.27687(--);MSTRG.30114(gpc3);MSTRG.7831(Ptch1);M_chul_00047(Nfatc4);M_chul_00060(RHEB);M_chul_00130(dlg1l);M_chul_00348(prkci);M_chul_00455(CTSZ);M_chul_00878(greb1l);M_chul_00920(SNAI2);M_chul_00990(--);M_chul_01338(hoxb13a);M_chul_01380(fzd5);M_chul_01565(nog);M_chul_01712(plxna3);M_chul_01757(grb2-a);M_chul_01758(GRB2);M_chul_02091(ACVR1);M_chul_02144(dlx2a);M_chul_022…
GO:0098926	postsynaptic signal transduction	22	-0.537451	-1.5022	0.0292683	0.261053	MSTRG.18307(CHRNA7);M_chul_02639(Cdk5r1);M_chul_04539(GRK3);M_chul_06218(NRG2);M_chul_08774(gnb1);M_chul_09395(CHRNA7);M_chul_10224(CHRNB4);M_chul_11902(Plcb1);M_chul_14066(Plcb1);M_chul_14152(Chrm3);M_chul_16171(CHRM2);M_chul_17342(CHRM4);M_chul_18693(rgs8);M_chul_19243(gna14);M_chul_19508(CHRNB2);M_chul_19815(CHRNA7);M_chul_21234(CHRNA4);M_chul_21246(AGRN);M_chul_22873(KPNA6);M_chul_23800(CHRNA…
GO:0048557	embryonic digestive tract morphogenesis	19	-0.568389	-1.50214	0.0454545	0.260257	M_chul_03452(nipbla);M_chul_04041(NKX-2.5);M_chul_05536(TCF7);M_chul_05706(fgfr2);M_chul_06531(pitx2);M_chul_07963(TCF7L2);M_chul_09803(NHS);M_chul_09886(foxf1);M_chul_11608(tcf21);M_chul_12206(Hlx);M_chul_12410(gata4);M_chul_12802(ID2);M_chul_14287(Six2);M_chul_15932(nipblb);M_chul_19133(pdgfra);M_chul_21718(Shox2);M_chul_22667(Gli3);M_chul_22819(shha);M_chul_25215(nckap1)
GO:0008366	axon ensheathment	107	-0.394515	-1.50178	0.0114504	0.259956	MSTRG.24994(fyna);MSTRG.24995(fyna);MSTRG.39521(Cmtm8);MSTRG.45429(abhd12);MSTRG.45571(AFG3L2);M_chul_00130(dlg1l);M_chul_00513(MPZ);M_chul_00592(Myoc);M_chul_00652(EIF2B5);M_chul_00974(cdh2);M_chul_01583(OLIG3);M_chul_02463(CXCR4);M_chul_02895(CNTNAP1);M_chul_03301(serinc5);M_chul_03565(RNF10);M_chul_03684(GAL3ST1);M_chul_04375(--);M_chul_04484(UGT8);M_chul_04729(SOX10);M_chul_05214(id4);M_chul_…
GO:0050772	positive regulation of axonogenesis	91	-0.395859	-1.50107	0.00333333	0.260202	MSTRG.19546(IST1);MSTRG.27687(--);MSTRG.29934(MACF1);MSTRG.37145(Lpar3);MSTRG.42041(Robo1);M_chul_00060(RHEB);M_chul_00346(SKIL);M_chul_00793(STK25);M_chul_00903(WNT3A);M_chul_01083(STK11);M_chul_01370(ANAPC2);M_chul_01816(ndel1b);M_chul_01909(GSK3B);M_chul_02232(Arhgdia);M_chul_03014(nrp1a);M_chul_03061(nsmf);M_chul_03191(efna5b);M_chul_03459(NTRK2);M_chul_04225(Rptor);M_chul_04282(POU4F2);M_chu…
GO:0003179	heart valve morphogenesis	33	-0.488395	-1.50061	0.0246305	0.260144	MSTRG.42041(Robo1);M_chul_02091(ACVR1);M_chul_02310(sox9-b);M_chul_03404(MEF2C);M_chul_03734(cemip2);M_chul_04335(Slit2);M_chul_04547(MEF2C);M_chul_06600(Slit3);M_chul_06975(Slit3);M_chul_09318(ADAMTS9);M_chul_11560(bmp2);M_chul_11606(slc2a12);M_chul_12205(hey2);M_chul_12410(gata4);M_chul_12516(BMP4);M_chul_12848(FGFRL1);M_chul_14243(Bmpr1a);M_chul_14585(heyl);M_chul_14822(twist1);M_chul_15920(tb…
GO:0097178	ruffle assembly	30	-0.498653	-1.49968	0.0243902	0.260904	M_chul_01689(MSN);M_chul_01816(ndel1b);M_chul_02447(SH3BP1);M_chul_03514(Bag4);M_chul_03987(KANK1);M_chul_05369(Wdpcp);M_chul_06608(EPS8L2);M_chul_06619(Stap1);M_chul_07883(Plekhm1);M_chul_08207(EPS8L1);M_chul_08255(RAC1);M_chul_12827(evl);M_chul_13499(ARHGEF26);M_chul_13959(Fam98a);M_chul_15632(coro1ca);M_chul_15643(coro1ca);M_chul_15644(Coro1c);M_chul_15645(--);M_chul_16636(Arhgap24);M_chul_170…
GO:0046653	tetrahydrofolate metabolic process	24	-0.527213	-1.49915	0.0317848	0.261075	M_chul_01486(aad-a);M_chul_02024(SHMT1);M_chul_02942(MTHFD2);M_chul_03364(Dhfr);M_chul_03931(Mthfd2l);M_chul_07723(Gch1);M_chul_07985(MTR);M_chul_08849(aldh1l1);M_chul_12364(MTHFD1L);M_chul_14533(Atic);M_chul_15025(SHMT2);M_chul_16051(FPGS);M_chul_16405(SARDH);M_chul_17091(gch1);M_chul_17119(GART);M_chul_17999(CRY1);M_chul_18458(gch);M_chul_18459(Gch1);M_chul_20225(--);M_chul_21005(MTHFR);M_chul_…
GO:0101023	vascular endothelial cell proliferation	20	-0.557126	-1.49906	0.0488998	0.260277	M_chul_01432(pparg);M_chul_01695(Itga4);M_chul_02405(Stat3);M_chul_03404(MEF2C);M_chul_03529(fgfr1a);M_chul_04547(MEF2C);M_chul_04566(AKT3);M_chul_04905(Tsc2);M_chul_06000(igf2);M_chul_07037(FGF2);M_chul_08194(PDPK1);M_chul_08432(Sp1);M_chul_08526(PPARG);M_chul_12901(GHSR);M_chul_13370(DLK1);M_chul_14270(AKT3);M_chul_18026(igf2);M_chul_18088(igf1);M_chul_20813(Plcg1);M_chul_23452(FLT1)
GO:0031646	positive regulation of nervous system process	54	-0.440256	-1.498	0.0176991	0.261291	MSTRG.18307(CHRNA7);MSTRG.38592(RIMS2);MSTRG.42462(STX1B);M_chul_00718(PTAFR);M_chul_01021(Tnr);M_chul_01120(RAPGEF4);M_chul_01909(GSK3B);M_chul_02401(--);M_chul_02672(FBXW9);M_chul_03073(CUX2);M_chul_03251(P2RX3);M_chul_03565(RNF10);M_chul_03939(ITGA2);M_chul_04539(GRK3);M_chul_04579(P2RX3);M_chul_04729(SOX10);M_chul_07002(adrb2);M_chul_07261(Nlgn3);M_chul_08056(DBN1);M_chul_08161(tbc1d24);M_chu…
GO:0040015	negative regulation of multicellular organism growth	18	-0.565662	-1.49763	0.0367454	0.26099	MSTRG.7831(Ptch1);M_chul_00258(Gdf15);M_chul_02702(Fam20c);M_chul_03761(ADRB4C);M_chul_03834(ATXN2);M_chul_03850(PTCH1);M_chul_07002(adrb2);M_chul_07016(Stc2);M_chul_08045(ADRB1);M_chul_09641(FXN);M_chul_10638(ANKRD26);M_chul_10639(Ankrd26);M_chul_13000(LGMN);M_chul_16550(ANKRD26);M_chul_16558(ANKRD26);M_chul_16566(ANKRD26);M_chul_16800(SOCS2);M_chul_17958(ANKRD26)
GO:1902235	regulation of endoplasmic reticulum stress-induced intrinsic apoptotic signaling pathway	24	-0.514715	-1.49653	0.0385604	0.262132	MSTRG.31395(Grina);M_chul_00366(Prkn);M_chul_00465(Txndc12);M_chul_03255(Xbp1);M_chul_04082(PTPN1);M_chul_04235(LRRK2);M_chul_05073(vimp);M_chul_06473(syvn1);M_chul_08320(SERINC1);M_chul_08514(park7);M_chul_09087(ngf);M_chul_10694(tmbim6);M_chul_10806(ATF3);M_chul_12662(Eif2ak3);M_chul_12787(hyou1);M_chul_14010(Sirt1);M_chul_15036(DDIT3);M_chul_15140(GRINA);M_chul_17126(Creb3l1);M_chul_18944(opa1…
GO:0017147	Wnt-protein binding	32	-0.49344	-1.49651	0.0237467	0.261214	M_chul_00690(WLS);M_chul_00691(WLS);M_chul_01171(FRZB);M_chul_01380(fzd5);M_chul_01769(FRZB);M_chul_02422(fzd2);M_chul_02423(fzd7-a);M_chul_03809(fzd10-b);M_chul_04483(SPOCK3);M_chul_05715(PTK7);M_chul_06731(EGF);M_chul_10911(Ptk7);M_chul_13257(FZD7);M_chul_15163(Tinagl1);M_chul_15523(SFRP1);M_chul_15600(trabd2a);M_chul_15706(SMO);M_chul_16080(Ror2);M_chul_16801(PTPRO);M_chul_16806(LRP6);M_chul_1…
GO:0044406	adhesion of symbiont to host	15	-0.608508	-1.49635	0.06	0.260654	M_chul_00501(--);M_chul_09804(ACE2);M_chul_11771(ska2);M_chul_12238(hsp90ab1);M_chul_12838(six1b);M_chul_14287(Six2);M_chul_14511(GAS6);M_chul_15776(SCARB1);M_chul_19030(--);M_chul_20281(Nectin2);M_chul_20739(Cbln4);M_chul_22068(NECTIN1);M_chul_22954(KCNC4);M_chul_24083(INHBB);M_chul_24084(INHBB)
GO:0030038	contractile actin filament bundle assembly	82	-0.41279	-1.49584	0.00630915	0.260676	MSTRG.20242(ARAP1);MSTRG.27221(Sorbs1);MSTRG.6975(--);M_chul_00450(PPFIA1);M_chul_00592(Myoc);M_chul_00819(ROCK1);M_chul_03014(nrp1a);M_chul_03379(Ppm1f);M_chul_03481(Nf2);M_chul_03514(Bag4);M_chul_03568(PXN);M_chul_03768(Sorbs3);M_chul_03823(PTGER4);M_chul_03824(PTGER4);M_chul_04481(DLC1);M_chul_05571(Slc22a4);M_chul_05602(AMOT);M_chul_05714(srf);M_chul_05988(PDLIM4);M_chul_05996(SH3PXD2B);M_chu…
GO:0110151	positive regulation of biomineralization	34	-0.476968	-1.49453	0.0279898	0.26224	MSTRG.47910(Lct);M_chul_01882(Gpm6b);M_chul_02091(ACVR1);M_chul_02779(Asxl2);M_chul_03404(MEF2C);M_chul_03446(BMPR1B);M_chul_03634(P2RX7);M_chul_04547(MEF2C);M_chul_06118(KL);M_chul_07002(adrb2);M_chul_08404(wnt4a);M_chul_09430(SMAD3);M_chul_09955(--);M_chul_10220(CD276);M_chul_10335(ANO6);M_chul_10956(ACTN3);M_chul_11560(bmp2);M_chul_11637(TGFB3);M_chul_12231(MIA3);M_chul_12516(BMP4);M_chul_1300…
GO:0097475	motor neuron migration	16	-0.579601	-1.49427	0.0612245	0.261702	M_chul_00042(vangl2);M_chul_00975(cdh2);M_chul_03014(nrp1a);M_chul_08404(wnt4a);M_chul_08947(rest);M_chul_12391(NHSL1);M_chul_12392(NHSL1);M_chul_12393(NHSL1);M_chul_14265(OLIG3);M_chul_17426(RELN);M_chul_18146(RYK);M_chul_18983(cdh2);M_chul_21824(lhx1a);M_chul_22583(scrib);M_chul_22752(scrib);M_chul_22912(nrp1a)
GO:0072112	glomerular visceral epithelial cell differentiation	16	-0.592279	-1.4941	0.0647482	0.261126	MSTRG.40006(Lamb2);MSTRG.40009(Lamb1);M_chul_00953(foxc1a);M_chul_07037(FGF2);M_chul_09284(Ampd2);M_chul_09545(IQGAP1);M_chul_09929(MYO1E);M_chul_11663(ccnc);M_chul_12516(BMP4);M_chul_16801(PTPRO);M_chul_16884(PODXL);M_chul_18237(wt1);M_chul_18403(Nphs2);M_chul_19192(NOTCH2);M_chul_20016(NPHS1);M_chul_21399(coq8b)
GO:0061318	renal filtration cell differentiation	19	-0.555241	-1.49391	0.0261283	0.260617	MSTRG.40006(Lamb2);MSTRG.40009(Lamb1);M_chul_00953(foxc1a);M_chul_04041(NKX-2.5);M_chul_07037(FGF2);M_chul_09284(Ampd2);M_chul_09545(IQGAP1);M_chul_09929(MYO1E);M_chul_11663(ccnc);M_chul_12516(BMP4);M_chul_16801(PTPRO);M_chul_16884(PODXL);M_chul_18237(wt1);M_chul_18403(Nphs2);M_chul_19192(NOTCH2);M_chul_20016(NPHS1);M_chul_20885(wnt1);M_chul_21399(coq8b);M_chul_22244(ETS1)
GO:1901863	positive regulation of muscle tissue development	74	-0.410426	-1.49312	0.0058309	0.261184	M_chul_00564(PARP2);M_chul_00882(gata6-a);M_chul_00903(WNT3A);M_chul_00990(--);M_chul_01909(GSK3B);M_chul_02493(efnb2a);M_chul_02821(trip10);M_chul_02846(MYOCD);M_chul_03022(tbx1);M_chul_03404(MEF2C);M_chul_03529(fgfr1a);M_chul_04547(MEF2C);M_chul_05706(fgfr2);M_chul_07002(adrb2);M_chul_07037(FGF2);M_chul_07225(nr3c1);M_chul_07297(MRTFB);M_chul_08045(ADRB1);M_chul_08404(wnt4a);M_chul_08611(lmod3)…
GO:0005217	intracellular ligand-gated ion channel activity	98	-0.400415	-1.49234	0.00332226	0.261791	MSTRG.17141(--);MSTRG.17470(ABCA1);MSTRG.22394(--);MSTRG.28748(--);MSTRG.33597(Abcc4);MSTRG.39912(--);MSTRG.45105(--);MSTRG.47832(--);MSTRG.7366(Abcb9);MSTRG.7592(--);M_chul_00115(Abca4);M_chul_00821(AQP1);M_chul_00909(abcb8);M_chul_01203(TBC1D10B);M_chul_01314(ABCC1);M_chul_01864(ABCB11);M_chul_02317(ABCA3);M_chul_03236(PTPRG);M_chul_03369(Ntng2);M_chul_03582(ABCA2);M_chul_03676(TPCN1);M_chul_04…
GO:0030506	ankyrin binding	15	-0.583453	-1.49216	0.057971	0.26124	M_chul_08857(KCNQ2);M_chul_09237(CACNA1D);M_chul_11734(--);M_chul_12288(RHAG);M_chul_12885(SPTBN1);M_chul_12886(Sptbn1);M_chul_14312(SLC8A1);M_chul_16797(FLNC);M_chul_18017(Kcnj11);M_chul_19041(Obscn);M_chul_20234(rhbg);M_chul_20399(Plec);M_chul_20401(Plec);M_chul_24330(SCN5A);M_chul_25330(Scn3a)
GO:0050919	negative chemotaxis	36	-0.466497	-1.49167	0.0241287	0.261244	MSTRG.11346(--);MSTRG.42041(Robo1);M_chul_01487(ITGAV);M_chul_01712(plxna3);M_chul_01808(Sema4d);M_chul_03191(efna5b);M_chul_03203(SEMA4C);M_chul_04335(Slit2);M_chul_05725(ROBO3);M_chul_06600(Slit3);M_chul_06975(Slit3);M_chul_07962(pol);M_chul_08036(ITGB3);M_chul_12851(FLRT2);M_chul_13953(Nrg3);M_chul_13954(--);M_chul_14216(FLRT3);M_chul_14749(SH3BP5);M_chul_15744(efna5b);M_chul_15843(SEMA3C);M_c…
GO:0048593	camera-type eye morphogenesis	162	-0.364664	-1.49131	0.003663	0.261009	MSTRG.30000(Ptprm);MSTRG.45429(abhd12);MSTRG.9131(tenm3);MSTRG.9135(tenm3);M_chul_00163(WNT9A);M_chul_00164(--);M_chul_00348(prkci);M_chul_00580(RP1);M_chul_00727(rx2);M_chul_00821(AQP1);M_chul_00931(rpe65a);M_chul_00953(foxc1a);M_chul_00975(cdh2);M_chul_01380(fzd5);M_chul_01938(Sp3);M_chul_02152(--);M_chul_02310(sox9-b);M_chul_02315(sox8);M_chul_02458(rnf2);M_chul_02493(efnb2a);M_chul_02882(BAX)…
GO:0004368	glycerol-3-phosphate dehydrogenase (quinone) activity	28	-0.506297	-1.49077	0.0316623	0.26113	MSTRG.3622(DNAH7);M_chul_00714(KDM1A);M_chul_01657(DNAH7);M_chul_01968(retsat);M_chul_02983(Txnrd2);M_chul_05081(CYP2U1);M_chul_05309(PAOX);M_chul_05356(PYROXD2);M_chul_06148(foxred1);M_chul_06574(GPD2);M_chul_07057(Etfdh);M_chul_07811(retsatl);M_chul_08101(MTO1);M_chul_11942(hsp90a.1);M_chul_12238(hsp90ab1);M_chul_12581(L2HGDH);M_chul_14176(retsat);M_chul_15207(PDPR);M_chul_16123(Dmgdh);M_chul_1…
GO:0043534	blood vessel endothelial cell migration	85	-0.40268	-1.48822	0.00315457	0.264859	MSTRG.10495(Adam8);MSTRG.42041(Robo1);MSTRG.48872(PIK3C2A);M_chul_01432(pparg);M_chul_01961(HDAC5);M_chul_02361(--);M_chul_02447(SH3BP1);M_chul_02493(efnb2a);M_chul_02905(Map3k3);M_chul_03014(nrp1a);M_chul_03106(P2rx4);M_chul_03404(MEF2C);M_chul_03529(fgfr1a);M_chul_03745(Egr3);M_chul_03746(Egr3);M_chul_03863(Plk2);M_chul_04104(FBXW7);M_chul_04335(Slit2);M_chul_04547(MEF2C);M_chul_04566(AKT3);M_c…
GO:0006855	xenobiotic transmembrane transport	165	-0.358051	-1.48746	0	0.265331	MSTRG.27653(slc5a8);MSTRG.33597(Abcc4);MSTRG.46199(SLC16A9);MSTRG.5223(--);MSTRG.5444(slc25a38a);MSTRG.7366(Abcb9);MSTRG.8562(Stra6l);MSTRG.9363(slc25a38b);M_chul_00115(Abca4);M_chul_00701(SLC6A20);M_chul_00821(AQP1);M_chul_00834(Slc6a9);M_chul_00909(abcb8);M_chul_01078(slc25a42);M_chul_01254(SLC16A3);M_chul_01314(ABCC1);M_chul_01623(SLC16A6);M_chul_01676(PRAF2);M_chul_01864(ABCB11);M_chul_02125(…
GO:0055024	regulation of cardiac muscle tissue development	88	-0.396151	-1.48645	0.0133779	0.266346	MSTRG.46550(APC);MSTRG.4855(--);M_chul_00564(PARP2);M_chul_00882(gata6-a);M_chul_00903(WNT3A);M_chul_01565(nog);M_chul_01909(GSK3B);M_chul_02423(fzd7-a);M_chul_02493(efnb2a);M_chul_02821(trip10);M_chul_03404(MEF2C);M_chul_03529(fgfr1a);M_chul_04547(MEF2C);M_chul_05375(MEIS1);M_chul_05688(cxadr);M_chul_05706(fgfr2);M_chul_06427(hdac3);M_chul_07015(NKX-2.5);M_chul_07037(FGF2);M_chul_07225(nr3c1);M_…
GO:0022612	gland morphogenesis	146	-0.373162	-1.48588	0	0.266647	MSTRG.18924(arnt2);MSTRG.18925(arnt2);MSTRG.19238(Nr1h3);MSTRG.42041(Robo1);MSTRG.48253(--);MSTRG.7831(Ptch1);M_chul_00885(EGFR);M_chul_00903(WNT3A);M_chul_00916(Rb1cc1);M_chul_00920(SNAI2);M_chul_00990(--);M_chul_01338(hoxb13a);M_chul_01565(nog);M_chul_02238(Slc9a3r1);M_chul_02310(sox9-b);M_chul_02882(BAX);M_chul_03014(nrp1a);M_chul_03255(Xbp1);M_chul_03529(fgfr1a);M_chul_03740(Nkx3-1);M_chul_03…
GO:0098739	import across plasma membrane	68	-0.413033	-1.48481	0.0175953	0.268022	MSTRG.17829(--);MSTRG.24994(fyna);MSTRG.24995(fyna);MSTRG.3616(slc39a10);MSTRG.3617(slc39a10);MSTRG.7040(slc39a1);M_chul_00130(dlg1l);M_chul_00321(SLC39A6);M_chul_00508(ATP1A2);M_chul_00510(ATP1A2);M_chul_00792(SEPTIN2);M_chul_00799(atp1b3);M_chul_01314(ABCC1);M_chul_01372(ARL6IP1);M_chul_01656(slc39a10);M_chul_02100(KCNJ3);M_chul_02101(KCNJ3);M_chul_02125(LRP2);M_chul_03813(Slc15a4);M_chul_05413…
GO:0097060	synaptic membrane	268	-0.343087	-1.48378	0	0.269003	MSTRG.13180(Gria3);MSTRG.1414(ABI1);MSTRG.18307(CHRNA7);MSTRG.1970(CDK5);MSTRG.22357(NT5E);MSTRG.34134(ADAM10);MSTRG.38592(RIMS2);MSTRG.42462(STX1B);MSTRG.43531(HIP1);MSTRG.43532(HIP1);MSTRG.7217(Nipsnap1);M_chul_00130(dlg1l);M_chul_00366(Prkn);M_chul_00593(Dnm3);M_chul_00974(cdh2);M_chul_00975(cdh2);M_chul_01109(ABHD17A);M_chul_01317(LIN7B);M_chul_01359(TANC1);M_chul_01808(Sema4d);M_chul_01848(D…
GO:0060143	positive regulation of syncytium formation by plasma membrane fusion	17	-0.572176	-1.48371	0.0494792	0.268236	MSTRG.6828(CD53);M_chul_00258(Gdf15);M_chul_04853(cxcl12);M_chul_05519(Adgrb1);M_chul_06886(EHD1);M_chul_08691(MYOG);M_chul_09129(myod1);M_chul_09187(CAMK1);M_chul_15119(ripor2);M_chul_15510(ADAM9);M_chul_16160(myf6);M_chul_19875(DCSTAMP);M_chul_20293(flot1);M_chul_21044(NFATC2);M_chul_21323(RAPGEF3);M_chul_22083(Ehd2);M_chul_23782(mapk14a)
GO:0052742	phosphatidylinositol kinase activity	44	-0.448791	-1.4835	0.0169972	0.267728	MSTRG.47910(Lct);MSTRG.48872(PIK3C2A);M_chul_01757(grb2-a);M_chul_01758(GRB2);M_chul_03094(fgf17);M_chul_03529(fgfr1a);M_chul_04391(pi4k2b);M_chul_04896(pi4k2a);M_chul_05115(GAB1);M_chul_05437(fgfr4);M_chul_05706(fgfr2);M_chul_06118(KL);M_chul_07037(FGF2);M_chul_07142(FGF18);M_chul_07151(KLB);M_chul_07229(fgf16);M_chul_08271(PIK3C2B);M_chul_09442(FGF7);M_chul_09704(fgf3);M_chul_09708(--);M_chul_1…
GO:0061448	connective tissue development	257	-0.342281	-1.48165	0	0.270205	MSTRG.11846(CLEC4M);MSTRG.19417(sec23a);MSTRG.24526(--);MSTRG.38075(LUM);MSTRG.39732(--);M_chul_00163(WNT9A);M_chul_00164(--);M_chul_00445(PTH1R);M_chul_00446(PTH1R);M_chul_00625(CNMD);M_chul_00865(impad1);M_chul_00920(SNAI2);M_chul_00974(cdh2);M_chul_00975(cdh2);M_chul_01001(--);M_chul_01160(Tbl1xr1);M_chul_01171(FRZB);M_chul_01172(RUNX1);M_chul_01414(carm1);M_chul_01565(nog);M_chul_01684(hoxb3a…
GO:0010464	regulation of mesenchymal cell proliferation	37	-0.47139	-1.48068	0.0322581	0.271113	M_chul_02310(sox9-b);M_chul_03022(tbx1);M_chul_03529(fgfr1a);M_chul_05706(fgfr2);M_chul_09020(foxp1b);M_chul_09886(foxf1);M_chul_10767(NFIB);M_chul_11846(Tbx18);M_chul_12065(barx1);M_chul_12313(MYCN);M_chul_12516(BMP4);M_chul_12838(six1b);M_chul_13017(SYNE1);M_chul_13559(Fbxw4);M_chul_14243(Bmpr1a);M_chul_14633(LMNA);M_chul_15526(PHF14);M_chul_15706(SMO);M_chul_16170(PTN);M_chul_16513(FOXP2);M_ch…
GO:0048009	insulin-like growth factor receptor signaling pathway	28	-0.4985	-1.47932	0.0292683	0.272847	MSTRG.2735(Ift88);M_chul_00901(ift22);M_chul_00967(IGFBP1);M_chul_01000(gigyf2);M_chul_01309(Ift88);M_chul_02169(pou1f1);M_chul_03740(Nkx3-1);M_chul_04905(Tsc2);M_chul_07098(AR);M_chul_09312(Atxn7);M_chul_09530(CILP);M_chul_10520(GIGYF1);M_chul_10859(irs1-b);M_chul_11560(bmp2);M_chul_11849(Phip);M_chul_11902(Plcb1);M_chul_12340(IGF2R);M_chul_12662(Eif2ak3);M_chul_12901(GHSR);M_chul_14066(Plcb1);M…
GO:0050431	transforming growth factor beta binding	15	-0.585241	-1.47887	0.036855	0.272817	MSTRG.27230(Ltbp1);M_chul_01450(WFIKKN2);M_chul_01487(ITGAV);M_chul_02091(ACVR1);M_chul_02322(VASN);M_chul_04955(wfikkn);M_chul_11637(TGFB3);M_chul_11873(THBS1);M_chul_14925(--);M_chul_15842(Cd36);M_chul_18128(Tgfbr3);M_chul_20137(Tgfbr2);M_chul_20892(Acvrl1);M_chul_21246(AGRN);M_chul_22614(TGFBR1)
GO:0002068	glandular epithelial cell development	27	-0.519308	-1.47875	0.0383632	0.272168	M_chul_00060(RHEB);M_chul_00101(SIDT2);M_chul_00102(SIDT2);M_chul_00354(SIDT2);M_chul_00355(SIDT2);M_chul_00356(SIDT2);M_chul_01909(GSK3B);M_chul_03264(bhmt);M_chul_03771(Gpat4);M_chul_07110(fitm2);M_chul_07307(ISL1);M_chul_08194(PDPK1);M_chul_10649(BAD);M_chul_12516(BMP4);M_chul_13191(nkx2.2a);M_chul_14329(BMP5);M_chul_14574(RARB);M_chul_15608(rfx3);M_chul_15706(SMO);M_chul_16021(RPL17);M_chul_1…
GO:0015103	inorganic anion transmembrane transporter activity	258	-0.341895	-1.4787	0	0.271358	MSTRG.17470(ABCA1);MSTRG.19875(SLC6A2);MSTRG.22836(FLVCR2);MSTRG.24625(Irgc);MSTRG.33597(Abcc4);MSTRG.40992(Slc26a6);MSTRG.46199(SLC16A9);MSTRG.7366(Abcb9);MSTRG.9628(smc3);M_chul_00115(Abca4);M_chul_00557(BEST4);M_chul_00646(SLC22A13);M_chul_00906(GUK1);M_chul_00909(abcb8);M_chul_00970(SLC22A23);M_chul_01007(CLCN2);M_chul_01009(tf);M_chul_01095(Tcf3);M_chul_01174(CLIC4);M_chul_01209(--);M_chul_0…
GO:0072310	glomerular epithelial cell development	15	-0.589626	-1.47825	0.051597	0.271287	MSTRG.40006(Lamb2);MSTRG.40009(Lamb1);M_chul_00953(foxc1a);M_chul_01537(foxj1a);M_chul_09284(Ampd2);M_chul_09545(IQGAP1);M_chul_09929(MYO1E);M_chul_11663(ccnc);M_chul_12516(BMP4);M_chul_16884(PODXL);M_chul_18237(wt1);M_chul_18403(Nphs2);M_chul_19192(NOTCH2);M_chul_20016(NPHS1);M_chul_21399(coq8b)
GO:0003338	metanephros morphogenesis	28	-0.49692	-1.47766	0.02267	0.271446	M_chul_01537(foxj1a);M_chul_02310(sox9-b);M_chul_02315(sox8);M_chul_02886(WNT9B);M_chul_03425(FRAS1);M_chul_04236(--);M_chul_04903(Pkd1);M_chul_04904(PKD1);M_chul_05102(pkd2);M_chul_08404(wnt4a);M_chul_10025(lgr4);M_chul_10130(Kif26b);M_chul_10252(SALL1);M_chul_12516(BMP4);M_chul_13719(pax2-a);M_chul_13721(pax2-a);M_chul_14287(Six2);M_chul_14774(gdnf);M_chul_15477(AGTR2);M_chul_15706(SMO);M_chul_…
GO:0004653	polypeptide N-acetylgalactosaminyltransferase activity	15	-0.598429	-1.47735	0.0590909	0.271072	M_chul_02096(Galnt5);M_chul_02102(GALNT13);M_chul_03577(GALNT9);M_chul_04813(GALNT7);M_chul_09966(GALNT3);M_chul_10118(GALNT18);M_chul_12969(Galnt16);M_chul_15188(GALNT4);M_chul_15189(Galnt12);M_chul_18176(GALNT1);M_chul_21809(GALNT15);M_chul_22110(GALNT17);M_chul_22412(galnt11);M_chul_24885(GALNT14);M_chul_25175(GALNT14)
GO:0046189	phenol-containing compound biosynthetic process	41	-0.461423	-1.47694	0.00895522	0.270933	MSTRG.18307(CHRNA7);MSTRG.35714(tph1);MSTRG.47910(Lct);M_chul_00823(crhr2);M_chul_00824(Crhr2);M_chul_02097(Nr4a2);M_chul_02098(NR4A2);M_chul_03704(DAO);M_chul_04239(TPH2);M_chul_04559(hand2);M_chul_04603(ddt);M_chul_06118(KL);M_chul_07054(RAPGEF2);M_chul_07213(ATP7A);M_chul_08394(ASIP);M_chul_08514(park7);M_chul_09116(TRPC1);M_chul_09395(CHRNA7);M_chul_09415(HDC);M_chul_09518(slc24a5);M_chul_096…
GO:0001938	positive regulation of endothelial cell proliferation	71	-0.413181	-1.47674	0.0173913	0.270474	MSTRG.18924(arnt2);MSTRG.18925(arnt2);MSTRG.19322(CYBA);M_chul_01695(Itga4);M_chul_02066(pdcl3);M_chul_02405(Stat3);M_chul_03014(nrp1a);M_chul_03506(RICTOR);M_chul_03529(fgfr1a);M_chul_03745(Egr3);M_chul_03746(Egr3);M_chul_04225(Rptor);M_chul_04566(AKT3);M_chul_04570(Vegfc);M_chul_04853(cxcl12);M_chul_05059(arnt2);M_chul_05277(RPTOR);M_chul_06000(igf2);M_chul_06652(flt4);M_chul_06905(VEGFA);M_chu…
GO:0042813	Wnt-activated receptor activity	18	-0.549322	-1.47651	0.0488432	0.269997	M_chul_01171(FRZB);M_chul_01380(fzd5);M_chul_01769(FRZB);M_chul_02422(fzd2);M_chul_02423(fzd7-a);M_chul_03809(fzd10-b);M_chul_06731(EGF);M_chul_13257(FZD7);M_chul_15523(SFRP1);M_chul_16806(LRP6);M_chul_18146(RYK);M_chul_18308(Lrp5);M_chul_19385(Ror1);M_chul_19870(FZD6);M_chul_20148(fzd1);M_chul_22298(FZD4);M_chul_22327(Fzd9);M_chul_23823(SFRP2)
GO:0072074	kidney mesenchyme development	15	-0.587559	-1.4764	0.0656934	0.269302	M_chul_05102(pkd2);M_chul_07102(amer1);M_chul_08404(wnt4a);M_chul_11608(tcf21);M_chul_12516(BMP4);M_chul_12837(Six4);M_chul_12838(six1b);M_chul_13719(pax2-a);M_chul_13721(pax2-a);M_chul_14287(Six2);M_chul_16109(foxd1);M_chul_17323(STAT1);M_chul_18237(wt1);M_chul_22769(myc);M_chul_23069(Bmp7)
GO:0097205	renal filtration	16	-0.565357	-1.47565	0.0536131	0.26979	MSTRG.19322(CYBA);M_chul_00821(AQP1);M_chul_02293(AMN);M_chul_02361(--);M_chul_03385(f2r);M_chul_06510(SULF1);M_chul_07529(UTS2R);M_chul_08225(ITGA3);M_chul_08635(--);M_chul_09305(Suds3);M_chul_09929(MYO1E);M_chul_11584(gja1);M_chul_14511(GAS6);M_chul_16801(PTPRO);M_chul_16884(PODXL);M_chul_20016(NPHS1)
GO:0042136	neurotransmitter biosynthetic process	40	-0.46689	-1.47544	0.0221607	0.269371	MSTRG.18307(CHRNA7);MSTRG.35714(tph1);M_chul_00873(dpyd);M_chul_02024(SHMT1);M_chul_03106(P2rx4);M_chul_03124(UPB1);M_chul_03364(Dhfr);M_chul_03488(Nos1);M_chul_03961(DYNLL2);M_chul_04239(TPH2);M_chul_07321(R102.4);M_chul_07598(DAGLB);M_chul_09395(CHRNA7);M_chul_09415(HDC);M_chul_10091(Dagla);M_chul_11254(ache);M_chul_11710(slc44a4);M_chul_11728(Ddah2);M_chul_12655(ARG2);M_chul_13314(gchfr);M_chu…
GO:0050803	regulation of synapse structure or activity	206	-0.350782	-1.47461	0	0.270043	MSTRG.18307(CHRNA7);MSTRG.18849(Wdfy3);MSTRG.1970(CDK5);MSTRG.24994(fyna);MSTRG.24995(fyna);MSTRG.30751(nrf1);MSTRG.50426(CAPRIN1);M_chul_00047(Nfatc4);M_chul_00060(RHEB);M_chul_00271(--);M_chul_00593(Dnm3);M_chul_00871(RAB2A);M_chul_00974(cdh2);M_chul_01011(CDC20);M_chul_01152(SNX16);M_chul_01165(ephb3);M_chul_01204(spns1);M_chul_01370(ANAPC2);M_chul_01716(asic2);M_chul_01814(Arhgap44);M_chul_01…
GO:0005375	copper ion transmembrane transporter activity	51	-0.442201	-1.47455	0.00882353	0.26928	MSTRG.6579(ATP2B3);M_chul_00510(ATP1A2);M_chul_00801(Atp13a3);M_chul_01946(ATP11B);M_chul_02239(atp2a1);M_chul_02807(ATP13A1);M_chul_03079(ATP2A2);M_chul_03194(atp2b2);M_chul_03527(Ccdc92);M_chul_03984(ATP8B2);M_chul_04067(tram1l1);M_chul_04434(CACNA1H);M_chul_04578(ATP2A2);M_chul_05850(ATP2A1);M_chul_06258(SLC43A2);M_chul_06565(ATP8A1);M_chul_06935(ATP11C);M_chul_07213(ATP7A);M_chul_07215(ATP10B…
GO:0070169	positive regulation of biomineral tissue development	34	-0.476968	-1.47436	0.0247253	0.268856	MSTRG.47910(Lct);M_chul_01882(Gpm6b);M_chul_02091(ACVR1);M_chul_02779(Asxl2);M_chul_03404(MEF2C);M_chul_03446(BMPR1B);M_chul_03634(P2RX7);M_chul_04547(MEF2C);M_chul_06118(KL);M_chul_07002(adrb2);M_chul_08404(wnt4a);M_chul_09430(SMAD3);M_chul_09955(--);M_chul_10220(CD276);M_chul_10335(ANO6);M_chul_10956(ACTN3);M_chul_11560(bmp2);M_chul_11637(TGFB3);M_chul_12231(MIA3);M_chul_12516(BMP4);M_chul_1300…
GO:0007178	transmembrane receptor protein serine/threonine kinase signaling pathway	308	-0.336994	-1.47144	0	0.273918	MSTRG.11419(STK36);MSTRG.15271(--);MSTRG.20242(ARAP1);MSTRG.27230(Ltbp1);MSTRG.30114(gpc3);MSTRG.31684(RGS3);MSTRG.44571(myd88);MSTRG.48624(SNX6);M_chul_00258(Gdf15);M_chul_00346(SKIL);M_chul_00463(ZFYVE9);M_chul_00579(vim);M_chul_00882(gata6-a);M_chul_00903(WNT3A);M_chul_00958(dusp22b);M_chul_01030(PPM1L);M_chul_01076(NCAN);M_chul_01083(STK11);M_chul_01204(spns1);M_chul_01227(gdf-8);M_chul_01256…
GO:0045667	regulation of osteoblast differentiation	91	-0.38697	-1.47089	0.00931677	0.274169	MSTRG.24919(SMOC1);MSTRG.46550(APC);MSTRG.7831(Ptch1);M_chul_00920(SNAI2);M_chul_00922(Cebpd);M_chul_01023(Tnn);M_chul_01565(nog);M_chul_01761(DDX5);M_chul_01961(HDAC5);M_chul_02091(ACVR1);M_chul_02730(axin2);M_chul_02929(PIAS2);M_chul_03404(MEF2C);M_chul_03446(BMPR1B);M_chul_03519(Rorb);M_chul_03529(fgfr1a);M_chul_03823(PTGER4);M_chul_03824(PTGER4);M_chul_03850(PTCH1);M_chul_04523(Noct);M_chul_0…
GO:0009331	glycerol-3-phosphate dehydrogenase complex	30	-0.490399	-1.47066	0.042328	0.273756	MSTRG.3622(DNAH7);M_chul_00714(KDM1A);M_chul_01657(DNAH7);M_chul_01968(retsat);M_chul_02983(Txnrd2);M_chul_05081(CYP2U1);M_chul_05309(PAOX);M_chul_05356(PYROXD2);M_chul_06148(foxred1);M_chul_06574(GPD2);M_chul_07057(Etfdh);M_chul_07811(retsatl);M_chul_08101(MTO1);M_chul_11942(hsp90a.1);M_chul_12238(hsp90ab1);M_chul_12581(L2HGDH);M_chul_14176(retsat);M_chul_15207(PDPR);M_chul_16123(Dmgdh);M_chul_1…
GO:1990752	microtubule end	22	-0.524534	-1.47026	0.0529101	0.273704	MSTRG.27804(DST);M_chul_00774(camsap1b);M_chul_00924(mapre2);M_chul_02814(Camsap3);M_chul_02958(Clip1);M_chul_03881(camsap1b);M_chul_07853(SLAIN2);M_chul_10370(MYO5A);M_chul_10693(Nckap5l);M_chul_12180(KIF3C);M_chul_14330(DST);M_chul_14331(MACF1);M_chul_15171(clasp2);M_chul_16587(CDK5RAP2);M_chul_16588(col27a1b);M_chul_19083(ASPM);M_chul_19294(Camsap2);M_chul_19295(CAMSAP2);M_chul_19678(KIF13A);M…
GO:0018210	peptidyl-threonine modification	108	-0.382304	-1.47003	0.00692042	0.273262	MSTRG.1970(CDK5);MSTRG.24062(pbk);MSTRG.4827(prkcbb);M_chul_00351(DAPK3);M_chul_00990(--);M_chul_01083(STK11);M_chul_01264(gh);M_chul_01861(Stk39);M_chul_01909(GSK3B);M_chul_02091(ACVR1);M_chul_02102(GALNT13);M_chul_02135(MYO3B);M_chul_02355(prkcbb);M_chul_02639(Cdk5r1);M_chul_02696(LMTK2);M_chul_02865(axin1);M_chul_02908(STRADA);M_chul_03001(mapk1);M_chul_03281(DCLK2);M_chul_03372(--);M_chul_041…
GO:0055021	regulation of cardiac muscle tissue growth	72	-0.410843	-1.46989	0.0212766	0.272727	MSTRG.46550(APC);MSTRG.4855(--);M_chul_00564(PARP2);M_chul_00882(gata6-a);M_chul_01565(nog);M_chul_02821(trip10);M_chul_03404(MEF2C);M_chul_03529(fgfr1a);M_chul_04547(MEF2C);M_chul_05375(MEIS1);M_chul_05688(cxadr);M_chul_05706(fgfr2);M_chul_07015(NKX-2.5);M_chul_07037(FGF2);M_chul_07225(nr3c1);M_chul_08045(ADRB1);M_chul_08061(rbp4a);M_chul_08777(H6PD);M_chul_09020(foxp1b);M_chul_09178(CAV3);M_chu…
GO:0090132	epithelium migration	277	-0.337374	-1.46929	0.00485437	0.273028	MSTRG.10495(Adam8);MSTRG.14443(Dlg5);MSTRG.19238(Nr1h3);MSTRG.27687(--);MSTRG.29934(MACF1);MSTRG.30000(Ptprm);MSTRG.42041(Robo1);MSTRG.48440(--);MSTRG.48872(PIK3C2A);MSTRG.6975(--);M_chul_00567(LTB4R);M_chul_00712(Dync1h1);M_chul_00775(EXOC3);M_chul_00787(pkn2);M_chul_00821(AQP1);M_chul_00920(SNAI2);M_chul_01432(pparg);M_chul_01487(ITGAV);M_chul_01662(Epb41l5);M_chul_01827(HGS);M_chul_01841(Gipc1…
GO:0045685	regulation of glial cell differentiation	61	-0.422379	-1.46915	0.00593472	0.272462	MSTRG.27687(--);M_chul_00060(RHEB);M_chul_00586(BAG1);M_chul_00667(PRMT5);M_chul_01432(pparg);M_chul_01565(nog);M_chul_01583(OLIG3);M_chul_02143(dlx1a);M_chul_02144(dlx2a);M_chul_02463(CXCR4);M_chul_03268(il1b);M_chul_04386(Ttbk1);M_chul_05214(id4);M_chul_05767(ATF5);M_chul_07963(TCF7L2);M_chul_08357(Ptpra);M_chul_08359(WDR1);M_chul_08526(PPARG);M_chul_08678(aspa);M_chul_09117(Dag1);M_chul_10302(…
GO:0045663	positive regulation of myoblast differentiation	22	-0.529878	-1.46774	0.0697115	0.274129	M_chul_00903(WNT3A);M_chul_03404(MEF2C);M_chul_03819(SMYD1);M_chul_04547(MEF2C);M_chul_06531(pitx2);M_chul_08078(Nr2c2);M_chul_08691(MYOG);M_chul_09129(myod1);M_chul_09939(ZFHX3);M_chul_11571(Map3k5);M_chul_11902(Plcb1);M_chul_13724(hif1an);M_chul_14066(Plcb1);M_chul_15119(ripor2);M_chul_15135(rbm24);M_chul_16160(myf6);M_chul_19605(BTG1);M_chul_21273(Nr2c2);M_chul_21516(ILK);M_chul_22075(CDON);M_…
GO:0001893	maternal placenta development	31	-0.490221	-1.46757	0.0364583	0.273665	MSTRG.18084(ptgis);MSTRG.26511(PRDX3);MSTRG.30954(Tmed2);M_chul_00579(vim);M_chul_02613(Epor);M_chul_03742(stc);M_chul_06773(Stox2);M_chul_07016(Stc2);M_chul_08855(Golt1a);M_chul_10492(SERPINE1);M_chul_11209(Men1);M_chul_11584(gja1);M_chul_12361(esr1);M_chul_12901(GHSR);M_chul_13052(nodal);M_chul_13743(PRDX3);M_chul_14928(CITED3);M_chul_14956(ASH1L);M_chul_15190(--);M_chul_15191(CITED3);M_chul_15…
GO:0031941	filamentous actin	17	-0.560744	-1.46665	0.0501319	0.274519	MSTRG.6389(specc1l);M_chul_02028(FSCN1);M_chul_03127(specc1l);M_chul_03286(IQGAP1);M_chul_05102(pkd2);M_chul_05571(Slc22a4);M_chul_05988(PDLIM4);M_chul_06642(pdlim7);M_chul_10370(MYO5A);M_chul_11987(Cd2ap);M_chul_17107(arpc2-a);M_chul_18596(MYO1F);M_chul_21929(MYO1C);M_chul_22590(MYO3A);M_chul_23041(Espnl);M_chul_23042(ESPN);M_chul_25215(nckap1)
GO:0016594	glycine binding	17	-0.56442	-1.46619	0.0467532	0.274577	M_chul_01883(GLRA2);M_chul_03904(GLDC);M_chul_04584(Glra3);M_chul_06586(Glra4);M_chul_06717(GLRB);M_chul_12893(Grin3b);M_chul_13222(Gnmt);M_chul_15574(GRIN3A);M_chul_15575(Grin3a);M_chul_15859(GRIN3A);M_chul_16768(alas2);M_chul_17939(glra1);M_chul_17941(glra1);M_chul_19344(Grin3a);M_chul_19345(GRIN3B);M_chul_20712(CEP104);M_chul_21161(GSS)
GO:0014061	regulation of norepinephrine secretion	19	-0.54519	-1.46491	0.0394089	0.276063	MSTRG.18307(CHRNA7);MSTRG.42462(STX1B);M_chul_00823(crhr2);M_chul_00824(Crhr2);M_chul_03126(ADORA2A);M_chul_03821(OXT);M_chul_03977(adra2b);M_chul_05885(ADORA2B);M_chul_09295(OXTR);M_chul_09395(CHRNA7);M_chul_11812(crh);M_chul_12901(GHSR);M_chul_13501(P2RY1);M_chul_13619(Agt);M_chul_15477(AGTR2);M_chul_18937(PTGER3);M_chul_19815(CHRNA7);M_chul_23462(crh);M_chul_23800(CHRNA7)
GO:0001823	mesonephros development	91	-0.391226	-1.46373	0.00294985	0.277603	MSTRG.30114(gpc3);MSTRG.7831(Ptch1);M_chul_00130(dlg1l);M_chul_00788(HS2ST1);M_chul_00878(greb1l);M_chul_00990(--);M_chul_01537(foxj1a);M_chul_01565(nog);M_chul_02310(sox9-b);M_chul_02315(sox8);M_chul_02886(WNT9B);M_chul_03220(LMX1B);M_chul_03313(smad2);M_chul_03395(BCAN);M_chul_03529(fgfr1a);M_chul_03850(PTCH1);M_chul_04236(--);M_chul_04335(Slit2);M_chul_04903(Pkd1);M_chul_04904(PKD1);M_chul_051…
GO:0016459	myosin complex	112	-0.3753	-1.46333	0.0104895	0.277529	MSTRG.1904(MYH7);MSTRG.19981(MYH11);MSTRG.34262(Ppfibp1);MSTRG.39888(--);MSTRG.42267(--);MSTRG.47367(MYO6);MSTRG.5688(MYH1);MSTRG.5689(MYH6);MSTRG.5691(MYH1B);MSTRG.5692(--);MSTRG.9364(MYH9);M_chul_00579(vim);M_chul_00618(MYO7B);M_chul_00672(Carmil3);M_chul_00723(Myo9b);M_chul_00811(MYO10);M_chul_00861(Myh6);M_chul_01764(MYH10);M_chul_01949(MYH11);M_chul_02031(MYH16);M_chul_02106(Myo10);M_chul_02…
GO:0048854	brain morphogenesis	42	-0.447243	-1.46305	0.0218579	0.277245	MSTRG.2735(Ift88);M_chul_00525(lamc1);M_chul_00974(cdh2);M_chul_01309(Ift88);M_chul_03851(--);M_chul_03911(GAK);M_chul_04495(Ctnna2);M_chul_04566(AKT3);M_chul_05368(otx1b);M_chul_05949(pafah1b1-1);M_chul_07995(cyp26a1);M_chul_07997(HHEX);M_chul_09586(BBS4);M_chul_10739(FANCD2);M_chul_12333(AFDN);M_chul_12347(Foxo4);M_chul_12348(FOXO3);M_chul_12644(emx1);M_chul_12686(ATG9A);M_chul_13100(otx2);M_ch…
GO:0098794	postsynapse	414	-0.324258	-1.46159	0	0.279175	MSTRG.11314(Ablim1);MSTRG.13180(Gria3);MSTRG.14120(--);MSTRG.1414(ABI1);MSTRG.15863(PSMC5);MSTRG.18307(CHRNA7);MSTRG.1970(CDK5);MSTRG.24994(fyna);MSTRG.24995(fyna);MSTRG.27687(--);MSTRG.27721(SLC29A1);MSTRG.27804(DST);MSTRG.29934(MACF1);MSTRG.34134(ADAM10);MSTRG.42462(STX1B);MSTRG.4330(ACTIA);MSTRG.43531(HIP1);MSTRG.43532(HIP1);MSTRG.44571(myd88);MSTRG.48253(--);MSTRG.7831(Ptch1);M_chul_00130(dlg…
GO:0140272	exogenous protein binding	39	-0.458463	-1.46156	0.0242588	0.27841	MSTRG.5445(rpsa);M_chul_00805(CLDN1);M_chul_00884(NPC1);M_chul_00885(EGFR);M_chul_01219(Htr2a);M_chul_01487(ITGAV);M_chul_01506(HTR2A);M_chul_01804(ORF4);M_chul_02463(CXCR4);M_chul_02493(efnb2a);M_chul_03932(slc20a2);M_chul_03939(ITGA2);M_chul_05688(cxadr);M_chul_08036(ITGB3);M_chul_09117(Dag1);M_chul_09804(ACE2);M_chul_10438(ITGB5);M_chul_11737(Slc52a2);M_chul_11955(FLVCR1);M_chul_13297(SLC10A1)…
GO:0002088	lens development in camera-type eye	84	-0.394599	-1.46057	0.00958466	0.279543	M_chul_00130(dlg1l);M_chul_00346(SKIL);M_chul_00579(vim);M_chul_00990(--);M_chul_01088(Fzr1);M_chul_01565(nog);M_chul_01904(GJA8);M_chul_02559(tbc1d32);M_chul_02654(SMARCA4);M_chul_03292(unc45b);M_chul_03481(Nf2);M_chul_04079(kdm5bb);M_chul_04245(tdrd7b);M_chul_04246(Tmod1);M_chul_04338(mab21l2);M_chul_05086(CASP6);M_chul_05375(MEIS1);M_chul_05706(fgfr2);M_chul_06228(CRYAB);M_chul_06748(Slc7a11);…
GO:0060039	pericardium development	27	-0.497693	-1.45904	0.035	0.281588	M_chul_01695(Itga4);M_chul_02180(heg);M_chul_02613(Epor);M_chul_03313(smad2);M_chul_03741(nkx-2.5);M_chul_04559(hand2);M_chul_09430(SMAD3);M_chul_10262(wtip);M_chul_10522(epo);M_chul_11560(bmp2);M_chul_11613(xkr6);M_chul_14216(FLRT3);M_chul_14329(BMP5);M_chul_15920(tbx5a);M_chul_16738(rxraa);M_chul_16806(LRP6);M_chul_18054(Rpgrip1l);M_chul_18128(Tgfbr3);M_chul_18237(wt1);M_chul_18452(--);M_chul_1…
GO:0015145	monosaccharide transmembrane transporter activity	81	-0.400023	-1.45773	0.0124224	0.283429	MSTRG.17470(ABCA1);MSTRG.39144(Ceacam1);MSTRG.46816(--);MSTRG.7366(Abcb9);MSTRG.7597(SLC2A8);M_chul_00115(Abca4);M_chul_00909(abcb8);M_chul_01314(ABCC1);M_chul_01864(ABCB11);M_chul_02191(ABCA12);M_chul_02317(ABCA3);M_chul_02346(SLC2A6);M_chul_03582(ABCA2);M_chul_03972(slc23a2);M_chul_04002(ABCG2);M_chul_04059(ABCC1);M_chul_04244(ABCA1);M_chul_04445(SLC5A9);M_chul_04817(Abcc10);M_chul_05085(MCU);M…
GO:0007193	adenylate cyclase-inhibiting G protein-coupled receptor signaling pathway	63	-0.413508	-1.45704	0.00564972	0.283963	MSTRG.10030(FLNA);M_chul_00142(ADCY8);M_chul_00457(Gnal);M_chul_00517(ADCY1);M_chul_00585(OPRK1);M_chul_00667(PRMT5);M_chul_00966(ADCY1);M_chul_02060(ADCY5);M_chul_02308(NPB);M_chul_02311(SSTR2);M_chul_02952(HCAR3);M_chul_03845(htr1aa);M_chul_03977(adra2b);M_chul_04351(mtnr1aa);M_chul_04399(adra2c);M_chul_04841(adra2a);M_chul_04902(F_48D10.1);M_chul_05050(FLNA);M_chul_06124(RXFP2);M_chul_06189(Ca…
GO:2001014	regulation of skeletal muscle cell differentiation	19	-0.543398	-1.45704	0.046798	0.283131	M_chul_01227(gdf-8);M_chul_01761(DDX5);M_chul_02128(klhl41a);M_chul_03022(tbx1);M_chul_03404(MEF2C);M_chul_04547(MEF2C);M_chul_06785(Atoh8);M_chul_08404(wnt4a);M_chul_08416(SDC4);M_chul_11018(cyp26b1);M_chul_12837(Six4);M_chul_12838(six1b);M_chul_12972(CAPN3);M_chul_15135(rbm24);M_chul_16254(THOP1);M_chul_17171(--);M_chul_17214(klhl41b);M_chul_18286(Arntl);M_chul_19671(NR1D2)
GO:0034616	response to laminar fluid shear stress	15	-0.582146	-1.45559	0.0703884	0.285061	M_chul_00732(KLF2);M_chul_01979(srebf2);M_chul_03255(Xbp1);M_chul_04244(ABCA1);M_chul_08116(MAPK7);M_chul_08224(ACE);M_chul_09427(MAP2K5);M_chul_10492(SERPINE1);M_chul_11637(TGFB3);M_chul_15510(ADAM9);M_chul_16205(ass1);M_chul_16654(SMAD7);M_chul_16665(Klf4);M_chul_22244(ETS1);M_chul_22439(NCF2)
GO:1903670	regulation of sprouting angiogenesis	55	-0.427714	-1.45485	0.022792	0.285753	MSTRG.48872(PIK3C2A);M_chul_00732(KLF2);M_chul_01961(HDAC5);M_chul_02212(Epn2);M_chul_02905(Map3k3);M_chul_03014(nrp1a);M_chul_03257(Sema6a);M_chul_03734(cemip2);M_chul_03835(PHETA1);M_chul_03863(Plk2);M_chul_04104(FBXW7);M_chul_04566(AKT3);M_chul_05122(smad1);M_chul_06963(SRPX2);M_chul_07037(FGF2);M_chul_07039(SPATA5);M_chul_08194(PDPK1);M_chul_09021(PLK2);M_chul_09318(ADAMTS9);M_chul_09427(MAP2…
GO:0035855	megakaryocyte development	16	-0.560344	-1.45356	0.0702948	0.287495	MSTRG.1414(ABI1);MSTRG.47559(ZNF385A);M_chul_01032(tal1);M_chul_01185(Rabgap1);M_chul_05375(MEIS1);M_chul_05714(srf);M_chul_07969(MED1);M_chul_08329(--);M_chul_09379(vps33b);M_chul_15807(Ptpn11);M_chul_18316(zfpm1);M_chul_18398(RABGAP1L);M_chul_18400(RABGAP1L);M_chul_19803(nbeal2);M_chul_22243(FLI1);M_chul_23148(PIP4K2A)
GO:0005178	integrin binding	115	-0.377809	-1.45325	0.00307692	0.287227	MSTRG.10495(Adam8);MSTRG.27804(DST);MSTRG.34134(ADAM10);MSTRG.40006(Lamb2);MSTRG.40009(Lamb1);MSTRG.40011(LAMB1);M_chul_00844(HCK);M_chul_00885(EGFR);M_chul_01021(Tnr);M_chul_01023(Tnn);M_chul_01076(NCAN);M_chul_01122(Itga6);M_chul_01487(ITGAV);M_chul_01500(lcp1);M_chul_01535(gfap);M_chul_01878(egfl6);M_chul_01909(GSK3B);M_chul_01913(ADAM23);M_chul_02082(ACTN4);M_chul_02361(--);M_chul_03215(ADAMT…
GO:0008235	metalloexopeptidase activity	55	-0.427244	-1.45199	0.0219436	0.288952	MSTRG.7144(--);M_chul_00231(CLUL1);M_chul_00804(--);M_chul_01123(metap1d);M_chul_02018(EP300);M_chul_03304(Lnpep);M_chul_03457(agtpbp1);M_chul_03510(Aebp1);M_chul_03913(ERAP1);M_chul_03974(lap-2);M_chul_04092(lap3);M_chul_04394(CPZ);M_chul_04822(Npepps);M_chul_04850(Xpnpep1);M_chul_06513(ARFGEF1);M_chul_06967(XPNPEP2);M_chul_07415(Cpxm2);M_chul_08037(CPN1);M_chul_08224(ACE);M_chul_08486(NPEPL1);M…
GO:0044295	axonal growth cone	36	-0.475799	-1.45164	0.0419947	0.288872	MSTRG.46550(APC);MSTRG.7831(Ptch1);M_chul_02281(AATK);M_chul_03014(nrp1a);M_chul_03850(PTCH1);M_chul_03872(RTN4RL1);M_chul_06083(TIAM1);M_chul_06281(TRAK2);M_chul_06429(fmr1);M_chul_06729(Gpm6a);M_chul_07785(MAPK8IP1);M_chul_08056(DBN1);M_chul_08109(taok1-b);M_chul_08908(l1cam);M_chul_09493(DBN1);M_chul_12027(snap25a);M_chul_12238(hsp90ab1);M_chul_12356(DYNLT1);M_chul_12844(RTN1);M_chul_13032(C9o…
GO:0030673	axolemma	18	-0.55223	-1.44995	0.0726817	0.291545	MSTRG.18307(CHRNA7);MSTRG.42041(Robo1);M_chul_02247(Mapk8ip3);M_chul_03126(ADORA2A);M_chul_06236(--);M_chul_07907(myo1d);M_chul_09395(CHRNA7);M_chul_15586(ANK1);M_chul_16092(Nrg1);M_chul_17935(SLC1A2);M_chul_18017(Kcnj11);M_chul_18345(Kcnc1);M_chul_19815(CHRNA7);M_chul_21388(Robo2);M_chul_21505(Robo1);M_chul_23499(Kcnc2);M_chul_23800(CHRNA7);M_chul_24947(KCNH5)
GO:0048596	embryonic camera-type eye morphogenesis	42	-0.442493	-1.44896	0.0401146	0.292806	M_chul_00953(foxc1a);M_chul_01380(fzd5);M_chul_01938(Sp3);M_chul_02152(--);M_chul_02493(efnb2a);M_chul_03305(znf703);M_chul_03503(Kdm2b);M_chul_03777(tcf7l1a);M_chul_06338(RCC1);M_chul_06531(pitx2);M_chul_07732(six3);M_chul_08432(Sp1);M_chul_10181(znf503);M_chul_10931(vax2);M_chul_13719(pax2-a);M_chul_13721(pax2-a);M_chul_13725(wnt8b);M_chul_13961(vax1);M_chul_14036(Pax2);M_chul_14113(znf503);M_c…
GO:0042551	neuron maturation	64	-0.411732	-1.44882	0.022792	0.292252	MSTRG.19238(Nr1h3);MSTRG.1970(CDK5);M_chul_00592(Myoc);M_chul_00712(Dync1h1);M_chul_00714(KDM1A);M_chul_00990(--);M_chul_01244(Gulp1);M_chul_01827(HGS);M_chul_01909(GSK3B);M_chul_02016(RBX1);M_chul_02097(Nr4a2);M_chul_02098(NR4A2);M_chul_02900(C1ql1);M_chul_02902(C1QL2);M_chul_03136(ANKS1A);M_chul_04153(CBX6);M_chul_04235(LRRK2);M_chul_05680(UVRAG);M_chul_06134(Gldn);M_chul_07143(FBXW11);M_chul_0…
GO:0046475	glycerophospholipid catabolic process	20	-0.53521	-1.44858	0.0681265	0.291974	MSTRG.3016(--);MSTRG.39774(--);MSTRG.45429(abhd12);M_chul_00394(PRDX6);M_chul_00590(PRDX6);M_chul_01417(--);M_chul_02243(GDPD3);M_chul_02754(Gde1);M_chul_04839(Pnpla6);M_chul_08066(PLCE1);M_chul_09924(Lipc);M_chul_10644(Plcb3);M_chul_11553(GPCPD1);M_chul_11902(Plcb1);M_chul_14002(inpp5f);M_chul_14066(Plcb1);M_chul_15776(SCARB1);M_chul_16522(PNPLA8);M_chul_18932(PRDX6);M_chul_20180(--)
GO:0032288	myelin assembly	20	-0.545347	-1.44842	0.0488432	0.291484	M_chul_02895(CNTNAP1);M_chul_04484(UGT8);M_chul_07796(PMP22);M_chul_09341(NFASC);M_chul_10447(Pikfyve);M_chul_10604(TLR2-1);M_chul_11176(Ank2);M_chul_11967(adgrg6);M_chul_12192(GNPAT);M_chul_12382(FIG4);M_chul_12856(dicer1);M_chul_12857(dicer1);M_chul_12912(mpp5a);M_chul_13186(foxa2);M_chul_13187(foxa2);M_chul_13188(foxa2-a);M_chul_13189(foxa2);M_chul_21376(ERCC2);M_chul_21381(PRX);M_chul_21516(I…
GO:0042698	ovulation cycle	80	-0.387659	-1.44809	0.0177515	0.291285	MSTRG.18307(CHRNA7);M_chul_00585(OPRK1);M_chul_00885(EGFR);M_chul_00934(ZNF830);M_chul_01140(cmpk);M_chul_01172(RUNX1);M_chul_01227(gdf-8);M_chul_01896(NHLH1);M_chul_03446(BMPR1B);M_chul_03823(PTGER4);M_chul_03824(PTGER4);M_chul_03929(EREG);M_chul_04335(Slit2);M_chul_04539(GRK3);M_chul_05513(Serpinf1);M_chul_06157(Capn5);M_chul_06362(has1);M_chul_06600(Slit3);M_chul_06955(CENPI);M_chul_06975(Slit…
GO:0051492	regulation of stress fiber assembly	74	-0.396552	-1.44804	0.00632911	0.290581	MSTRG.20242(ARAP1);MSTRG.6975(--);M_chul_00450(PPFIA1);M_chul_00592(Myoc);M_chul_00819(ROCK1);M_chul_03014(nrp1a);M_chul_03379(Ppm1f);M_chul_03481(Nf2);M_chul_03514(Bag4);M_chul_03568(PXN);M_chul_03768(Sorbs3);M_chul_03823(PTGER4);M_chul_03824(PTGER4);M_chul_04481(DLC1);M_chul_05571(Slc22a4);M_chul_05602(AMOT);M_chul_05988(PDLIM4);M_chul_05996(SH3PXD2B);M_chul_05997(Sh3pxd2b);M_chul_06203(PHLDB2)…
GO:0003151	outflow tract morphogenesis	70	-0.401761	-1.44793	0.0117994	0.290024	MSTRG.42041(Robo1);M_chul_00882(gata6-a);M_chul_01128(dvl3);M_chul_01565(nog);M_chul_01931(ATF2);M_chul_02125(LRP2);M_chul_02422(fzd2);M_chul_02654(SMARCA4);M_chul_03014(nrp1a);M_chul_03022(tbx1);M_chul_03404(MEF2C);M_chul_03452(nipbla);M_chul_04547(MEF2C);M_chul_04559(hand2);M_chul_05706(fgfr2);M_chul_06399(msxd);M_chul_06531(pitx2);M_chul_06742(SEC24B);M_chul_07015(NKX-2.5);M_chul_07307(ISL1);M…
GO:0010631	epithelial cell migration	273	-0.335339	-1.4477	0.00917431	0.28969	MSTRG.10495(Adam8);MSTRG.14443(Dlg5);MSTRG.19238(Nr1h3);MSTRG.27687(--);MSTRG.29934(MACF1);MSTRG.30000(Ptprm);MSTRG.42041(Robo1);MSTRG.48440(--);MSTRG.48872(PIK3C2A);MSTRG.6975(--);M_chul_00567(LTB4R);M_chul_00712(Dync1h1);M_chul_00775(EXOC3);M_chul_00787(pkn2);M_chul_00821(AQP1);M_chul_00920(SNAI2);M_chul_01432(pparg);M_chul_01487(ITGAV);M_chul_01662(Epb41l5);M_chul_01827(HGS);M_chul_01841(Gipc1…
GO:0070717	poly-purine tract binding	21	-0.522477	-1.44709	0.0438144	0.290088	MSTRG.25749(PPIE);MSTRG.25750(PABPC4);M_chul_04033(patl1);M_chul_04964(eif4a3);M_chul_06429(fmr1);M_chul_08095(TGFB1I1);M_chul_08345(MCRS1);M_chul_08939(Paip2);M_chul_10045(Pabpn1l-b);M_chul_10075(RBMS3);M_chul_10926(RBPMS);M_chul_11632(zc3h14);M_chul_12032(HNRNPU);M_chul_14292(ppp4r3b);M_chul_14336(Khdrbs2);M_chul_14602(Khdrbs1);M_chul_15106(Atxn1);M_chul_18654(dazap1);M_chul_21291(epabp);M_chul…
GO:0014910	regulation of smooth muscle cell migration	61	-0.41705	-1.44699	0.0175439	0.28947	M_chul_00990(--);M_chul_01120(RAPGEF4);M_chul_03014(nrp1a);M_chul_03255(Xbp1);M_chul_03404(MEF2C);M_chul_03540(DOCK5);M_chul_03823(PTGER4);M_chul_03824(PTGER4);M_chul_03860(PDE4D);M_chul_03939(ITGA2);M_chul_04335(Slit2);M_chul_04547(MEF2C);M_chul_05300(PLAU);M_chul_05962(VTN);M_chul_06912(FOXO4);M_chul_07114(lpar1-b);M_chul_07202(egr1);M_chul_07213(ATP7A);M_chul_07644(Mif);M_chul_08036(ITGB3);M_c…
GO:0060571	morphogenesis of an epithelial fold	21	-0.515502	-1.4469	0.0561224	0.288851	M_chul_00885(EGFR);M_chul_01565(nog);M_chul_05706(fgfr2);M_chul_06510(SULF1);M_chul_06917(npas4a);M_chul_07098(AR);M_chul_07997(HHEX);M_chul_12516(BMP4);M_chul_12833(hif1a);M_chul_13052(nodal);M_chul_14329(BMP5);M_chul_17773(Cecr2);M_chul_18046(wnt2);M_chul_18557(TP63);M_chul_18732(BCL6);M_chul_19664(SOSTDC1);M_chul_20357(ctnnb1);M_chul_20830(wnt5a);M_chul_20885(wnt1);M_chul_23069(Bmp7);M_chul_23…
GO:0072080	nephron tubule development	82	-0.386451	-1.44644	0.0126183	0.288939	MSTRG.30114(gpc3);MSTRG.7831(Ptch1);M_chul_00130(dlg1l);M_chul_00348(prkci);M_chul_00788(HS2ST1);M_chul_00821(AQP1);M_chul_00878(greb1l);M_chul_00990(--);M_chul_01565(nog);M_chul_02310(sox9-b);M_chul_02315(sox8);M_chul_02886(WNT9B);M_chul_03404(MEF2C);M_chul_03850(PTCH1);M_chul_04236(--);M_chul_04547(MEF2C);M_chul_04903(Pkd1);M_chul_04904(PKD1);M_chul_05102(pkd2);M_chul_05167(PSPN);M_chul_07037(F…
GO:0036075	replacement ossification	16	-0.568381	-1.44618	0.0754258	0.28864	M_chul_00865(impad1);M_chul_03404(MEF2C);M_chul_04547(MEF2C);M_chul_07142(FGF18);M_chul_08030(phospho1);M_chul_08476(NAB2);M_chul_09481(ALPL);M_chul_11852(RUNX2);M_chul_12516(BMP4);M_chul_13007(fgfr3);M_chul_14866(dlx5a);M_chul_17113(CBS);M_chul_20368(SCX);M_chul_22162(zgc:66101);M_chul_22310(inppl1a);M_chul_22682(Bmp7)
GO:1900120	regulation of receptor binding	22	-0.52117	-1.44459	0.0551559	0.29106	M_chul_01565(nog);M_chul_03014(nrp1a);M_chul_03740(Nkx3-1);M_chul_05082(Lef1);M_chul_05083(Lef1);M_chul_05700(ruvbl2);M_chul_10028(bdnf);M_chul_14706(hoxa3a);M_chul_14749(SH3BP5);M_chul_18426(PCSK9);M_chul_19093(PCSK9);M_chul_19492(PLCL2);M_chul_19493(PLCL2);M_chul_19494(PLCL2);M_chul_21520(PLCL1);M_chul_22912(nrp1a);M_chul_23431(RGMA);M_chul_23924(--);M_chul_24111(--);M_chul_24234(app);M_chul_24…
GO:0032225	regulation of synaptic transmission, dopaminergic	20	-0.524725	-1.44381	0.0485934	0.291732	MSTRG.18307(CHRNA7);M_chul_01364(PNKD);M_chul_04091(NAT8L);M_chul_06397(d14);M_chul_09395(CHRNA7);M_chul_11247(ARRB2);M_chul_11266(nat8l);M_chul_14774(gdnf);M_chul_16983(Drd4);M_chul_18903(PTGS2);M_chul_18904(PTGS2);M_chul_18980(Rab3a);M_chul_19508(CHRNB2);M_chul_19815(CHRNA7);M_chul_20293(flot1);M_chul_21685(SLC6A4);M_chul_23195(BTBD9);M_chul_23434(DRD3);M_chul_23800(CHRNA7);M_chul_23935(Pink1)
GO:0015844	monoamine transport	72	-0.399254	-1.44377	0.00911854	0.290994	MSTRG.18307(CHRNA7);MSTRG.19875(SLC6A2);MSTRG.27687(--);MSTRG.42462(STX1B);MSTRG.4330(ACTIA);M_chul_00366(Prkn);M_chul_00585(OPRK1);M_chul_00823(crhr2);M_chul_00824(Crhr2);M_chul_01219(Htr2a);M_chul_01506(HTR2A);M_chul_01800(Syt4);M_chul_01882(Gpm6b);M_chul_02026(slc29a4);M_chul_03126(ADORA2A);M_chul_03255(Xbp1);M_chul_03488(Nos1);M_chul_03821(OXT);M_chul_03845(htr1aa);M_chul_03942(Gck);M_chul_03…
GO:0014902	myotube differentiation	108	-0.378899	-1.44362	0.00996678	0.290534	MSTRG.6828(CD53);M_chul_00258(Gdf15);M_chul_00651(klhl40a);M_chul_00903(WNT3A);M_chul_00990(--);M_chul_01359(TANC1);M_chul_01414(carm1);M_chul_01901(BCL9);M_chul_01909(GSK3B);M_chul_01961(HDAC5);M_chul_02128(klhl41a);M_chul_02209(Cacna1h);M_chul_03022(tbx1);M_chul_03255(Xbp1);M_chul_03404(MEF2C);M_chul_03488(Nos1);M_chul_03644(mymk);M_chul_03686(P2RX2);M_chul_03819(SMYD1);M_chul_04547(MEF2C);M_ch…
GO:0000041	transition metal ion transport	254	-0.335528	-1.44248	0	0.29193	MSTRG.17470(ABCA1);MSTRG.18925(arnt2);MSTRG.20336(GIMAP7);MSTRG.21373(GIMAP7);MSTRG.21374(GIMAP7);MSTRG.32138(--);MSTRG.33183(--);MSTRG.3616(slc39a10);MSTRG.3617(slc39a10);MSTRG.43905(CUBN);MSTRG.48872(PIK3C2A);MSTRG.6579(ATP2B3);MSTRG.7040(slc39a1);MSTRG.7366(Abcb9);MSTRG.7556(Gimap8);MSTRG.9470(--);M_chul_00115(Abca4);M_chul_00321(SLC39A6);M_chul_00329(ATP6V0B);M_chul_00510(ATP1A2);M_chul_00584…
GO:0030201	heparan sulfate proteoglycan metabolic process	32	-0.464651	-1.44165	0.0393258	0.292796	M_chul_00788(HS2ST1);M_chul_01036(EXTL2);M_chul_01330(ext1b);M_chul_02237(XYLT2);M_chul_02857(HS3ST4);M_chul_04916(SGSH);M_chul_06510(SULF1);M_chul_06909(hs6st2);M_chul_07173(ndst1);M_chul_07799(HS3ST3A1);M_chul_07801(HS3ST3B1);M_chul_07963(TCF7L2);M_chul_08924(B4galt7);M_chul_09690(glceb);M_chul_09924(Lipc);M_chul_10092(EXT2);M_chul_10322(XYLT1);M_chul_10659(B3gat3);M_chul_11588(DSE);M_chul_1186…
GO:0016202	regulation of striated muscle tissue development	147	-0.357373	-1.44083	0.00732601	0.293626	MSTRG.46550(APC);MSTRG.4855(--);M_chul_00564(PARP2);M_chul_00882(gata6-a);M_chul_00903(WNT3A);M_chul_00990(--);M_chul_01227(gdf-8);M_chul_01414(carm1);M_chul_01565(nog);M_chul_01761(DDX5);M_chul_01909(GSK3B);M_chul_01961(HDAC5);M_chul_02091(ACVR1);M_chul_02128(klhl41a);M_chul_02423(fzd7-a);M_chul_02493(efnb2a);M_chul_02821(trip10);M_chul_02846(MYOCD);M_chul_03022(tbx1);M_chul_03404(MEF2C);M_chul_…
GO:1905314	semi-lunar valve development	16	-0.555323	-1.44031	0.0676328	0.293778	MSTRG.42041(Robo1);M_chul_04335(Slit2);M_chul_06600(Slit3);M_chul_06975(Slit3);M_chul_10725(rbpj);M_chul_12205(hey2);M_chul_12410(gata4);M_chul_12516(BMP4);M_chul_14585(heyl);M_chul_14822(twist1);M_chul_18120(gata3);M_chul_19192(NOTCH2);M_chul_19461(tbx20);M_chul_20198(Tnfrsf14);M_chul_21388(Robo2);M_chul_21505(Robo1)
GO:0048634	regulation of muscle organ development	152	-0.354538	-1.43937	0.003663	0.294951	MSTRG.16234(--);MSTRG.46550(APC);MSTRG.4855(--);M_chul_00564(PARP2);M_chul_00882(gata6-a);M_chul_00903(WNT3A);M_chul_00990(--);M_chul_01027(ptch1);M_chul_01227(gdf-8);M_chul_01414(carm1);M_chul_01565(nog);M_chul_01761(DDX5);M_chul_01909(GSK3B);M_chul_01961(HDAC5);M_chul_02091(ACVR1);M_chul_02128(klhl41a);M_chul_02423(fzd7-a);M_chul_02493(efnb2a);M_chul_02821(trip10);M_chul_02846(MYOCD);M_chul_030…
GO:0050807	regulation of synapse organization	195	-0.344164	-1.43933	0	0.294239	MSTRG.18307(CHRNA7);MSTRG.18849(Wdfy3);MSTRG.1970(CDK5);MSTRG.24994(fyna);MSTRG.24995(fyna);MSTRG.30751(nrf1);MSTRG.50426(CAPRIN1);M_chul_00047(Nfatc4);M_chul_00060(RHEB);M_chul_00271(--);M_chul_00593(Dnm3);M_chul_00871(RAB2A);M_chul_00974(cdh2);M_chul_01011(CDC20);M_chul_01152(SNX16);M_chul_01165(ephb3);M_chul_01204(spns1);M_chul_01370(ANAPC2);M_chul_01716(asic2);M_chul_01814(Arhgap44);M_chul_01…
GO:0006825	copper ion transport	60	-0.412229	-1.43816	0.0382353	0.295741	MSTRG.6579(ATP2B3);M_chul_00510(ATP1A2);M_chul_00801(Atp13a3);M_chul_01946(ATP11B);M_chul_02199(COX17);M_chul_02239(atp2a1);M_chul_02807(ATP13A1);M_chul_03079(ATP2A2);M_chul_03194(atp2b2);M_chul_03527(Ccdc92);M_chul_03984(ATP8B2);M_chul_04067(tram1l1);M_chul_04434(CACNA1H);M_chul_04578(ATP2A2);M_chul_05850(ATP2A1);M_chul_06258(SLC43A2);M_chul_06565(ATP8A1);M_chul_06935(ATP11C);M_chul_07213(ATP7A)…
GO:0001618	virus receptor activity	39	-0.458463	-1.43795	0.0374332	0.295327	MSTRG.5445(rpsa);M_chul_00805(CLDN1);M_chul_00884(NPC1);M_chul_00885(EGFR);M_chul_01219(Htr2a);M_chul_01487(ITGAV);M_chul_01506(HTR2A);M_chul_01804(ORF4);M_chul_02463(CXCR4);M_chul_02493(efnb2a);M_chul_03932(slc20a2);M_chul_03939(ITGA2);M_chul_05688(cxadr);M_chul_08036(ITGB3);M_chul_09117(Dag1);M_chul_09804(ACE2);M_chul_10438(ITGB5);M_chul_11737(Slc52a2);M_chul_11955(FLVCR1);M_chul_13297(SLC10A1)…
GO:0019838	growth factor binding	110	-0.377239	-1.43779	0.019802	0.294915	MSTRG.27230(Ltbp1);MSTRG.47910(Lct);MSTRG.49115(TRIM16);M_chul_00499(htra1a);M_chul_00640(COL6A1);M_chul_00885(EGFR);M_chul_00899(Ccn1);M_chul_00967(IGFBP1);M_chul_00968(IGFBP3);M_chul_01122(Itga6);M_chul_01450(WFIKKN2);M_chul_01487(ITGAV);M_chul_01668(igfbp2a);M_chul_01669(IGFBP5);M_chul_02023(PDAP1);M_chul_02039(--);M_chul_02091(ACVR1);M_chul_02093(ACVR1C);M_chul_02322(VASN);M_chul_02447(SH3BP1…
GO:0002673	regulation of acute inflammatory response	56	-0.418291	-1.43774	0.0120846	0.294244	MSTRG.10495(Adam8);MSTRG.31399(--);M_chul_00320(--);M_chul_00594(c8b);M_chul_00595(C8A);M_chul_00804(--);M_chul_01176(AOC2);M_chul_01246(Aoc3);M_chul_01432(pparg);M_chul_01804(ORF4);M_chul_02526(PHB);M_chul_02625(dnase1);M_chul_03268(il1b);M_chul_03630(RHBDD3);M_chul_04014(SERPING1);M_chul_05073(vimp);M_chul_05249(CCR7);M_chul_05667(Alox5ap);M_chul_06583(BTK);M_chul_07644(Mif);M_chul_08037(CPN1);…
GO:0090130	tissue migration	286	-0.333652	-1.43729	0	0.294329	MSTRG.10495(Adam8);MSTRG.14443(Dlg5);MSTRG.19238(Nr1h3);MSTRG.27687(--);MSTRG.29934(MACF1);MSTRG.30000(Ptprm);MSTRG.42041(Robo1);MSTRG.48440(--);MSTRG.48872(PIK3C2A);MSTRG.6975(--);M_chul_00567(LTB4R);M_chul_00712(Dync1h1);M_chul_00775(EXOC3);M_chul_00787(pkn2);M_chul_00821(AQP1);M_chul_00920(SNAI2);M_chul_01432(pparg);M_chul_01487(ITGAV);M_chul_01662(Epb41l5);M_chul_01827(HGS);M_chul_01841(Gipc1…
GO:0061213	positive regulation of mesonephros development	19	-0.537297	-1.43653	0.0656566	0.295072	M_chul_01565(nog);M_chul_02310(sox9-b);M_chul_02315(sox8);M_chul_04236(--);M_chul_10025(lgr4);M_chul_10252(SALL1);M_chul_12516(BMP4);M_chul_12837(Six4);M_chul_12838(six1b);M_chul_13619(Agt);M_chul_13719(pax2-a);M_chul_13721(pax2-a);M_chul_14774(gdnf);M_chul_15477(AGTR2);M_chul_15706(SMO);M_chul_15719(Pax8);M_chul_18120(gata3);M_chul_18237(wt1);M_chul_21824(lhx1a)
GO:0090162	establishment of epithelial cell polarity	32	-0.47783	-1.43442	0.0476191	0.298443	M_chul_00348(prkci);M_chul_00712(Dync1h1);M_chul_00975(cdh2);M_chul_02238(Slc9a3r1);M_chul_02447(SH3BP1);M_chul_02814(Camsap3);M_chul_05715(PTK7);M_chul_07049(FAT4);M_chul_07097(Ophn1);M_chul_07099(Msn);M_chul_07143(FBXW11);M_chul_07311(GOLPH3);M_chul_08316(TCF15);M_chul_08610(FRMD4B);M_chul_08633(DYNC1H1);M_chul_08843(TCF15);M_chul_09886(foxf1);M_chul_10911(Ptk7);M_chul_11558(FERMT1);M_chul_1158…
GO:0010765	positive regulation of sodium ion transport	30	-0.484298	-1.43418	0.0482233	0.298198	M_chul_00799(atp1b3);M_chul_01038(FGF12);M_chul_01264(gh);M_chul_01848(Dnm2);M_chul_02082(ACTN4);M_chul_03488(Nos1);M_chul_03957(IKBKB);M_chul_04566(AKT3);M_chul_07002(adrb2);M_chul_07015(NKX-2.5);M_chul_07826(SLC9A1);M_chul_07889(Ank3);M_chul_10830(Scn4b);M_chul_11605(sgk1);M_chul_11902(Plcb1);M_chul_13001(Chp1);M_chul_14066(Plcb1);M_chul_14270(AKT3);M_chul_14614(SLC9A1);M_chul_16646(Nedd4l);M_c…
GO:0022834	ligand-gated channel activity	275	-0.335598	-1.43415	0	0.297481	MSTRG.13180(Gria3);MSTRG.17141(--);MSTRG.17470(ABCA1);MSTRG.18307(CHRNA7);MSTRG.22394(--);MSTRG.28748(--);MSTRG.33597(Abcc4);MSTRG.39912(--);MSTRG.45105(--);MSTRG.46408(GABRA5);MSTRG.47832(--);MSTRG.7366(Abcb9);MSTRG.7592(--);M_chul_00115(Abca4);M_chul_00130(dlg1l);M_chul_00372(KCNJ9);M_chul_00821(AQP1);M_chul_00909(abcb8);M_chul_00910(asic1c);M_chul_01059(CHRNG);M_chul_01203(TBC1D10B);M_chul_013…
GO:0030514	negative regulation of BMP signaling pathway	53	-0.419816	-1.4336	0.0165746	0.297742	MSTRG.11419(STK36);M_chul_00346(SKIL);M_chul_01076(NCAN);M_chul_01565(nog);M_chul_01595(dvr1);M_chul_01760(smurf2);M_chul_02030(Smurf1);M_chul_02125(LRP2);M_chul_02143(dlx1a);M_chul_02189(vwc2l);M_chul_04124(Tmprss6);M_chul_04717(Dand5);M_chul_05742(Chrdl2);M_chul_05768(Stk36);M_chul_07496(TOB1);M_chul_07896(SOST);M_chul_07963(TCF7L2);M_chul_08153(nog2);M_chul_09264(nbl1);M_chul_09426(skor1b);M_c…
GO:0032964	collagen biosynthetic process	35	-0.460599	-1.43264	0.0416667	0.298841	MSTRG.27230(Ltbp1);M_chul_00579(vim);M_chul_01432(pparg);M_chul_02310(sox9-b);M_chul_03385(f2r);M_chul_03939(ITGA2);M_chul_03995(ADAMTS3);M_chul_04078(RAP1A);M_chul_04153(CBX6);M_chul_04663(cygb2);M_chul_05102(pkd2);M_chul_05885(ADORA2B);M_chul_08404(wnt4a);M_chul_08526(PPARG);M_chul_08635(--);M_chul_10275(LARP6);M_chul_10492(SERPINE1);M_chul_11247(ARRB2);M_chul_11602(MYB);M_chul_11637(TGFB3);M_c…
GO:0015276	ligand-gated ion channel activity	275	-0.335598	-1.4318	0	0.299705	MSTRG.13180(Gria3);MSTRG.17141(--);MSTRG.17470(ABCA1);MSTRG.18307(CHRNA7);MSTRG.22394(--);MSTRG.28748(--);MSTRG.33597(Abcc4);MSTRG.39912(--);MSTRG.45105(--);MSTRG.46408(GABRA5);MSTRG.47832(--);MSTRG.7366(Abcb9);MSTRG.7592(--);M_chul_00115(Abca4);M_chul_00130(dlg1l);M_chul_00372(KCNJ9);M_chul_00821(AQP1);M_chul_00909(abcb8);M_chul_00910(asic1c);M_chul_01059(CHRNG);M_chul_01203(TBC1D10B);M_chul_013…
GO:0050951	sensory perception of temperature stimulus	21	-0.516521	-1.4316	0.0439024	0.299386	M_chul_00585(OPRK1);M_chul_00910(asic1c);M_chul_01219(Htr2a);M_chul_01506(HTR2A);M_chul_02463(CXCR4);M_chul_03732(TRPM3);M_chul_04853(cxcl12);M_chul_05876(Trpv1);M_chul_05895(txndc15);M_chul_08420(Mmp24);M_chul_09465(--);M_chul_09466(TRPA1);M_chul_11247(ARRB2);M_chul_13610(cpeb3);M_chul_17175(mfsd6a);M_chul_18298(ANO1);M_chul_19887(NTRK1);M_chul_21158(Ntsr1);M_chul_21769(Lxn);M_chul_22783(OPRK1);…
GO:0007517	muscle organ development	390	-0.320476	-1.43153	0	0.298741	MSTRG.16234(--);MSTRG.1970(CDK5);MSTRG.27221(Sorbs1);MSTRG.30751(nrf1);MSTRG.40503(TNNT2);MSTRG.4387(NEB);MSTRG.4388(NEB);MSTRG.46550(APC);MSTRG.4855(--);M_chul_00147(cavin4a);M_chul_00346(SKIL);M_chul_00448(Ahsa1);M_chul_00525(lamc1);M_chul_00564(PARP2);M_chul_00575(ANKRD1);M_chul_00651(klhl40a);M_chul_00823(crhr2);M_chul_00824(Crhr2);M_chul_00882(gata6-a);M_chul_00903(WNT3A);M_chul_00969(TNS3);…
GO:0030516	regulation of axon extension	98	-0.378362	-1.42996	0.0100334	0.301201	MSTRG.1970(CDK5);MSTRG.27687(--);MSTRG.29934(MACF1);MSTRG.46542(WDR36);M_chul_00449(Hcls1);M_chul_00903(WNT3A);M_chul_01021(Tnr);M_chul_01370(ANAPC2);M_chul_01712(plxna3);M_chul_01808(Sema4d);M_chul_01816(ndel1b);M_chul_01848(Dnm2);M_chul_01909(GSK3B);M_chul_02182(MAP2);M_chul_02281(AATK);M_chul_02639(Cdk5r1);M_chul_03014(nrp1a);M_chul_03061(nsmf);M_chul_03724(smn1);M_chul_03872(RTN4RL1);M_chul_0…
GO:0050433	regulation of catecholamine secretion	44	-0.440339	-1.42994	0.0276243	0.30046	MSTRG.18307(CHRNA7);MSTRG.27687(--);MSTRG.42462(STX1B);M_chul_00366(Prkn);M_chul_00585(OPRK1);M_chul_00823(crhr2);M_chul_00824(Crhr2);M_chul_01219(Htr2a);M_chul_01506(HTR2A);M_chul_01800(Syt4);M_chul_03126(ADORA2A);M_chul_03821(OXT);M_chul_03942(Gck);M_chul_03977(adra2b);M_chul_04539(GRK3);M_chul_04853(cxcl12);M_chul_05885(ADORA2B);M_chul_07521(ENTPD1);M_chul_07736(--);M_chul_09085(KCNA2);M_chul_…
GO:0072006	nephron development	121	-0.368921	-1.42863	0.010101	0.302504	MSTRG.30114(gpc3);MSTRG.40006(Lamb2);MSTRG.40009(Lamb1);MSTRG.7831(Ptch1);M_chul_00130(dlg1l);M_chul_00348(prkci);M_chul_00788(HS2ST1);M_chul_00821(AQP1);M_chul_00878(greb1l);M_chul_00953(foxc1a);M_chul_00990(--);M_chul_01537(foxj1a);M_chul_01565(nog);M_chul_02228(N4BP2);M_chul_02310(sox9-b);M_chul_02315(sox8);M_chul_02816(Notch3);M_chul_02886(WNT9B);M_chul_03404(MEF2C);M_chul_03850(PTCH1);M_chul…
GO:0060561	apoptotic process involved in morphogenesis	23	-0.516662	-1.42847	0.052506	0.302058	M_chul_00768(en2-a);M_chul_01380(fzd5);M_chul_02882(BAX);M_chul_04559(hand2);M_chul_05082(Lef1);M_chul_05083(Lef1);M_chul_06228(CRYAB);M_chul_07015(NKX-2.5);M_chul_08946(B4GALT1);M_chul_10023(SPI1);M_chul_13719(pax2-a);M_chul_13721(pax2-a);M_chul_15719(Pax8);M_chul_17340(cryaa);M_chul_17458(WNT7B);M_chul_18128(Tgfbr3);M_chul_18308(Lrp5);M_chul_20198(Tnfrsf14);M_chul_21714(PPP2R1A);M_chul_22583(sc…
GO:0061387	regulation of extent of cell growth	115	-0.365954	-1.42839	0.00983607	0.301489	MSTRG.19546(IST1);MSTRG.1970(CDK5);MSTRG.27687(--);MSTRG.29934(MACF1);MSTRG.37145(Lpar3);MSTRG.46542(WDR36);M_chul_00449(Hcls1);M_chul_00903(WNT3A);M_chul_01021(Tnr);M_chul_01370(ANAPC2);M_chul_01712(plxna3);M_chul_01808(Sema4d);M_chul_01816(ndel1b);M_chul_01848(Dnm2);M_chul_01909(GSK3B);M_chul_02182(MAP2);M_chul_02281(AATK);M_chul_02639(Cdk5r1);M_chul_03014(nrp1a);M_chul_03061(nsmf);M_chul_03191…
GO:0048638	regulation of developmental growth	408	-0.316323	-1.42812	0	0.301289	MSTRG.18849(Wdfy3);MSTRG.19546(IST1);MSTRG.1970(CDK5);MSTRG.27687(--);MSTRG.29934(MACF1);MSTRG.30751(nrf1);MSTRG.36338(gamt);MSTRG.37145(Lpar3);MSTRG.38592(RIMS2);MSTRG.45571(AFG3L2);MSTRG.46542(WDR36);MSTRG.46550(APC);MSTRG.4855(--);MSTRG.7831(Ptch1);M_chul_00060(RHEB);M_chul_00130(dlg1l);M_chul_00258(Gdf15);M_chul_00271(--);M_chul_00366(Prkn);M_chul_00413(SCP2);M_chul_00449(Hcls1);M_chul_00564(…
GO:0004112	cyclic-nucleotide phosphodiesterase activity	52	-0.42538	-1.42768	0.0261628	0.301313	MSTRG.17699(krt8);MSTRG.33379(--);M_chul_00261(PDE4D);M_chul_00405(Pde4b);M_chul_01256(ppp4cb);M_chul_01439(PPP1CA);M_chul_01652(PDE3A);M_chul_01693(Pde9a);M_chul_01773(PDE1C);M_chul_01865(Pde9a);M_chul_01918(pde11a);M_chul_01995(PDE6H);M_chul_02283(PDE6G);M_chul_02551(Cnp);M_chul_02831(Pde4b);M_chul_03614(PPP6C);M_chul_03860(PDE4D);M_chul_03921(Tmem8b);M_chul_04458(Pde4b);M_chul_04747(PDE6H);M_c…
GO:0001843	neural tube closure	94	-0.376905	-1.42714	0.00308642	0.301564	MSTRG.27659(Celsr1);MSTRG.30954(Tmed2);MSTRG.7831(Ptch1);M_chul_00146(ift57);M_chul_00570(Kif20b);M_chul_00781(GLMN);M_chul_00782(GLMN);M_chul_00898(Bcl10);M_chul_01128(dvl3);M_chul_01565(nog);M_chul_02125(LRP2);M_chul_02399(kat2a);M_chul_02422(fzd2);M_chul_03203(SEMA4C);M_chul_03503(Kdm2b);M_chul_03596(Lhx2);M_chul_03850(PTCH1);M_chul_04327(lias);M_chul_04481(DLC1);M_chul_04905(Tsc2);M_chul_0533…
GO:0008038	neuron recognition	64	-0.402501	-1.42626	0.0241692	0.302475	MSTRG.11346(--);MSTRG.17339(Cntn3);MSTRG.18849(Wdfy3);MSTRG.27687(--);MSTRG.42041(Robo1);M_chul_00975(cdh2);M_chul_01023(Tnn);M_chul_01165(ephb3);M_chul_01647(Epha3);M_chul_01697(neurod1);M_chul_02463(CXCR4);M_chul_02493(efnb2a);M_chul_02639(Cdk5r1);M_chul_03014(nrp1a);M_chul_03191(efna5b);M_chul_03235(fezf2);M_chul_03423(FAM151B);M_chul_04173(MTTP);M_chul_05432(OPCML);M_chul_05725(ROBO3);M_chul_…
GO:0048520	positive regulation of behavior	57	-0.415362	-1.42619	0.024024	0.30187	MSTRG.19238(Nr1h3);M_chul_00030(AGRP);M_chul_00585(OPRK1);M_chul_01264(gh);M_chul_02441(Rundc1);M_chul_02672(FBXW9);M_chul_03126(ADORA2A);M_chul_03404(MEF2C);M_chul_03823(PTGER4);M_chul_03824(PTGER4);M_chul_04018(Gpr83);M_chul_04539(GRK3);M_chul_04547(MEF2C);M_chul_06059(--);M_chul_06060(CD248);M_chul_06397(d14);M_chul_07529(UTS2R);M_chul_07898(etv4);M_chul_08078(Nr2c2);M_chul_08635(--);M_chul_08…
GO:0036315	cellular response to sterol	23	-0.489515	-1.42595	0.0595855	0.301543	MSTRG.19238(Nr1h3);MSTRG.7831(Ptch1);M_chul_00254(CYP7A1);M_chul_00413(SCP2);M_chul_00667(PRMT5);M_chul_03367(med27);M_chul_03850(PTCH1);M_chul_04244(ABCA1);M_chul_05117(SMARCA5);M_chul_05618(Nup98);M_chul_07912(NFE2L1);M_chul_09117(Dag1);M_chul_15706(SMO);M_chul_16087(HMGCS1);M_chul_16806(LRP6);M_chul_17901(roraa);M_chul_17903(--);M_chul_19374(LRP8);M_chul_19801(SETD2);M_chul_19850(SCAP);M_chul_…
GO:0099094	ligand-gated cation channel activity	109	-0.366051	-1.42592	0.00732601	0.300855	MSTRG.13180(Gria3);MSTRG.17141(--);MSTRG.18307(CHRNA7);MSTRG.22394(--);MSTRG.28748(--);MSTRG.39912(--);MSTRG.45105(--);MSTRG.47832(--);MSTRG.7592(--);M_chul_00372(KCNJ9);M_chul_00821(AQP1);M_chul_00910(asic1c);M_chul_01203(TBC1D10B);M_chul_01360(asic4a);M_chul_01533(KCNH6);M_chul_01716(asic2);M_chul_01755(asic1b);M_chul_02075(Grin2c);M_chul_02100(KCNJ3);M_chul_02101(KCNJ3);M_chul_02290(HTR3A);M_c…
GO:0098858	actin-based cell projection	180	-0.348092	-1.42429	0.012	0.303501	MSTRG.1414(ABI1);MSTRG.1970(CDK5);MSTRG.2589(Cln3);MSTRG.36338(gamt);M_chul_00130(dlg1l);M_chul_00712(Dync1h1);M_chul_00768(en2-a);M_chul_00770(--);M_chul_01122(Itga6);M_chul_01176(AOC2);M_chul_01246(Aoc3);M_chul_01312(AP2A1);M_chul_01441(coro1ca);M_chul_01487(ITGAV);M_chul_01500(lcp1);M_chul_01642(SLC10A2);M_chul_01689(MSN);M_chul_01778(ARL4C);M_chul_02028(FSCN1);M_chul_02135(MYO3B);M_chul_02182…
GO:0061098	positive regulation of protein tyrosine kinase activity	52	-0.420592	-1.424	0.0304709	0.303436	MSTRG.1414(ABI1);MSTRG.24994(fyna);MSTRG.24995(fyna);M_chul_00903(WNT3A);M_chul_01032(tal1);M_chul_01083(STK11);M_chul_02747(GPRC5B);M_chul_03191(efna5b);M_chul_03459(NTRK2);M_chul_03795(adra1a);M_chul_03929(EREG);M_chul_03977(adra2b);M_chul_04082(PTPN1);M_chul_04104(FBXW7);M_chul_04402(DOK7);M_chul_05226(NEURL1);M_chul_05911(Ncf1);M_chul_06619(Stap1);M_chul_06731(EGF);M_chul_06929(Dlg3);M_chul_0…
GO:0042475	odontogenesis of dentin-containing tooth	62	-0.403486	-1.42398	0.0231884	0.302714	MSTRG.24242(SLC24A4);MSTRG.2735(Ift88);M_chul_00882(gata6-a);M_chul_01122(Itga6);M_chul_01309(Ift88);M_chul_01931(ATF2);M_chul_02143(dlx1a);M_chul_02144(dlx2a);M_chul_02882(BAX);M_chul_03022(tbx1);M_chul_03481(Nf2);M_chul_03938(fsta);M_chul_03991(dmrt3);M_chul_04041(NKX-2.5);M_chul_04559(hand2);M_chul_05082(Lef1);M_chul_05083(Lef1);M_chul_05580(HAND1);M_chul_06399(msxd);M_chul_06516(CTNNA1);M_chu…
GO:2000463	positive regulation of excitatory postsynaptic potential	22	-0.503681	-1.4224	0.0679348	0.305063	MSTRG.18307(CHRNA7);MSTRG.38592(RIMS2);MSTRG.42462(STX1B);M_chul_01909(GSK3B);M_chul_03073(CUX2);M_chul_04539(GRK3);M_chul_07002(adrb2);M_chul_07261(Nlgn3);M_chul_08056(DBN1);M_chul_08161(tbc1d24);M_chul_09395(CHRNA7);M_chul_09493(DBN1);M_chul_13169(PTEN);M_chul_16983(Drd4);M_chul_17426(RELN);M_chul_18480(Rgs4);M_chul_18880(NLGN1);M_chul_19815(CHRNA7);M_chul_19874(Rims2);M_chul_23800(CHRNA7);M_ch…
GO:0044409	entry into host	105	-0.372867	-1.42199	0.0124224	0.305107	MSTRG.17266(--);MSTRG.50230(exoc7);MSTRG.50402(--);MSTRG.5445(rpsa);MSTRG.6958(--);MSTRG.7375(H2-K1);M_chul_00060(RHEB);M_chul_00084(--);M_chul_00492(--);M_chul_00561(APOLD1);M_chul_00805(CLDN1);M_chul_00884(NPC1);M_chul_00885(EGFR);M_chul_01219(Htr2a);M_chul_01487(ITGAV);M_chul_01506(HTR2A);M_chul_01757(grb2-a);M_chul_01758(GRB2);M_chul_01804(ORF4);M_chul_02463(CXCR4);M_chul_02493(efnb2a);M_chul…
GO:0030247	polysaccharide binding	26	-0.486057	-1.42199	0.0603675	0.304357	MSTRG.9139(--);M_chul_00247(AGL);M_chul_03773(PPP1R3C);M_chul_03954(--);M_chul_04812(SPC22);M_chul_05962(VTN);M_chul_08372(endou);M_chul_09878(Ppp1r3e);M_chul_11553(GPCPD1);M_chul_11977(ENPP3);M_chul_12368(Epm2a);M_chul_15163(Tinagl1);M_chul_15507(PRDM12);M_chul_16023(ppp1r3b);M_chul_16096(pomk);M_chul_16203(PRDM12);M_chul_16512(PPP1R3A);M_chul_16542(ppp1r3cb);M_chul_16553(Stbd1);M_chul_17956(Ppp…
GO:0051953	negative regulation of amine transport	19	-0.543883	-1.42182	0.0845771	0.303896	M_chul_00823(crhr2);M_chul_00824(Crhr2);M_chul_01800(Syt4);M_chul_01861(Stk39);M_chul_03268(il1b);M_chul_03942(Gck);M_chul_03977(adra2b);M_chul_07521(ENTPD1);M_chul_11812(crh);M_chul_12227(cnr1a);M_chul_12901(GHSR);M_chul_13501(P2RY1);M_chul_15477(AGTR2);M_chul_18480(Rgs4);M_chul_18937(PTGER3);M_chul_21270(trha);M_chul_23462(crh);M_chul_24035(Rgs2);M_chul_25016(ABAT)
GO:0003993	acid phosphatase activity	153	-0.350078	-1.42099	0.00719425	0.304831	MSTRG.1616(ptprf);MSTRG.22575(COL12A1);MSTRG.26988(Fndc7);MSTRG.37557(PTPRS);M_chul_00214(--);M_chul_00588(MYOM1);M_chul_00744(ptprf);M_chul_01021(Tnr);M_chul_01023(Tnn);M_chul_01045(ephb1-b);M_chul_01110(PTPRS);M_chul_01115(epha4-a);M_chul_01117(epha3);M_chul_01165(ephb3);M_chul_01209(--);M_chul_01647(Epha3);M_chul_01874(Mid1);M_chul_01902(ACP6);M_chul_02278(SDK2);M_chul_02366(COL14A1);M_chul_02…
GO:0034205	amyloid-beta formation	22	-0.509938	-1.42083	0.0546875	0.30434	MSTRG.18307(CHRNA7);MSTRG.34134(ADAM10);M_chul_00043(NCSTN);M_chul_00819(ROCK1);M_chul_04938(TRAK1);M_chul_09395(CHRNA7);M_chul_10354(GSAP);M_chul_12421(tmed10);M_chul_13480(Dyrk1a);M_chul_13516(ROCK2);M_chul_13518(ROCK2);M_chul_16266(OLFM1);M_chul_18008(GSK3A);M_chul_18726(Abca1);M_chul_18773(Abca1);M_chul_19815(CHRNA7);M_chul_20025(psenen);M_chul_21889(epha4-a);M_chul_22206(SORL1);M_chul_23800(…
GO:0030206	chondroitin sulfate biosynthetic process	24	-0.498552	-1.4207	0.0582011	0.303919	MSTRG.25812(Chpf);M_chul_02237(XYLT2);M_chul_03395(BCAN);M_chul_05074(CHSY1);M_chul_07413(Chst15);M_chul_08924(B4galt7);M_chul_10092(EXT2);M_chul_10322(XYLT1);M_chul_11588(DSE);M_chul_13248(CHPF);M_chul_13998(CSGALNACT2);M_chul_13999(CSGALNACT2);M_chul_14037(CHST3);M_chul_16079(CHSY3);M_chul_18078(Cspg4);M_chul_18524(CHST7);M_chul_18583(--);M_chul_18584(Cspg5);M_chul_19603(DCN);M_chul_20232(BCAN)…
GO:0060606	tube closure	95	-0.376551	-1.4205	0.0130293	0.303495	MSTRG.27659(Celsr1);MSTRG.30954(Tmed2);MSTRG.7831(Ptch1);M_chul_00146(ift57);M_chul_00570(Kif20b);M_chul_00781(GLMN);M_chul_00782(GLMN);M_chul_00898(Bcl10);M_chul_01128(dvl3);M_chul_01565(nog);M_chul_02125(LRP2);M_chul_02399(kat2a);M_chul_02422(fzd2);M_chul_03203(SEMA4C);M_chul_03503(Kdm2b);M_chul_03596(Lhx2);M_chul_03850(PTCH1);M_chul_04327(lias);M_chul_04481(DLC1);M_chul_04905(Tsc2);M_chul_0533…
GO:0098815	modulation of excitatory postsynaptic potential	34	-0.457526	-1.42012	0.0337662	0.303564	MSTRG.18307(CHRNA7);MSTRG.38592(RIMS2);MSTRG.42462(STX1B);M_chul_00366(Prkn);M_chul_01909(GSK3B);M_chul_03073(CUX2);M_chul_04069(ZMYND8);M_chul_04235(LRRK2);M_chul_04539(GRK3);M_chul_04964(eif4a3);M_chul_05471(--);M_chul_05472(DMPK);M_chul_07002(adrb2);M_chul_07261(Nlgn3);M_chul_08056(DBN1);M_chul_08161(tbc1d24);M_chul_09395(CHRNA7);M_chul_09493(DBN1);M_chul_11081(NPY2R);M_chul_13017(SYNE1);M_chu…
GO:0015824	proline transport	30	-0.480833	-1.42001	0.0539846	0.303025	M_chul_00573(SLC5A7);M_chul_00701(SLC6A20);M_chul_01899(SLC5A3);M_chul_02722(SLC5A11);M_chul_04445(SLC5A9);M_chul_04510(slc47a1);M_chul_04512(SLC5A7);M_chul_06454(Slc36a1);M_chul_06492(Slc36a1);M_chul_06882(CHT1);M_chul_08494(SLC5A7);M_chul_09090(slc5a8);M_chul_10058(SLC5A7);M_chul_10336(INTS13);M_chul_12175(Slc5a6);M_chul_12722(Slc5a6);M_chul_13013(SLC5A7);M_chul_13270(CHT1);M_chul_13581(SLC5A7)…
GO:0046717	acid secretion	59	-0.408824	-1.41947	0.0200573	0.303485	M_chul_00021(Oc90);M_chul_00023(--);M_chul_00834(Slc6a9);M_chul_01234(GPR39);M_chul_01841(Gipc1);M_chul_02063(CACNB4);M_chul_02238(Slc9a3r1);M_chul_02277(CACNA1A);M_chul_02863(Pla2g10);M_chul_02949(HIP1R);M_chul_03459(NTRK2);M_chul_03558(PLA2G1B);M_chul_03634(P2RX7);M_chul_03821(OXT);M_chul_05342(ABCC2);M_chul_05876(Trpv1);M_chul_07500(Abcc3);M_chul_07650(Hrh2);M_chul_08224(ACE);M_chul_08726(SLC6…
GO:0045745	positive regulation of G protein-coupled receptor signaling pathway	28	-0.480129	-1.41934	0.0418719	0.303041	M_chul_00667(PRMT5);M_chul_02422(fzd2);M_chul_02526(PHB);M_chul_02851(gper1);M_chul_03488(Nos1);M_chul_04235(LRRK2);M_chul_05968(CRCP);M_chul_06128(TMOD3);M_chul_07755(PDE6G);M_chul_08036(ITGB3);M_chul_08045(ADRB1);M_chul_09017(gpr173);M_chul_09680(VPS35);M_chul_11436(mrap2a);M_chul_12327(mrap2a);M_chul_13068(Ptgdr2);M_chul_16643(GRP);M_chul_18008(GSK3A);M_chul_18214(Necab2);M_chul_20830(wnt5a);M…
GO:0036010	protein localization to endosome	19	-0.527914	-1.41905	0.0751295	0.302999	M_chul_01109(ABHD17A);M_chul_01689(MSN);M_chul_01999(MICALL1);M_chul_03014(nrp1a);M_chul_05061(abhd17c);M_chul_05069(tollip);M_chul_07099(Msn);M_chul_08742(DTX3L);M_chul_10307(MICALL1);M_chul_10308(Micall2);M_chul_13516(ROCK2);M_chul_13518(ROCK2);M_chul_17648(AAGAB);M_chul_18950(ACAP2);M_chul_19849(Ptpn23);M_chul_22206(SORL1);M_chul_22583(scrib);M_chul_22752(scrib);M_chul_22912(nrp1a)
GO:0060485	mesenchyme development	271	-0.328367	-1.41866	0	0.303039	MSTRG.10030(FLNA);MSTRG.18717(ccnb2);MSTRG.27687(--);MSTRG.34387(tle3a);MSTRG.41180(mad2l2);MSTRG.42041(Robo1);MSTRG.45391(CUL9);MSTRG.48253(--);M_chul_00348(prkci);M_chul_00743(Nrtn);M_chul_00903(WNT3A);M_chul_00920(SNAI2);M_chul_00953(foxc1a);M_chul_00975(cdh2);M_chul_00990(--);M_chul_01032(tal1);M_chul_01171(FRZB);M_chul_01565(nog);M_chul_01569(Tmem100);M_chul_01647(Epha3);M_chul_01662(Epb41l5…
GO:0045669	positive regulation of osteoblast differentiation	47	-0.430399	-1.41746	0.0158311	0.304694	M_chul_00922(Cebpd);M_chul_02091(ACVR1);M_chul_03404(MEF2C);M_chul_03446(BMPR1B);M_chul_03823(PTGER4);M_chul_03824(PTGER4);M_chul_04547(MEF2C);M_chul_05122(smad1);M_chul_05214(id4);M_chul_05327(GDF10);M_chul_06399(msxd);M_chul_06642(pdlim7);M_chul_07037(FGF2);M_chul_07551(gdf2);M_chul_08404(wnt4a);M_chul_09749(NPNT);M_chul_10220(CD276);M_chul_10331(CEBPA);M_chul_11209(Men1);M_chul_11560(bmp2);M_c…
GO:0046332	SMAD binding	79	-0.392787	-1.41726	0.025641	0.304374	MSTRG.10030(FLNA);MSTRG.20242(ARAP1);MSTRG.48253(--);M_chul_00346(SKIL);M_chul_00575(ANKRD1);M_chul_00742(RANBP3);M_chul_01761(DDX5);M_chul_02030(Smurf1);M_chul_02091(ACVR1);M_chul_02093(ACVR1C);M_chul_02865(axin1);M_chul_03272(purb);M_chul_03313(smad2);M_chul_03446(BMPR1B);M_chul_04520(Naa15);M_chul_05050(FLNA);M_chul_05122(smad1);M_chul_05221(LDLRAD4);M_chul_07496(TOB1);M_chul_08584(PRDM16);M_c…
GO:0040013	negative regulation of locomotion	226	-0.337529	-1.41717	0	0.303854	MSTRG.13782(RAP2C);MSTRG.30000(Ptprm);MSTRG.35710(Muc2);MSTRG.35712(MUC2);MSTRG.42041(Robo1);MSTRG.49974(--);M_chul_00135(CNN2);M_chul_00366(Prkn);M_chul_00523(GTPBP4);M_chul_00741(--);M_chul_00903(WNT3A);M_chul_00974(cdh2);M_chul_00990(--);M_chul_01023(Tnn);M_chul_01221(Lrch1);M_chul_01432(pparg);M_chul_01565(nog);M_chul_01712(plxna3);M_chul_01909(GSK3B);M_chul_01911(Stk24);M_chul_01961(HDAC5);M…
GO:0014020	primary neural tube formation	98	-0.375505	-1.41661	0.0103093	0.304258	MSTRG.27659(Celsr1);MSTRG.30954(Tmed2);MSTRG.7831(Ptch1);M_chul_00146(ift57);M_chul_00570(Kif20b);M_chul_00781(GLMN);M_chul_00782(GLMN);M_chul_00898(Bcl10);M_chul_01128(dvl3);M_chul_01565(nog);M_chul_02125(LRP2);M_chul_02399(kat2a);M_chul_02422(fzd2);M_chul_03203(SEMA4C);M_chul_03503(Kdm2b);M_chul_03596(Lhx2);M_chul_03850(PTCH1);M_chul_04327(lias);M_chul_04481(DLC1);M_chul_04905(Tsc2);M_chul_0533…
GO:0048675	axon extension	128	-0.359073	-1.41606	0.0100334	0.304686	MSTRG.1970(CDK5);MSTRG.27687(--);MSTRG.29934(MACF1);MSTRG.40006(Lamb2);MSTRG.40009(Lamb1);MSTRG.46542(WDR36);M_chul_00449(Hcls1);M_chul_00517(ADCY1);M_chul_00526(dhx9);M_chul_00903(WNT3A);M_chul_01021(Tnr);M_chul_01370(ANAPC2);M_chul_01712(plxna3);M_chul_01808(Sema4d);M_chul_01816(ndel1b);M_chul_01848(Dnm2);M_chul_01909(GSK3B);M_chul_02182(MAP2);M_chul_02281(AATK);M_chul_02639(Cdk5r1);M_chul_0301…
GO:0030278	regulation of ossification	155	-0.347601	-1.41554	0.0116279	0.305124	MSTRG.24919(SMOC1);MSTRG.35714(tph1);MSTRG.46550(APC);MSTRG.47910(Lct);MSTRG.7831(Ptch1);M_chul_00437(AHSG);M_chul_00920(SNAI2);M_chul_00922(Cebpd);M_chul_00990(--);M_chul_01023(Tnn);M_chul_01565(nog);M_chul_01761(DDX5);M_chul_01882(Gpm6b);M_chul_01961(HDAC5);M_chul_02012(TOB2);M_chul_02030(Smurf1);M_chul_02091(ACVR1);M_chul_02242(MAPK3);M_chul_02310(sox9-b);M_chul_02524(phospho1);M_chul_02730(ax…
GO:0007156	homophilic cell adhesion via plasma membrane adhesion molecules	163	-0.349486	-1.41503	0.00389105	0.305414	MSTRG.14110(--);MSTRG.27659(Celsr1);MSTRG.30000(Ptprm);MSTRG.42041(Robo1);MSTRG.9131(tenm3);MSTRG.9135(tenm3);M_chul_00323(Cdh6);M_chul_00383(CDH12);M_chul_00384(CDH18);M_chul_00626(PCDH8);M_chul_00669(CDH24);M_chul_00670(Cdh24);M_chul_00671(CDH8);M_chul_00972(DSG2);M_chul_00973(Dsc2);M_chul_00974(cdh2);M_chul_00975(cdh2);M_chul_01110(PTPRS);M_chul_01131(Clstn2);M_chul_01870(Pcdh8);M_chul_02228(N…
GO:0045178	basal part of cell	195	-0.337764	-1.41377	0	0.307123	MSTRG.27721(SLC29A1);MSTRG.27804(DST);MSTRG.46816(--);MSTRG.7040(slc39a1);M_chul_00130(dlg1l);M_chul_00271(--);M_chul_00445(PTH1R);M_chul_00446(PTH1R);M_chul_00513(MPZ);M_chul_00805(CLDN1);M_chul_00821(AQP1);M_chul_00885(EGFR);M_chul_00969(TNS3);M_chul_00974(cdh2);M_chul_00978(Aqp4);M_chul_00988(Lama3);M_chul_01009(tf);M_chul_01120(RAPGEF4);M_chul_01122(Itga6);M_chul_01312(AP2A1);M_chul_01314(ABC…
GO:0001503	ossification	285	-0.327592	-1.41268	0	0.308548	MSTRG.24919(SMOC1);MSTRG.30114(gpc3);MSTRG.35531(CBFB);MSTRG.35714(tph1);MSTRG.39912(--);MSTRG.43694(Nlrp12);MSTRG.46357(ADAR);MSTRG.46550(APC);MSTRG.47910(Lct);MSTRG.5588(pam16);MSTRG.7831(Ptch1);M_chul_00437(AHSG);M_chul_00445(PTH1R);M_chul_00446(PTH1R);M_chul_00592(Myoc);M_chul_00865(impad1);M_chul_00885(EGFR);M_chul_00903(WNT3A);M_chul_00920(SNAI2);M_chul_00922(Cebpd);M_chul_00990(--);M_chul_…
GO:0040014	regulation of multicellular organism growth	104	-0.368928	-1.4125	0.0279503	0.308206	MSTRG.36338(gamt);MSTRG.45571(AFG3L2);MSTRG.7831(Ptch1);M_chul_00130(dlg1l);M_chul_00258(Gdf15);M_chul_00990(--);M_chul_01264(gh);M_chul_02169(pou1f1);M_chul_02405(Stat3);M_chul_02526(PHB);M_chul_02702(Fam20c);M_chul_03452(nipbla);M_chul_03761(ADRB4C);M_chul_03771(Gpat4);M_chul_03834(ATXN2);M_chul_03850(PTCH1);M_chul_04018(Gpr83);M_chul_04530(timm10);M_chul_05139(Dpy30);M_chul_05706(fgfr2);M_chul…
GO:0002720	positive regulation of cytokine production involved in immune response	22	-0.513295	-1.41058	0.0646766	0.311359	M_chul_00898(Bcl10);M_chul_01380(fzd5);M_chul_02242(MAPK3);M_chul_02747(GPRC5B);M_chul_03268(il1b);M_chul_03775(Arid5a);M_chul_03899(MALT1);M_chul_04790(HK1);M_chul_05389(MAP3K7);M_chul_06973(Spon2);M_chul_07644(Mif);M_chul_09475(traf6);M_chul_10604(TLR2-1);M_chul_12140(MAP3K7);M_chul_15842(Cd36);M_chul_17479(Sema7a);M_chul_17484(SEMA7A);M_chul_18120(gata3);M_chul_19443(Nr4a3);M_chul_20830(wnt5a)…
GO:0034185	apolipoprotein binding	16	-0.549477	-1.41043	0.0845771	0.310943	M_chul_04173(MTTP);M_chul_04244(ABCA1);M_chul_09924(Lipc);M_chul_10450(HSPD1);M_chul_12336(PLG);M_chul_12337(Plg);M_chul_15776(SCARB1);M_chul_16234(LDLR);M_chul_16806(LRP6);M_chul_18231(Pla2g15);M_chul_18426(PCSK9);M_chul_19093(PCSK9);M_chul_19252(LPL);M_chul_19374(LRP8);M_chul_24234(app);M_chul_24235(app)
GO:0022401	negative adaptation of signaling pathway	19	-0.511854	-1.41036	0.0771208	0.310325	MSTRG.49972(Grk6);M_chul_01848(Dnm2);M_chul_03383(Gtf2h2);M_chul_04405(GRK4);M_chul_04539(GRK3);M_chul_05646(GRK6);M_chul_05784(PLD2);M_chul_07002(adrb2);M_chul_10112(ADM);M_chul_11247(ARRB2);M_chul_18214(Necab2);M_chul_18937(PTGER3);M_chul_18949(htr2b);M_chul_18976(aplnrb);M_chul_23344(ARRB1);M_chul_23434(DRD3);M_chul_24234(app);M_chul_24235(app);M_chul_25181(Grk6)
GO:0032222	regulation of synaptic transmission, cholinergic	25	-0.489776	-1.41007	0.0664962	0.310225	MSTRG.18307(CHRNA7);M_chul_02277(CACNA1A);M_chul_03126(ADORA2A);M_chul_03724(smn1);M_chul_08635(--);M_chul_09395(CHRNA7);M_chul_09838(MADD);M_chul_10109(tmem41b);M_chul_10160(TACR3);M_chul_10224(CHRNB4);M_chul_11254(ache);M_chul_11831(Htr2a);M_chul_11889(Lama2);M_chul_11903(PLCB4);M_chul_13759(--);M_chul_14122(PCSK2);M_chul_15773(TACR1);M_chul_15774(TACR1);M_chul_16527(MUSK);M_chul_16823(smn1);M_…
GO:0008645	hexose transmembrane transport	107	-0.361018	-1.40997	0.0103806	0.309724	MSTRG.27221(Sorbs1);MSTRG.30114(gpc3);MSTRG.46816(--);MSTRG.7597(SLC2A8);M_chul_00348(prkci);M_chul_01061(Capn10);M_chul_01176(AOC2);M_chul_01246(Aoc3);M_chul_01264(gh);M_chul_02346(SLC2A6);M_chul_03113(HK2);M_chul_03268(il1b);M_chul_03399(RASA1);M_chul_03558(PLA2G1B);M_chul_03561(hnf1a);M_chul_03955(Cltc);M_chul_04078(RAP1A);M_chul_04351(mtnr1aa);M_chul_04445(SLC5A9);M_chul_04539(GRK3);M_chul_04…
GO:0110149	regulation of biomineralization	63	-0.396397	-1.40937	0.0122324	0.310306	MSTRG.47910(Lct);M_chul_00437(AHSG);M_chul_00819(ROCK1);M_chul_01882(Gpm6b);M_chul_02091(ACVR1);M_chul_02310(sox9-b);M_chul_02524(phospho1);M_chul_02779(Asxl2);M_chul_03404(MEF2C);M_chul_03421(Bmp2k);M_chul_03446(BMPR1B);M_chul_03526(RFLNA);M_chul_03634(P2RX7);M_chul_04547(MEF2C);M_chul_06118(KL);M_chul_07002(adrb2);M_chul_08030(phospho1);M_chul_08404(wnt4a);M_chul_09430(SMAD3);M_chul_09730(TXLNG…
GO:0048730	epidermis morphogenesis	27	-0.476795	-1.40887	0.0844327	0.310648	MSTRG.20572(PLOD3);MSTRG.20573(--);M_chul_00990(--);M_chul_01172(RUNX1);M_chul_02262(EPS8L1);M_chul_02493(efnb2a);M_chul_02654(SMARCA4);M_chul_03938(fsta);M_chul_05096(foxe1);M_chul_05706(fgfr2);M_chul_07213(ATP7A);M_chul_09442(FGF7);M_chul_12856(dicer1);M_chul_12857(dicer1);M_chul_13203(RUNX3);M_chul_15381(Sdc2);M_chul_15706(SMO);M_chul_16665(Klf4);M_chul_18517(gorab);M_chul_18557(TP63);M_chul_1…
GO:0072378	blood coagulation, fibrin clot formation	15	-0.542831	-1.40786	0.0839161	0.311977	M_chul_01723(Tfpi2);M_chul_01944(--);M_chul_03966(Tpbg);M_chul_04014(SERPING1);M_chul_04361(Fgg);M_chul_06875(F8);M_chul_06936(F10);M_chul_10611(FGA);M_chul_10613(FGB);M_chul_11061(--);M_chul_17862(VWF);M_chul_19031(--);M_chul_22054(PRCP);M_chul_23544(F10);M_chul_23834(F2)
GO:0061138	morphogenesis of a branching epithelium	195	-0.337138	-1.40756	0.00434783	0.311978	MSTRG.27659(Celsr1);MSTRG.30114(gpc3);MSTRG.7831(Ptch1);M_chul_00047(Nfatc4);M_chul_00060(RHEB);M_chul_00130(dlg1l);M_chul_00348(prkci);M_chul_00455(CTSZ);M_chul_00878(greb1l);M_chul_00920(SNAI2);M_chul_00990(--);M_chul_01338(hoxb13a);M_chul_01380(fzd5);M_chul_01565(nog);M_chul_01757(grb2-a);M_chul_01758(GRB2);M_chul_02091(ACVR1);M_chul_02299(SOCS3);M_chul_02310(sox9-b);M_chul_02315(sox8);M_chul_…
GO:0061217	regulation of mesonephros development	20	-0.513853	-1.40755	0.0597403	0.31128	M_chul_01565(nog);M_chul_02310(sox9-b);M_chul_02315(sox8);M_chul_04236(--);M_chul_10025(lgr4);M_chul_10252(SALL1);M_chul_12516(BMP4);M_chul_12837(Six4);M_chul_12838(six1b);M_chul_13619(Agt);M_chul_13719(pax2-a);M_chul_13721(pax2-a);M_chul_14287(Six2);M_chul_14774(gdnf);M_chul_15477(AGTR2);M_chul_15706(SMO);M_chul_15719(Pax8);M_chul_18120(gata3);M_chul_18237(wt1);M_chul_21824(lhx1a)
GO:0005788	endoplasmic reticulum lumen	206	-0.339708	-1.40692	0.00465116	0.311911	MSTRG.11218(SUMF2);MSTRG.27230(Ltbp1);MSTRG.30114(gpc3);MSTRG.34134(ADAM10);MSTRG.40006(Lamb2);MSTRG.40009(Lamb1);MSTRG.40011(LAMB1);MSTRG.4855(--);M_chul_00001(Vcpip1);M_chul_00311(VCPIP1);M_chul_00316(PROC);M_chul_00317(PROC);M_chul_00437(AHSG);M_chul_00455(CTSZ);M_chul_00465(Txndc12);M_chul_00525(lamc1);M_chul_00640(COL6A1);M_chul_00903(WNT3A);M_chul_00967(IGFBP1);M_chul_00974(cdh2);M_chul_010…
GO:0010769	regulation of cell morphogenesis involved in differentiation	295	-0.32124	-1.4064	0	0.312198	MSTRG.10030(FLNA);MSTRG.17100(CIT);MSTRG.19546(IST1);MSTRG.1970(CDK5);MSTRG.27687(--);MSTRG.29934(MACF1);MSTRG.37145(Lpar3);MSTRG.42041(Robo1);MSTRG.45391(CUL9);MSTRG.46542(WDR36);MSTRG.50426(CAPRIN1);M_chul_00047(Nfatc4);M_chul_00060(RHEB);M_chul_00346(SKIL);M_chul_00449(Hcls1);M_chul_00579(vim);M_chul_00592(Myoc);M_chul_00593(Dnm3);M_chul_00644(Gorasp1);M_chul_00712(Dync1h1);M_chul_00793(STK25)…
GO:0070167	regulation of biomineral tissue development	63	-0.396397	-1.40632	0.0298507	0.311669	MSTRG.47910(Lct);M_chul_00437(AHSG);M_chul_00819(ROCK1);M_chul_01882(Gpm6b);M_chul_02091(ACVR1);M_chul_02310(sox9-b);M_chul_02524(phospho1);M_chul_02779(Asxl2);M_chul_03404(MEF2C);M_chul_03421(Bmp2k);M_chul_03446(BMPR1B);M_chul_03526(RFLNA);M_chul_03634(P2RX7);M_chul_04547(MEF2C);M_chul_06118(KL);M_chul_07002(adrb2);M_chul_08030(phospho1);M_chul_08404(wnt4a);M_chul_09430(SMAD3);M_chul_09730(TXLNG…
GO:0031290	retinal ganglion cell axon guidance	32	-0.464357	-1.40631	0.0447368	0.310965	MSTRG.30000(Ptprm);MSTRG.9131(tenm3);MSTRG.9135(tenm3);M_chul_00525(lamc1);M_chul_01027(ptch1);M_chul_01808(Sema4d);M_chul_03014(nrp1a);M_chul_03191(efna5b);M_chul_03446(BMPR1B);M_chul_04282(POU4F2);M_chul_04335(Slit2);M_chul_04555(tenm3);M_chul_05715(PTK7);M_chul_06394(Pou4f3);M_chul_07307(ISL1);M_chul_10194(EPHB2);M_chul_10384(isl3);M_chul_10911(Ptk7);M_chul_10931(vax2);M_chul_12011(disp1);M_ch…
GO:1905332	positive regulation of morphogenesis of an epithelium	26	-0.486473	-1.40612	0.0547945	0.3106	M_chul_01565(nog);M_chul_02310(sox9-b);M_chul_02315(sox8);M_chul_04236(--);M_chul_07098(AR);M_chul_08404(wnt4a);M_chul_10025(lgr4);M_chul_10252(SALL1);M_chul_12516(BMP4);M_chul_12837(Six4);M_chul_12838(six1b);M_chul_13011(Ahi1);M_chul_13619(Agt);M_chul_13666(STOX1);M_chul_13719(pax2-a);M_chul_13721(pax2-a);M_chul_14774(gdnf);M_chul_15477(AGTR2);M_chul_15706(SMO);M_chul_15719(Pax8);M_chul_18046(wn…
GO:0060421	positive regulation of heart growth	44	-0.428565	-1.40572	0.0445682	0.310643	M_chul_00564(PARP2);M_chul_00882(gata6-a);M_chul_02821(trip10);M_chul_03404(MEF2C);M_chul_03529(fgfr1a);M_chul_03688(ACACB);M_chul_04547(MEF2C);M_chul_05706(fgfr2);M_chul_07037(FGF2);M_chul_07225(nr3c1);M_chul_08045(ADRB1);M_chul_09781(SLC25A4);M_chul_10725(rbpj);M_chul_12205(hey2);M_chul_12410(gata4);M_chul_12465(--);M_chul_12479(AKAP6);M_chul_13466(NCAM1);M_chul_14010(Sirt1);M_chul_14243(Bmpr1a…
GO:0090049	regulation of cell migration involved in sprouting angiogenesis	31	-0.458977	-1.40535	0.0401002	0.310625	MSTRG.48872(PIK3C2A);M_chul_01961(HDAC5);M_chul_02905(Map3k3);M_chul_03014(nrp1a);M_chul_03863(Plk2);M_chul_04104(FBXW7);M_chul_04566(AKT3);M_chul_06963(SRPX2);M_chul_07037(FGF2);M_chul_07039(SPATA5);M_chul_09021(PLK2);M_chul_09427(MAP2K5);M_chul_11423(SPRED1);M_chul_11873(THBS1);M_chul_12344(nr2e1);M_chul_12806(ITGB1BP1);M_chul_13883(--);M_chul_14270(AKT3);M_chul_16665(Klf4);M_chul_17604(--);M_c…
GO:0032231	regulation of actin filament bundle assembly	86	-0.387751	-1.40532	0.0252366	0.309994	MSTRG.10030(FLNA);MSTRG.20242(ARAP1);MSTRG.45840(eef1b);MSTRG.6975(--);M_chul_00366(Prkn);M_chul_00450(PPFIA1);M_chul_00592(Myoc);M_chul_00819(ROCK1);M_chul_01689(MSN);M_chul_03014(nrp1a);M_chul_03379(Ppm1f);M_chul_03481(Nf2);M_chul_03514(Bag4);M_chul_03568(PXN);M_chul_03768(Sorbs3);M_chul_03823(PTGER4);M_chul_03824(PTGER4);M_chul_04481(DLC1);M_chul_04667(MAP2K7);M_chul_05050(FLNA);M_chul_05571(S…
GO:0072009	nephron epithelium development	97	-0.375906	-1.40529	0.0126183	0.309319	MSTRG.30114(gpc3);MSTRG.40006(Lamb2);MSTRG.40009(Lamb1);MSTRG.7831(Ptch1);M_chul_00130(dlg1l);M_chul_00348(prkci);M_chul_00788(HS2ST1);M_chul_00821(AQP1);M_chul_00878(greb1l);M_chul_00953(foxc1a);M_chul_00990(--);M_chul_01537(foxj1a);M_chul_01565(nog);M_chul_02228(N4BP2);M_chul_02310(sox9-b);M_chul_02315(sox8);M_chul_02886(WNT9B);M_chul_03404(MEF2C);M_chul_03850(PTCH1);M_chul_04236(--);M_chul_045…
GO:1904659	glucose transmembrane transport	101	-0.364935	-1.40481	0.0127796	0.309599	MSTRG.27221(Sorbs1);MSTRG.30114(gpc3);MSTRG.46816(--);MSTRG.7597(SLC2A8);M_chul_00348(prkci);M_chul_01061(Capn10);M_chul_01176(AOC2);M_chul_01246(Aoc3);M_chul_01264(gh);M_chul_02346(SLC2A6);M_chul_03113(HK2);M_chul_03268(il1b);M_chul_03399(RASA1);M_chul_03558(PLA2G1B);M_chul_03561(hnf1a);M_chul_03955(Cltc);M_chul_04078(RAP1A);M_chul_04351(mtnr1aa);M_chul_04445(SLC5A9);M_chul_04539(GRK3);M_chul_04…
GO:0051937	catecholamine transport	60	-0.404657	-1.40461	0.0383481	0.309271	MSTRG.18307(CHRNA7);MSTRG.19875(SLC6A2);MSTRG.27687(--);MSTRG.42462(STX1B);MSTRG.4330(ACTIA);M_chul_00366(Prkn);M_chul_00585(OPRK1);M_chul_00823(crhr2);M_chul_00824(Crhr2);M_chul_01219(Htr2a);M_chul_01506(HTR2A);M_chul_01800(Syt4);M_chul_03126(ADORA2A);M_chul_03821(OXT);M_chul_03942(Gck);M_chul_03977(adra2b);M_chul_04091(NAT8L);M_chul_04539(GRK3);M_chul_04853(cxcl12);M_chul_05885(ADORA2B);M_chul_…
GO:0060749	mammary gland alveolus development	19	-0.519722	-1.40436	0.0641711	0.309057	MSTRG.35714(tph1);M_chul_03900(PRLR);M_chul_06731(EGF);M_chul_07098(AR);M_chul_07939(chuk);M_chul_09886(foxf1);M_chul_12361(esr1);M_chul_12802(ID2);M_chul_12833(hif1a);M_chul_14708(hoxa5);M_chul_16647(prlr);M_chul_16800(SOCS2);M_chul_17404(Erbb4);M_chul_17897(foxb1);M_chul_17898(FOXB1);M_chul_17899(foxb1);M_chul_18799(phb2);M_chul_20294(DDR1);M_chul_22493(TNFRSF11A)
GO:0090184	positive regulation of kidney development	28	-0.466405	-1.40404	0.0537897	0.309021	M_chul_01565(nog);M_chul_02310(sox9-b);M_chul_02315(sox8);M_chul_04236(--);M_chul_07202(egr1);M_chul_08036(ITGB3);M_chul_08404(wnt4a);M_chul_10025(lgr4);M_chul_10252(SALL1);M_chul_12516(BMP4);M_chul_12837(Six4);M_chul_12838(six1b);M_chul_13384(CFLAR);M_chul_13619(Agt);M_chul_13719(pax2-a);M_chul_13721(pax2-a);M_chul_13997(RET);M_chul_14774(gdnf);M_chul_15197(LIN28A);M_chul_15477(AGTR2);M_chul_157…
GO:0007413	axonal fasciculation	37	-0.434113	-1.40391	0.0568182	0.308589	MSTRG.17339(Cntn3);MSTRG.18849(Wdfy3);MSTRG.27687(--);M_chul_00975(cdh2);M_chul_01165(ephb3);M_chul_01647(Epha3);M_chul_01697(neurod1);M_chul_02639(Cdk5r1);M_chul_03014(nrp1a);M_chul_03191(efna5b);M_chul_03235(fezf2);M_chul_08865(Cntn4);M_chul_08908(l1cam);M_chul_08945(neurog1);M_chul_09630(WDFY3);M_chul_09631(Wdfy3);M_chul_10194(EPHB2);M_chul_12227(cnr1a);M_chul_13466(NCAM1);M_chul_14246(Rtn4);M…
GO:0006817	phosphate ion transport	148	-0.351358	-1.40379	0.00398406	0.308191	MSTRG.17470(ABCA1);MSTRG.7366(Abcb9);M_chul_00115(Abca4);M_chul_00646(SLC22A13);M_chul_00906(GUK1);M_chul_00909(abcb8);M_chul_00970(SLC22A23);M_chul_01095(Tcf3);M_chul_01314(ABCC1);M_chul_01694(SLC37A1);M_chul_01864(ABCB11);M_chul_01973(KCNJ12);M_chul_02147(PDK1);M_chul_02191(ABCA12);M_chul_02317(ABCA3);M_chul_02346(SLC2A6);M_chul_02992(znf367);M_chul_03228(slc20a1a);M_chul_03288(SV2C);M_chul_035…
GO:0001822	kidney development	260	-0.323994	-1.40363	0	0.307805	MSTRG.22809(sox7);MSTRG.2735(Ift88);MSTRG.30114(gpc3);MSTRG.40006(Lamb2);MSTRG.40009(Lamb1);MSTRG.46550(APC);MSTRG.7831(Ptch1);M_chul_00130(dlg1l);M_chul_00143(lrrc6);M_chul_00348(prkci);M_chul_00788(HS2ST1);M_chul_00821(AQP1);M_chul_00878(greb1l);M_chul_00953(foxc1a);M_chul_00990(--);M_chul_01076(NCAN);M_chul_01309(Ift88);M_chul_01377(dnajc15);M_chul_01537(foxj1a);M_chul_01565(nog);M_chul_02127(…
GO:0035094	response to nicotine	55	-0.415601	-1.40274	0.0237389	0.308998	MSTRG.18307(CHRNA7);M_chul_00508(ATP1A2);M_chul_00510(ATP1A2);M_chul_00586(BAG1);M_chul_00920(SNAI2);M_chul_00990(--);M_chul_03001(mapk1);M_chul_03364(Dhfr);M_chul_03488(Nos1);M_chul_03816(AVP);M_chul_04387(CHRNB3);M_chul_05287(GSTA4);M_chul_06000(igf2);M_chul_06397(d14);M_chul_06748(Slc7a11);M_chul_09087(ngf);M_chul_09395(CHRNA7);M_chul_10224(CHRNB4);M_chul_10226(CHRNA5);M_chul_10240(MMP2);M_chu…
GO:0018107	peptidyl-threonine phosphorylation	102	-0.36935	-1.40256	0.0101695	0.308682	MSTRG.1970(CDK5);MSTRG.24062(pbk);MSTRG.4827(prkcbb);M_chul_00351(DAPK3);M_chul_00990(--);M_chul_01083(STK11);M_chul_01264(gh);M_chul_01861(Stk39);M_chul_01909(GSK3B);M_chul_02091(ACVR1);M_chul_02135(MYO3B);M_chul_02355(prkcbb);M_chul_02639(Cdk5r1);M_chul_02696(LMTK2);M_chul_02865(axin1);M_chul_02908(STRADA);M_chul_03001(mapk1);M_chul_03281(DCLK2);M_chul_03372(--);M_chul_04111(plk1);M_chul_04181(…
GO:0072028	nephron morphogenesis	71	-0.395132	-1.40213	0.0307692	0.308796	MSTRG.30114(gpc3);MSTRG.7831(Ptch1);M_chul_00130(dlg1l);M_chul_00788(HS2ST1);M_chul_00878(greb1l);M_chul_00990(--);M_chul_01565(nog);M_chul_02310(sox9-b);M_chul_02315(sox8);M_chul_02886(WNT9B);M_chul_03850(PTCH1);M_chul_04236(--);M_chul_04903(Pkd1);M_chul_04904(PKD1);M_chul_05102(pkd2);M_chul_05167(PSPN);M_chul_07037(FGF2);M_chul_07039(SPATA5);M_chul_07049(FAT4);M_chul_07224(fgf1);M_chul_07821(Wn…
GO:0060119	inner ear receptor cell development	65	-0.395588	-1.40095	0.0167131	0.310467	MSTRG.2735(Ift88);MSTRG.34893(--);MSTRG.34894(--);MSTRG.34896(Ptprq);M_chul_00975(cdh2);M_chul_01309(Ift88);M_chul_01697(neurod1);M_chul_02135(MYO3B);M_chul_02238(Slc9a3r1);M_chul_02422(fzd2);M_chul_03529(fgfr1a);M_chul_03719(adgrv1);M_chul_03803(tmc1);M_chul_04132(Ift27);M_chul_05369(Wdpcp);M_chul_05949(pafah1b1-1);M_chul_06508(Grxcr1);M_chul_06564(GRXCR1);M_chul_06742(SEC24B);M_chul_07049(FAT4)…
GO:0031128	developmental induction	39	-0.441522	-1.39985	0.0465753	0.311948	MSTRG.42041(Robo1);M_chul_00903(WNT3A);M_chul_01380(fzd5);M_chul_02310(sox9-b);M_chul_02315(sox8);M_chul_02785(NKX2-1);M_chul_03529(fgfr1a);M_chul_05437(fgfr4);M_chul_06994(wnt8a);M_chul_07037(FGF2);M_chul_07041(SPRY1);M_chul_07098(AR);M_chul_07903(WNT3);M_chul_08404(wnt4a);M_chul_09704(fgf3);M_chul_10252(SALL1);M_chul_10297(MESP2);M_chul_10725(rbpj);M_chul_11560(bmp2);M_chul_12516(BMP4);M_chul_1…
GO:0090100	positive regulation of transmembrane receptor protein serine/threonine kinase signaling pathway	90	-0.37196	-1.39973	0.0246914	0.311509	MSTRG.30114(gpc3);M_chul_00258(Gdf15);M_chul_00882(gata6-a);M_chul_01083(STK11);M_chul_01227(gdf-8);M_chul_01256(ppp4cb);M_chul_01595(dvr1);M_chul_01841(Gipc1);M_chul_02091(ACVR1);M_chul_02865(axin1);M_chul_03313(smad2);M_chul_03377(Bmp3);M_chul_03938(fsta);M_chul_04019(tll1);M_chul_04661(UBE2O);M_chul_05327(GDF10);M_chul_06399(msxd);M_chul_06510(SULF1);M_chul_07220(GDF9);M_chul_07551(gdf2);M_chu…
GO:0030510	regulation of BMP signaling pathway	95	-0.365378	-1.39967	0.0229508	0.310931	MSTRG.11419(STK36);MSTRG.30114(gpc3);M_chul_00346(SKIL);M_chul_00882(gata6-a);M_chul_01076(NCAN);M_chul_01256(ppp4cb);M_chul_01565(nog);M_chul_01595(dvr1);M_chul_01760(smurf2);M_chul_02030(Smurf1);M_chul_02091(ACVR1);M_chul_02125(LRP2);M_chul_02143(dlx1a);M_chul_02189(vwc2l);M_chul_03313(smad2);M_chul_04019(tll1);M_chul_04124(Tmprss6);M_chul_04661(UBE2O);M_chul_04717(Dand5);M_chul_05742(Chrdl2);M…
GO:0022829	wide pore channel activity	18	-0.546062	-1.39946	0.071066	0.310692	MSTRG.25747(GJB3);M_chul_00158(GJC1);M_chul_00978(Aqp4);M_chul_01904(GJA8);M_chul_05537(Vdac1);M_chul_05720(Panx3);M_chul_06230(TOMM40L);M_chul_10315(PANX1);M_chul_11404(Gjd2);M_chul_11584(gja1);M_chul_12142(GJA10);M_chul_12159(GJB7);M_chul_12887(Snap23);M_chul_17997(Panx2);M_chul_20564(--);M_chul_20739(Cbln4);M_chul_20754(--);M_chul_22165(--)
GO:0005247	voltage-gated chloride channel activity	20	-0.519313	-1.39878	0.0772947	0.311309	M_chul_01007(CLCN2);M_chul_02345(Clcn7);M_chul_02851(gper1);M_chul_06233(CHEK1);M_chul_10335(ANO6);M_chul_10632(CLCN5);M_chul_10944(Clcn3);M_chul_11726(CLIC1);M_chul_12172(PPIL4);M_chul_15245(Eva1b);M_chul_15290(CLCN1);M_chul_15552(GABBR1);M_chul_18298(ANO1);M_chul_20212(CLCN1);M_chul_21004(CLCN6);M_chul_21187(clcnkb);M_chul_21919(CLCN2);M_chul_22102(CLDN4);M_chul_24783(CLCN4);M_chul_24784(CLCN4)
GO:0106030	neuron projection fasciculation	37	-0.434113	-1.39867	0.038674	0.31087	MSTRG.17339(Cntn3);MSTRG.18849(Wdfy3);MSTRG.27687(--);M_chul_00975(cdh2);M_chul_01165(ephb3);M_chul_01647(Epha3);M_chul_01697(neurod1);M_chul_02639(Cdk5r1);M_chul_03014(nrp1a);M_chul_03191(efna5b);M_chul_03235(fezf2);M_chul_08865(Cntn4);M_chul_08908(l1cam);M_chul_08945(neurog1);M_chul_09630(WDFY3);M_chul_09631(Wdfy3);M_chul_10194(EPHB2);M_chul_12227(cnr1a);M_chul_13466(NCAM1);M_chul_14246(Rtn4);M…
GO:0045600	positive regulation of fat cell differentiation	54	-0.417216	-1.39853	0.0424242	0.310514	MSTRG.35714(tph1);MSTRG.47559(ZNF385A);M_chul_00920(SNAI2);M_chul_01171(FRZB);M_chul_01219(Htr2a);M_chul_01328(WDFY2);M_chul_01414(carm1);M_chul_01432(pparg);M_chul_01506(HTR2A);M_chul_01595(dvr1);M_chul_01769(FRZB);M_chul_02779(Asxl2);M_chul_03255(Xbp1);M_chul_03711(CMKLR1);M_chul_04523(Noct);M_chul_05459(zbtb16a);M_chul_05460(zbtb16a);M_chul_05610(KLF5);M_chul_05996(SH3PXD2B);M_chul_05997(Sh3px…
GO:0060349	bone morphogenesis	71	-0.38264	-1.3982	0.0245399	0.310493	M_chul_00852(PAPPA2);M_chul_00865(impad1);M_chul_01414(carm1);M_chul_02136(SP5);M_chul_02310(sox9-b);M_chul_03404(MEF2C);M_chul_03446(BMPR1B);M_chul_03695(TRPV4);M_chul_03742(stc);M_chul_04078(RAP1A);M_chul_04414(Acp5);M_chul_04547(MEF2C);M_chul_05074(CHSY1);M_chul_05706(fgfr2);M_chul_06399(msxd);M_chul_07142(FGF18);M_chul_08030(phospho1);M_chul_08337(ANXA6);M_chul_08476(NAB2);M_chul_08945(neurog…
GO:1901343	negative regulation of vasculature development	101	-0.362874	-1.39794	0.0165016	0.310359	MSTRG.30000(Ptprm);MSTRG.45863(XDH);M_chul_00625(CNMD);M_chul_00732(KLF2);M_chul_00819(ROCK1);M_chul_00823(crhr2);M_chul_00824(Crhr2);M_chul_01432(pparg);M_chul_01827(HGS);M_chul_01931(ATF2);M_chul_01961(HDAC5);M_chul_02212(Epn2);M_chul_02824(DNMT1);M_chul_03257(Sema6a);M_chul_03823(PTGER4);M_chul_03824(PTGER4);M_chul_03835(PHETA1);M_chul_03863(Plk2);M_chul_04844(PDCD4);M_chul_05119(HHIP);M_chul_…
GO:0006562	proline catabolic process	19	-0.515458	-1.3967	0.0582524	0.312317	M_chul_00414(aldh9a1b);M_chul_01258(Aldh3b1);M_chul_02629(ALDH16A1);M_chul_03693(FAM222A);M_chul_03704(DAO);M_chul_05964(Aldh3a2);M_chul_08110(prodh2);M_chul_08849(aldh1l1);M_chul_09107(aldh4a1);M_chul_09923(ALDH1A2);M_chul_11604(aldh8a1);M_chul_11919(Aldh6a1);M_chul_13088(Aldh6a1);M_chul_17311(PWP2);M_chul_19024(ALDH7A1);M_chul_20033(ALDH2);M_chul_20060(ALDH5A1);M_chul_21474(Aldh3a2);M_chul_2338…
GO:0034219	carbohydrate transmembrane transport	175	-0.340739	-1.39659	0	0.311887	MSTRG.17470(ABCA1);MSTRG.27221(Sorbs1);MSTRG.29261(Aqp3);MSTRG.30114(gpc3);MSTRG.39144(Ceacam1);MSTRG.46816(--);MSTRG.7366(Abcb9);MSTRG.7597(SLC2A8);M_chul_00115(Abca4);M_chul_00348(prkci);M_chul_00821(AQP1);M_chul_00909(abcb8);M_chul_01061(Capn10);M_chul_01176(AOC2);M_chul_01246(Aoc3);M_chul_01264(gh);M_chul_01314(ABCC1);M_chul_01864(ABCB11);M_chul_02191(ABCA12);M_chul_02317(ABCA3);M_chul_02346(…
GO:0055025	positive regulation of cardiac muscle tissue development	48	-0.420235	-1.39652	0.0485714	0.311335	M_chul_00564(PARP2);M_chul_00882(gata6-a);M_chul_00903(WNT3A);M_chul_01909(GSK3B);M_chul_02493(efnb2a);M_chul_02821(trip10);M_chul_03404(MEF2C);M_chul_03529(fgfr1a);M_chul_04547(MEF2C);M_chul_05706(fgfr2);M_chul_07037(FGF2);M_chul_07225(nr3c1);M_chul_08045(ADRB1);M_chul_09020(foxp1b);M_chul_09781(SLC25A4);M_chul_10725(rbpj);M_chul_11247(ARRB2);M_chul_12205(hey2);M_chul_12410(gata4);M_chul_12465(-…
GO:0061377	mammary gland lobule development	19	-0.519722	-1.39619	0.0863874	0.311301	MSTRG.35714(tph1);M_chul_03900(PRLR);M_chul_06731(EGF);M_chul_07098(AR);M_chul_07939(chuk);M_chul_09886(foxf1);M_chul_12361(esr1);M_chul_12802(ID2);M_chul_12833(hif1a);M_chul_14708(hoxa5);M_chul_16647(prlr);M_chul_16800(SOCS2);M_chul_17404(Erbb4);M_chul_17897(foxb1);M_chul_17898(FOXB1);M_chul_17899(foxb1);M_chul_18799(phb2);M_chul_20294(DDR1);M_chul_22493(TNFRSF11A)
GO:0048754	branching morphogenesis of an epithelial tube	171	-0.340006	-1.3954	0	0.31218	MSTRG.27659(Celsr1);MSTRG.30114(gpc3);MSTRG.7831(Ptch1);M_chul_00047(Nfatc4);M_chul_00060(RHEB);M_chul_00130(dlg1l);M_chul_00348(prkci);M_chul_00455(CTSZ);M_chul_00878(greb1l);M_chul_00920(SNAI2);M_chul_00990(--);M_chul_01565(nog);M_chul_02091(ACVR1);M_chul_02310(sox9-b);M_chul_02315(sox8);M_chul_02463(CXCR4);M_chul_02785(NKX2-1);M_chul_02790(plekhh1);M_chul_02886(WNT9B);M_chul_03014(nrp1a);M_chu…
GO:0043236	laminin binding	26	-0.475628	-1.39465	0.0698324	0.313084	MSTRG.5445(rpsa);M_chul_01122(Itga6);M_chul_03939(ITGA2);M_chul_04335(Slit2);M_chul_06218(NRG2);M_chul_08225(ITGA3);M_chul_09117(Dag1);M_chul_11254(ache);M_chul_11873(THBS1);M_chul_11967(adgrg6);M_chul_12477(--);M_chul_12654(ncl);M_chul_13449(LGALS3);M_chul_14365(Itga9);M_chul_15163(Tinagl1);M_chul_15510(ADAM9);M_chul_16603(thbs4b);M_chul_18100(NTN4);M_chul_19030(--);M_chul_19286(ncl);M_chul_2007…
GO:0061005	cell differentiation involved in kidney development	52	-0.41452	-1.3945	0.0581395	0.312765	MSTRG.40006(Lamb2);MSTRG.40009(Lamb1);MSTRG.7831(Ptch1);M_chul_00348(prkci);M_chul_00953(foxc1a);M_chul_01537(foxj1a);M_chul_02759(GLIS2);M_chul_02886(WNT9B);M_chul_03404(MEF2C);M_chul_03850(PTCH1);M_chul_04236(--);M_chul_04547(MEF2C);M_chul_07037(FGF2);M_chul_07049(FAT4);M_chul_07102(amer1);M_chul_07898(etv4);M_chul_08404(wnt4a);M_chul_08504(PCK1);M_chul_09284(Ampd2);M_chul_09305(Suds3);M_chul_0…
GO:0030947	regulation of vascular endothelial growth factor receptor signaling pathway	32	-0.459738	-1.39442	0.0594595	0.312258	MSTRG.18924(arnt2);MSTRG.18925(arnt2);M_chul_00625(CNMD);M_chul_01827(HGS);M_chul_02212(Epn2);M_chul_03014(nrp1a);M_chul_03268(il1b);M_chul_04082(PTPN1);M_chul_04570(Vegfc);M_chul_05059(arnt2);M_chul_06652(flt4);M_chul_06905(VEGFA);M_chul_07142(FGF18);M_chul_07997(HHEX);M_chul_08036(ITGB3);M_chul_09809(Vegfd);M_chul_12516(BMP4);M_chul_12833(hif1a);M_chul_13724(hif1an);M_chul_13883(--);M_chul_1538…
GO:0010976	positive regulation of neuron projection development	285	-0.320907	-1.39401	0	0.312318	MSTRG.19546(IST1);MSTRG.24994(fyna);MSTRG.24995(fyna);MSTRG.27687(--);MSTRG.29934(MACF1);MSTRG.37145(Lpar3);MSTRG.38592(RIMS2);MSTRG.42041(Robo1);MSTRG.45391(CUL9);MSTRG.50426(CAPRIN1);MSTRG.9131(tenm3);MSTRG.9135(tenm3);M_chul_00060(RHEB);M_chul_00346(SKIL);M_chul_00348(prkci);M_chul_00366(Prkn);M_chul_00575(ANKRD1);M_chul_00714(KDM1A);M_chul_00770(--);M_chul_00793(STK25);M_chul_00844(HCK);M_chu…
GO:0050795	regulation of behavior	122	-0.353997	-1.39381	0.00611621	0.312007	MSTRG.19238(Nr1h3);MSTRG.2735(Ift88);M_chul_00030(AGRP);M_chul_00517(ADCY1);M_chul_00585(OPRK1);M_chul_00823(crhr2);M_chul_00824(Crhr2);M_chul_01264(gh);M_chul_01309(Ift88);M_chul_02405(Stat3);M_chul_02441(Rundc1);M_chul_02526(PHB);M_chul_02672(FBXW9);M_chul_02853(Baiap3);M_chul_03047(Tmed7);M_chul_03126(ADORA2A);M_chul_03404(MEF2C);M_chul_03718(ARRDC3);M_chul_03823(PTGER4);M_chul_03824(PTGER4);M…
GO:0048738	cardiac muscle tissue development	209	-0.328198	-1.39378	0.0041841	0.311427	MSTRG.19238(Nr1h3);MSTRG.19981(MYH11);MSTRG.2735(Ift88);MSTRG.40503(TNNT2);MSTRG.46550(APC);MSTRG.4855(--);M_chul_00302(NDUFV2);M_chul_00554(ACADM);M_chul_00564(PARP2);M_chul_00575(ANKRD1);M_chul_00645(xirp1);M_chul_00882(gata6-a);M_chul_00903(WNT3A);M_chul_00969(TNS3);M_chul_01024(Cacybp);M_chul_01309(Ift88);M_chul_01508(speg);M_chul_01565(nog);M_chul_01909(GSK3B);M_chul_02031(MYH16);M_chul_0209…
GO:0051271	negative regulation of cellular component movement	220	-0.330607	-1.39291	0	0.312378	MSTRG.13782(RAP2C);MSTRG.30000(Ptprm);MSTRG.35710(Muc2);MSTRG.35712(MUC2);MSTRG.42041(Robo1);MSTRG.49974(--);M_chul_00135(CNN2);M_chul_00366(Prkn);M_chul_00523(GTPBP4);M_chul_00741(--);M_chul_00903(WNT3A);M_chul_00974(cdh2);M_chul_00990(--);M_chul_01023(Tnn);M_chul_01221(Lrch1);M_chul_01432(pparg);M_chul_01565(nog);M_chul_01712(plxna3);M_chul_01909(GSK3B);M_chul_01911(Stk24);M_chul_01961(HDAC5);M…
GO:0014911	positive regulation of smooth muscle cell migration	43	-0.418934	-1.39231	0.0290237	0.312985	M_chul_00990(--);M_chul_01120(RAPGEF4);M_chul_03014(nrp1a);M_chul_03255(Xbp1);M_chul_03540(DOCK5);M_chul_03823(PTGER4);M_chul_03824(PTGER4);M_chul_03860(PDE4D);M_chul_03939(ITGA2);M_chul_05300(PLAU);M_chul_05962(VTN);M_chul_06912(FOXO4);M_chul_07114(lpar1-b);M_chul_07202(egr1);M_chul_07213(ATP7A);M_chul_07644(Mif);M_chul_08036(ITGB3);M_chul_09520(SEMA6D);M_chul_09545(IQGAP1);M_chul_10370(MYO5A);M…
GO:0045836	positive regulation of meiotic nuclear division	20	-0.512213	-1.39205	0.0927835	0.312866	M_chul_00783(Cdc7);M_chul_02016(RBX1);M_chul_03573(piwil2);M_chul_03989(dmrt1);M_chul_03990(dmrt1);M_chul_05893(UBE2A);M_chul_06399(msxd);M_chul_07807(prdm9);M_chul_08404(wnt4a);M_chul_09482(ECE1);M_chul_11902(Plcb1);M_chul_14010(Sirt1);M_chul_14066(Plcb1);M_chul_14301(fbxo5);M_chul_14734(dazl);M_chul_15139(mapk15);M_chul_18319(Foxl1);M_chul_20830(wnt5a);M_chul_22403(CUL2);M_chul_22814(Ube3c)
GO:0035254	glutamate receptor binding	36	-0.449134	-1.39179	0.0336788	0.312689	MSTRG.24994(fyna);MSTRG.24995(fyna);MSTRG.43531(HIP1);MSTRG.43532(HIP1);M_chul_00130(dlg1l);M_chul_00593(Dnm3);M_chul_01909(GSK3B);M_chul_02436(Cacng2);M_chul_02639(Cdk5r1);M_chul_03126(ADORA2A);M_chul_06929(Dlg3);M_chul_07002(adrb2);M_chul_07097(Ophn1);M_chul_08733(atp2b2);M_chul_08957(Sqstm1);M_chul_09659(HOMER2);M_chul_10145(rab4a);M_chul_12361(esr1);M_chul_12696(fyna);M_chul_12784(DLG2);M_chu…
GO:0051146	striated muscle cell differentiation	294	-0.319198	-1.39128	0	0.313047	MSTRG.19981(MYH11);MSTRG.2735(Ift88);MSTRG.40503(TNNT2);MSTRG.45571(AFG3L2);MSTRG.4855(--);MSTRG.6828(CD53);M_chul_00042(vangl2);M_chul_00258(Gdf15);M_chul_00294(Epc1);M_chul_00554(ACADM);M_chul_00564(PARP2);M_chul_00575(ANKRD1);M_chul_00645(xirp1);M_chul_00651(klhl40a);M_chul_00882(gata6-a);M_chul_00903(WNT3A);M_chul_00974(cdh2);M_chul_00990(--);M_chul_01024(Cacybp);M_chul_01309(Ift88);M_chul_01…
GO:0046915	transition metal ion transmembrane transporter activity	187	-0.339105	-1.39118	0.0163934	0.312569	MSTRG.17470(ABCA1);MSTRG.20336(GIMAP7);MSTRG.21373(GIMAP7);MSTRG.21374(GIMAP7);MSTRG.3616(slc39a10);MSTRG.3617(slc39a10);MSTRG.6579(ATP2B3);MSTRG.7040(slc39a1);MSTRG.7366(Abcb9);MSTRG.7556(Gimap8);MSTRG.9470(--);M_chul_00115(Abca4);M_chul_00321(SLC39A6);M_chul_00510(ATP1A2);M_chul_00801(Atp13a3);M_chul_00909(abcb8);M_chul_01009(tf);M_chul_01314(ABCC1);M_chul_01603(slc40a1);M_chul_01605(Gimap9);M_…
GO:0001501	skeletal system development	480	-0.306164	-1.38932	0	0.315579	MSTRG.1004(PRDX1);MSTRG.11846(CLEC4M);MSTRG.1414(ABI1);MSTRG.15963(Ift140);MSTRG.15964(Ift140);MSTRG.15966(IFT140);MSTRG.18881(--);MSTRG.19417(sec23a);MSTRG.24526(--);MSTRG.38075(LUM);MSTRG.39732(--);MSTRG.46211(Lect2);MSTRG.47559(ZNF385A);MSTRG.7040(slc39a1);M_chul_00096(KIAA1217);M_chul_00130(dlg1l);M_chul_00163(WNT9A);M_chul_00164(--);M_chul_00437(AHSG);M_chul_00445(PTH1R);M_chul_00446(PTH1R);…
GO:0035148	tube formation	168	-0.339776	-1.38812	0.00389105	0.317305	MSTRG.27659(Celsr1);MSTRG.30954(Tmed2);MSTRG.7831(Ptch1);M_chul_00042(vangl2);M_chul_00146(ift57);M_chul_00348(prkci);M_chul_00570(Kif20b);M_chul_00781(GLMN);M_chul_00782(GLMN);M_chul_00788(HS2ST1);M_chul_00898(Bcl10);M_chul_00974(cdh2);M_chul_01128(dvl3);M_chul_01565(nog);M_chul_02125(LRP2);M_chul_02310(sox9-b);M_chul_02315(sox8);M_chul_02399(kat2a);M_chul_02422(fzd2);M_chul_02536(--);M_chul_028…
GO:0008066	glutamate receptor activity	55	-0.407456	-1.38771	0.0446429	0.317548	MSTRG.13180(Gria3);M_chul_01987(Grin2b);M_chul_02075(Grin2c);M_chul_02207(grin2a);M_chul_02208(grin2a);M_chul_02365(GRIN2A);M_chul_02384(GRIK5);M_chul_03350(grid2);M_chul_04134(GRIA2);M_chul_04135(GRIA2);M_chul_04268(Grin2a);M_chul_04741(GRIN2B);M_chul_05399(GRIA1);M_chul_05804(Gria3);M_chul_06081(GRIK1);M_chul_06082(GRIK1);M_chul_06163(GRIA4);M_chul_06660(GRIA3);M_chul_06992(GRIA1);M_chul_07065(…
GO:0046834	lipid phosphorylation	95	-0.36235	-1.38722	0.0153846	0.317863	MSTRG.24994(fyna);MSTRG.24995(fyna);MSTRG.41392(Dgkb);MSTRG.47910(Lct);MSTRG.48872(PIK3C2A);M_chul_00865(impad1);M_chul_00885(EGFR);M_chul_01318(Smg1);M_chul_01696(CERKL);M_chul_01757(grb2-a);M_chul_01758(GRB2);M_chul_03094(fgf17);M_chul_03529(fgfr1a);M_chul_03570(tmem150a);M_chul_03929(EREG);M_chul_04151(DGKE);M_chul_04202(VAV1);M_chul_04204(Vav1);M_chul_04391(pi4k2b);M_chul_04896(pi4k2a);M_chul…
GO:0045176	apical protein localization	23	-0.492221	-1.38717	0.0944882	0.317282	MSTRG.19365(AP1G1);MSTRG.27659(Celsr1);M_chul_00060(RHEB);M_chul_00348(prkci);M_chul_00734(AP1M1);M_chul_01689(MSN);M_chul_03328(RAB14);M_chul_04375(--);M_chul_06019(vps18);M_chul_08598(shroom2);M_chul_10491(AP1S1);M_chul_11585(GOPC);M_chul_12912(mpp5a);M_chul_13833(Dlg5);M_chul_14228(Celsr1);M_chul_15923(RAB14);M_chul_16016(SHROOM3);M_chul_16639(HCN1);M_chul_21247(Mtor);M_chul_21527(RAB5C);M_chu…
GO:0016322	neuron remodeling	37	-0.4387	-1.38706	0.0511364	0.316892	MSTRG.19238(Nr1h3);MSTRG.1970(CDK5);M_chul_00712(Dync1h1);M_chul_01244(Gulp1);M_chul_01827(HGS);M_chul_02016(RBX1);M_chul_02900(C1ql1);M_chul_02902(C1QL2);M_chul_03136(ANKS1A);M_chul_04153(CBX6);M_chul_05680(UVRAG);M_chul_07143(FBXW11);M_chul_08035(becn1);M_chul_08633(DYNC1H1);M_chul_09414(USP8);M_chul_10563(PIK3R4);M_chul_11259(PIK3C3);M_chul_11688(HECA);M_chul_12081(EPHA8);M_chul_12676(CUL1);M_…
GO:0009065	glutamine family amino acid catabolic process	57	-0.402782	-1.38628	0.0271084	0.317793	MSTRG.39003(TRIM11);MSTRG.45751(--);M_chul_00414(aldh9a1b);M_chul_00620(GAD1);M_chul_01258(Aldh3b1);M_chul_01276(NATD1);M_chul_02137(GAD1);M_chul_02629(ALDH16A1);M_chul_03488(Nos1);M_chul_03693(FAM222A);M_chul_03704(DAO);M_chul_05709(Aldh18a1);M_chul_05964(Aldh3a2);M_chul_06188(KIF20A);M_chul_06414(SLC7A3);M_chul_06946(Opn3);M_chul_07486(OAT);M_chul_07965(ALDH18A1);M_chul_08110(prodh2);M_chul_086…
GO:0070839	metal ion export	35	-0.441258	-1.38564	0.0464481	0.318444	M_chul_00130(dlg1l);M_chul_00508(ATP1A2);M_chul_00510(ATP1A2);M_chul_00799(atp1b3);M_chul_01603(slc40a1);M_chul_03032(Gypc);M_chul_03706(--);M_chul_07213(ATP7A);M_chul_07216(GABRB2);M_chul_07826(SLC9A1);M_chul_08065(SLC35G1);M_chul_08128(SYT1);M_chul_08733(atp2b2);M_chul_10191(--);M_chul_10192(kcnq1);M_chul_12993(SLC8A3);M_chul_13006(letm1);M_chul_14312(SLC8A1);M_chul_14614(SLC9A1);M_chul_15354(A…
GO:0035050	embryonic heart tube development	107	-0.362538	-1.3856	0.0162866	0.31785	MSTRG.30954(Tmed2);M_chul_00143(lrrc6);M_chul_00146(ift57);M_chul_00348(prkci);M_chul_00903(WNT3A);M_chul_01032(tal1);M_chul_01537(foxj1a);M_chul_01595(dvr1);M_chul_02091(ACVR1);M_chul_02127(bbs5);M_chul_02200(popdc2);M_chul_03022(tbx1);M_chul_03049(PGGT1B);M_chul_03404(MEF2C);M_chul_03452(nipbla);M_chul_03689(foxn4);M_chul_03734(cemip2);M_chul_03741(nkx-2.5);M_chul_04041(NKX-2.5);M_chul_04111(pl…
GO:0038202	TORC1 signaling	53	-0.406153	-1.38543	0.0375723	0.317539	MSTRG.11516(FNIP1);MSTRG.2701(--);MSTRG.43512(Lamtor1);MSTRG.7215(CASTOR1);MSTRG.9807(ZNF646);M_chul_00060(RHEB);M_chul_01083(STK11);M_chul_01293(Akt1s1);M_chul_01757(grb2-a);M_chul_01758(GRB2);M_chul_02021(smcr8a);M_chul_02035(Card11);M_chul_02358(CLEC16A);M_chul_02632(pih1d1);M_chul_02837(Nprl3);M_chul_04225(Rptor);M_chul_04819(Socs7);M_chul_04905(Tsc2);M_chul_05277(RPTOR);M_chul_05837(Fnip1);M…
GO:0030850	prostate gland development	54	-0.412559	-1.38511	0.0470914	0.317503	MSTRG.46550(APC);MSTRG.7831(Ptch1);M_chul_01083(STK11);M_chul_01338(hoxb13a);M_chul_01565(nog);M_chul_01731(--);M_chul_02310(sox9-b);M_chul_03740(Nkx3-1);M_chul_03850(PTCH1);M_chul_03900(PRLR);M_chul_05214(id4);M_chul_05513(Serpinf1);M_chul_05706(fgfr2);M_chul_06510(SULF1);M_chul_07098(AR);M_chul_08961(--);M_chul_08962(--);M_chul_09288(WDR77);M_chul_09347(--);M_chul_09684(--);M_chul_10240(MMP2);M…
GO:0046503	glycerolipid catabolic process	50	-0.413486	-1.38505	0.0576923	0.31699	MSTRG.3016(--);MSTRG.39774(--);MSTRG.45429(abhd12);M_chul_00394(PRDX6);M_chul_00590(PRDX6);M_chul_00841(Fabp6);M_chul_01083(STK11);M_chul_01417(--);M_chul_02184(Cps1);M_chul_02243(GDPD3);M_chul_02754(Gde1);M_chul_02837(Nprl3);M_chul_03672(DDHD2);M_chul_03820(fabp1);M_chul_04395(--);M_chul_04396(APOB);M_chul_04839(Pnpla6);M_chul_08066(PLCE1);M_chul_08136(Fgf21);M_chul_09437(abhd2a);M_chul_09924(Li…
GO:1903672	positive regulation of sprouting angiogenesis	31	-0.454914	-1.38445	0.0453333	0.317546	MSTRG.48872(PIK3C2A);M_chul_02905(Map3k3);M_chul_03014(nrp1a);M_chul_03863(Plk2);M_chul_04566(AKT3);M_chul_05122(smad1);M_chul_06963(SRPX2);M_chul_07037(FGF2);M_chul_07039(SPATA5);M_chul_08194(PDPK1);M_chul_09021(PLK2);M_chul_11127(s100a1);M_chul_12901(GHSR);M_chul_14270(AKT3);M_chul_15022(PPP1R16B);M_chul_16665(Klf4);M_chul_17604(--);M_chul_18698(jak1);M_chul_18903(PTGS2);M_chul_18904(PTGS2);M_c…
GO:0003171	atrioventricular valve development	20	-0.503366	-1.38411	0.059952	0.317552	M_chul_02091(ACVR1);M_chul_03734(cemip2);M_chul_05102(pkd2);M_chul_06531(pitx2);M_chul_06600(Slit3);M_chul_06975(Slit3);M_chul_11560(bmp2);M_chul_12205(hey2);M_chul_12410(gata4);M_chul_14243(Bmpr1a);M_chul_14585(heyl);M_chul_14822(twist1);M_chul_15920(tbx5a);M_chul_16266(OLFM1);M_chul_16845(mdm2);M_chul_18316(zfpm1);M_chul_19461(tbx20);M_chul_19880(Zfpm2);M_chul_20137(Tgfbr2);M_chul_20440(Sox4)
GO:1900006	positive regulation of dendrite development	85	-0.377183	-1.38375	0.016129	0.317691	MSTRG.45391(CUL9);MSTRG.50426(CAPRIN1);M_chul_00770(--);M_chul_01370(ANAPC2);M_chul_02929(PIAS2);M_chul_02958(Clip1);M_chul_03073(CUX2);M_chul_03423(FAM151B);M_chul_03483(Fbxw8);M_chul_03833(Mapkapk5);M_chul_04069(ZMYND8);M_chul_04905(Tsc2);M_chul_05122(smad1);M_chul_05226(NEURL1);M_chul_05373(actr2a);M_chul_05745(Pak3);M_chul_05949(pafah1b1-1);M_chul_06083(TIAM1);M_chul_06126(MAPK6);M_chul_06429…
GO:0006949	syncytium formation	55	-0.40331	-1.38343	0.0374332	0.317665	MSTRG.10495(Adam8);MSTRG.6828(CD53);M_chul_00258(Gdf15);M_chul_01217(--);M_chul_01359(TANC1);M_chul_01909(GSK3B);M_chul_02209(Cacna1h);M_chul_03488(Nos1);M_chul_03644(mymk);M_chul_04567(ATP6V0E2);M_chul_04853(cxcl12);M_chul_05519(Adgrb1);M_chul_06531(pitx2);M_chul_06886(EHD1);M_chul_08155(NTN1);M_chul_08156(NTN3);M_chul_08691(MYOG);M_chul_08807(CAST);M_chul_09129(myod1);M_chul_09178(CAV3);M_chul_…
GO:0006560	proline metabolic process	31	-0.461755	-1.38253	0.0689655	0.318924	M_chul_00414(aldh9a1b);M_chul_01258(Aldh3b1);M_chul_02307(PCYT2);M_chul_02629(ALDH16A1);M_chul_03693(FAM222A);M_chul_03704(DAO);M_chul_04922(Pycr2);M_chul_05709(Aldh18a1);M_chul_05964(Aldh3a2);M_chul_06372(--);M_chul_07486(OAT);M_chul_07965(ALDH18A1);M_chul_08110(prodh2);M_chul_08504(PCK1);M_chul_08849(aldh1l1);M_chul_09107(aldh4a1);M_chul_09923(ALDH1A2);M_chul_11164(Gprc6a);M_chul_11604(aldh8a1)…
GO:0036342	post-anal tail morphogenesis	29	-0.466231	-1.37943	0.0774818	0.324636	MSTRG.30954(Tmed2);M_chul_00042(vangl2);M_chul_00903(WNT3A);M_chul_00975(cdh2);M_chul_02136(SP5);M_chul_02865(axin1);M_chul_03529(fgfr1a);M_chul_04019(tll1);M_chul_04112(--);M_chul_04113(Palb2);M_chul_06579(med12);M_chul_06994(wnt8a);M_chul_07836(wnt5b);M_chul_08316(TCF15);M_chul_08843(TCF15);M_chul_09704(fgf3);M_chul_13007(fgfr3);M_chul_14373(TBXT);M_chul_14901(tbxta);M_chul_15444(hes7.1-a);M_ch…
GO:0005539	glycosaminoglycan binding	183	-0.331457	-1.37934	0	0.324204	MSTRG.1616(ptprf);MSTRG.25197(--);MSTRG.25198(--);MSTRG.26054(--);MSTRG.7831(Ptch1);M_chul_00090(--);M_chul_00111(LAMC2);M_chul_00235(Mrc1);M_chul_00744(ptprf);M_chul_01036(EXTL2);M_chul_01038(FGF12);M_chul_01076(NCAN);M_chul_01227(gdf-8);M_chul_01741(COL6A3);M_chul_01889(ANOS1);M_chul_01906(FSTL1);M_chul_01944(--);M_chul_02532(Mrc2);M_chul_02872(TMEM184A);M_chul_02993(HABP4);M_chul_03014(nrp1a);…
GO:0008643	carbohydrate transport	325	-0.314968	-1.37918	0	0.323952	MSTRG.11115(--);MSTRG.17470(ABCA1);MSTRG.20278(--);MSTRG.27221(Sorbs1);MSTRG.2735(Ift88);MSTRG.29261(Aqp3);MSTRG.29933(MACF1);MSTRG.30114(gpc3);MSTRG.30444(--);MSTRG.30951(TTC28);MSTRG.39144(Ceacam1);MSTRG.46816(--);MSTRG.50284(DHRS13);MSTRG.7366(Abcb9);MSTRG.7597(SLC2A8);MSTRG.8609(--);M_chul_00016(SLCO5A1);M_chul_00115(Abca4);M_chul_00348(prkci);M_chul_00646(SLC22A13);M_chul_00821(AQP1);M_chul_…
GO:0032330	regulation of chondrocyte differentiation	44	-0.41965	-1.3785	0.0461095	0.324648	M_chul_00163(WNT9A);M_chul_00164(--);M_chul_00920(SNAI2);M_chul_01928(lnpka);M_chul_02310(sox9-b);M_chul_02458(rnf2);M_chul_03446(BMPR1B);M_chul_03526(RFLNA);M_chul_03940(ADAMTS12);M_chul_05459(zbtb16a);M_chul_05460(zbtb16a);M_chul_07142(FGF18);M_chul_08378(MUSTN1);M_chul_08417(GDF5);M_chul_09430(SMAD3);M_chul_09449(ADAMTS7);M_chul_09872(maf);M_chul_09955(--);M_chul_10098(SOX6);M_chul_11131(Rela)…
GO:0042982	amyloid precursor protein metabolic process	38	-0.435096	-1.37743	0.0523416	0.326188	MSTRG.18307(CHRNA7);MSTRG.2589(Cln3);MSTRG.3244(Itm2b);MSTRG.34134(ADAM10);MSTRG.37522(SOAT1);M_chul_00043(NCSTN);M_chul_00130(dlg1l);M_chul_00819(ROCK1);M_chul_00844(HCK);M_chul_01503(--);M_chul_04938(TRAK1);M_chul_08786(NSG1);M_chul_09275(Tmcc2);M_chul_09395(CHRNA7);M_chul_10354(GSAP);M_chul_11254(ache);M_chul_12421(tmed10);M_chul_13209(Ldlrap1);M_chul_13480(Dyrk1a);M_chul_13516(ROCK2);M_chul_1…
GO:0050982	detection of mechanical stimulus	53	-0.409242	-1.37667	0.0377907	0.327063	MSTRG.24994(fyna);MSTRG.24995(fyna);MSTRG.34893(--);MSTRG.34894(--);MSTRG.34896(Ptprq);M_chul_00308(PIEZO2);M_chul_00309(Piezo2);M_chul_00310(PIEZO2);M_chul_00910(asic1c);M_chul_01219(Htr2a);M_chul_01506(HTR2A);M_chul_01716(asic2);M_chul_02463(CXCR4);M_chul_02536(--);M_chul_02672(FBXW9);M_chul_03719(adgrv1);M_chul_03803(tmc1);M_chul_03939(ITGA2);M_chul_04853(cxcl12);M_chul_04903(Pkd1);M_chul_0490…
GO:0001764	neuron migration	173	-0.334427	-1.37655	0.00809717	0.326621	MSTRG.10030(FLNA);MSTRG.11346(--);MSTRG.14120(--);MSTRG.1970(CDK5);MSTRG.24994(fyna);MSTRG.24995(fyna);MSTRG.27659(Celsr1);M_chul_00042(vangl2);M_chul_00570(Kif20b);M_chul_00855(ASTN1);M_chul_00975(cdh2);M_chul_01023(Tnn);M_chul_01182(--);M_chul_01685(--);M_chul_01816(ndel1b);M_chul_01909(GSK3B);M_chul_02097(Nr4a2);M_chul_02098(NR4A2);M_chul_02405(Stat3);M_chul_02463(CXCR4);M_chul_02639(Cdk5r1);M…
GO:0000768	syncytium formation by plasma membrane fusion	54	-0.407776	-1.37643	0.0407609	0.326193	MSTRG.10495(Adam8);MSTRG.6828(CD53);M_chul_00258(Gdf15);M_chul_01217(--);M_chul_01359(TANC1);M_chul_01909(GSK3B);M_chul_02209(Cacna1h);M_chul_03488(Nos1);M_chul_03644(mymk);M_chul_04567(ATP6V0E2);M_chul_04853(cxcl12);M_chul_05519(Adgrb1);M_chul_06531(pitx2);M_chul_06886(EHD1);M_chul_08155(NTN1);M_chul_08156(NTN3);M_chul_08691(MYOG);M_chul_08807(CAST);M_chul_09129(myod1);M_chul_09178(CAV3);M_chul_…
GO:0098751	bone cell development	32	-0.45645	-1.3763	0.0628272	0.325817	MSTRG.1414(ABI1);MSTRG.18881(--);MSTRG.47559(ZNF385A);M_chul_01032(tal1);M_chul_01076(NCAN);M_chul_01185(Rabgap1);M_chul_04104(FBXW7);M_chul_04157(SLC9B2);M_chul_05075(Lrrk1);M_chul_05375(MEIS1);M_chul_05714(srf);M_chul_05949(pafah1b1-1);M_chul_07168(csf1r1);M_chul_07969(MED1);M_chul_08329(--);M_chul_09020(foxp1b);M_chul_09379(vps33b);M_chul_09512(FBN1);M_chul_09513(FBN1);M_chul_12914(Gpr68);M_ch…
GO:0015749	monosaccharide transmembrane transport	163	-0.334431	-1.37578	0.0143369	0.326171	MSTRG.17470(ABCA1);MSTRG.27221(Sorbs1);MSTRG.30114(gpc3);MSTRG.39144(Ceacam1);MSTRG.46816(--);MSTRG.7366(Abcb9);MSTRG.7597(SLC2A8);M_chul_00115(Abca4);M_chul_00348(prkci);M_chul_00909(abcb8);M_chul_01061(Capn10);M_chul_01176(AOC2);M_chul_01246(Aoc3);M_chul_01264(gh);M_chul_01314(ABCC1);M_chul_01864(ABCB11);M_chul_02191(ABCA12);M_chul_02317(ABCA3);M_chul_02346(SLC2A6);M_chul_03113(HK2);M_chul_0326…
GO:0005248	voltage-gated sodium channel activity	40	-0.429416	-1.37479	0.0578512	0.327487	MSTRG.43439(--);M_chul_00642(Scn3a);M_chul_01263(scn4ab);M_chul_01360(asic4a);M_chul_01404(Scn9a);M_chul_01480(Scn2a);M_chul_01716(asic2);M_chul_01809(--);M_chul_02084(Scn9a);M_chul_02209(Cacna1h);M_chul_02767(Scn8a);M_chul_04115(Scn9a);M_chul_04957(BCL11A);M_chul_05102(pkd2);M_chul_05559(Scn9a);M_chul_06364(BTG4);M_chul_06432(Scn9a);M_chul_06433(Scn9a);M_chul_07288(CACNA1G);M_chul_07290(CACNA1G)…
GO:0001658	branching involved in ureteric bud morphogenesis	56	-0.390181	-1.37397	0.0356083	0.328525	MSTRG.30114(gpc3);MSTRG.7831(Ptch1);M_chul_00130(dlg1l);M_chul_00878(greb1l);M_chul_00990(--);M_chul_01565(nog);M_chul_02310(sox9-b);M_chul_02315(sox8);M_chul_02886(WNT9B);M_chul_03850(PTCH1);M_chul_04236(--);M_chul_05102(pkd2);M_chul_05167(PSPN);M_chul_07037(FGF2);M_chul_07039(SPATA5);M_chul_07049(FAT4);M_chul_07224(fgf1);M_chul_08278(--);M_chul_08279(TIMELESS);M_chul_08382(Timeless);M_chul_0840…
GO:0050885	neuromuscular process controlling balance	56	-0.395865	-1.37377	0.0382514	0.328333	MSTRG.2589(Cln3);MSTRG.34297(Aars1);MSTRG.34893(--);MSTRG.34894(--);MSTRG.34896(Ptprq);M_chul_01000(gigyf2);M_chul_01021(Tnr);M_chul_01993(Rbfox2);M_chul_02060(ADCY5);M_chul_02075(Grin2c);M_chul_02277(CACNA1A);M_chul_02895(CNTNAP1);M_chul_04282(POU4F2);M_chul_04614(Jph3);M_chul_05888(ABR);M_chul_05949(pafah1b1-1);M_chul_06394(Pou4f3);M_chul_07348(hmx3b);M_chul_08269(Gm2a);M_chul_08733(atp2b2);M_c…
GO:0030507	spectrin binding	30	-0.444661	-1.37314	0.0813648	0.329093	M_chul_00309(Piezo2);M_chul_00774(camsap1b);M_chul_01065(Camsap2);M_chul_02814(Camsap3);M_chul_03114(ADD2);M_chul_03881(camsap1b);M_chul_04297(Camsap3);M_chul_07755(PDE6G);M_chul_07889(Ank3);M_chul_07927(STX4);M_chul_08774(gnb1);M_chul_11176(Ank2);M_chul_11951(EPB41L2);M_chul_14686(EPB41);M_chul_15037(dctn2);M_chul_15586(ANK1);M_chul_15672(DMTN);M_chul_16034(SPTAN1);M_chul_16592(camsap1b);M_chul_…
GO:0002029	desensitization of G protein-coupled receptor signaling pathway	19	-0.511854	-1.37301	0.0805687	0.32872	MSTRG.49972(Grk6);M_chul_01848(Dnm2);M_chul_03383(Gtf2h2);M_chul_04405(GRK4);M_chul_04539(GRK3);M_chul_05646(GRK6);M_chul_05784(PLD2);M_chul_07002(adrb2);M_chul_10112(ADM);M_chul_11247(ARRB2);M_chul_18214(Necab2);M_chul_18937(PTGER3);M_chul_18949(htr2b);M_chul_18976(aplnrb);M_chul_23344(ARRB1);M_chul_23434(DRD3);M_chul_24234(app);M_chul_24235(app);M_chul_25181(Grk6)
GO:0003279	cardiac septum development	93	-0.364576	-1.37283	0.0336391	0.328444	MSTRG.27230(Ltbp1);MSTRG.2735(Ift88);MSTRG.42041(Robo1);M_chul_00882(gata6-a);M_chul_01128(dvl3);M_chul_01309(Ift88);M_chul_01565(nog);M_chul_01848(Dnm2);M_chul_02091(ACVR1);M_chul_02125(LRP2);M_chul_02180(heg);M_chul_02422(fzd2);M_chul_02463(CXCR4);M_chul_02654(SMARCA4);M_chul_02837(Nprl3);M_chul_03014(nrp1a);M_chul_03022(tbx1);M_chul_04129(Tab1);M_chul_04335(Slit2);M_chul_04717(Dand5);M_chul_05…
GO:0030111	regulation of Wnt signaling pathway	292	-0.318992	-1.3726	0.00966184	0.328256	MSTRG.22809(sox7);MSTRG.29934(MACF1);MSTRG.30114(gpc3);MSTRG.30751(nrf1);MSTRG.31684(RGS3);MSTRG.35531(CBFB);MSTRG.41180(mad2l2);MSTRG.46211(Lect2);MSTRG.46550(APC);M_chul_00042(vangl2);M_chul_00047(Nfatc4);M_chul_00351(DAPK3);M_chul_00366(Prkn);M_chul_00656(chd8);M_chul_00690(WLS);M_chul_00691(WLS);M_chul_00742(RANBP3);M_chul_00835(RNF220);M_chul_00885(EGFR);M_chul_00903(WNT3A);M_chul_00920(SNAI…
GO:0019228	neuronal action potential	48	-0.416642	-1.37144	0.05	0.330074	MSTRG.18307(CHRNA7);M_chul_01038(FGF12);M_chul_01120(RAPGEF4);M_chul_01161(Kcnmb2);M_chul_01163(KCNMB3);M_chul_01263(scn4ab);M_chul_01404(Scn9a);M_chul_02084(Scn9a);M_chul_02209(Cacna1h);M_chul_02851(gper1);M_chul_03106(P2rx4);M_chul_03251(P2RX3);M_chul_03634(P2RX7);M_chul_03686(P2RX2);M_chul_04115(Scn9a);M_chul_04579(P2RX3);M_chul_05399(GRIA1);M_chul_05851(P2rx1);M_chul_06397(d14);M_chul_06429(f…
GO:0005540	hyaluronic acid binding	44	-0.423404	-1.37138	0.0635359	0.329597	M_chul_00090(--);M_chul_00235(Mrc1);M_chul_01076(NCAN);M_chul_02532(Mrc2);M_chul_02993(HABP4);M_chul_03395(BCAN);M_chul_03396(HAPLN1);M_chul_03619(--);M_chul_05063(CEMIP);M_chul_06975(Slit3);M_chul_06987(HMMR);M_chul_09438(HAPLN3);M_chul_09684(--);M_chul_10113(MRVI1);M_chul_10438(ITGB5);M_chul_11079(--);M_chul_12488(--);M_chul_14540(PLA2R1);M_chul_14997(BCAN);M_chul_15170(SUSD5);M_chul_15406(STAB…
GO:0008347	glial cell migration	48	-0.412546	-1.37127	0.0550964	0.329188	MSTRG.1970(CDK5);MSTRG.27687(--);MSTRG.40011(LAMB1);M_chul_00579(vim);M_chul_01204(spns1);M_chul_02639(Cdk5r1);M_chul_03106(P2rx4);M_chul_03395(BCAN);M_chul_04819(Socs7);M_chul_05949(pafah1b1-1);M_chul_06083(TIAM1);M_chul_06619(Stap1);M_chul_07228(ATRX);M_chul_09210(Tspo);M_chul_09354(FN1);M_chul_10313(BMERB1);M_chul_11484(Crnkl1);M_chul_12344(nr2e1);M_chul_13191(nkx2.2a);M_chul_13501(P2RY1);M_ch…
GO:0061515	myeloid cell development	72	-0.3812	-1.37086	0.0277778	0.329481	MSTRG.1414(ABI1);MSTRG.18881(--);MSTRG.19968(klf1);MSTRG.25750(PABPC4);MSTRG.47559(ZNF385A);MSTRG.8420(rps6);M_chul_00732(KLF2);M_chul_01032(tal1);M_chul_01076(NCAN);M_chul_01185(Rabgap1);M_chul_01603(slc40a1);M_chul_03739(SLC25A37);M_chul_04104(FBXW7);M_chul_04157(SLC9B2);M_chul_04319(melk);M_chul_05075(Lrrk1);M_chul_05122(smad1);M_chul_05375(MEIS1);M_chul_05714(srf);M_chul_05949(pafah1b1-1);M_c…
GO:0009073	aromatic amino acid family biosynthetic process	20	-0.500787	-1.37026	0.0867347	0.330027	MSTRG.10006(--);MSTRG.19335(GFOD2);M_chul_03789(Sds);M_chul_03831(Rnf122);M_chul_07129(PFKFB1);M_chul_08514(park7);M_chul_08973(GGH);M_chul_08975(GGH);M_chul_09972(--);M_chul_10306(C22orf23);M_chul_12178(katna1);M_chul_13219(Ppp1r13b);M_chul_13917(ilvA);M_chul_13918(--);M_chul_14103(TRIM16);M_chul_14229(tdcB);M_chul_16795(KCND2);M_chul_18092(PAH);M_chul_19317(pycr3);M_chul_20004(Aif1l)
GO:0072078	nephron tubule morphogenesis	68	-0.390781	-1.3701	0.0416667	0.329718	MSTRG.30114(gpc3);MSTRG.7831(Ptch1);M_chul_00130(dlg1l);M_chul_00788(HS2ST1);M_chul_00878(greb1l);M_chul_00990(--);M_chul_01565(nog);M_chul_02310(sox9-b);M_chul_02315(sox8);M_chul_02886(WNT9B);M_chul_03850(PTCH1);M_chul_04236(--);M_chul_04903(Pkd1);M_chul_04904(PKD1);M_chul_05102(pkd2);M_chul_05167(PSPN);M_chul_07037(FGF2);M_chul_07039(SPATA5);M_chul_07049(FAT4);M_chul_07224(fgf1);M_chul_07821(Wn…
GO:0071305	cellular response to vitamin D	20	-0.497417	-1.36951	0.0959596	0.33028	MSTRG.27230(Ltbp1);M_chul_00920(SNAI2);M_chul_02422(fzd2);M_chul_06189(Casr);M_chul_07969(MED1);M_chul_09037(vdrb);M_chul_09099(CYP24A1);M_chul_11818(SNW1);M_chul_15523(SFRP1);M_chul_16170(PTN);M_chul_16452(ATP2B1);M_chul_19579(fgf23);M_chul_20148(fzd1);M_chul_20658(PIM3);M_chul_21226(vdra);M_chul_22386(Phex);M_chul_22911(ITGB1);M_chul_23099(GDAP1);M_chul_23680(PDIA3);M_chul_24238(ADAMTS1)
GO:0008519	ammonium transmembrane transporter activity	24	-0.479678	-1.36937	0.0853081	0.329951	MSTRG.41346(rhbg);M_chul_00821(AQP1);M_chul_07095(GJA3);M_chul_07294(slc18a3a);M_chul_08821(rhbg);M_chul_09342(SLC44A1);M_chul_09894(V-FPS);M_chul_11584(gja1);M_chul_11710(slc44a4);M_chul_12288(RHAG);M_chul_12378(slc22a16);M_chul_13207(RHCG);M_chul_14030(SLC18A2);M_chul_14042(slc18a3a);M_chul_15512(Slc18a1);M_chul_16073(Slc12a2);M_chul_18627(slc44a5b);M_chul_19039(Mindy4);M_chul_20234(rhbg);M_chu…
GO:0061307	cardiac neural crest cell differentiation involved in heart development	15	-0.54097	-1.3693	0.0936073	0.329453	M_chul_02242(MAPK3);M_chul_03001(mapk1);M_chul_04559(hand2);M_chul_06531(pitx2);M_chul_12516(BMP4);M_chul_12856(dicer1);M_chul_12857(dicer1);M_chul_14822(twist1);M_chul_14928(CITED3);M_chul_15190(--);M_chul_15191(CITED3);M_chul_15843(SEMA3C);M_chul_16806(LRP6);M_chul_18946(hes1-a);M_chul_23069(Bmp7)
GO:0030336	negative regulation of cell migration	199	-0.330788	-1.36924	0	0.328968	MSTRG.13782(RAP2C);MSTRG.30000(Ptprm);MSTRG.35710(Muc2);MSTRG.35712(MUC2);MSTRG.42041(Robo1);MSTRG.49974(--);M_chul_00135(CNN2);M_chul_00366(Prkn);M_chul_00523(GTPBP4);M_chul_00741(--);M_chul_00974(cdh2);M_chul_00990(--);M_chul_01023(Tnn);M_chul_01221(Lrch1);M_chul_01432(pparg);M_chul_01565(nog);M_chul_01909(GSK3B);M_chul_01911(Stk24);M_chul_01961(HDAC5);M_chul_02093(ACVR1C);M_chul_02232(Arhgdia)…
GO:0050808	synapse organization	334	-0.31269	-1.36887	0.00518135	0.329095	MSTRG.17365(pdzrn3b);MSTRG.18307(CHRNA7);MSTRG.18849(Wdfy3);MSTRG.1970(CDK5);MSTRG.24994(fyna);MSTRG.24995(fyna);MSTRG.30751(nrf1);MSTRG.40006(Lamb2);MSTRG.40009(Lamb1);MSTRG.4330(ACTIA);MSTRG.45571(AFG3L2);MSTRG.50426(CAPRIN1);M_chul_00047(Nfatc4);M_chul_00060(RHEB);M_chul_00125(stx18);M_chul_00130(dlg1l);M_chul_00271(--);M_chul_00348(prkci);M_chul_00449(Hcls1);M_chul_00517(ADCY1);M_chul_00593(D…
GO:0001525	angiogenesis	424	-0.303232	-1.36867	0	0.328873	MSTRG.10030(FLNA);MSTRG.10495(Adam8);MSTRG.18084(ptgis);MSTRG.18307(CHRNA7);MSTRG.27687(--);MSTRG.30000(Ptprm);MSTRG.34715(SRPK2);MSTRG.38209(--);MSTRG.42041(Robo1);MSTRG.48440(--);MSTRG.48872(PIK3C2A);M_chul_00047(Nfatc4);M_chul_00138(ANGPTL4);M_chul_00625(CNMD);M_chul_00732(KLF2);M_chul_00819(ROCK1);M_chul_00821(AQP1);M_chul_00823(crhr2);M_chul_00824(Crhr2);M_chul_00882(gata6-a);M_chul_01032(ta…
GO:0046676	negative regulation of insulin secretion	46	-0.40851	-1.3677	0.0467033	0.330331	M_chul_00366(Prkn);M_chul_00823(crhr2);M_chul_00824(Crhr2);M_chul_02093(ACVR1C);M_chul_02123(PFKL);M_chul_02475(stxbp5l);M_chul_02703(SREBF1);M_chul_02964(Psmd9);M_chul_03488(Nos1);M_chul_03857(NDUFAF2);M_chul_04225(Rptor);M_chul_04351(mtnr1aa);M_chul_05277(RPTOR);M_chul_06964(SYTL4);M_chul_07075(ucp2);M_chul_08635(--);M_chul_08947(rest);M_chul_09639(HMGCR);M_chul_09640(Hmgcr);M_chul_10101(PDE3B)…
GO:0060135	maternal process involved in female pregnancy	60	-0.386995	-1.36746	0.039548	0.330157	MSTRG.18084(ptgis);MSTRG.19968(klf1);MSTRG.26511(PRDX3);MSTRG.30954(Tmed2);M_chul_00030(AGRP);M_chul_00579(vim);M_chul_02613(Epor);M_chul_03742(stc);M_chul_04144(PLA2G6);M_chul_05291(ANGPT2);M_chul_06686(UBE2A);M_chul_06773(Stox2);M_chul_07016(Stc2);M_chul_07098(AR);M_chul_07348(hmx3b);M_chul_07969(MED1);M_chul_08225(ITGA3);M_chul_08404(wnt4a);M_chul_08855(Golt1a);M_chul_09804(ACE2);M_chul_10257(…
GO:0008767	UDP-galactopyranose mutase activity	19	-0.525166	-1.36725	0.0883002	0.32998	M_chul_00714(KDM1A);M_chul_01209(--);M_chul_01968(retsat);M_chul_02688(mif4gdb);M_chul_05356(PYROXD2);M_chul_07811(retsatl);M_chul_09137(DLD);M_chul_09769(SMOX);M_chul_14176(retsat);M_chul_14648(KDM1B);M_chul_16733(maoA);M_chul_16893(GDI2);M_chul_19476(SQLE);M_chul_20606(Chdh);M_chul_21052(Gdi1);M_chul_21543(efhc2);M_chul_21544(mao);M_chul_21838(PIPOX);M_chul_22201(--)
GO:0060993	kidney morphogenesis	87	-0.372255	-1.36724	0.0244648	0.329371	MSTRG.30114(gpc3);MSTRG.7831(Ptch1);M_chul_00130(dlg1l);M_chul_00788(HS2ST1);M_chul_00878(greb1l);M_chul_00990(--);M_chul_01537(foxj1a);M_chul_01565(nog);M_chul_02127(bbs5);M_chul_02310(sox9-b);M_chul_02315(sox8);M_chul_02886(WNT9B);M_chul_03425(FRAS1);M_chul_03850(PTCH1);M_chul_04235(LRRK2);M_chul_04236(--);M_chul_04666(ttc26);M_chul_04903(Pkd1);M_chul_04904(PKD1);M_chul_05102(pkd2);M_chul_05167…
GO:0006584	catecholamine metabolic process	48	-0.417469	-1.3669	0.0449735	0.329464	MSTRG.18307(CHRNA7);MSTRG.47910(Lct);MSTRG.48440(--);M_chul_00366(Prkn);M_chul_00631(--);M_chul_00823(crhr2);M_chul_00824(Crhr2);M_chul_01364(PNKD);M_chul_02097(Nr4a2);M_chul_02098(NR4A2);M_chul_03704(DAO);M_chul_03844(RNF180);M_chul_03845(htr1aa);M_chul_04559(hand2);M_chul_06118(KL);M_chul_06397(d14);M_chul_07026(--);M_chul_07213(ATP7A);M_chul_08414(MANF);M_chul_08424(Pde1b);M_chul_08514(park7);…
GO:1903510	mucopolysaccharide metabolic process	104	-0.357839	-1.36613	0.0240964	0.330481	MSTRG.18007(ITIH3);MSTRG.25812(Chpf);MSTRG.38075(LUM);M_chul_00203(ST3GAL3);M_chul_00330(B4galt2);M_chul_00788(HS2ST1);M_chul_00865(impad1);M_chul_01312(AP2A1);M_chul_01534(chst14);M_chul_02237(XYLT2);M_chul_02991(SLC35D2);M_chul_02993(HABP4);M_chul_03268(il1b);M_chul_03395(BCAN);M_chul_03450(Egflam);M_chul_03734(cemip2);M_chul_03823(PTGER4);M_chul_03824(PTGER4);M_chul_03841(Mamdc2);M_chul_04483(…
GO:0051349	positive regulation of lyase activity	19	-0.498006	-1.3658	0.0791557	0.330494	MSTRG.18502(--);MSTRG.41180(mad2l2);M_chul_01278(RCVRN);M_chul_02911(rundc3a);M_chul_03488(Nos1);M_chul_05885(ADORA2B);M_chul_06397(d14);M_chul_07473(TIMP2);M_chul_07719(LHCGR);M_chul_08045(ADRB1);M_chul_08514(park7);M_chul_08605(GUCA1B);M_chul_09286(GUCA1A);M_chul_09480(Guca2a);M_chul_09641(FXN);M_chul_11809(tshr);M_chul_14608(HPCAL1);M_chul_14883(Calcrl);M_chul_21870(Nf1)
GO:0050432	catecholamine secretion	46	-0.412572	-1.36539	0.0491803	0.330759	MSTRG.18307(CHRNA7);MSTRG.27687(--);MSTRG.42462(STX1B);M_chul_00366(Prkn);M_chul_00585(OPRK1);M_chul_00823(crhr2);M_chul_00824(Crhr2);M_chul_01219(Htr2a);M_chul_01506(HTR2A);M_chul_01800(Syt4);M_chul_03126(ADORA2A);M_chul_03821(OXT);M_chul_03942(Gck);M_chul_03977(adra2b);M_chul_04539(GRK3);M_chul_04853(cxcl12);M_chul_05885(ADORA2B);M_chul_07521(ENTPD1);M_chul_07736(--);M_chul_09085(KCNA2);M_chul_…
GO:0008179	adenylate cyclase binding	16	-0.535337	-1.36471	0.100985	0.331618	MSTRG.18307(CHRNA7);M_chul_02060(ADCY5);M_chul_05399(GRIA1);M_chul_07002(adrb2);M_chul_09395(CHRNA7);M_chul_12363(Akap12);M_chul_12465(--);M_chul_12479(AKAP6);M_chul_15136(CAP2);M_chul_15254(CAP1);M_chul_19815(CHRNA7);M_chul_23060(RAF1);M_chul_23800(CHRNA7);M_chul_25020(AKAP6);M_chul_25148(Akap6);M_chul_25149(--)
GO:0045773	positive regulation of axon extension	46	-0.414523	-1.36467	0.0575342	0.331104	MSTRG.29934(MACF1);M_chul_01370(ANAPC2);M_chul_01816(ndel1b);M_chul_01909(GSK3B);M_chul_03014(nrp1a);M_chul_03061(nsmf);M_chul_04282(POU4F2);M_chul_04667(MAP2K7);M_chul_04853(cxcl12);M_chul_04893(ZFYVE27);M_chul_05714(srf);M_chul_05949(pafah1b1-1);M_chul_08056(DBN1);M_chul_08908(l1cam);M_chul_09087(ngf);M_chul_09245(RHOA);M_chul_09354(FN1);M_chul_09493(DBN1);M_chul_09641(FXN);M_chul_09649(CDKL5);…
GO:0015696	ammonium transport	54	-0.402524	-1.36409	0.0485175	0.331742	MSTRG.41346(rhbg);M_chul_00366(Prkn);M_chul_00701(SLC6A20);M_chul_00821(AQP1);M_chul_00844(HCK);M_chul_03255(Xbp1);M_chul_03710(ficd);M_chul_04148(Sec14l1);M_chul_04234(Sec14l1);M_chul_05851(P2rx1);M_chul_06397(d14);M_chul_06583(BTK);M_chul_06952(TAF7);M_chul_07095(GJA3);M_chul_07116(ada);M_chul_07294(slc18a3a);M_chul_07878(scn4aa);M_chul_07879(scn4aa);M_chul_08514(park7);M_chul_08821(rhbg);M_chu…
GO:0003382	epithelial cell morphogenesis	42	-0.420929	-1.36372	0.0536193	0.331926	MSTRG.20572(PLOD3);MSTRG.20573(--);MSTRG.2735(Ift88);M_chul_00348(prkci);M_chul_00625(CNMD);M_chul_00819(ROCK1);M_chul_01309(Ift88);M_chul_01662(Epb41l5);M_chul_02180(heg);M_chul_02228(N4BP2);M_chul_02947(rilpl2);M_chul_02948(RILPL1);M_chul_03742(stc);M_chul_04365(FAT1);M_chul_04366(FAT1);M_chul_05485(Alg8);M_chul_05847(Ankfy1);M_chul_06688(TNMD);M_chul_07098(AR);M_chul_07650(Hrh2);M_chul_08255(R…
GO:0034329	cell junction assembly	355	-0.308899	-1.36308	0	0.332572	MSTRG.10030(FLNA);MSTRG.1970(CDK5);MSTRG.27221(Sorbs1);MSTRG.27804(DST);MSTRG.29934(MACF1);MSTRG.30751(nrf1);MSTRG.35531(CBFB);MSTRG.4330(ACTIA);MSTRG.46550(APC);MSTRG.6975(--);M_chul_00009(TESK2);M_chul_00060(RHEB);M_chul_00111(LAMC2);M_chul_00130(dlg1l);M_chul_00271(--);M_chul_00348(prkci);M_chul_00351(DAPK3);M_chul_00449(Hcls1);M_chul_00478(Tesk2);M_chul_00525(lamc1);M_chul_00592(Myoc);M_chul_…
GO:0005518	collagen binding	48	-0.417756	-1.36269	0.0347826	0.332832	MSTRG.19365(AP1G1);MSTRG.38075(LUM);MSTRG.4855(--);M_chul_01272(ITGA11);M_chul_02532(Mrc2);M_chul_03939(ITGA2);M_chul_04019(tll1);M_chul_05962(VTN);M_chul_08225(ITGA3);M_chul_08941(TGFBI);M_chul_09354(FN1);M_chul_09430(SMAD3);M_chul_09684(--);M_chul_10124(USH2A);M_chul_10163(--);M_chul_11254(ache);M_chul_11873(THBS1);M_chul_11967(adgrg6);M_chul_13888(thbs4);M_chul_14365(Itga9);M_chul_15510(ADAM9)…
GO:0010812	negative regulation of cell-substrate adhesion	55	-0.398719	-1.36249	0.0451977	0.332632	MSTRG.14120(--);M_chul_00592(Myoc);M_chul_02082(ACTN4);M_chul_02423(fzd7-a);M_chul_03191(efna5b);M_chul_03399(RASA1);M_chul_03481(Nf2);M_chul_03987(KANK1);M_chul_04172(ACER2);M_chul_04481(DLC1);M_chul_05291(ANGPT2);M_chul_06203(PHLDB2);M_chul_06474(AP1AR);M_chul_07145(Spock1);M_chul_07233(NEXMIF);M_chul_10240(MMP2);M_chul_10492(SERPINE1);M_chul_11209(Men1);M_chul_11873(THBS1);M_chul_12336(PLG);M_…
GO:0055007	cardiac muscle cell differentiation	123	-0.347648	-1.36246	0.0220126	0.332089	MSTRG.19981(MYH11);MSTRG.2735(Ift88);MSTRG.4855(--);M_chul_00554(ACADM);M_chul_00564(PARP2);M_chul_00645(xirp1);M_chul_00882(gata6-a);M_chul_00903(WNT3A);M_chul_01024(Cacybp);M_chul_01309(Ift88);M_chul_01508(speg);M_chul_01909(GSK3B);M_chul_02031(MYH16);M_chul_02091(ACVR1);M_chul_02200(popdc2);M_chul_02399(kat2a);M_chul_02423(fzd7-a);M_chul_02493(efnb2a);M_chul_02536(--);M_chul_02821(trip10);M_ch…
GO:0031346	positive regulation of cell projection organization	377	-0.308233	-1.36234	0	0.331688	MSTRG.15963(Ift140);MSTRG.15964(Ift140);MSTRG.15966(IFT140);MSTRG.19546(IST1);MSTRG.20242(ARAP1);MSTRG.24994(fyna);MSTRG.24995(fyna);MSTRG.27687(--);MSTRG.29934(MACF1);MSTRG.37145(Lpar3);MSTRG.38592(RIMS2);MSTRG.42041(Robo1);MSTRG.45391(CUL9);MSTRG.46550(APC);MSTRG.49974(--);MSTRG.50426(CAPRIN1);MSTRG.9131(tenm3);MSTRG.9135(tenm3);M_chul_00060(RHEB);M_chul_00346(SKIL);M_chul_00348(prkci);M_chul_0…
GO:0072088	nephron epithelium morphogenesis	69	-0.371601	-1.36228	0.0155763	0.331211	MSTRG.30114(gpc3);MSTRG.7831(Ptch1);M_chul_00130(dlg1l);M_chul_00788(HS2ST1);M_chul_00878(greb1l);M_chul_00990(--);M_chul_01565(nog);M_chul_02310(sox9-b);M_chul_02315(sox8);M_chul_02886(WNT9B);M_chul_03850(PTCH1);M_chul_04236(--);M_chul_04903(Pkd1);M_chul_04904(PKD1);M_chul_05102(pkd2);M_chul_05167(PSPN);M_chul_07037(FGF2);M_chul_07039(SPATA5);M_chul_07049(FAT4);M_chul_07224(fgf1);M_chul_07821(Wn…
GO:0048705	skeletal system morphogenesis	224	-0.319956	-1.3617	0	0.331777	MSTRG.15963(Ift140);MSTRG.15964(Ift140);MSTRG.15966(IFT140);MSTRG.19417(sec23a);MSTRG.7040(slc39a1);M_chul_00130(dlg1l);M_chul_00163(WNT9A);M_chul_00164(--);M_chul_00852(PAPPA2);M_chul_00865(impad1);M_chul_00974(cdh2);M_chul_00975(cdh2);M_chul_01333(hoxb8a);M_chul_01414(carm1);M_chul_01565(nog);M_chul_01682(hoxb1a);M_chul_01683(hoxb2a);M_chul_01684(hoxb3a);M_chul_01712(plxna3);M_chul_01915(prkra)…
GO:0061462	protein localization to lysosome	32	-0.439857	-1.36164	0.0475	0.331305	MSTRG.44781(LAMTOR5);M_chul_01152(SNX16);M_chul_01827(HGS);M_chul_02436(Cacng2);M_chul_03792(VPS33A);M_chul_05298(AP3M1);M_chul_05509(AP4M1);M_chul_06019(vps18);M_chul_06392(LARS1);M_chul_08193(GNPTG);M_chul_09519(rnf128);M_chul_13265(GCC2);M_chul_13516(ROCK2);M_chul_13518(ROCK2);M_chul_15053(rab7);M_chul_15794(ZFYVE9);M_chul_16127(AP3B1);M_chul_16243(rab7);M_chul_16851(si:ch211-125a15.1);M_chul_…
GO:0021602	cranial nerve morphogenesis	36	-0.429164	-1.36141	0.0704225	0.331289	M_chul_00974(cdh2);M_chul_01682(hoxb1a);M_chul_01683(hoxb2a);M_chul_01684(hoxb3a);M_chul_01712(plxna3);M_chul_01922(hoxd3a);M_chul_03014(nrp1a);M_chul_03022(tbx1);M_chul_03529(fgfr1a);M_chul_07962(pol);M_chul_07988(egr2b);M_chul_08945(neurog1);M_chul_08947(rest);M_chul_09085(KCNA2);M_chul_10194(EPHB2);M_chul_12838(six1b);M_chul_13719(pax2-a);M_chul_13721(pax2-a);M_chul_14703(hoxa1a);M_chul_14706(…
GO:0042490	mechanoreceptor differentiation	86	-0.374184	-1.36103	0.0264901	0.33151	MSTRG.2735(Ift88);MSTRG.34893(--);MSTRG.34894(--);MSTRG.34896(Ptprq);M_chul_00975(cdh2);M_chul_01309(Ift88);M_chul_01697(neurod1);M_chul_02135(MYO3B);M_chul_02238(Slc9a3r1);M_chul_02422(fzd2);M_chul_03349(ATOH1);M_chul_03459(NTRK2);M_chul_03529(fgfr1a);M_chul_03719(adgrv1);M_chul_03803(tmc1);M_chul_04132(Ift27);M_chul_04788(dla);M_chul_05369(Wdpcp);M_chul_05949(pafah1b1-1);M_chul_06394(Pou4f3);M_…
GO:0001655	urogenital system development	350	-0.310328	-1.3606	0	0.331735	MSTRG.15963(Ift140);MSTRG.15964(Ift140);MSTRG.15966(IFT140);MSTRG.19238(Nr1h3);MSTRG.22809(sox7);MSTRG.26926(Hells);MSTRG.2735(Ift88);MSTRG.30114(gpc3);MSTRG.40006(Lamb2);MSTRG.40009(Lamb1);MSTRG.46550(APC);MSTRG.7831(Ptch1);M_chul_00042(vangl2);M_chul_00130(dlg1l);M_chul_00143(lrrc6);M_chul_00348(prkci);M_chul_00788(HS2ST1);M_chul_00821(AQP1);M_chul_00878(greb1l);M_chul_00953(foxc1a);M_chul_0099…
GO:2000146	negative regulation of cell motility	203	-0.325505	-1.36038	0.00409836	0.331579	MSTRG.13782(RAP2C);MSTRG.30000(Ptprm);MSTRG.35710(Muc2);MSTRG.35712(MUC2);MSTRG.42041(Robo1);MSTRG.49974(--);M_chul_00135(CNN2);M_chul_00366(Prkn);M_chul_00523(GTPBP4);M_chul_00741(--);M_chul_00974(cdh2);M_chul_00990(--);M_chul_01023(Tnn);M_chul_01221(Lrch1);M_chul_01432(pparg);M_chul_01565(nog);M_chul_01909(GSK3B);M_chul_01911(Stk24);M_chul_01961(HDAC5);M_chul_02093(ACVR1C);M_chul_02232(Arhgdia)…
GO:0031281	positive regulation of cyclase activity	18	-0.530095	-1.36035	0.10992	0.331063	MSTRG.18502(--);M_chul_01278(RCVRN);M_chul_02242(MAPK3);M_chul_02911(rundc3a);M_chul_03488(Nos1);M_chul_05885(ADORA2B);M_chul_06397(d14);M_chul_07473(TIMP2);M_chul_07719(LHCGR);M_chul_08045(ADRB1);M_chul_08605(GUCA1B);M_chul_09286(GUCA1A);M_chul_09480(Guca2a);M_chul_11809(tshr);M_chul_14608(HPCAL1);M_chul_14883(Calcrl);M_chul_21870(Nf1);M_chul_23782(mapk14a)
GO:0022836	gated channel activity	459	-0.298434	-1.36028	0	0.330602	MSTRG.13180(Gria3);MSTRG.17141(--);MSTRG.17470(ABCA1);MSTRG.18307(CHRNA7);MSTRG.22394(--);MSTRG.28748(--);MSTRG.33597(Abcc4);MSTRG.39912(--);MSTRG.40072(DMBT1);MSTRG.45105(--);MSTRG.46408(GABRA5);MSTRG.47832(--);MSTRG.7366(Abcb9);MSTRG.7592(--);M_chul_00017(Kcnq3);M_chul_00115(Abca4);M_chul_00130(dlg1l);M_chul_00184(KCNV1);M_chul_00209(Kcnn3);M_chul_00308(PIEZO2);M_chul_00309(Piezo2);M_chul_00310…
GO:0003148	outflow tract septum morphogenesis	23	-0.472025	-1.36001	0.0646766	0.33056	MSTRG.42041(Robo1);M_chul_00882(gata6-a);M_chul_01128(dvl3);M_chul_02125(LRP2);M_chul_03014(nrp1a);M_chul_03022(tbx1);M_chul_05706(fgfr2);M_chul_06399(msxd);M_chul_07015(NKX-2.5);M_chul_07307(ISL1);M_chul_12516(BMP4);M_chul_13560(fgf8a);M_chul_14243(Bmpr1a);M_chul_14574(RARB);M_chul_15843(SEMA3C);M_chul_18291(PARVA);M_chul_19461(tbx20);M_chul_19880(Zfpm2);M_chul_20137(Tgfbr2);M_chul_21388(Robo2);…
GO:0043296	apical junction complex	118	-0.350054	-1.35957	0.0215054	0.330827	MSTRG.13782(RAP2C);MSTRG.18881(--);MSTRG.27221(Sorbs1);MSTRG.46550(APC);M_chul_00130(dlg1l);M_chul_00348(prkci);M_chul_00775(EXOC3);M_chul_00787(pkn2);M_chul_00805(CLDN1);M_chul_01182(--);M_chul_01317(LIN7B);M_chul_01380(fzd5);M_chul_01600(Sympk);M_chul_01685(--);M_chul_02447(SH3BP1);M_chul_02814(Camsap3);M_chul_04292(UBN2);M_chul_04528(CTNND1);M_chul_04529(Ctnnd1);M_chul_04567(ATP6V0E2);M_chul_0…
GO:0016647	oxidoreductase activity, acting on the CH-NH group of donors, oxygen as acceptor	27	-0.465329	-1.35884	0.079235	0.331718	MSTRG.40076(--);M_chul_00714(KDM1A);M_chul_01968(retsat);M_chul_03441(FMO5);M_chul_03704(DAO);M_chul_05081(CYP2U1);M_chul_05309(PAOX);M_chul_06148(foxred1);M_chul_07811(retsatl);M_chul_09769(SMOX);M_chul_09951(MICAL2);M_chul_12581(L2HGDH);M_chul_13583(kmo);M_chul_14176(retsat);M_chul_14648(KDM1B);M_chul_15207(PDPR);M_chul_16014(Taf1c);M_chul_16123(Dmgdh);M_chul_16405(SARDH);M_chul_16733(maoA);M_c…
GO:0048512	circadian behavior	67	-0.385471	-1.35815	0.0347003	0.332575	MSTRG.19238(Nr1h3);MSTRG.19447(--);M_chul_03126(ADORA2A);M_chul_03823(PTGER4);M_chul_03824(PTGER4);M_chul_05337(Oga);M_chul_05409(ins);M_chul_06001(ins);M_chul_06059(--);M_chul_06060(CD248);M_chul_06397(d14);M_chul_07092(NPAS2);M_chul_07116(ada);M_chul_07143(FBXW11);M_chul_07250(OGT);M_chul_07529(UTS2R);M_chul_07676(fbxl15);M_chul_07898(etv4);M_chul_08010(NAGLU);M_chul_08635(--);M_chul_08695(PER3…
GO:0033627	cell adhesion mediated by integrin	50	-0.402536	-1.35796	0.0465116	0.332387	MSTRG.49974(--);M_chul_00844(HCK);M_chul_00920(SNAI2);M_chul_01076(NCAN);M_chul_01122(Itga6);M_chul_01272(ITGA11);M_chul_01487(ITGAV);M_chul_03939(ITGA2);M_chul_04172(ACER2);M_chul_04322(TBC1D1);M_chul_05300(PLAU);M_chul_05962(VTN);M_chul_06895(Fermt3);M_chul_07116(ada);M_chul_07233(NEXMIF);M_chul_08036(ITGB3);M_chul_08425(NCKAP1L);M_chul_08908(l1cam);M_chul_09512(FBN1);M_chul_09513(FBN1);M_chul_…
GO:0072001	renal system development	301	-0.310901	-1.35719	0.00497512	0.333434	MSTRG.15963(Ift140);MSTRG.15964(Ift140);MSTRG.15966(IFT140);MSTRG.19238(Nr1h3);MSTRG.22809(sox7);MSTRG.2735(Ift88);MSTRG.30114(gpc3);MSTRG.40006(Lamb2);MSTRG.40009(Lamb1);MSTRG.46550(APC);MSTRG.7831(Ptch1);M_chul_00130(dlg1l);M_chul_00143(lrrc6);M_chul_00348(prkci);M_chul_00788(HS2ST1);M_chul_00821(AQP1);M_chul_00878(greb1l);M_chul_00953(foxc1a);M_chul_00990(--);M_chul_01076(NCAN);M_chul_01122(It…
GO:0032924	activin receptor signaling pathway	36	-0.439721	-1.35713	0.0595855	0.332961	M_chul_01595(dvr1);M_chul_02091(ACVR1);M_chul_02093(ACVR1C);M_chul_03313(smad2);M_chul_03938(fsta);M_chul_03989(dmrt1);M_chul_03990(dmrt1);M_chul_04717(Dand5);M_chul_07551(gdf2);M_chul_08839(Tgif1);M_chul_09430(SMAD3);M_chul_11209(Men1);M_chul_12986(SYNJ2BP);M_chul_13052(nodal);M_chul_14097(dact2);M_chul_14928(CITED3);M_chul_15190(--);M_chul_15191(CITED3);M_chul_16654(SMAD7);M_chul_17111(irs2-a);…
GO:0035924	cellular response to vascular endothelial growth factor stimulus	43	-0.416971	-1.35709	0.0655271	0.332467	MSTRG.42041(Robo1);MSTRG.45863(XDH);M_chul_02727(ERN1);M_chul_03014(nrp1a);M_chul_03255(Xbp1);M_chul_03257(Sema6a);M_chul_03734(cemip2);M_chul_03745(Egr3);M_chul_03746(Egr3);M_chul_03765(adgra2);M_chul_03766(adgra2);M_chul_03940(ADAMTS12);M_chul_03995(ADAMTS3);M_chul_05115(GAB1);M_chul_05856(hspb1);M_chul_06652(flt4);M_chul_07952(--);M_chul_09354(FN1);M_chul_11131(Rela);M_chul_11579(nus1);M_chul_…
GO:0010975	regulation of neuron projection development	487	-0.296908	-1.35635	0	0.333398	MSTRG.10030(FLNA);MSTRG.14120(--);MSTRG.17100(CIT);MSTRG.19546(IST1);MSTRG.1970(CDK5);MSTRG.24994(fyna);MSTRG.24995(fyna);MSTRG.27687(--);MSTRG.29934(MACF1);MSTRG.37145(Lpar3);MSTRG.38592(RIMS2);MSTRG.42041(Robo1);MSTRG.45391(CUL9);MSTRG.46542(WDR36);MSTRG.50426(CAPRIN1);MSTRG.9131(tenm3);MSTRG.9135(tenm3);M_chul_00047(Nfatc4);M_chul_00060(RHEB);M_chul_00346(SKIL);M_chul_00348(prkci);M_chul_00366…
GO:0048643	positive regulation of skeletal muscle tissue development	25	-0.484907	-1.35624	0.10199	0.333008	M_chul_00903(WNT3A);M_chul_00990(--);M_chul_03022(tbx1);M_chul_03404(MEF2C);M_chul_04547(MEF2C);M_chul_07002(adrb2);M_chul_08404(wnt4a);M_chul_08611(lmod3);M_chul_08691(MYOG);M_chul_09129(myod1);M_chul_09639(HMGCR);M_chul_09640(Hmgcr);M_chul_10956(ACTN3);M_chul_11018(cyp26b1);M_chul_15135(rbm24);M_chul_16160(myf6);M_chul_16690(Niban2);M_chul_18286(Arntl);M_chul_20293(flot1);M_chul_20357(ctnnb1);M…
GO:0016814	hydrolase activity, acting on carbon-nitrogen (but not peptide) bonds, in cyclic amidines	69	-0.377537	-1.35576	0.0280899	0.333383	MSTRG.23334(--);MSTRG.41207(CAV2);MSTRG.44774(rpl10a);MSTRG.46357(ADAR);MSTRG.49622(--);M_chul_00011(ADARB2);M_chul_01230(adat3);M_chul_01268(--);M_chul_01412(--);M_chul_02775(DPYSL5);M_chul_02942(MTHFD2);M_chul_03473(VPS13A);M_chul_03737(GDA);M_chul_03931(Mthfd2l);M_chul_04307(CRMP1);M_chul_04556(DCTD);M_chul_04607(--);M_chul_05525(--);M_chul_05933(rpa1);M_chul_05991(dpysl3);M_chul_06372(--);M_c…
GO:0048640	negative regulation of developmental growth	124	-0.348701	-1.35541	0.0357143	0.333521	MSTRG.1970(CDK5);MSTRG.27687(--);MSTRG.30751(nrf1);MSTRG.46550(APC);MSTRG.7831(Ptch1);M_chul_00258(Gdf15);M_chul_00903(WNT3A);M_chul_01021(Tnr);M_chul_01227(gdf-8);M_chul_01370(ANAPC2);M_chul_01565(nog);M_chul_01712(plxna3);M_chul_01808(Sema4d);M_chul_02182(MAP2);M_chul_02281(AATK);M_chul_02639(Cdk5r1);M_chul_02702(Fam20c);M_chul_03014(nrp1a);M_chul_03761(ADRB4C);M_chul_03834(ATXN2);M_chul_03850(…
GO:0090278	negative regulation of peptide hormone secretion	58	-0.387243	-1.35469	0.0454545	0.334521	M_chul_00366(Prkn);M_chul_00823(crhr2);M_chul_00824(Crhr2);M_chul_01432(pparg);M_chul_02093(ACVR1C);M_chul_02123(PFKL);M_chul_02311(SSTR2);M_chul_02475(stxbp5l);M_chul_02703(SREBF1);M_chul_02964(Psmd9);M_chul_03488(Nos1);M_chul_03857(NDUFAF2);M_chul_04098(Anxa5);M_chul_04225(Rptor);M_chul_04351(mtnr1aa);M_chul_05277(RPTOR);M_chul_06964(SYTL4);M_chul_07075(ucp2);M_chul_08526(PPARG);M_chul_08635(--…
GO:1901861	regulation of muscle tissue development	149	-0.339776	-1.35422	0.0176056	0.334972	MSTRG.46550(APC);MSTRG.4855(--);M_chul_00564(PARP2);M_chul_00882(gata6-a);M_chul_00903(WNT3A);M_chul_00990(--);M_chul_01227(gdf-8);M_chul_01414(carm1);M_chul_01565(nog);M_chul_01761(DDX5);M_chul_01909(GSK3B);M_chul_01961(HDAC5);M_chul_02091(ACVR1);M_chul_02128(klhl41a);M_chul_02423(fzd7-a);M_chul_02493(efnb2a);M_chul_02821(trip10);M_chul_02846(MYOCD);M_chul_03022(tbx1);M_chul_03404(MEF2C);M_chul_…
GO:1902236	negative regulation of endoplasmic reticulum stress-induced intrinsic apoptotic signaling pathway	18	-0.505925	-1.35412	0.0942928	0.334609	MSTRG.31395(Grina);M_chul_00366(Prkn);M_chul_00465(Txndc12);M_chul_03255(Xbp1);M_chul_04082(PTPN1);M_chul_04235(LRRK2);M_chul_05073(vimp);M_chul_06473(syvn1);M_chul_08514(park7);M_chul_09087(ngf);M_chul_10694(tmbim6);M_chul_12787(hyou1);M_chul_15140(GRINA);M_chul_17126(Creb3l1);M_chul_18944(opa1);M_chul_20683(Ikbkg);M_chul_23449(pdx1);M_chul_24250(LRRK2)
GO:0000146	microfilament motor activity	15	-0.533463	-1.35346	0.113379	0.335432	MSTRG.19981(MYH11);M_chul_02031(MYH16);M_chul_02135(MYO3B);M_chul_05868(myo19);M_chul_07333(--);M_chul_07907(myo1d);M_chul_09929(MYO1E);M_chul_10370(MYO5A);M_chul_16026(MYO5B);M_chul_19055(MYO9B);M_chul_19532(MYH10);M_chul_21929(MYO1C);M_chul_22114(Myo7a);M_chul_22590(MYO3A);M_chul_23230(MYO1B)
GO:0001704	formation of primary germ layer	150	-0.330235	-1.35344	0.00701754	0.334863	MSTRG.22809(sox7);MSTRG.29934(MACF1);MSTRG.40011(LAMB1);MSTRG.48440(--);MSTRG.9878(KIF16B);MSTRG.9879(--);MSTRG.9881(--);M_chul_00640(COL6A1);M_chul_00690(WLS);M_chul_00691(WLS);M_chul_00882(gata6-a);M_chul_00903(WNT3A);M_chul_00987(Lama3);M_chul_01032(tal1);M_chul_01487(ITGAV);M_chul_01565(nog);M_chul_01662(Epb41l5);M_chul_01695(Itga4);M_chul_02091(ACVR1);M_chul_02423(fzd7-a);M_chul_02463(CXCR4)…
GO:0033344	cholesterol efflux	35	-0.434099	-1.35251	0.0710382	0.336239	MSTRG.19238(Nr1h3);MSTRG.37522(SOAT1);MSTRG.39774(--);MSTRG.43512(Lamtor1);MSTRG.7831(Ptch1);M_chul_00884(NPC1);M_chul_01432(pparg);M_chul_01979(srebf2);M_chul_02191(ABCA12);M_chul_02863(Pla2g10);M_chul_03850(PTCH1);M_chul_04244(ABCA1);M_chul_04395(--);M_chul_04396(APOB);M_chul_06731(EGF);M_chul_07420(Abca5);M_chul_08526(PPARG);M_chul_10877(GPS2);M_chul_12916(APOB);M_chul_14010(Sirt1);M_chul_1427…
GO:0001667	ameboidal-type cell migration	395	-0.303384	-1.35222	0	0.336327	MSTRG.10495(Adam8);MSTRG.14443(Dlg5);MSTRG.19238(Nr1h3);MSTRG.21871(MTA2);MSTRG.27687(--);MSTRG.29934(MACF1);MSTRG.30000(Ptprm);MSTRG.42041(Robo1);MSTRG.48440(--);MSTRG.48872(PIK3C2A);MSTRG.6975(--);M_chul_00042(vangl2);M_chul_00348(prkci);M_chul_00567(LTB4R);M_chul_00712(Dync1h1);M_chul_00743(Nrtn);M_chul_00775(EXOC3);M_chul_00787(pkn2);M_chul_00821(AQP1);M_chul_00920(SNAI2);M_chul_00953(foxc1a)…
GO:0007179	transforming growth factor beta receptor signaling pathway	152	-0.332905	-1.35177	0.014652	0.336706	MSTRG.15271(--);MSTRG.20242(ARAP1);MSTRG.27230(Ltbp1);MSTRG.31684(RGS3);MSTRG.48624(SNX6);M_chul_00258(Gdf15);M_chul_00346(SKIL);M_chul_00463(ZFYVE9);M_chul_00958(dusp22b);M_chul_01076(NCAN);M_chul_01083(STK11);M_chul_01227(gdf-8);M_chul_01450(WFIKKN2);M_chul_01841(Gipc1);M_chul_01848(Dnm2);M_chul_02030(Smurf1);M_chul_02091(ACVR1);M_chul_02093(ACVR1C);M_chul_02322(VASN);M_chul_02785(NKX2-1);M_chu…
GO:0031256	leading edge membrane	120	-0.342648	-1.35165	0.024911	0.33636	MSTRG.18307(CHRNA7);MSTRG.29560(YRK);MSTRG.29934(MACF1);MSTRG.42041(Robo1);MSTRG.46550(APC);M_chul_00321(SLC39A6);M_chul_00690(WLS);M_chul_00691(WLS);M_chul_00919(SNTG1);M_chul_01182(--);M_chul_01487(ITGAV);M_chul_01500(lcp1);M_chul_01662(Epb41l5);M_chul_01685(--);M_chul_01693(Pde9a);M_chul_01814(Arhgap44);M_chul_01848(Dnm2);M_chul_02182(MAP2);M_chul_02247(Mapk8ip3);M_chul_02447(SH3BP1);M_chul_02…
GO:0010001	glial cell differentiation	200	-0.32263	-1.35074	0.00456621	0.337692	MSTRG.1970(CDK5);MSTRG.27687(--);MSTRG.40006(Lamb2);MSTRG.40009(Lamb1);M_chul_00017(Kcnq3);M_chul_00060(RHEB);M_chul_00579(vim);M_chul_00586(BAG1);M_chul_00592(Myoc);M_chul_00652(EIF2B5);M_chul_00667(PRMT5);M_chul_00844(HCK);M_chul_00885(EGFR);M_chul_00974(cdh2);M_chul_00975(cdh2);M_chul_00990(--);M_chul_01026(EIF2B3);M_chul_01032(tal1);M_chul_01204(spns1);M_chul_01432(pparg);M_chul_01535(gfap);M…
GO:0051153	regulation of striated muscle cell differentiation	94	-0.361252	-1.35031	0.0221519	0.337999	MSTRG.4855(--);MSTRG.6828(CD53);M_chul_00258(Gdf15);M_chul_00294(Epc1);M_chul_00564(PARP2);M_chul_00903(WNT3A);M_chul_00990(--);M_chul_01414(carm1);M_chul_01909(GSK3B);M_chul_01961(HDAC5);M_chul_02423(fzd7-a);M_chul_02493(efnb2a);M_chul_02821(trip10);M_chul_03022(tbx1);M_chul_03255(Xbp1);M_chul_03404(MEF2C);M_chul_03819(SMYD1);M_chul_04547(MEF2C);M_chul_04853(cxcl12);M_chul_05471(--);M_chul_05472…
GO:0008484	sulfuric ester hydrolase activity	27	-0.45515	-1.34895	0.0675325	0.340373	MSTRG.720(Arsi);M_chul_00292(ARSI);M_chul_01561(ENPP7);M_chul_01562(ENPP7);M_chul_03717(TTC37);M_chul_04916(SGSH);M_chul_06420(IDS);M_chul_06510(SULF1);M_chul_07165(ARSI);M_chul_08007(ENPP7);M_chul_08239(Arsg);M_chul_10047(GALNS);M_chul_11168(Arsj);M_chul_11850(ENPP5);M_chul_12107(SULF2);M_chul_13398(ARSD);M_chul_14294(Arsi);M_chul_15786(GNS);M_chul_16124(ARSB);M_chul_16546(PIGO);M_chul_17360(enp…
GO:0015297	antiporter activity	126	-0.347294	-1.34888	0.0273038	0.339915	MSTRG.24242(SLC24A4);MSTRG.40324(--);MSTRG.46199(SLC16A9);M_chul_00505(SLC7A9);M_chul_01078(slc25a42);M_chul_01254(SLC16A3);M_chul_01623(SLC16A6);M_chul_01665(SLC4A3);M_chul_01694(SLC37A1);M_chul_02345(Clcn7);M_chul_02765(SLC4A8);M_chul_03164(Slc4a5);M_chul_03193(--);M_chul_03425(FRAS1);M_chul_03719(adgrv1);M_chul_03901(SECISBP2);M_chul_04157(SLC9B2);M_chul_04251(SLC24A2);M_chul_04374(Slc8a1);M_c…
GO:0021987	cerebral cortex development	126	-0.342593	-1.34835	0.00719425	0.340463	MSTRG.10030(FLNA);MSTRG.17119(tacc3);MSTRG.17120(--);MSTRG.1970(CDK5);MSTRG.27687(--);MSTRG.40011(LAMB1);MSTRG.42041(Robo1);MSTRG.47633(ALP1);M_chul_00437(AHSG);M_chul_00689(GNG12);M_chul_00714(KDM1A);M_chul_00885(EGFR);M_chul_00974(cdh2);M_chul_00990(--);M_chul_01816(ndel1b);M_chul_01909(GSK3B);M_chul_02639(Cdk5r1);M_chul_02785(NKX2-1);M_chul_02813(XAB2);M_chul_02882(BAX);M_chul_03014(nrp1a);M_c…
GO:0005319	lipid transporter activity	206	-0.318829	-1.34811	0.0078125	0.340349	MSTRG.17470(ABCA1);MSTRG.18007(ITIH3);MSTRG.22528(--);MSTRG.27653(slc5a8);MSTRG.29933(MACF1);MSTRG.34072(--);MSTRG.7366(Abcb9);MSTRG.9628(smc3);M_chul_00089(TTPA);M_chul_00115(Abca4);M_chul_00116(--);M_chul_00413(SCP2);M_chul_00713(TMEM30A);M_chul_00884(NPC1);M_chul_00909(abcb8);M_chul_01060(--);M_chul_01147(--);M_chul_01148(--);M_chul_01204(spns1);M_chul_01314(ABCC1);M_chul_01568(Pctp);M_chul_01…
GO:0008395	steroid hydroxylase activity	21	-0.476847	-1.34659	0.104478	0.343002	M_chul_00153(CYP8B1);M_chul_00154(CYP8B1);M_chul_00155(CYP8B1);M_chul_00156(CYP8B1);M_chul_00157(CYP8B1);M_chul_00254(CYP7A1);M_chul_04058(cyp3a56);M_chul_05081(CYP2U1);M_chul_10282(cyp1a1);M_chul_16135(ch25hl2);M_chul_16963(Cyp8b1);M_chul_16964(Cyp8b1);M_chul_17430(Cyp8b1);M_chul_17916(ch25hl1.1);M_chul_19501(Cyp8b1);M_chul_19967(--);M_chul_20003(CYP21A2);M_chul_23419(--);M_chul_23863(cyp17a1);M…
GO:0061311	cell surface receptor signaling pathway involved in heart development	26	-0.465141	-1.34644	0.0992556	0.342717	M_chul_00903(WNT3A);M_chul_01565(nog);M_chul_02091(ACVR1);M_chul_04559(hand2);M_chul_06399(msxd);M_chul_06994(wnt8a);M_chul_10297(MESP2);M_chul_10725(rbpj);M_chul_11560(bmp2);M_chul_12205(hey2);M_chul_12516(BMP4);M_chul_14134(DKK1);M_chul_14243(Bmpr1a);M_chul_14901(tbxta);M_chul_16594(Notch1);M_chul_16806(LRP6);M_chul_17211(dzip1);M_chul_19192(NOTCH2);M_chul_20357(ctnnb1);M_chul_20830(wnt5a);M_ch…
GO:0060037	pharyngeal system development	24	-0.472585	-1.3464	0.0897756	0.342225	MSTRG.7831(Ptch1);M_chul_01565(nog);M_chul_02091(ACVR1);M_chul_02144(dlx2a);M_chul_02654(SMARCA4);M_chul_03022(tbx1);M_chul_03740(Nkx3-1);M_chul_03741(nkx-2.5);M_chul_03850(PTCH1);M_chul_07015(NKX-2.5);M_chul_07307(ISL1);M_chul_09467(EYA1);M_chul_12065(barx1);M_chul_12516(BMP4);M_chul_12837(Six4);M_chul_12838(six1b);M_chul_13560(fgf8a);M_chul_14243(Bmpr1a);M_chul_14329(BMP5);M_chul_18120(gata3);M…
GO:0050840	extracellular matrix binding	45	-0.409687	-1.3461	0.0582278	0.342381	MSTRG.24919(SMOC1);MSTRG.46554(--);MSTRG.5445(rpsa);M_chul_00974(cdh2);M_chul_01122(Itga6);M_chul_01487(ITGAV);M_chul_03939(ITGA2);M_chul_04335(Slit2);M_chul_05769(Adamts15);M_chul_05962(VTN);M_chul_06218(NRG2);M_chul_08036(ITGB3);M_chul_08225(ITGA3);M_chul_08941(TGFBI);M_chul_09117(Dag1);M_chul_09990(wdsub1);M_chul_10489(ZAN);M_chul_11254(ache);M_chul_11873(THBS1);M_chul_11967(adgrg6);M_chul_124…
GO:0009187	cyclic nucleotide metabolic process	78	-0.369243	-1.34581	0.0291545	0.342392	MSTRG.17823(--);MSTRG.19138(GUCY1B1);M_chul_00007(Adcy8);M_chul_00142(ADCY8);M_chul_00517(ADCY1);M_chul_00821(AQP1);M_chul_00966(ADCY1);M_chul_01386(--);M_chul_01522(ttc30a);M_chul_01693(Pde9a);M_chul_01773(PDE1C);M_chul_01918(pde11a);M_chul_02009(GUCY2C);M_chul_02060(ADCY5);M_chul_02063(CACNB4);M_chul_02450(GUCY2C);M_chul_02551(Cnp);M_chul_02757(Adcy9);M_chul_02831(Pde4b);M_chul_03860(PDE4D);M_c…
GO:0003073	regulation of systemic arterial blood pressure	77	-0.367614	-1.34579	0.0235988	0.341842	MSTRG.18307(CHRNA7);MSTRG.19322(CYBA);MSTRG.47910(Lct);M_chul_00455(CTSZ);M_chul_01716(asic2);M_chul_02361(--);M_chul_02580(HPCAL1);M_chul_02785(NKX2-1);M_chul_03164(Slc4a5);M_chul_03385(f2r);M_chul_03622(RASL10B);M_chul_03686(P2RX2);M_chul_03761(ADRB4C);M_chul_03795(adra1a);M_chul_03816(AVP);M_chul_03860(PDE4D);M_chul_04493(ADRA1D);M_chul_05213(ncalda);M_chul_06118(KL);M_chul_06957(CYBB);M_chul_…
GO:0031252	cell leading edge	338	-0.306629	-1.34525	0	0.342412	MSTRG.11314(Ablim1);MSTRG.1414(ABI1);MSTRG.17100(CIT);MSTRG.18307(CHRNA7);MSTRG.1970(CDK5);MSTRG.27804(DST);MSTRG.29560(YRK);MSTRG.29934(MACF1);MSTRG.30000(Ptprm);MSTRG.42041(Robo1);MSTRG.4330(ACTIA);MSTRG.46550(APC);M_chul_00321(SLC39A6);M_chul_00348(prkci);M_chul_00449(Hcls1);M_chul_00579(vim);M_chul_00690(WLS);M_chul_00691(WLS);M_chul_00768(en2-a);M_chul_00787(pkn2);M_chul_00819(ROCK1);M_chul_…
GO:0042692	muscle cell differentiation	374	-0.300356	-1.34516	0	0.341996	MSTRG.19981(MYH11);MSTRG.2735(Ift88);MSTRG.40503(TNNT2);MSTRG.45571(AFG3L2);MSTRG.4855(--);MSTRG.6828(CD53);M_chul_00042(vangl2);M_chul_00047(Nfatc4);M_chul_00258(Gdf15);M_chul_00294(Epc1);M_chul_00554(ACADM);M_chul_00564(PARP2);M_chul_00575(ANKRD1);M_chul_00645(xirp1);M_chul_00651(klhl40a);M_chul_00714(KDM1A);M_chul_00781(GLMN);M_chul_00782(GLMN);M_chul_00882(gata6-a);M_chul_00903(WNT3A);M_chul_…
GO:0045778	positive regulation of ossification	76	-0.370664	-1.34412	0.0368098	0.343702	MSTRG.47910(Lct);M_chul_00922(Cebpd);M_chul_01882(Gpm6b);M_chul_02012(TOB2);M_chul_02091(ACVR1);M_chul_02779(Asxl2);M_chul_03404(MEF2C);M_chul_03446(BMPR1B);M_chul_03452(nipbla);M_chul_03634(P2RX7);M_chul_03821(OXT);M_chul_03823(PTGER4);M_chul_03824(PTGER4);M_chul_04547(MEF2C);M_chul_05122(smad1);M_chul_05214(id4);M_chul_05327(GDF10);M_chul_05459(zbtb16a);M_chul_05460(zbtb16a);M_chul_06118(KL);M_…
GO:0016331	morphogenesis of embryonic epithelium	174	-0.326515	-1.3436	0	0.344266	MSTRG.27659(Celsr1);MSTRG.30954(Tmed2);MSTRG.7831(Ptch1);M_chul_00042(vangl2);M_chul_00146(ift57);M_chul_00348(prkci);M_chul_00570(Kif20b);M_chul_00781(GLMN);M_chul_00782(GLMN);M_chul_00788(HS2ST1);M_chul_00851(Xrn1);M_chul_00898(Bcl10);M_chul_00953(foxc1a);M_chul_00974(cdh2);M_chul_01083(STK11);M_chul_01128(dvl3);M_chul_01565(nog);M_chul_01662(Epb41l5);M_chul_02125(LRP2);M_chul_02174(SH3RF3);M_c…
GO:0060456	positive regulation of digestive system process	17	-0.513916	-1.34349	0.125926	0.343901	M_chul_00821(AQP1);M_chul_03017(VAMP8);M_chul_03821(OXT);M_chul_05876(Trpv1);M_chul_08045(ADRB1);M_chul_09838(MADD);M_chul_10191(--);M_chul_10192(kcnq1);M_chul_11812(crh);M_chul_12901(GHSR);M_chul_14122(PCSK2);M_chul_15773(TACR1);M_chul_15774(TACR1);M_chul_19039(Mindy4);M_chul_21023(OPRL1);M_chul_23462(crh);M_chul_23744(cpe)
GO:0031116	positive regulation of microtubule polymerization	36	-0.432104	-1.34346	0.0852273	0.343374	MSTRG.46550(APC);M_chul_00382(Togaram1);M_chul_02639(Cdk5r1);M_chul_02958(Clip1);M_chul_03737(GDA);M_chul_04093(hsp70);M_chul_07853(SLAIN2);M_chul_08255(RAC1);M_chul_08875(MET);M_chul_09178(CAV3);M_chul_09296(CAV3);M_chul_09894(V-FPS);M_chul_10658(ARL2);M_chul_10933(--);M_chul_12867(nav3);M_chul_13335(Togaram1);M_chul_13406(hsp70);M_chul_13455(nav3);M_chul_14557(nav3);M_chul_14558(nav3);M_chul_15…
GO:0140448	signaling receptor ligand precursor processing	22	-0.479696	-1.34344	0.0895522	0.342836	M_chul_00455(CTSZ);M_chul_01056(EEF1AKMT4);M_chul_05005(Ero1b);M_chul_08037(CPN1);M_chul_08224(ACE);M_chul_08808(PCSK1);M_chul_09087(ngf);M_chul_09804(ACE2);M_chul_09812(Pcsk6);M_chul_11055(CORIN);M_chul_11388(cga);M_chul_12011(disp1);M_chul_13133(ENPEP);M_chul_13495(Mme);M_chul_14122(PCSK2);M_chul_21068(--);M_chul_21285(REN);M_chul_21583(ATP6AP2);M_chul_21970(SERPINI1);M_chul_21989(BACE2);M_chul…
GO:0071559	response to transforming growth factor beta	213	-0.325698	-1.34321	0.00403226	0.342772	MSTRG.15271(--);MSTRG.20242(ARAP1);MSTRG.24994(fyna);MSTRG.24995(fyna);MSTRG.27230(Ltbp1);MSTRG.31684(RGS3);MSTRG.48624(SNX6);M_chul_00258(Gdf15);M_chul_00346(SKIL);M_chul_00463(ZFYVE9);M_chul_00575(ANKRD1);M_chul_00805(CLDN1);M_chul_00819(ROCK1);M_chul_00958(dusp22b);M_chul_01076(NCAN);M_chul_01083(STK11);M_chul_01172(RUNX1);M_chul_01227(gdf-8);M_chul_01316(SNRNP70);M_chul_01450(WFIKKN2);M_chul_…
GO:0050918	positive chemotaxis	49	-0.401039	-1.34279	0.0589971	0.343023	MSTRG.11346(--);M_chul_00677(Artn);M_chul_01441(coro1ca);M_chul_03014(nrp1a);M_chul_03939(ITGA2);M_chul_04570(Vegfc);M_chul_04853(cxcl12);M_chul_04905(Tsc2);M_chul_05291(ANGPT2);M_chul_05725(ROBO3);M_chul_06189(Casr);M_chul_06905(VEGFA);M_chul_06984(TENM2);M_chul_07037(FGF2);M_chul_07644(Mif);M_chul_08875(MET);M_chul_09430(SMAD3);M_chul_09442(FGF7);M_chul_09801(IL16);M_chul_09809(Vegfd);M_chul_10…
GO:0010738	regulation of protein kinase A signaling	25	-0.464958	-1.34198	0.0883117	0.344201	M_chul_00517(ADCY1);M_chul_02831(Pde4b);M_chul_02977(Tcim);M_chul_03719(adgrv1);M_chul_04016(AIP);M_chul_04235(LRRK2);M_chul_07002(adrb2);M_chul_07644(Mif);M_chul_07719(LHCGR);M_chul_11678(AKAP7);M_chul_12363(Akap12);M_chul_12465(--);M_chul_12479(AKAP6);M_chul_14374(PDE10A);M_chul_14883(Calcrl);M_chul_21534(DGKH);M_chul_21844(AKAP1);M_chul_22336(sphkap);M_chul_22409(--);M_chul_24234(app);M_chul_2…
GO:0004970	ionotropic glutamate receptor activity	51	-0.402904	-1.34126	0.0564972	0.345178	MSTRG.13180(Gria3);M_chul_01987(Grin2b);M_chul_02075(Grin2c);M_chul_02207(grin2a);M_chul_02208(grin2a);M_chul_02365(GRIN2A);M_chul_02384(GRIK5);M_chul_03350(grid2);M_chul_04134(GRIA2);M_chul_04135(GRIA2);M_chul_04268(Grin2a);M_chul_04741(GRIN2B);M_chul_05399(GRIA1);M_chul_05804(Gria3);M_chul_06081(GRIK1);M_chul_06082(GRIK1);M_chul_06163(GRIA4);M_chul_06660(GRIA3);M_chul_06992(GRIA1);M_chul_07065(…
GO:0120032	regulation of plasma membrane bounded cell projection assembly	166	-0.32533	-1.34054	0.00392157	0.346143	MSTRG.11419(STK36);MSTRG.15963(Ift140);MSTRG.15964(Ift140);MSTRG.15966(IFT140);MSTRG.20242(ARAP1);MSTRG.2589(Cln3);MSTRG.2735(Ift88);MSTRG.46550(APC);MSTRG.49974(--);M_chul_00348(prkci);M_chul_00580(RP1);M_chul_00593(Dnm3);M_chul_00821(AQP1);M_chul_00860(--);M_chul_01309(Ift88);M_chul_01547(CENPJ);M_chul_01689(MSN);M_chul_01816(ndel1b);M_chul_01848(Dnm2);M_chul_02028(FSCN1);M_chul_02135(MYO3B);M_…
GO:0071875	adrenergic receptor signaling pathway	18	-0.511218	-1.34032	0.109223	0.346052	M_chul_03488(Nos1);M_chul_03718(ARRDC3);M_chul_03761(ADRB4C);M_chul_03795(adra1a);M_chul_03860(PDE4D);M_chul_03977(adra2b);M_chul_04399(adra2c);M_chul_04493(ADRA1D);M_chul_04841(adra2a);M_chul_06941(GPR101);M_chul_07002(adrb2);M_chul_07054(RAPGEF2);M_chul_07181(adra2db);M_chul_08045(ADRB1);M_chul_17027(--);M_chul_18008(GSK3A);M_chul_24035(Rgs2);M_chul_24987(--)
GO:0016525	negative regulation of angiogenesis	85	-0.366227	-1.34032	0.0351438	0.345492	MSTRG.30000(Ptprm);M_chul_00625(CNMD);M_chul_00732(KLF2);M_chul_00819(ROCK1);M_chul_00823(crhr2);M_chul_00824(Crhr2);M_chul_01432(pparg);M_chul_01827(HGS);M_chul_01931(ATF2);M_chul_01961(HDAC5);M_chul_02212(Epn2);M_chul_03257(Sema6a);M_chul_03835(PHETA1);M_chul_03863(Plk2);M_chul_05119(HHIP);M_chul_05291(ANGPT2);M_chul_05513(Serpinf1);M_chul_05519(Adgrb1);M_chul_05602(AMOT);M_chul_06510(SULF1);M_…
GO:1905939	regulation of gonad development	21	-0.484425	-1.3398	0.106667	0.346157	M_chul_01172(RUNX1);M_chul_02177(ASMT);M_chul_02310(sox9-b);M_chul_03823(PTGER4);M_chul_03824(PTGER4);M_chul_03989(dmrt1);M_chul_03990(dmrt1);M_chul_05682(Umodl1);M_chul_07220(GDF9);M_chul_08404(wnt4a);M_chul_10875(tp53);M_chul_12516(BMP4);M_chul_14928(CITED3);M_chul_15190(--);M_chul_15191(CITED3);M_chul_18237(wt1);M_chul_18387(sema3ab);M_chul_19184(--);M_chul_19880(Zfpm2);M_chul_24981(Nupr1);M_c…
GO:0002064	epithelial cell development	324	-0.305764	-1.33937	0	0.346553	MSTRG.10030(FLNA);MSTRG.13782(RAP2C);MSTRG.14443(Dlg5);MSTRG.18881(--);MSTRG.19238(Nr1h3);MSTRG.20572(PLOD3);MSTRG.20573(--);MSTRG.2735(Ift88);MSTRG.35710(Muc2);MSTRG.35712(MUC2);MSTRG.40006(Lamb2);MSTRG.40009(Lamb1);MSTRG.44571(myd88);MSTRG.9807(ZNF646);M_chul_00060(RHEB);M_chul_00101(SIDT2);M_chul_00102(SIDT2);M_chul_00316(PROC);M_chul_00317(PROC);M_chul_00348(prkci);M_chul_00354(SIDT2);M_chul_…
GO:1902307	positive regulation of sodium ion transmembrane transport	16	-0.513395	-1.33824	0.0938272	0.348331	M_chul_00799(atp1b3);M_chul_01264(gh);M_chul_01848(Dnm2);M_chul_02082(ACTN4);M_chul_03488(Nos1);M_chul_07826(SLC9A1);M_chul_07889(Ank3);M_chul_11902(Plcb1);M_chul_13001(Chp1);M_chul_14066(Plcb1);M_chul_14614(SLC9A1);M_chul_16983(Drd4);M_chul_17092(DMD);M_chul_18088(igf1);M_chul_20319(SLC9A1);M_chul_21264(BRPF1)
GO:0016645	oxidoreductase activity, acting on the CH-NH group of donors	85	-0.360384	-1.33531	0.0507246	0.354087	MSTRG.3769(--);MSTRG.40076(--);M_chul_00026(NQO1);M_chul_00414(aldh9a1b);M_chul_00661(DHRS1);M_chul_00714(KDM1A);M_chul_00989(Vps4b);M_chul_01258(Aldh3b1);M_chul_01486(aad-a);M_chul_01529(HSD17B14);M_chul_01968(retsat);M_chul_02307(PCYT2);M_chul_02629(ALDH16A1);M_chul_02942(MTHFD2);M_chul_03364(Dhfr);M_chul_03441(FMO5);M_chul_03693(FAM222A);M_chul_03704(DAO);M_chul_03931(Mthfd2l);M_chul_04922(Pyc…
GO:0048243	norepinephrine secretion	20	-0.500583	-1.3349	0.119792	0.354406	MSTRG.18307(CHRNA7);MSTRG.42462(STX1B);M_chul_00823(crhr2);M_chul_00824(Crhr2);M_chul_03126(ADORA2A);M_chul_03821(OXT);M_chul_03977(adra2b);M_chul_05885(ADORA2B);M_chul_09295(OXTR);M_chul_09395(CHRNA7);M_chul_11812(crh);M_chul_12901(GHSR);M_chul_13501(P2RY1);M_chul_13619(Agt);M_chul_15405(NISCH);M_chul_15477(AGTR2);M_chul_18937(PTGER3);M_chul_19815(CHRNA7);M_chul_23462(crh);M_chul_23800(CHRNA7)
GO:0001726	ruffle	129	-0.337269	-1.33396	0.0159744	0.355822	MSTRG.17100(CIT);MSTRG.29560(YRK);MSTRG.29934(MACF1);MSTRG.46550(APC);M_chul_00449(Hcls1);M_chul_00819(ROCK1);M_chul_00919(SNTG1);M_chul_00935(Efcab14);M_chul_01182(--);M_chul_01487(ITGAV);M_chul_01500(lcp1);M_chul_01662(Epb41l5);M_chul_01685(--);M_chul_01689(MSN);M_chul_01693(Pde9a);M_chul_01848(Dnm2);M_chul_02028(FSCN1);M_chul_02182(MAP2);M_chul_02228(N4BP2);M_chul_02238(Slc9a3r1);M_chul_02447(…
GO:0005402	carbohydrate:cation symporter activity	45	-0.405376	-1.33365	0.0520231	0.355844	MSTRG.39144(Ceacam1);MSTRG.46816(--);MSTRG.7597(SLC2A8);MSTRG.8609(--);M_chul_01095(Tcf3);M_chul_02346(SLC2A6);M_chul_02666(mfsd6l);M_chul_02743(MFSD13A);M_chul_03288(SV2C);M_chul_03972(slc23a2);M_chul_04445(SLC5A9);M_chul_05385(Slc23a1);M_chul_05846(spns3);M_chul_07294(slc18a3a);M_chul_08318(slc2a10);M_chul_08361(Slc2a9);M_chul_08685(SLC45A1);M_chul_10876(SLC2A4);M_chul_11442(SLC35A1);M_chul_116…
GO:0061117	negative regulation of heart growth	27	-0.448464	-1.33358	0.094851	0.35539	MSTRG.46550(APC);M_chul_01565(nog);M_chul_05375(MEIS1);M_chul_05688(cxadr);M_chul_08061(rbp4a);M_chul_08777(H6PD);M_chul_09020(foxp1b);M_chul_09178(CAV3);M_chul_09296(CAV3);M_chul_11584(gja1);M_chul_11868(HDAC2);M_chul_12407(KCNK2);M_chul_13169(PTEN);M_chul_14928(CITED3);M_chul_15018(CTDP1);M_chul_15101(jarid2b);M_chul_15190(--);M_chul_15191(CITED3);M_chul_15920(tbx5a);M_chul_16336(Mapk11);M_chul…
GO:0016486	peptide hormone processing	22	-0.479696	-1.33277	0.0989583	0.356513	M_chul_00455(CTSZ);M_chul_01056(EEF1AKMT4);M_chul_05005(Ero1b);M_chul_08037(CPN1);M_chul_08224(ACE);M_chul_08808(PCSK1);M_chul_09087(ngf);M_chul_09804(ACE2);M_chul_09812(Pcsk6);M_chul_11055(CORIN);M_chul_11388(cga);M_chul_12011(disp1);M_chul_13133(ENPEP);M_chul_13495(Mme);M_chul_14122(PCSK2);M_chul_21068(--);M_chul_21285(REN);M_chul_21583(ATP6AP2);M_chul_21970(SERPINI1);M_chul_21989(BACE2);M_chul…
GO:0016769	transferase activity, transferring nitrogenous groups	44	-0.403525	-1.3321	0.0791557	0.357352	MSTRG.48728(ABAT);MSTRG.514(--);MSTRG.7944(PSAT1);M_chul_00895(gpt2l);M_chul_00946(gpt2);M_chul_01015(AGXT);M_chul_01152(SNX16);M_chul_01196(BCAT1);M_chul_03756(Gfpt1);M_chul_03762(GOT1);M_chul_03831(Rnf122);M_chul_03924(PSAT1);M_chul_04042(GOT1);M_chul_04836(GOT1);M_chul_07188(GFPT2);M_chul_07198(PHYKPL);M_chul_07486(OAT);M_chul_08973(GGH);M_chul_08975(GGH);M_chul_09418(gatm);M_chul_09900(GOT2);…
GO:1904738	vascular associated smooth muscle cell migration	16	-0.515064	-1.33143	0.109453	0.358431	M_chul_03255(Xbp1);M_chul_03404(MEF2C);M_chul_03540(DOCK5);M_chul_04547(MEF2C);M_chul_07213(ATP7A);M_chul_09545(IQGAP1);M_chul_10370(MYO5A);M_chul_13619(Agt);M_chul_14744(tert);M_chul_15706(SMO);M_chul_16504(DOCK4);M_chul_16845(mdm2);M_chul_16983(Drd4);M_chul_19378(DOCK7);M_chul_19443(Nr4a3);M_chul_24238(ADAMTS1)
GO:0045445	myoblast differentiation	79	-0.368893	-1.33078	0.0453172	0.359327	MSTRG.49064(Zfy1);M_chul_00448(Ahsa1);M_chul_00575(ANKRD1);M_chul_00903(WNT3A);M_chul_01227(gdf-8);M_chul_01378(PLEKHM3);M_chul_01532(DCAF7);M_chul_01595(dvr1);M_chul_01761(DDX5);M_chul_02128(klhl41a);M_chul_02310(sox9-b);M_chul_02315(sox8);M_chul_03404(MEF2C);M_chul_03819(SMYD1);M_chul_04547(MEF2C);M_chul_05714(srf);M_chul_05762(Hinfp);M_chul_05897(PITX1);M_chul_06531(pitx2);M_chul_06910(mbnl3);…
GO:0048562	embryonic organ morphogenesis	358	-0.303226	-1.33006	0.00549451	0.360388	MSTRG.15963(Ift140);MSTRG.15964(Ift140);MSTRG.15966(IFT140);MSTRG.19417(sec23a);MSTRG.27659(Celsr1);MSTRG.30954(Tmed2);MSTRG.34893(--);MSTRG.34894(--);MSTRG.34896(Ptprq);MSTRG.7040(slc39a1);M_chul_00042(vangl2);M_chul_00130(dlg1l);M_chul_00143(lrrc6);M_chul_00146(ift57);M_chul_00163(WNT9A);M_chul_00164(--);M_chul_00447(TMIE);M_chul_00525(lamc1);M_chul_00903(WNT3A);M_chul_00953(foxc1a);M_chul_0097…
GO:0015874	norepinephrine transport	22	-0.473632	-1.32966	0.119289	0.360759	MSTRG.18307(CHRNA7);MSTRG.19875(SLC6A2);MSTRG.42462(STX1B);MSTRG.4330(ACTIA);M_chul_00823(crhr2);M_chul_00824(Crhr2);M_chul_03126(ADORA2A);M_chul_03821(OXT);M_chul_03977(adra2b);M_chul_05885(ADORA2B);M_chul_09295(OXTR);M_chul_09395(CHRNA7);M_chul_11812(crh);M_chul_12901(GHSR);M_chul_13501(P2RY1);M_chul_13619(Agt);M_chul_15405(NISCH);M_chul_15477(AGTR2);M_chul_18937(PTGER3);M_chul_19815(CHRNA7);M_…
GO:0044060	regulation of endocrine process	42	-0.407758	-1.32926	0.082153	0.361107	M_chul_00585(OPRK1);M_chul_00823(crhr2);M_chul_00824(Crhr2);M_chul_01172(RUNX1);M_chul_01264(gh);M_chul_03268(il1b);M_chul_03385(f2r);M_chul_03529(fgfr1a);M_chul_03740(Nkx3-1);M_chul_03938(fsta);M_chul_05437(fgfr4);M_chul_07220(GDF9);M_chul_07719(LHCGR);M_chul_07774(RAB8B);M_chul_08045(ADRB1);M_chul_08177(RAB11FIP3);M_chul_08855(Golt1a);M_chul_10160(TACR3);M_chul_10875(tp53);M_chul_11812(crh);M_c…
GO:0035264	multicellular organism growth	187	-0.318036	-1.32919	0	0.360652	MSTRG.2101(KMT2C);MSTRG.30954(Tmed2);MSTRG.32505(nvd);MSTRG.36338(gamt);MSTRG.45571(AFG3L2);MSTRG.7831(Ptch1);M_chul_00060(RHEB);M_chul_00130(dlg1l);M_chul_00258(Gdf15);M_chul_00732(KLF2);M_chul_00990(--);M_chul_01000(gigyf2);M_chul_01160(Tbl1xr1);M_chul_01264(gh);M_chul_02169(pou1f1);M_chul_02180(heg);M_chul_02353(RBBP6);M_chul_02399(kat2a);M_chul_02405(Stat3);M_chul_02526(PHB);M_chul_02702(Fam2…
GO:0051015	actin filament binding	165	-0.326883	-1.32878	0.00749064	0.360969	MSTRG.10030(FLNA);MSTRG.19981(MYH11);MSTRG.29934(MACF1);MSTRG.42267(--);MSTRG.43531(HIP1);MSTRG.43532(HIP1);MSTRG.8047(ARPC1B);M_chul_00735(--);M_chul_00885(EGFR);M_chul_00907(Obscn);M_chul_00908(OBSCN);M_chul_01011(CDC20);M_chul_01441(coro1ca);M_chul_01500(lcp1);M_chul_01698(ITPRID2);M_chul_02028(FSCN1);M_chul_02031(MYH16);M_chul_02082(ACTN4);M_chul_02262(EPS8L1);M_chul_02298(Fscn2);M_chul_02321…
GO:0015698	inorganic anion transport	295	-0.303408	-1.32872	0	0.360525	MSTRG.17470(ABCA1);MSTRG.22836(FLVCR2);MSTRG.24625(Irgc);MSTRG.33597(Abcc4);MSTRG.40992(Slc26a6);MSTRG.46199(SLC16A9);MSTRG.7366(Abcb9);MSTRG.9628(smc3);M_chul_00115(Abca4);M_chul_00557(BEST4);M_chul_00646(SLC22A13);M_chul_00718(PTAFR);M_chul_00906(GUK1);M_chul_00909(abcb8);M_chul_00970(SLC22A23);M_chul_01007(CLCN2);M_chul_01095(Tcf3);M_chul_01174(CLIC4);M_chul_01209(--);M_chul_01254(SLC16A3);M_c…
GO:0045666	positive regulation of neuron differentiation	386	-0.296802	-1.32831	0	0.360858	MSTRG.19238(Nr1h3);MSTRG.19546(IST1);MSTRG.24994(fyna);MSTRG.24995(fyna);MSTRG.27687(--);MSTRG.29934(MACF1);MSTRG.37145(Lpar3);MSTRG.38592(RIMS2);MSTRG.42041(Robo1);MSTRG.45391(CUL9);MSTRG.47196(CPNE1);MSTRG.50426(CAPRIN1);MSTRG.9131(tenm3);MSTRG.9135(tenm3);M_chul_00060(RHEB);M_chul_00346(SKIL);M_chul_00348(prkci);M_chul_00366(Prkn);M_chul_00427(BRINP3);M_chul_00575(ANKRD1);M_chul_00712(Dync1h1)…
GO:1903317	regulation of protein maturation	75	-0.362139	-1.32785	0.0314465	0.361289	MSTRG.10495(Adam8);MSTRG.2735(Ift88);MSTRG.31399(--);M_chul_00455(CTSZ);M_chul_00594(c8b);M_chul_00595(C8A);M_chul_00750(TMEM59);M_chul_00804(--);M_chul_01264(gh);M_chul_01309(Ift88);M_chul_01804(ORF4);M_chul_01827(HGS);M_chul_02526(PHB);M_chul_03176(Unc5d);M_chul_04014(SERPING1);M_chul_04235(LRRK2);M_chul_04924(Tmc6);M_chul_06017(chac1);M_chul_06242(ITA);M_chul_06413(SNX12);M_chul_06429(fmr1);M_…
GO:0005254	chloride channel activity	120	-0.336721	-1.32773	0.0302013	0.360969	MSTRG.17470(ABCA1);MSTRG.33597(Abcc4);MSTRG.7366(Abcb9);M_chul_00115(Abca4);M_chul_00557(BEST4);M_chul_00909(abcb8);M_chul_01007(CLCN2);M_chul_01174(CLIC4);M_chul_01314(ABCC1);M_chul_01864(ABCB11);M_chul_01883(GLRA2);M_chul_02279(ttyh2l);M_chul_02317(ABCA3);M_chul_02345(Clcn7);M_chul_02851(gper1);M_chul_03582(ABCA2);M_chul_04002(ABCG2);M_chul_04059(ABCC1);M_chul_04138(ABCC1);M_chul_04147(ttyh3);M…
GO:0016601	Rac protein signal transduction	37	-0.419617	-1.32724	0.0868421	0.361429	M_chul_01182(--);M_chul_01685(--);M_chul_01814(Arhgap44);M_chul_01848(Dnm2);M_chul_05689(Auts2);M_chul_05691(AUTS2);M_chul_06083(TIAM1);M_chul_06608(EPS8L2);M_chul_07250(OGT);M_chul_07651(DOCK2);M_chul_08207(EPS8L1);M_chul_08255(RAC1);M_chul_08944(ARAP3);M_chul_09360(hacd3);M_chul_10151(RHOU);M_chul_10758(hace1);M_chul_12356(DYNLT1);M_chul_12381(Wasf1);M_chul_13106(--);M_chul_15187(ELMO1);M_chul_…
GO:0030858	positive regulation of epithelial cell differentiation	47	-0.403927	-1.32708	0.0696379	0.361174	MSTRG.46550(APC);MSTRG.49115(TRIM16);MSTRG.7831(Ptch1);MSTRG.9807(ZNF646);M_chul_00316(PROC);M_chul_00317(PROC);M_chul_01027(ptch1);M_chul_01032(tal1);M_chul_01537(foxj1a);M_chul_01569(Tmem100);M_chul_02310(sox9-b);M_chul_03349(ATOH1);M_chul_03850(PTCH1);M_chul_05409(ins);M_chul_06001(ins);M_chul_06328(KDF1);M_chul_06785(Atoh8);M_chul_07551(gdf2);M_chul_07969(MED1);M_chul_09760(CDKN2A);M_chul_102…
GO:0050678	regulation of epithelial cell proliferation	246	-0.313145	-1.32672	0.0131004	0.361385	MSTRG.18924(arnt2);MSTRG.18925(arnt2);MSTRG.19322(CYBA);MSTRG.2735(Ift88);MSTRG.27687(--);MSTRG.30000(Ptprm);MSTRG.30114(gpc3);MSTRG.40011(LAMB1);MSTRG.42041(Robo1);MSTRG.45863(XDH);MSTRG.46550(APC);MSTRG.7831(Ptch1);M_chul_00130(dlg1l);M_chul_00146(ift57);M_chul_00525(lamc1);M_chul_00625(CNMD);M_chul_00885(EGFR);M_chul_00903(WNT3A);M_chul_00920(SNAI2);M_chul_01083(STK11);M_chul_01309(Ift88);M_ch…
GO:2000826	regulation of heart morphogenesis	36	-0.426716	-1.32639	0.0608466	0.36156	MSTRG.42041(Robo1);M_chul_00903(WNT3A);M_chul_01565(nog);M_chul_02091(ACVR1);M_chul_02310(sox9-b);M_chul_03022(tbx1);M_chul_04559(hand2);M_chul_07307(ISL1);M_chul_09467(EYA1);M_chul_10205(rnf207b);M_chul_10297(MESP2);M_chul_10725(rbpj);M_chul_11560(bmp2);M_chul_12516(BMP4);M_chul_12838(six1b);M_chul_14134(DKK1);M_chul_14549(cfap20);M_chul_14822(twist1);M_chul_14901(tbxta);M_chul_15706(SMO);M_chul…
GO:0021534	cell proliferation in hindbrain	16	-0.516741	-1.32611	0.124051	0.361603	M_chul_05767(ATF5);M_chul_06731(EGF);M_chul_07037(FGF2);M_chul_11779(psmg1);M_chul_15030(gli1);M_chul_15706(SMO);M_chul_16144(lhx5);M_chul_16559(Skor2);M_chul_17901(roraa);M_chul_17903(--);M_chul_18088(igf1);M_chul_18386(sema3d);M_chul_21371(c5ar1);M_chul_21685(SLC6A4);M_chul_21824(lhx1a);M_chul_22991(RERE)
GO:0061162	establishment of monopolar cell polarity	27	-0.452073	-1.32605	0.0972973	0.361153	M_chul_00348(prkci);M_chul_00712(Dync1h1);M_chul_00975(cdh2);M_chul_01537(foxj1a);M_chul_02028(FSCN1);M_chul_02238(Slc9a3r1);M_chul_02447(SH3BP1);M_chul_02814(Camsap3);M_chul_05369(Wdpcp);M_chul_05715(PTK7);M_chul_07049(FAT4);M_chul_07097(Ophn1);M_chul_07099(Msn);M_chul_08316(TCF15);M_chul_08633(DYNC1H1);M_chul_08843(TCF15);M_chul_09886(foxf1);M_chul_10911(Ptk7);M_chul_13970(GBF1);M_chul_17344(LA…
GO:0005385	zinc ion transmembrane transporter activity	23	-0.470375	-1.32594	0.121495	0.360815	MSTRG.3616(slc39a10);MSTRG.3617(slc39a10);MSTRG.7040(slc39a1);M_chul_00321(SLC39A6);M_chul_01656(slc39a10);M_chul_06507(slc30a9);M_chul_08484(SLC11A2);M_chul_09436(slc39a1);M_chul_09594(slc39a14);M_chul_09596(slc39a14);M_chul_09821(--);M_chul_09822(SLC30A4);M_chul_10022(slc39a13);M_chul_11703(slc30a8);M_chul_12290(SLC30A1);M_chul_13687(slc30a5);M_chul_14251(slc30a6);M_chul_14555(SLC39A4);M_chul_1…
GO:0006929	substrate-dependent cell migration	30	-0.441997	-1.32572	0.101928	0.360726	MSTRG.10495(Adam8);MSTRG.42041(Robo1);M_chul_00449(Hcls1);M_chul_00920(SNAI2);M_chul_01272(ITGA11);M_chul_01662(Epb41l5);M_chul_02889(FMNL1);M_chul_03014(nrp1a);M_chul_03136(ANKS1A);M_chul_03529(fgfr1a);M_chul_03939(ITGA2);M_chul_04335(Slit2);M_chul_04570(Vegfc);M_chul_07097(Ophn1);M_chul_09354(FN1);M_chul_11987(Cd2ap);M_chul_12081(EPHA8);M_chul_12806(ITGB1BP1);M_chul_13620(Cuzd1);M_chul_14545(PT…
GO:0055022	negative regulation of cardiac muscle tissue growth	27	-0.448464	-1.32483	0.105651	0.362128	MSTRG.46550(APC);M_chul_01565(nog);M_chul_05375(MEIS1);M_chul_05688(cxadr);M_chul_08061(rbp4a);M_chul_08777(H6PD);M_chul_09020(foxp1b);M_chul_09178(CAV3);M_chul_09296(CAV3);M_chul_11584(gja1);M_chul_11868(HDAC2);M_chul_12407(KCNK2);M_chul_13169(PTEN);M_chul_14928(CITED3);M_chul_15018(CTDP1);M_chul_15101(jarid2b);M_chul_15190(--);M_chul_15191(CITED3);M_chul_15920(tbx5a);M_chul_16336(Mapk11);M_chul…
GO:0042641	actomyosin	62	-0.381939	-1.32423	0.05	0.362864	MSTRG.11314(Ablim1);MSTRG.19322(CYBA);MSTRG.19981(MYH11);MSTRG.27221(Sorbs1);MSTRG.27804(DST);MSTRG.42462(STX1B);MSTRG.4330(ACTIA);M_chul_00135(CNN2);M_chul_01321(Septin3);M_chul_01500(lcp1);M_chul_02028(FSCN1);M_chul_02031(MYH16);M_chul_02082(ACTN4);M_chul_03568(PXN);M_chul_03767(Pdlim2);M_chul_03853(Pgm5);M_chul_04355(PDLIM3);M_chul_05299(VCL);M_chul_05571(Slc22a4);M_chul_05602(AMOT);M_chul_057…
GO:0015919	peroxisomal membrane transport	24	-0.457865	-1.32265	0.105121	0.365734	M_chul_00045(Pex19);M_chul_01960(PEX12);M_chul_02203(Wars2);M_chul_04383(--);M_chul_04738(serhl);M_chul_07774(RAB8B);M_chul_09559(pex16);M_chul_11960(PEX3);M_chul_13661(PEX13);M_chul_15184(PEX1);M_chul_15568(G4);M_chul_17035(--);M_chul_18188(lonp2);M_chul_18717(Pex10);M_chul_19029(PEX5L);M_chul_19576(PEX26);M_chul_20306(PEX5);M_chul_20613(Pex10);M_chul_21079(abcd1);M_chul_21696(Abcd3);M_chul_2249…
GO:0051147	regulation of muscle cell differentiation	137	-0.329931	-1.32193	0.0252708	0.366772	MSTRG.4855(--);MSTRG.6828(CD53);M_chul_00258(Gdf15);M_chul_00294(Epc1);M_chul_00564(PARP2);M_chul_00903(WNT3A);M_chul_00974(cdh2);M_chul_00990(--);M_chul_01414(carm1);M_chul_01565(nog);M_chul_01909(GSK3B);M_chul_01961(HDAC5);M_chul_02423(fzd7-a);M_chul_02493(efnb2a);M_chul_02820(Olfm2);M_chul_02821(trip10);M_chul_02824(DNMT1);M_chul_02851(gper1);M_chul_03022(tbx1);M_chul_03144(Prdm6);M_chul_03255…
GO:0001755	neural crest cell migration	60	-0.37646	-1.3219	0.0542857	0.366256	M_chul_00743(Nrtn);M_chul_00953(foxc1a);M_chul_00975(cdh2);M_chul_02091(ACVR1);M_chul_02310(sox9-b);M_chul_02315(sox8);M_chul_03014(nrp1a);M_chul_03022(tbx1);M_chul_04559(hand2);M_chul_04729(SOX10);M_chul_05082(Lef1);M_chul_05083(Lef1);M_chul_05227(sh3pxd2a);M_chul_05228(sh3pxd2a);M_chul_05384(PWWP2A);M_chul_06338(RCC1);M_chul_06531(pitx2);M_chul_06711(PHOX2B);M_chul_07307(ISL1);M_chul_08337(ANXA…
GO:0035004	phosphatidylinositol 3-kinase activity	63	-0.369118	-1.32113	0.0491329	0.367317	MSTRG.24994(fyna);MSTRG.24995(fyna);MSTRG.47910(Lct);MSTRG.48872(PIK3C2A);M_chul_00885(EGFR);M_chul_01757(grb2-a);M_chul_01758(GRB2);M_chul_03094(fgf17);M_chul_03529(fgfr1a);M_chul_03929(EREG);M_chul_04202(VAV1);M_chul_04204(Vav1);M_chul_05115(GAB1);M_chul_05437(fgfr4);M_chul_05706(fgfr2);M_chul_06118(KL);M_chul_06218(NRG2);M_chul_06219(NRG2);M_chul_06273(--);M_chul_06636(HBEGF);M_chul_06731(EGF)…
GO:0097386	glial cell projection	19	-0.489757	-1.32093	0.116667	0.367207	MSTRG.24994(fyna);MSTRG.24995(fyna);M_chul_01535(gfap);M_chul_01800(Syt4);M_chul_06429(fmr1);M_chul_09341(NFASC);M_chul_12240(EIF2S1);M_chul_12407(KCNK2);M_chul_12477(--);M_chul_12696(fyna);M_chul_13449(LGALS3);M_chul_14010(Sirt1);M_chul_17092(DMD);M_chul_17583(slc17a8);M_chul_18385(Grm3);M_chul_22911(ITGB1);M_chul_23935(Pink1);M_chul_24234(app);M_chul_24235(app)
GO:0001919	regulation of receptor recycling	26	-0.457819	-1.32011	0.091623	0.368519	MSTRG.13180(Gria3);MSTRG.20242(ARAP1);MSTRG.43512(Lamtor1);MSTRG.9878(KIF16B);MSTRG.9879(--);MSTRG.9881(--);M_chul_02726(TBC1D16);M_chul_04996(Kif16b);M_chul_05399(GRIA1);M_chul_06273(--);M_chul_06474(AP1AR);M_chul_07065(GRIA2);M_chul_08696(VAMP3);M_chul_08786(NSG1);M_chul_11254(ache);M_chul_14002(inpp5f);M_chul_16100(DAB2);M_chul_16176(optn);M_chul_18426(PCSK9);M_chul_19093(PCSK9);M_chul_19981(b…
GO:0045823	positive regulation of heart contraction	40	-0.413432	-1.31982	0.0796703	0.368592	MSTRG.18307(CHRNA7);M_chul_00773(RNF31);M_chul_00823(crhr2);M_chul_00824(Crhr2);M_chul_03795(adra1a);M_chul_03860(PDE4D);M_chul_06968(apln);M_chul_07002(adrb2);M_chul_07015(NKX-2.5);M_chul_07116(ada);M_chul_07984(RYR2);M_chul_08045(ADRB1);M_chul_08635(--);M_chul_09395(CHRNA7);M_chul_09641(FXN);M_chul_09804(ACE2);M_chul_10112(ADM);M_chul_10191(--);M_chul_10192(kcnq1);M_chul_10205(rnf207b);M_chul_1…
GO:0015923	mannosidase activity	24	-0.46355	-1.31957	0.117021	0.368518	M_chul_03084(Man1b1);M_chul_04217(--);M_chul_05164(MAN2B1);M_chul_09158(Edem1);M_chul_10409(TRIM45);M_chul_10723(MAN2B2);M_chul_11639(--);M_chul_12328(Man1a1);M_chul_12503(MANEA);M_chul_12504(manea);M_chul_12984(MANBA);M_chul_14186(TSNAX);M_chul_15122(Acot13);M_chul_15901(edem3);M_chul_16874(Man1b1);M_chul_17477(MAN2C1);M_chul_17650(LCTL);M_chul_17877(MAN2C1);M_chul_19195(edem3);M_chul_20320(MAN1…
GO:0004180	carboxypeptidase activity	60	-0.377253	-1.31953	0.05	0.368029	MSTRG.12708(CTSA);MSTRG.12709(--);MSTRG.17990(ACY1);MSTRG.28723(--);MSTRG.39774(--);MSTRG.7144(--);M_chul_00231(CLUL1);M_chul_00455(CTSZ);M_chul_00804(--);M_chul_02890(MLX);M_chul_03222(pbx1);M_chul_03457(agtpbp1);M_chul_03510(Aebp1);M_chul_03914(Naaladl1);M_chul_04394(CPZ);M_chul_04395(--);M_chul_04535(Scpep1);M_chul_06445(CTSA);M_chul_06513(ARFGEF1);M_chul_07415(Cpxm2);M_chul_08037(CPN1);M_chul…
GO:0060348	bone development	160	-0.326198	-1.31925	0.0151515	0.368113	MSTRG.1414(ABI1);MSTRG.18881(--);MSTRG.47559(ZNF385A);M_chul_00592(Myoc);M_chul_00852(PAPPA2);M_chul_00865(impad1);M_chul_01032(tal1);M_chul_01076(NCAN);M_chul_01185(Rabgap1);M_chul_01414(carm1);M_chul_02136(SP5);M_chul_02310(sox9-b);M_chul_02410(HSD17B1);M_chul_02524(phospho1);M_chul_02623(Prpsap2);M_chul_02779(Asxl2);M_chul_03404(MEF2C);M_chul_03446(BMPR1B);M_chul_03526(RFLNA);M_chul_03695(TRPV…
GO:0009581	detection of external stimulus	135	-0.3329	-1.31894	0.0318021	0.368233	MSTRG.24994(fyna);MSTRG.24995(fyna);MSTRG.34893(--);MSTRG.34894(--);MSTRG.34896(Ptprq);M_chul_00308(PIEZO2);M_chul_00309(Piezo2);M_chul_00310(PIEZO2);M_chul_00525(lamc1);M_chul_00580(RP1);M_chul_00737(CIB3);M_chul_00798(grk7a);M_chul_00910(asic1c);M_chul_00931(rpe65a);M_chul_01219(Htr2a);M_chul_01278(RCVRN);M_chul_01506(HTR2A);M_chul_01716(asic2);M_chul_02063(CACNB4);M_chul_02463(CXCR4);M_chul_02…
GO:0001838	embryonic epithelial tube formation	130	-0.334341	-1.31885	0.0243056	0.367841	MSTRG.27659(Celsr1);MSTRG.30954(Tmed2);MSTRG.7831(Ptch1);M_chul_00042(vangl2);M_chul_00146(ift57);M_chul_00348(prkci);M_chul_00570(Kif20b);M_chul_00781(GLMN);M_chul_00782(GLMN);M_chul_00788(HS2ST1);M_chul_00898(Bcl10);M_chul_00974(cdh2);M_chul_01128(dvl3);M_chul_01565(nog);M_chul_02125(LRP2);M_chul_02310(sox9-b);M_chul_02315(sox8);M_chul_02399(kat2a);M_chul_02422(fzd2);M_chul_02886(WNT9B);M_chul_…
GO:0044853	plasma membrane raft	101	-0.345974	-1.31845	0.035461	0.368112	MSTRG.18084(ptgis);MSTRG.18307(CHRNA7);MSTRG.2589(Cln3);MSTRG.48440(--);MSTRG.7831(Ptch1);M_chul_00147(cavin4a);M_chul_00508(ATP1A2);M_chul_00510(ATP1A2);M_chul_00799(atp1b3);M_chul_00821(AQP1);M_chul_00851(Xrn1);M_chul_00974(cdh2);M_chul_01219(Htr2a);M_chul_01506(HTR2A);M_chul_01723(Tfpi2);M_chul_02209(Cacna1h);M_chul_02242(MAPK3);M_chul_02797(SLC27A1);M_chul_03001(mapk1);M_chul_03114(ADD2);M_ch…
GO:0072171	mesonephric tubule morphogenesis	60	-0.37395	-1.31737	0.0422961	0.369951	MSTRG.30114(gpc3);MSTRG.7831(Ptch1);M_chul_00130(dlg1l);M_chul_00788(HS2ST1);M_chul_00878(greb1l);M_chul_00990(--);M_chul_01565(nog);M_chul_02310(sox9-b);M_chul_02315(sox8);M_chul_02886(WNT9B);M_chul_03850(PTCH1);M_chul_04236(--);M_chul_05102(pkd2);M_chul_05167(PSPN);M_chul_07037(FGF2);M_chul_07039(SPATA5);M_chul_07049(FAT4);M_chul_07224(fgf1);M_chul_08278(--);M_chul_08279(TIMELESS);M_chul_08382(…
GO:0010656	negative regulation of muscle cell apoptotic process	40	-0.412445	-1.31681	0.0849315	0.370663	M_chul_00965(SIRT5);M_chul_00990(--);M_chul_01909(GSK3B);M_chul_02821(trip10);M_chul_02824(DNMT1);M_chul_03261(SPEF2);M_chul_03906(Jak2);M_chul_04559(hand2);M_chul_05122(smad1);M_chul_07015(NKX-2.5);M_chul_08194(PDPK1);M_chul_09639(HMGCR);M_chul_09640(Hmgcr);M_chul_09781(SLC25A4);M_chul_10725(rbpj);M_chul_11247(ARRB2);M_chul_11573(pcmt);M_chul_12205(hey2);M_chul_12410(gata4);M_chul_12588(qkia);M_…
GO:0051491	positive regulation of filopodium assembly	39	-0.409399	-1.31593	0.0939226	0.372195	MSTRG.20242(ARAP1);MSTRG.49974(--);M_chul_00348(prkci);M_chul_00593(Dnm3);M_chul_02028(FSCN1);M_chul_02135(MYO3B);M_chul_02460(Plppr5);M_chul_03014(nrp1a);M_chul_04069(ZMYND8);M_chul_04667(MAP2K7);M_chul_05226(NEURL1);M_chul_05249(CCR7);M_chul_05714(srf);M_chul_06429(fmr1);M_chul_06729(Gpm6a);M_chul_06984(TENM2);M_chul_11102(DOCK11);M_chul_11637(TGFB3);M_chul_11641(--);M_chul_13472(IGSF9B);M_chul…
GO:0072520	seminiferous tubule development	17	-0.501397	-1.31583	0.117207	0.371827	MSTRG.41982(BRIP1);M_chul_03989(dmrt1);M_chul_03990(dmrt1);M_chul_05880(UBB);M_chul_07098(AR);M_chul_07228(ATRX);M_chul_10027(KIF18A);M_chul_11200(ING2);M_chul_12410(gata4);M_chul_15771(UBB);M_chul_18237(wt1);M_chul_21485(BRIP1);M_chul_22685(REC8);M_chul_23581(RAD21L1);M_chul_24083(INHBB);M_chul_24084(INHBB);M_chul_24117(Tbc1d20)
GO:0007416	synapse assembly	165	-0.32557	-1.31556	0.00398406	0.371849	MSTRG.1970(CDK5);MSTRG.30751(nrf1);M_chul_00060(RHEB);M_chul_00271(--);M_chul_00348(prkci);M_chul_00593(Dnm3);M_chul_00903(WNT3A);M_chul_00974(cdh2);M_chul_00975(cdh2);M_chul_01152(SNX16);M_chul_01165(ephb3);M_chul_01204(spns1);M_chul_01370(ANAPC2);M_chul_01380(fzd5);M_chul_01716(asic2);M_chul_01854(ADGRL1);M_chul_01883(GLRA2);M_chul_02277(CACNA1A);M_chul_03073(CUX2);M_chul_03191(efna5b);M_chul_0…
GO:0002526	acute inflammatory response	98	-0.346538	-1.3154	0.0422535	0.371625	MSTRG.10495(Adam8);MSTRG.31399(--);MSTRG.47910(Lct);M_chul_00320(--);M_chul_00437(AHSG);M_chul_00594(c8b);M_chul_00595(C8A);M_chul_00770(--);M_chul_00804(--);M_chul_01009(tf);M_chul_01176(AOC2);M_chul_01246(Aoc3);M_chul_01432(pparg);M_chul_01647(Epha3);M_chul_01804(ORF4);M_chul_02091(ACVR1);M_chul_02405(Stat3);M_chul_02526(PHB);M_chul_02625(dnase1);M_chul_03268(il1b);M_chul_03630(RHBDD3);M_chul_0…
GO:0016166	phytoene dehydrogenase activity	32	-0.434786	-1.31493	0.0921788	0.372116	MSTRG.36930(FMO5);MSTRG.36937(Fmo5);M_chul_00714(KDM1A);M_chul_01968(retsat);M_chul_02983(Txnrd2);M_chul_03441(FMO5);M_chul_05309(PAOX);M_chul_05356(PYROXD2);M_chul_06031(PCYOX1L);M_chul_06507(slc30a9);M_chul_07057(Etfdh);M_chul_07811(retsatl);M_chul_09769(SMOX);M_chul_09951(MICAL2);M_chul_14176(retsat);M_chul_14648(KDM1B);M_chul_16733(maoA);M_chul_16791(mical3a);M_chul_17423(mical3a);M_chul_1827…
GO:0050435	amyloid-beta metabolic process	31	-0.444145	-1.31478	0.0947368	0.371858	MSTRG.18307(CHRNA7);MSTRG.34134(ADAM10);M_chul_00043(NCSTN);M_chul_00819(ROCK1);M_chul_04938(TRAK1);M_chul_08035(becn1);M_chul_08224(ACE);M_chul_09395(CHRNA7);M_chul_10354(GSAP);M_chul_12421(tmed10);M_chul_13480(Dyrk1a);M_chul_13495(Mme);M_chul_13516(ROCK2);M_chul_13518(ROCK2);M_chul_13584(IDE);M_chul_13612(IDE);M_chul_16266(OLFM1);M_chul_18008(GSK3A);M_chul_18726(Abca1);M_chul_18773(Abca1);M_chu…
GO:2001222	regulation of neuron migration	38	-0.413633	-1.31455	0.0899183	0.371815	MSTRG.10030(FLNA);M_chul_00570(Kif20b);M_chul_01023(Tnn);M_chul_01182(--);M_chul_01685(--);M_chul_01909(GSK3B);M_chul_02405(Stat3);M_chul_03061(nsmf);M_chul_03176(Unc5d);M_chul_03257(Sema6a);M_chul_03452(nipbla);M_chul_05050(FLNA);M_chul_07054(RAPGEF2);M_chul_07233(NEXMIF);M_chul_08161(tbc1d24);M_chul_08404(wnt4a);M_chul_09302(LRIG2);M_chul_10769(PLAA);M_chul_12851(FLRT2);M_chul_13106(--);M_chul_…
GO:0006826	iron ion transport	127	-0.334972	-1.31418	0.0375427	0.372075	MSTRG.17470(ABCA1);MSTRG.18925(arnt2);MSTRG.32138(--);MSTRG.33183(--);MSTRG.43905(CUBN);MSTRG.7366(Abcb9);M_chul_00115(Abca4);M_chul_00329(ATP6V0B);M_chul_00584(ATP6V1H);M_chul_00909(abcb8);M_chul_00910(asic1c);M_chul_01009(tf);M_chul_01151(Atp6v0d1);M_chul_01314(ABCC1);M_chul_01589(hpx);M_chul_01603(slc40a1);M_chul_01848(Dnm2);M_chul_01864(ABCB11);M_chul_02125(LRP2);M_chul_02191(ABCA12);M_chul_0…
GO:0061036	positive regulation of cartilage development	27	-0.454005	-1.31359	0.109043	0.372779	M_chul_02310(sox9-b);M_chul_03446(BMPR1B);M_chul_04095(tapt1);M_chul_05122(smad1);M_chul_05459(zbtb16a);M_chul_05460(zbtb16a);M_chul_07142(FGF18);M_chul_07551(gdf2);M_chul_08378(MUSTN1);M_chul_08404(wnt4a);M_chul_08417(GDF5);M_chul_09430(SMAD3);M_chul_10098(SOX6);M_chul_11131(Rela);M_chul_11288(znf219);M_chul_11560(bmp2);M_chul_11852(RUNX2);M_chul_12516(BMP4);M_chul_14561(thrb);M_chul_15519(loxl2…
GO:1904752	regulation of vascular associated smooth muscle cell migration	16	-0.515064	-1.31358	0.141487	0.372242	M_chul_03255(Xbp1);M_chul_03404(MEF2C);M_chul_03540(DOCK5);M_chul_04547(MEF2C);M_chul_07213(ATP7A);M_chul_09545(IQGAP1);M_chul_10370(MYO5A);M_chul_13619(Agt);M_chul_14744(tert);M_chul_15706(SMO);M_chul_16504(DOCK4);M_chul_16845(mdm2);M_chul_16983(Drd4);M_chul_19378(DOCK7);M_chul_19443(Nr4a3);M_chul_24238(ADAMTS1)
GO:0007009	plasma membrane organization	133	-0.329125	-1.31299	0.0267559	0.372964	MSTRG.10599(Slc23a1);MSTRG.22661(--);MSTRG.35180(Mtss2);MSTRG.41207(CAV2);MSTRG.42462(STX1B);M_chul_00161(snap47);M_chul_00775(EXOC3);M_chul_01060(--);M_chul_01650(STX19);M_chul_01848(Dnm2);M_chul_01863(NOSTRIN);M_chul_01999(MICALL1);M_chul_02055(baiap2l2);M_chul_02280(BAIAP2);M_chul_02338(MYO15A);M_chul_02461(--);M_chul_02463(CXCR4);M_chul_02570(Arv1);M_chul_02699(Baiap2l1);M_chul_02855(--);M_ch…
GO:0051965	positive regulation of synapse assembly	71	-0.371099	-1.31269	0.0357143	0.373082	MSTRG.1970(CDK5);M_chul_00060(RHEB);M_chul_00271(--);M_chul_01152(SNX16);M_chul_01165(ephb3);M_chul_01716(asic2);M_chul_01854(ADGRL1);M_chul_03073(CUX2);M_chul_03191(efna5b);M_chul_03350(grid2);M_chul_03459(NTRK2);M_chul_03506(RICTOR);M_chul_03545(LRRTM4);M_chul_03821(OXT);M_chul_04494(Lrrtm1);M_chul_05519(Adgrb1);M_chul_06489(Slitrk2);M_chul_06517(LRRTM2);M_chul_06813(LINGO2);M_chul_06847(Slitrk…
GO:0048840	otolith development	15	-0.525482	-1.31225	0.144186	0.373527	M_chul_00042(vangl2);M_chul_01031(Otol1);M_chul_07836(wnt5b);M_chul_08733(atp2b2);M_chul_09325(LRIG1);M_chul_09704(fgf3);M_chul_11710(slc44a4);M_chul_13158(otomp);M_chul_14207(jag1b);M_chul_16339(LRIG3);M_chul_18531(ttc39c);M_chul_19432(ATG5);M_chul_21111(Rhoa);M_chul_22066(ttc36);M_chul_22680(bloc1s5)
GO:0030335	positive regulation of cell migration	357	-0.293994	-1.31184	0	0.373888	MSTRG.10030(FLNA);MSTRG.10495(Adam8);MSTRG.27687(--);MSTRG.29560(YRK);MSTRG.34134(ADAM10);MSTRG.40011(LAMB1);MSTRG.46550(APC);MSTRG.48872(PIK3C2A);MSTRG.49974(--);MSTRG.6975(--);M_chul_00111(LAMC2);M_chul_00351(DAPK3);M_chul_00570(Kif20b);M_chul_00592(Myoc);M_chul_00718(PTAFR);M_chul_00821(AQP1);M_chul_00844(HCK);M_chul_00885(EGFR);M_chul_00920(SNAI2);M_chul_00990(--);M_chul_01104(cactin);M_chul_…
GO:0032881	regulation of polysaccharide metabolic process	26	-0.452064	-1.31172	0.116343	0.37354	MSTRG.27221(Sorbs1);M_chul_01312(AP2A1);M_chul_01909(GSK3B);M_chul_03756(Gfpt1);M_chul_03823(PTGER4);M_chul_03824(PTGER4);M_chul_03942(Gck);M_chul_05073(vimp);M_chul_06000(igf2);M_chul_06447(Khk);M_chul_06731(EGF);M_chul_07195(gnb2l1);M_chul_07208(C1QTNF2);M_chul_09955(--);M_chul_11130(PPP1CB);M_chul_11977(ENPP3);M_chul_14014(Sorbs1);M_chul_16023(ppp1r3b);M_chul_16838(Dyrk2);M_chul_17111(irs2-a);…
GO:0071560	cellular response to transforming growth factor beta stimulus	207	-0.311023	-1.31168	0.00809717	0.373071	MSTRG.15271(--);MSTRG.20242(ARAP1);MSTRG.24994(fyna);MSTRG.24995(fyna);MSTRG.27230(Ltbp1);MSTRG.31684(RGS3);MSTRG.48624(SNX6);M_chul_00258(Gdf15);M_chul_00346(SKIL);M_chul_00463(ZFYVE9);M_chul_00575(ANKRD1);M_chul_00805(CLDN1);M_chul_00958(dusp22b);M_chul_01076(NCAN);M_chul_01083(STK11);M_chul_01172(RUNX1);M_chul_01227(gdf-8);M_chul_01316(SNRNP70);M_chul_01450(WFIKKN2);M_chul_01662(Epb41l5);M_chu…
GO:0048588	developmental cell growth	263	-0.304637	-1.31123	0.00456621	0.373506	MSTRG.19546(IST1);MSTRG.1970(CDK5);MSTRG.26004(PRMT2);MSTRG.27687(--);MSTRG.29934(MACF1);MSTRG.37145(Lpar3);MSTRG.38592(RIMS2);MSTRG.40006(Lamb2);MSTRG.40009(Lamb1);MSTRG.46542(WDR36);MSTRG.47196(CPNE1);MSTRG.4855(--);M_chul_00366(Prkn);M_chul_00449(Hcls1);M_chul_00469(Fubp1);M_chul_00517(ADCY1);M_chul_00526(dhx9);M_chul_00564(PARP2);M_chul_00714(KDM1A);M_chul_00903(WNT3A);M_chul_01021(Tnr);M_chu…
GO:0043197	dendritic spine	144	-0.327429	-1.31089	0.0149813	0.373716	MSTRG.13180(Gria3);MSTRG.18307(CHRNA7);MSTRG.34134(ADAM10);M_chul_00449(Hcls1);M_chul_00508(ATP1A2);M_chul_00510(ATP1A2);M_chul_00593(Dnm3);M_chul_01109(ABHD17A);M_chul_01120(RAPGEF4);M_chul_01256(ppp4cb);M_chul_01716(asic2);M_chul_01755(asic1b);M_chul_01814(Arhgap44);M_chul_01841(Gipc1);M_chul_01909(GSK3B);M_chul_02639(Cdk5r1);M_chul_02722(SLC5A11);M_chul_02847(shisa9b);M_chul_02851(gper1);M_chu…
GO:0009415	response to water	23	-0.47628	-1.31051	0.110811	0.374054	M_chul_01931(ATF2);M_chul_03049(PGGT1B);M_chul_03303(SLC14A2);M_chul_03400(ccnh);M_chul_05102(pkd2);M_chul_05758(SIPA1L2);M_chul_06326(WDTC1);M_chul_07189(MAPK9);M_chul_07486(OAT);M_chul_07736(--);M_chul_10162(supv3l1);M_chul_10629(--);M_chul_11882(Fntb);M_chul_13168(--);M_chul_14282(SLC3A1);M_chul_16635(MAPK10);M_chul_17092(DMD);M_chul_18339(pgghg);M_chul_19024(ALDH7A1);M_chul_19887(NTRK1);M_chu…
GO:0007494	midgut development	24	-0.460136	-1.30971	0.130081	0.375241	M_chul_00885(EGFR);M_chul_02184(Cps1);M_chul_05966(ASL);M_chul_09886(foxf1);M_chul_09923(ALDH1A2);M_chul_12105(ID1);M_chul_12655(ARG2);M_chul_13997(RET);M_chul_14572(ngly1);M_chul_14703(hoxa1a);M_chul_14708(hoxa5);M_chul_15706(SMO);M_chul_16205(ass1);M_chul_16587(CDK5RAP2);M_chul_16588(col27a1b);M_chul_16738(rxraa);M_chul_17426(RELN);M_chul_17471(Hsp90b1);M_chul_18319(Foxl1);M_chul_20357(ctnnb1);…
GO:0070886	positive regulation of calcineurin-NFAT signaling cascade	18	-0.491263	-1.30937	0.147783	0.375348	M_chul_05317(--);M_chul_07826(SLC9A1);M_chul_08377(STIMATE);M_chul_10764(PPP3CA);M_chul_12465(--);M_chul_12479(AKAP6);M_chul_14614(SLC9A1);M_chul_15404(LMCD1);M_chul_15966(SPPL3);M_chul_16092(Nrg1);M_chul_18088(igf1);M_chul_18793(Cherp);M_chul_20319(SLC9A1);M_chul_21873(Chp1);M_chul_23795(CIB1);M_chul_25020(AKAP6);M_chul_25148(Akap6);M_chul_25149(--)
GO:0001890	placenta development	147	-0.325099	-1.30855	0.0284697	0.376678	MSTRG.18084(ptgis);MSTRG.18924(arnt2);MSTRG.18925(arnt2);MSTRG.25747(GJB3);MSTRG.26511(PRDX3);MSTRG.27238(BIRC6);MSTRG.30954(Tmed2);MSTRG.45391(CUL9);MSTRG.8420(rps6);M_chul_00089(TTPA);M_chul_00579(vim);M_chul_00885(EGFR);M_chul_01380(fzd5);M_chul_01432(pparg);M_chul_01487(ITGAV);M_chul_01695(Itga4);M_chul_01757(grb2-a);M_chul_01758(GRB2);M_chul_01759(BPTF);M_chul_01938(Sp3);M_chul_02152(--);M_c…
GO:0051963	regulation of synapse assembly	115	-0.337521	-1.30824	0.0301003	0.376878	MSTRG.1970(CDK5);MSTRG.30751(nrf1);M_chul_00060(RHEB);M_chul_00271(--);M_chul_01152(SNX16);M_chul_01165(ephb3);M_chul_01204(spns1);M_chul_01370(ANAPC2);M_chul_01716(asic2);M_chul_01854(ADGRL1);M_chul_03073(CUX2);M_chul_03191(efna5b);M_chul_03350(grid2);M_chul_03404(MEF2C);M_chul_03447(PDLIM5);M_chul_03459(NTRK2);M_chul_03506(RICTOR);M_chul_03545(LRRTM4);M_chul_03821(OXT);M_chul_04033(patl1);M_chu…
GO:0032528	microvillus organization	20	-0.48017	-1.30788	0.1275	0.377149	M_chul_01689(MSN);M_chul_02028(FSCN1);M_chul_02238(Slc9a3r1);M_chul_05610(KLF5);M_chul_06134(Gldn);M_chul_07023(CDHR2);M_chul_07054(RAPGEF2);M_chul_07111(hnf4a);M_chul_09245(RHOA);M_chul_11003(STK26);M_chul_12598(PLS1);M_chul_12599(PLS1);M_chul_15807(Ptpn11);M_chul_16239(--);M_chul_16240(atp8b1);M_chul_16884(PODXL);M_chul_16941(RAP2A);M_chul_21663(RAP2A);M_chul_23623(Tnik);M_chul_24665(PQBP1)
GO:0010737	protein kinase A signaling	34	-0.42424	-1.30743	0.0973684	0.377541	M_chul_00517(ADCY1);M_chul_01076(NCAN);M_chul_01500(lcp1);M_chul_01689(MSN);M_chul_02831(Pde4b);M_chul_02977(Tcim);M_chul_03719(adgrv1);M_chul_04016(AIP);M_chul_04235(LRRK2);M_chul_07002(adrb2);M_chul_07644(Mif);M_chul_07719(LHCGR);M_chul_09512(FBN1);M_chul_09513(FBN1);M_chul_11678(AKAP7);M_chul_12363(Akap12);M_chul_12465(--);M_chul_12479(AKAP6);M_chul_14374(PDE10A);M_chul_14883(Calcrl);M_chul_16…
GO:0006721	terpenoid metabolic process	115	-0.336757	-1.30732	0.032491	0.377251	MSTRG.21712(--);MSTRG.30114(gpc3);MSTRG.34387(tle3a);MSTRG.36930(FMO5);MSTRG.36937(Fmo5);MSTRG.8759(Cyp4v2);MSTRG.8760(CYP4V2);M_chul_00527(Sdr16c5);M_chul_00554(ACADM);M_chul_00714(KDM1A);M_chul_00885(EGFR);M_chul_00931(rpe65a);M_chul_01968(retsat);M_chul_02125(LRP2);M_chul_02983(Txnrd2);M_chul_03441(FMO5);M_chul_04395(--);M_chul_04396(APOB);M_chul_04535(Scpep1);M_chul_05081(CYP2U1);M_chul_05309…
GO:0048839	inner ear development	214	-0.306847	-1.30718	0.0046083	0.376994	MSTRG.2735(Ift88);MSTRG.27659(Celsr1);MSTRG.34893(--);MSTRG.34894(--);MSTRG.34896(Ptprq);M_chul_00042(vangl2);M_chul_00087(PLPPR4);M_chul_00447(TMIE);M_chul_00903(WNT3A);M_chul_00922(Cebpd);M_chul_00975(cdh2);M_chul_01031(Otol1);M_chul_01128(dvl3);M_chul_01171(FRZB);M_chul_01309(Ift88);M_chul_01697(neurod1);M_chul_01769(FRZB);M_chul_02135(MYO3B);M_chul_02238(Slc9a3r1);M_chul_02310(sox9-b);M_chul_…
GO:0048639	positive regulation of developmental growth	210	-0.311279	-1.30661	0.00398406	0.37773	MSTRG.18849(Wdfy3);MSTRG.19546(IST1);MSTRG.27687(--);MSTRG.29934(MACF1);MSTRG.37145(Lpar3);MSTRG.38592(RIMS2);M_chul_00060(RHEB);M_chul_00130(dlg1l);M_chul_00271(--);M_chul_00366(Prkn);M_chul_00413(SCP2);M_chul_00564(PARP2);M_chul_00851(Xrn1);M_chul_00882(gata6-a);M_chul_00903(WNT3A);M_chul_00990(--);M_chul_01152(SNX16);M_chul_01264(gh);M_chul_01370(ANAPC2);M_chul_01553(P65-C);M_chul_01800(Syt4);…
GO:0106058	positive regulation of calcineurin-mediated signaling	18	-0.491263	-1.30648	0.111888	0.377474	M_chul_05317(--);M_chul_07826(SLC9A1);M_chul_08377(STIMATE);M_chul_10764(PPP3CA);M_chul_12465(--);M_chul_12479(AKAP6);M_chul_14614(SLC9A1);M_chul_15404(LMCD1);M_chul_15966(SPPL3);M_chul_16092(Nrg1);M_chul_18088(igf1);M_chul_18793(Cherp);M_chul_20319(SLC9A1);M_chul_21873(Chp1);M_chul_23795(CIB1);M_chul_25020(AKAP6);M_chul_25148(Akap6);M_chul_25149(--)
GO:0072175	epithelial tube formation	151	-0.323885	-1.30647	0.0264151	0.376919	MSTRG.27659(Celsr1);MSTRG.30954(Tmed2);MSTRG.7831(Ptch1);M_chul_00042(vangl2);M_chul_00146(ift57);M_chul_00348(prkci);M_chul_00570(Kif20b);M_chul_00781(GLMN);M_chul_00782(GLMN);M_chul_00788(HS2ST1);M_chul_00898(Bcl10);M_chul_00974(cdh2);M_chul_01128(dvl3);M_chul_01565(nog);M_chul_02125(LRP2);M_chul_02310(sox9-b);M_chul_02315(sox8);M_chul_02399(kat2a);M_chul_02422(fzd2);M_chul_02536(--);M_chul_028…
GO:0001840	neural plate development	15	-0.521905	-1.30639	0.149758	0.376565	MSTRG.7831(Ptch1);M_chul_00042(vangl2);M_chul_01565(nog);M_chul_01662(Epb41l5);M_chul_03850(PTCH1);M_chul_04404(htt);M_chul_10245(irx3);M_chul_10855(dvl2);M_chul_13560(fgf8a);M_chul_14373(TBXT);M_chul_16594(Notch1);M_chul_20357(ctnnb1);M_chul_20433(irx2);M_chul_22117(c2cd3);M_chul_22819(shha)
GO:0050769	positive regulation of neurogenesis	474	-0.287646	-1.30636	0	0.376091	MSTRG.10030(FLNA);MSTRG.19238(Nr1h3);MSTRG.19546(IST1);MSTRG.24994(fyna);MSTRG.24995(fyna);MSTRG.27687(--);MSTRG.29934(MACF1);MSTRG.37145(Lpar3);MSTRG.38592(RIMS2);MSTRG.41181(SPEN);MSTRG.41184(SPEN);MSTRG.42041(Robo1);MSTRG.45391(CUL9);MSTRG.47196(CPNE1);MSTRG.50426(CAPRIN1);MSTRG.9131(tenm3);MSTRG.9135(tenm3);M_chul_00060(RHEB);M_chul_00068(XRCC6);M_chul_00158(GJC1);M_chul_00346(SKIL);M_chul_00…
GO:0001881	receptor recycling	37	-0.415459	-1.30622	0.0748503	0.375869	MSTRG.13180(Gria3);MSTRG.20242(ARAP1);MSTRG.43512(Lamtor1);MSTRG.9878(KIF16B);MSTRG.9879(--);MSTRG.9881(--);M_chul_01152(SNX16);M_chul_02696(LMTK2);M_chul_02726(TBC1D16);M_chul_04383(--);M_chul_04996(Kif16b);M_chul_05399(GRIA1);M_chul_05500(CAMLG);M_chul_06273(--);M_chul_06474(AP1AR);M_chul_07065(GRIA2);M_chul_08696(VAMP3);M_chul_08786(NSG1);M_chul_11254(ache);M_chul_11682(EHD3);M_chul_12179(RAB1…
GO:0044309	neuron spine	146	-0.324429	-1.30613	0.0371747	0.375506	MSTRG.13180(Gria3);MSTRG.18307(CHRNA7);MSTRG.34134(ADAM10);M_chul_00449(Hcls1);M_chul_00508(ATP1A2);M_chul_00510(ATP1A2);M_chul_00593(Dnm3);M_chul_01109(ABHD17A);M_chul_01120(RAPGEF4);M_chul_01256(ppp4cb);M_chul_01716(asic2);M_chul_01755(asic1b);M_chul_01814(Arhgap44);M_chul_01841(Gipc1);M_chul_01909(GSK3B);M_chul_02639(Cdk5r1);M_chul_02722(SLC5A11);M_chul_02847(shisa9b);M_chul_02851(gper1);M_chu…
GO:0035089	establishment of apical/basal cell polarity	23	-0.461066	-1.30591	0.126984	0.375446	M_chul_00348(prkci);M_chul_00712(Dync1h1);M_chul_00975(cdh2);M_chul_01537(foxj1a);M_chul_02028(FSCN1);M_chul_02238(Slc9a3r1);M_chul_02447(SH3BP1);M_chul_02814(Camsap3);M_chul_05715(PTK7);M_chul_07049(FAT4);M_chul_07097(Ophn1);M_chul_07099(Msn);M_chul_08316(TCF15);M_chul_08633(DYNC1H1);M_chul_08843(TCF15);M_chul_09886(foxf1);M_chul_10911(Ptk7);M_chul_17344(LAMA1);M_chul_18983(cdh2);M_chul_20830(wn…
GO:2000181	negative regulation of blood vessel morphogenesis	90	-0.348738	-1.3059	0.0276923	0.374928	MSTRG.30000(Ptprm);MSTRG.45863(XDH);M_chul_00625(CNMD);M_chul_00732(KLF2);M_chul_00819(ROCK1);M_chul_00823(crhr2);M_chul_00824(Crhr2);M_chul_01432(pparg);M_chul_01827(HGS);M_chul_01931(ATF2);M_chul_01961(HDAC5);M_chul_02212(Epn2);M_chul_03257(Sema6a);M_chul_03823(PTGER4);M_chul_03824(PTGER4);M_chul_03835(PHETA1);M_chul_03863(Plk2);M_chul_05119(HHIP);M_chul_05291(ANGPT2);M_chul_05513(Serpinf1);M_c…
GO:0009414	response to water deprivation	17	-0.509581	-1.3058	0.130982	0.374605	M_chul_01931(ATF2);M_chul_03049(PGGT1B);M_chul_03303(SLC14A2);M_chul_03400(ccnh);M_chul_05758(SIPA1L2);M_chul_06326(WDTC1);M_chul_07189(MAPK9);M_chul_07486(OAT);M_chul_10162(supv3l1);M_chul_11882(Fntb);M_chul_14282(SLC3A1);M_chul_16635(MAPK10);M_chul_17092(DMD);M_chul_18339(pgghg);M_chul_19024(ALDH7A1);M_chul_20709(OAT);M_chul_22523(TFAP2A)
GO:0045216	cell-cell junction organization	221	-0.31233	-1.30532	0	0.375244	MSTRG.10030(FLNA);MSTRG.24994(fyna);MSTRG.24995(fyna);MSTRG.27221(Sorbs1);MSTRG.29934(MACF1);MSTRG.35531(CBFB);MSTRG.46550(APC);MSTRG.6975(--);M_chul_00009(TESK2);M_chul_00130(dlg1l);M_chul_00230(yes1);M_chul_00348(prkci);M_chul_00351(DAPK3);M_chul_00449(Hcls1);M_chul_00478(Tesk2);M_chul_00513(MPZ);M_chul_00592(Myoc);M_chul_00787(pkn2);M_chul_00805(CLDN1);M_chul_00819(ROCK1);M_chul_00920(SNAI2);M…
GO:0060675	ureteric bud morphogenesis	60	-0.37395	-1.30465	0.0642458	0.376231	MSTRG.30114(gpc3);MSTRG.7831(Ptch1);M_chul_00130(dlg1l);M_chul_00788(HS2ST1);M_chul_00878(greb1l);M_chul_00990(--);M_chul_01565(nog);M_chul_02310(sox9-b);M_chul_02315(sox8);M_chul_02886(WNT9B);M_chul_03850(PTCH1);M_chul_04236(--);M_chul_05102(pkd2);M_chul_05167(PSPN);M_chul_07037(FGF2);M_chul_07039(SPATA5);M_chul_07049(FAT4);M_chul_07224(fgf1);M_chul_08278(--);M_chul_08279(TIMELESS);M_chul_08382(…
GO:0006072	glycerol-3-phosphate metabolic process	16	-0.504866	-1.30447	0.132212	0.376126	MSTRG.3622(DNAH7);M_chul_00800(gk5);M_chul_01657(DNAH7);M_chul_02307(PCYT2);M_chul_03976(GPAM);M_chul_04922(Pycr2);M_chul_05081(CYP2U1);M_chul_06574(GPD2);M_chul_09009(SMARCD1);M_chul_11781(slc37a2);M_chul_17015(Gpd1);M_chul_19317(pycr3);M_chul_19476(SQLE);M_chul_19539(gpd1l);M_chul_19996(gpd1l);M_chul_22734(gpd1)
GO:0035914	skeletal muscle cell differentiation	61	-0.372948	-1.30372	0.0567823	0.377389	M_chul_00448(Ahsa1);M_chul_00575(ANKRD1);M_chul_00651(klhl40a);M_chul_00903(WNT3A);M_chul_01227(gdf-8);M_chul_01761(DDX5);M_chul_01901(BCL9);M_chul_02128(klhl41a);M_chul_02315(sox8);M_chul_03022(tbx1);M_chul_03404(MEF2C);M_chul_03819(SMYD1);M_chul_04321(pax5);M_chul_04547(MEF2C);M_chul_05581(sap30l);M_chul_05610(KLF5);M_chul_06339(Hivep3);M_chul_06711(PHOX2B);M_chul_06785(Atoh8);M_chul_07202(egr1…
GO:0042472	inner ear morphogenesis	120	-0.330622	-1.30331	0.0383275	0.377691	MSTRG.27659(Celsr1);MSTRG.34893(--);MSTRG.34894(--);MSTRG.34896(Ptprq);M_chul_00447(TMIE);M_chul_00903(WNT3A);M_chul_00975(cdh2);M_chul_01128(dvl3);M_chul_01171(FRZB);M_chul_01769(FRZB);M_chul_02135(MYO3B);M_chul_02238(Slc9a3r1);M_chul_02310(sox9-b);M_chul_02338(MYO15A);M_chul_02422(fzd2);M_chul_02536(--);M_chul_03022(tbx1);M_chul_03349(ATOH1);M_chul_03529(fgfr1a);M_chul_03938(fsta);M_chul_04838(…
GO:0016114	terpenoid biosynthetic process	66	-0.368493	-1.30305	0.083815	0.377751	MSTRG.21712(--);MSTRG.34387(tle3a);MSTRG.36930(FMO5);MSTRG.36937(Fmo5);M_chul_00554(ACADM);M_chul_00714(KDM1A);M_chul_00931(rpe65a);M_chul_01968(retsat);M_chul_02983(Txnrd2);M_chul_03441(FMO5);M_chul_05081(CYP2U1);M_chul_05309(PAOX);M_chul_05356(PYROXD2);M_chul_06031(PCYOX1L);M_chul_06196(PDHA1);M_chul_06507(slc30a9);M_chul_07057(Etfdh);M_chul_07811(retsatl);M_chul_09137(DLD);M_chul_09639(HMGCR);…
GO:0072010	glomerular epithelium development	19	-0.477776	-1.30296	0.113757	0.377409	MSTRG.40006(Lamb2);MSTRG.40009(Lamb1);M_chul_00953(foxc1a);M_chul_01537(foxj1a);M_chul_02228(N4BP2);M_chul_07037(FGF2);M_chul_09284(Ampd2);M_chul_09305(Suds3);M_chul_09545(IQGAP1);M_chul_09929(MYO1E);M_chul_11663(ccnc);M_chul_12516(BMP4);M_chul_16801(PTPRO);M_chul_16884(PODXL);M_chul_18237(wt1);M_chul_18403(Nphs2);M_chul_19192(NOTCH2);M_chul_20016(NPHS1);M_chul_21399(coq8b)
GO:0045777	positive regulation of blood pressure	34	-0.422782	-1.30186	0.109043	0.379404	MSTRG.17411(--);MSTRG.18307(CHRNA7);MSTRG.19322(CYBA);M_chul_00823(crhr2);M_chul_00824(Crhr2);M_chul_03795(adra1a);M_chul_03816(AVP);M_chul_03821(OXT);M_chul_03860(PDE4D);M_chul_03977(adra2b);M_chul_04493(ADRA1D);M_chul_06824(ADH5);M_chul_07002(adrb2);M_chul_07529(UTS2R);M_chul_07779(HSD11B2);M_chul_08045(ADRB1);M_chul_08224(ACE);M_chul_08414(MANF);M_chul_08635(--);M_chul_09295(OXTR);M_chul_09395…
GO:0030500	regulation of bone mineralization	54	-0.377742	-1.30163	0.0655738	0.37941	MSTRG.47910(Lct);M_chul_00437(AHSG);M_chul_01882(Gpm6b);M_chul_02091(ACVR1);M_chul_02310(sox9-b);M_chul_02524(phospho1);M_chul_02779(Asxl2);M_chul_03404(MEF2C);M_chul_03421(Bmp2k);M_chul_03446(BMPR1B);M_chul_03526(RFLNA);M_chul_03634(P2RX7);M_chul_04547(MEF2C);M_chul_06118(KL);M_chul_07002(adrb2);M_chul_08030(phospho1);M_chul_08404(wnt4a);M_chul_09430(SMAD3);M_chul_09730(TXLNG);M_chul_09955(--);M…
GO:0070613	regulation of protein processing	73	-0.363126	-1.30137	0.0636364	0.379441	MSTRG.10495(Adam8);MSTRG.2735(Ift88);MSTRG.31399(--);M_chul_00455(CTSZ);M_chul_00594(c8b);M_chul_00595(C8A);M_chul_00750(TMEM59);M_chul_00804(--);M_chul_01264(gh);M_chul_01309(Ift88);M_chul_01804(ORF4);M_chul_02526(PHB);M_chul_03176(Unc5d);M_chul_04014(SERPING1);M_chul_04235(LRRK2);M_chul_04924(Tmc6);M_chul_06017(chac1);M_chul_06242(ITA);M_chul_06413(SNX12);M_chul_06429(fmr1);M_chul_07037(FGF2);M…
GO:0043271	negative regulation of ion transport	110	-0.332511	-1.30116	0.0465116	0.379404	MSTRG.48872(PIK3C2A);MSTRG.49972(Grk6);M_chul_00508(ATP1A2);M_chul_00510(ATP1A2);M_chul_00823(crhr2);M_chul_00824(Crhr2);M_chul_00990(--);M_chul_01038(FGF12);M_chul_01219(Htr2a);M_chul_01297(sestd1);M_chul_01506(HTR2A);M_chul_01861(Stk39);M_chul_01882(Gpm6b);M_chul_01898(CASQ2);M_chul_02238(Slc9a3r1);M_chul_02401(--);M_chul_03038(UBQLN3);M_chul_03268(il1b);M_chul_03488(Nos1);M_chul_03742(stc);M_c…
GO:0043583	ear development	238	-0.30349	-1.30098	0.0163934	0.379306	MSTRG.2735(Ift88);MSTRG.27659(Celsr1);MSTRG.34893(--);MSTRG.34894(--);MSTRG.34896(Ptprq);M_chul_00042(vangl2);M_chul_00087(PLPPR4);M_chul_00447(TMIE);M_chul_00903(WNT3A);M_chul_00922(Cebpd);M_chul_00975(cdh2);M_chul_00990(--);M_chul_01031(Otol1);M_chul_01128(dvl3);M_chul_01171(FRZB);M_chul_01309(Ift88);M_chul_01565(nog);M_chul_01697(neurod1);M_chul_01769(FRZB);M_chul_01915(prkra);M_chul_02135(MYO…
GO:0003281	ventricular septum development	59	-0.37405	-1.30096	0.0674157	0.378794	MSTRG.27230(Ltbp1);MSTRG.42041(Robo1);M_chul_01565(nog);M_chul_01848(Dnm2);M_chul_02091(ACVR1);M_chul_02125(LRP2);M_chul_02180(heg);M_chul_02422(fzd2);M_chul_02463(CXCR4);M_chul_02654(SMARCA4);M_chul_02837(Nprl3);M_chul_04335(Slit2);M_chul_04717(Dand5);M_chul_05334(SUFU);M_chul_05464(AP2B1);M_chul_05706(fgfr2);M_chul_05715(PTK7);M_chul_06531(pitx2);M_chul_06600(Slit3);M_chul_06975(Slit3);M_chul_0…
GO:0007223	Wnt signaling pathway, calcium modulating pathway	30	-0.435723	-1.30082	0.0936709	0.378537	M_chul_00042(vangl2);M_chul_01380(fzd5);M_chul_02350(TNRC6A);M_chul_02422(fzd2);M_chul_02682(TNRC6C);M_chul_05082(Lef1);M_chul_05083(Lef1);M_chul_05389(MAP3K7);M_chul_07836(wnt5b);M_chul_07963(TCF7L2);M_chul_08774(gnb1);M_chul_09095(mov10b.1);M_chul_10644(Plcb3);M_chul_10764(PPP3CA);M_chul_11902(Plcb1);M_chul_12140(MAP3K7);M_chul_13330(Plcb2);M_chul_14066(Plcb1);M_chul_14134(DKK1);M_chul_14865(AG…
GO:0060113	inner ear receptor cell differentiation	79	-0.359035	-1.2998	0.0675676	0.380309	MSTRG.2735(Ift88);MSTRG.34893(--);MSTRG.34894(--);MSTRG.34896(Ptprq);M_chul_00975(cdh2);M_chul_01309(Ift88);M_chul_01697(neurod1);M_chul_02135(MYO3B);M_chul_02238(Slc9a3r1);M_chul_02422(fzd2);M_chul_03349(ATOH1);M_chul_03529(fgfr1a);M_chul_03719(adgrv1);M_chul_03803(tmc1);M_chul_04132(Ift27);M_chul_04788(dla);M_chul_05369(Wdpcp);M_chul_05949(pafah1b1-1);M_chul_06394(Pou4f3);M_chul_06508(Grxcr1);M…
GO:0014812	muscle cell migration	82	-0.348544	-1.29977	0.0471976	0.379834	M_chul_00042(vangl2);M_chul_00819(ROCK1);M_chul_00990(--);M_chul_01120(RAPGEF4);M_chul_03014(nrp1a);M_chul_03255(Xbp1);M_chul_03404(MEF2C);M_chul_03540(DOCK5);M_chul_03823(PTGER4);M_chul_03824(PTGER4);M_chul_03860(PDE4D);M_chul_03939(ITGA2);M_chul_03956(PLAT);M_chul_04335(Slit2);M_chul_04547(MEF2C);M_chul_05300(PLAU);M_chul_05962(VTN);M_chul_06912(FOXO4);M_chul_07114(lpar1-b);M_chul_07202(egr1);M…
GO:0042133	neurotransmitter metabolic process	90	-0.34771	-1.29945	0.0700637	0.380001	MSTRG.18307(CHRNA7);MSTRG.2589(Cln3);MSTRG.26510(hnmt);MSTRG.35714(tph1);MSTRG.7144(--);M_chul_00873(dpyd);M_chul_02024(SHMT1);M_chul_02132(PHGDH);M_chul_02184(Cps1);M_chul_02465(hnmt);M_chul_02665(GCAT);M_chul_03106(P2rx4);M_chul_03124(UPB1);M_chul_03364(Dhfr);M_chul_03457(agtpbp1);M_chul_03488(Nos1);M_chul_03789(Sds);M_chul_03844(RNF180);M_chul_03845(htr1aa);M_chul_03904(GLDC);M_chul_03961(DYNL…
GO:0006027	glycosaminoglycan catabolic process	62	-0.372318	-1.29929	0.0764706	0.379829	MSTRG.12922(--);MSTRG.30114(gpc3);MSTRG.38075(LUM);M_chul_01252(engase);M_chul_02596(Wiz);M_chul_03395(BCAN);M_chul_03734(cemip2);M_chul_04536(engase);M_chul_04641(lys);M_chul_04674(Pglyrp2);M_chul_04916(SGSH);M_chul_05063(CEMIP);M_chul_05350(HPSE2);M_chul_05865(GUSB);M_chul_06497(Gpc6);M_chul_06987(HMMR);M_chul_07037(FGF2);M_chul_07826(SLC9A1);M_chul_08010(NAGLU);M_chul_08416(SDC4);M_chul_08703(…
GO:0060078	regulation of postsynaptic membrane potential	111	-0.338117	-1.29876	0.0331126	0.38043	MSTRG.13180(Gria3);MSTRG.18307(CHRNA7);MSTRG.1970(CDK5);MSTRG.27721(SLC29A1);MSTRG.38592(RIMS2);MSTRG.42462(STX1B);M_chul_00366(Prkn);M_chul_01883(GLRA2);M_chul_01909(GSK3B);M_chul_02075(Grin2c);M_chul_02401(--);M_chul_02672(FBXW9);M_chul_03073(CUX2);M_chul_03106(P2rx4);M_chul_03126(ADORA2A);M_chul_03251(P2RX3);M_chul_03350(grid2);M_chul_03404(MEF2C);M_chul_03634(P2RX7);M_chul_03686(P2RX2);M_chul…
GO:0001963	synaptic transmission, dopaminergic	29	-0.434968	-1.29851	0.111717	0.380422	MSTRG.18307(CHRNA7);MSTRG.1970(CDK5);M_chul_00366(Prkn);M_chul_01364(PNKD);M_chul_03126(ADORA2A);M_chul_04091(NAT8L);M_chul_06397(d14);M_chul_08414(MANF);M_chul_08514(park7);M_chul_09395(CHRNA7);M_chul_11247(ARRB2);M_chul_11266(nat8l);M_chul_11812(crh);M_chul_14774(gdnf);M_chul_16132(CRHBP);M_chul_16983(Drd4);M_chul_18903(PTGS2);M_chul_18904(PTGS2);M_chul_18980(Rab3a);M_chul_19508(CHRNB2);M_chul_…
GO:0071825	protein-lipid complex subunit organization	32	-0.421424	-1.29755	0.10929	0.38205	MSTRG.37522(SOAT1);MSTRG.39774(--);M_chul_01284(Pgap1);M_chul_04173(MTTP);M_chul_04244(ABCA1);M_chul_04395(--);M_chul_04396(APOB);M_chul_05274(P4hb);M_chul_07420(Abca5);M_chul_09924(Lipc);M_chul_12043(PLA2G7);M_chul_12405(SNX9);M_chul_12916(APOB);M_chul_13619(Agt);M_chul_15776(SCARB1);M_chul_15860(ABCA5);M_chul_16008(FECH);M_chul_18231(Pla2g15);M_chul_18278(Herpud1);M_chul_18726(Abca1);M_chul_187…
GO:0021782	glial cell development	89	-0.343947	-1.29746	0.0555556	0.381751	MSTRG.1970(CDK5);MSTRG.40006(Lamb2);MSTRG.40009(Lamb1);M_chul_00017(Kcnq3);M_chul_00579(vim);M_chul_00592(Myoc);M_chul_00652(EIF2B5);M_chul_00844(HCK);M_chul_00885(EGFR);M_chul_01026(EIF2B3);M_chul_01535(gfap);M_chul_02132(PHGDH);M_chul_02895(CNTNAP1);M_chul_03126(ADORA2A);M_chul_04386(Ttbk1);M_chul_04729(SOX10);M_chul_05214(id4);M_chul_06127(leo1);M_chul_06397(d14);M_chul_06579(med12);M_chul_070…
GO:0005859	muscle myosin complex	16	-0.513301	-1.29728	0.157248	0.381624	MSTRG.19981(MYH11);M_chul_02031(MYH16);M_chul_02183(myl1);M_chul_07333(--);M_chul_08840(MYL9);M_chul_08902(Myl6);M_chul_10024(MYBPC3);M_chul_11403(--);M_chul_14183(Mybpc2);M_chul_15674(MYL5);M_chul_16221(TRIM32);M_chul_18036(IGSF22);M_chul_19041(Obscn);M_chul_19586(MYBPC1);M_chul_20324(MYOM3);M_chul_22787(MYOM1)
GO:0098742	cell-cell adhesion via plasma-membrane adhesion molecules	226	-0.308969	-1.29712	0.0125523	0.381383	MSTRG.14110(--);MSTRG.23152(--);MSTRG.27659(Celsr1);MSTRG.30000(Ptprm);MSTRG.42041(Robo1);MSTRG.47308(--);MSTRG.48440(--);MSTRG.49164(--);MSTRG.49165(--);MSTRG.9131(tenm3);MSTRG.9135(tenm3);M_chul_00323(Cdh6);M_chul_00383(CDH12);M_chul_00384(CDH18);M_chul_00432(B3GALT2);M_chul_00513(MPZ);M_chul_00626(PCDH8);M_chul_00669(CDH24);M_chul_00670(Cdh24);M_chul_00671(CDH8);M_chul_00805(CLDN1);M_chul_0081…
GO:0014909	smooth muscle cell migration	68	-0.362218	-1.29696	0.0873494	0.381223	M_chul_00990(--);M_chul_01120(RAPGEF4);M_chul_03014(nrp1a);M_chul_03255(Xbp1);M_chul_03404(MEF2C);M_chul_03540(DOCK5);M_chul_03823(PTGER4);M_chul_03824(PTGER4);M_chul_03860(PDE4D);M_chul_03939(ITGA2);M_chul_03956(PLAT);M_chul_04335(Slit2);M_chul_04547(MEF2C);M_chul_05300(PLAU);M_chul_05962(VTN);M_chul_06912(FOXO4);M_chul_07114(lpar1-b);M_chul_07202(egr1);M_chul_07213(ATP7A);M_chul_07644(Mif);M_ch…
GO:1901380	negative regulation of potassium ion transmembrane transport	23	-0.459286	-1.29691	0.127273	0.380791	M_chul_01861(Stk39);M_chul_01898(CASQ2);M_chul_07889(Ank3);M_chul_09178(CAV3);M_chul_09296(CAV3);M_chul_10191(--);M_chul_10192(kcnq1);M_chul_13169(PTEN);M_chul_14150(ACTN2);M_chul_16646(Nedd4l);M_chul_17074(sumo1);M_chul_18088(igf1);M_chul_18480(Rgs4);M_chul_18937(PTGER3);M_chul_19814(Snx27);M_chul_20209(KEL);M_chul_20250(KCNE1);M_chul_21246(AGRN);M_chul_21903(CAB39);M_chul_21980(KCNAB1);M_chul_2…
GO:0097306	cellular response to alcohol	115	-0.328148	-1.29662	0.0243902	0.380881	MSTRG.19238(Nr1h3);MSTRG.7831(Ptch1);M_chul_00254(CYP7A1);M_chul_00275(pitrm1);M_chul_00413(SCP2);M_chul_00517(ADCY1);M_chul_00667(PRMT5);M_chul_00732(KLF2);M_chul_00851(Xrn1);M_chul_00966(ADCY1);M_chul_01432(pparg);M_chul_01883(GLRA2);M_chul_02060(ADCY5);M_chul_02078(Map4k5);M_chul_02234(Recql5);M_chul_02776(Dnmt3a);M_chul_03049(PGGT1B);M_chul_03191(efna5b);M_chul_03367(med27);M_chul_03823(PTGER…
GO:0060986	endocrine hormone secretion	48	-0.393952	-1.29532	0.08	0.383256	M_chul_00585(OPRK1);M_chul_00821(AQP1);M_chul_00823(crhr2);M_chul_00824(Crhr2);M_chul_01172(RUNX1);M_chul_01264(gh);M_chul_03268(il1b);M_chul_03529(fgfr1a);M_chul_03740(Nkx3-1);M_chul_03938(fsta);M_chul_05437(fgfr4);M_chul_07220(GDF9);M_chul_07719(LHCGR);M_chul_07774(RAB8B);M_chul_08177(RAB11FIP3);M_chul_08855(Golt1a);M_chul_09338(Tmf1);M_chul_10160(TACR3);M_chul_10875(tp53);M_chul_11388(cga);M_c…
GO:0090092	regulation of transmembrane receptor protein serine/threonine kinase signaling pathway	207	-0.307384	-1.29525	0.025974	0.382888	MSTRG.11419(STK36);MSTRG.15271(--);MSTRG.27230(Ltbp1);MSTRG.30114(gpc3);MSTRG.31684(RGS3);MSTRG.48624(SNX6);M_chul_00258(Gdf15);M_chul_00346(SKIL);M_chul_00882(gata6-a);M_chul_01076(NCAN);M_chul_01083(STK11);M_chul_01204(spns1);M_chul_01227(gdf-8);M_chul_01256(ppp4cb);M_chul_01450(WFIKKN2);M_chul_01565(nog);M_chul_01595(dvr1);M_chul_01760(smurf2);M_chul_01841(Gipc1);M_chul_01848(Dnm2);M_chul_0203…
GO:0035850	epithelial cell differentiation involved in kidney development	39	-0.409524	-1.29453	0.100775	0.384022	MSTRG.40006(Lamb2);MSTRG.40009(Lamb1);M_chul_00348(prkci);M_chul_00953(foxc1a);M_chul_01537(foxj1a);M_chul_02886(WNT9B);M_chul_03404(MEF2C);M_chul_04547(MEF2C);M_chul_07037(FGF2);M_chul_07049(FAT4);M_chul_07898(etv4);M_chul_09284(Ampd2);M_chul_09305(Suds3);M_chul_09545(IQGAP1);M_chul_09929(MYO1E);M_chul_10252(SALL1);M_chul_11663(ccnc);M_chul_12516(BMP4);M_chul_13719(pax2-a);M_chul_13721(pax2-a);M…
GO:0031093	platelet alpha granule lumen	42	-0.401893	-1.29373	0.0925373	0.385365	M_chul_00437(AHSG);M_chul_01937(ola1);M_chul_01944(--);M_chul_02082(ACTN4);M_chul_04014(SERPING1);M_chul_04361(Fgg);M_chul_04570(Vegfc);M_chul_06000(igf2);M_chul_06031(PCYOX1L);M_chul_06731(EGF);M_chul_06875(F8);M_chul_06895(Fermt3);M_chul_06905(VEGFA);M_chul_08043(NHLRC2);M_chul_08113(Aldoa);M_chul_09354(FN1);M_chul_09809(Vegfd);M_chul_10134(SCCPDH);M_chul_10163(--);M_chul_10492(SERPINE1);M_chul…
GO:1900247	regulation of cytoplasmic translational elongation	22	-0.474178	-1.29371	0.129288	0.384869	MSTRG.12915(--);MSTRG.34297(Aars1);M_chul_03166(Dph7);M_chul_07866(CPEB2);M_chul_07867(CPEB2);M_chul_11408(mug71);M_chul_12014(elp3);M_chul_12092(BMP7);M_chul_13273(Epha6);M_chul_13610(cpeb3);M_chul_18454(DPH5);M_chul_19445(Aars1);M_chul_19446(AARS1);M_chul_19470(elp6);M_chul_22145(dph1);M_chul_22440(dph2);M_chul_22443(dph2);M_chul_22612(reck);M_chul_22883(palmd);M_chul_23333(Abcf3);M_chul_23835(…
GO:0022604	regulation of cell morphogenesis	476	-0.286363	-1.29358	0	0.38463	MSTRG.10030(FLNA);MSTRG.17100(CIT);MSTRG.19546(IST1);MSTRG.1970(CDK5);MSTRG.20242(ARAP1);MSTRG.24994(fyna);MSTRG.24995(fyna);MSTRG.26038(hsp70);MSTRG.27687(--);MSTRG.29560(YRK);MSTRG.29934(MACF1);MSTRG.31643(fgfr1op2);MSTRG.37145(Lpar3);MSTRG.38592(RIMS2);MSTRG.42041(Robo1);MSTRG.45391(CUL9);MSTRG.46542(WDR36);MSTRG.48440(--);MSTRG.50426(CAPRIN1);M_chul_00047(Nfatc4);M_chul_00060(RHEB);M_chul_001…
GO:2000147	positive regulation of cell motility	365	-0.290562	-1.29353	0	0.384217	MSTRG.10030(FLNA);MSTRG.10495(Adam8);MSTRG.17411(--);MSTRG.27687(--);MSTRG.29560(YRK);MSTRG.34134(ADAM10);MSTRG.40011(LAMB1);MSTRG.46550(APC);MSTRG.48872(PIK3C2A);MSTRG.49974(--);MSTRG.6975(--);M_chul_00111(LAMC2);M_chul_00351(DAPK3);M_chul_00570(Kif20b);M_chul_00592(Myoc);M_chul_00718(PTAFR);M_chul_00821(AQP1);M_chul_00844(HCK);M_chul_00885(EGFR);M_chul_00920(SNAI2);M_chul_00990(--);M_chul_01104…
GO:0007214	gamma-aminobutyric acid signaling pathway	23	-0.453999	-1.293	0.138107	0.384857	M_chul_02063(CACNB4);M_chul_02277(CACNA1A);M_chul_05977(Gabra1);M_chul_05978(Gabrg2);M_chul_06005(GABRA6);M_chul_06205(GABRR3);M_chul_06476(GABRA4);M_chul_06548(HTR4);M_chul_08659(Gabra3);M_chul_10028(bdnf);M_chul_13359(Gabrr1);M_chul_13364(GABRB1);M_chul_13366(GABRG1);M_chul_14791(GABBR2);M_chul_16073(Slc12a2);M_chul_16544(Phf24);M_chul_17135(CACNB4);M_chul_19492(PLCL2);M_chul_19493(PLCL2);M_chu…
GO:1901017	negative regulation of potassium ion transmembrane transporter activity	19	-0.488674	-1.2929	0.131313	0.38454	M_chul_01861(Stk39);M_chul_01898(CASQ2);M_chul_07889(Ank3);M_chul_09178(CAV3);M_chul_09296(CAV3);M_chul_10191(--);M_chul_10192(kcnq1);M_chul_13169(PTEN);M_chul_14150(ACTN2);M_chul_16646(Nedd4l);M_chul_17074(sumo1);M_chul_18088(igf1);M_chul_19814(Snx27);M_chul_20250(KCNE1);M_chul_21246(AGRN);M_chul_21903(CAB39);M_chul_21980(KCNAB1);M_chul_23780(sumo1);M_chul_24190(cav1)
GO:0048762	mesenchymal cell differentiation	206	-0.308192	-1.29264	0.0165975	0.384622	MSTRG.10030(FLNA);MSTRG.18717(ccnb2);MSTRG.27687(--);MSTRG.41180(mad2l2);MSTRG.45391(CUL9);M_chul_00743(Nrtn);M_chul_00920(SNAI2);M_chul_00953(foxc1a);M_chul_00975(cdh2);M_chul_00990(--);M_chul_01171(FRZB);M_chul_01565(nog);M_chul_01569(Tmem100);M_chul_01647(Epha3);M_chul_01662(Epb41l5);M_chul_01731(--);M_chul_01761(DDX5);M_chul_01769(FRZB);M_chul_01909(GSK3B);M_chul_02091(ACVR1);M_chul_02144(dlx…
GO:0070633	transepithelial transport	62	-0.368341	-1.29243	0.0754717	0.38458	MSTRG.17470(ABCA1);MSTRG.33597(Abcc4);MSTRG.7366(Abcb9);M_chul_00115(Abca4);M_chul_00821(AQP1);M_chul_00909(abcb8);M_chul_01314(ABCC1);M_chul_01864(ABCB11);M_chul_02317(ABCA3);M_chul_03582(ABCA2);M_chul_03972(slc23a2);M_chul_04002(ABCG2);M_chul_04059(ABCC1);M_chul_04138(ABCC1);M_chul_04244(ABCA1);M_chul_04817(Abcc10);M_chul_05342(ABCC2);M_chul_05372(abcG20);M_chul_05385(Slc23a1);M_chul_05688(cxad…
GO:0015850	organic hydroxy compound transport	235	-0.302848	-1.29232	0.0189573	0.384303	MSTRG.17470(ABCA1);MSTRG.18307(CHRNA7);MSTRG.19238(Nr1h3);MSTRG.19875(SLC6A2);MSTRG.27653(slc5a8);MSTRG.27687(--);MSTRG.29261(Aqp3);MSTRG.37522(SOAT1);MSTRG.39774(--);MSTRG.42462(STX1B);MSTRG.4330(ACTIA);MSTRG.43512(Lamtor1);MSTRG.7366(Abcb9);MSTRG.7831(Ptch1);MSTRG.8562(Stra6l);MSTRG.9628(smc3);M_chul_00101(SIDT2);M_chul_00102(SIDT2);M_chul_00115(Abca4);M_chul_00354(SIDT2);M_chul_00356(SIDT2);M_…
GO:0048592	eye morphogenesis	282	-0.298977	-1.29227	0.00478469	0.38387	MSTRG.25750(PABPC4);MSTRG.30000(Ptprm);MSTRG.34623(--);MSTRG.45429(abhd12);MSTRG.7144(--);MSTRG.9131(tenm3);MSTRG.9135(tenm3);MSTRG.9807(ZNF646);M_chul_00042(vangl2);M_chul_00043(NCSTN);M_chul_00146(ift57);M_chul_00163(WNT9A);M_chul_00164(--);M_chul_00348(prkci);M_chul_00580(RP1);M_chul_00727(rx2);M_chul_00775(EXOC3);M_chul_00821(AQP1);M_chul_00931(rpe65a);M_chul_00944(GPAA1);M_chul_00953(foxc1a)…
GO:0016328	lateral plasma membrane	45	-0.389202	-1.29216	0.0784314	0.38359	MSTRG.46550(APC);M_chul_00130(dlg1l);M_chul_00304(Mtcl1);M_chul_00805(CLDN1);M_chul_02865(axin1);M_chul_03806(ANXA1);M_chul_04450(GNA12);M_chul_04903(Pkd1);M_chul_04904(PKD1);M_chul_05102(pkd2);M_chul_06937(Fgf13);M_chul_07889(Ank3);M_chul_08786(NSG1);M_chul_09290(cse1l);M_chul_09316(Prickle2);M_chul_09317(PRICKLE2);M_chul_09545(IQGAP1);M_chul_10319(ABCC1);M_chul_10658(ARL2);M_chul_10664(Mark2);M…
GO:0090280	positive regulation of calcium ion import	15	-0.503679	-1.29215	0.163855	0.383066	M_chul_02463(CXCR4);M_chul_03742(stc);M_chul_04853(cxcl12);M_chul_06189(Casr);M_chul_07002(adrb2);M_chul_08045(ADRB1);M_chul_10492(SERPINE1);M_chul_11812(crh);M_chul_12477(--);M_chul_13449(LGALS3);M_chul_14883(Calcrl);M_chul_21547(CASK);M_chul_22409(--);M_chul_23204(Crh);M_chul_23462(crh)
GO:0033646	host intracellular part	22	-0.456252	-1.29199	0.110256	0.382898	MSTRG.14250(RHOG);MSTRG.49189(--);MSTRG.49190(--);MSTRG.5497(--);MSTRG.5756(--);MSTRG.941(--);M_chul_00821(AQP1);M_chul_03806(ANXA1);M_chul_05840(RAPGEF6);M_chul_06429(fmr1);M_chul_09741(CNGB1);M_chul_15005(krit1);M_chul_15313(gsg1l);M_chul_15766(--);M_chul_15800(PI4KA);M_chul_15949(--);M_chul_16197(COA6);M_chul_16641(Lman1);M_chul_17841(Zp4);M_chul_20698(RAB29);M_chul_23177(--);M_chul_25051(SCO1)
GO:0060560	developmental growth involved in morphogenesis	250	-0.301806	-1.29101	0.0145631	0.384654	MSTRG.19546(IST1);MSTRG.1970(CDK5);MSTRG.27687(--);MSTRG.29934(MACF1);MSTRG.37145(Lpar3);MSTRG.38592(RIMS2);MSTRG.40006(Lamb2);MSTRG.40009(Lamb1);MSTRG.42041(Robo1);MSTRG.46542(WDR36);MSTRG.47196(CPNE1);M_chul_00042(vangl2);M_chul_00366(Prkn);M_chul_00449(Hcls1);M_chul_00517(ADCY1);M_chul_00526(dhx9);M_chul_00714(KDM1A);M_chul_00903(WNT3A);M_chul_00975(cdh2);M_chul_01021(Tnr);M_chul_01023(Tnn);M_…
GO:0009612	response to mechanical stimulus	234	-0.305176	-1.29077	0.00469484	0.384647	MSTRG.19322(CYBA);MSTRG.24994(fyna);MSTRG.24995(fyna);MSTRG.27230(Ltbp1);MSTRG.34893(--);MSTRG.34894(--);MSTRG.34896(Ptprq);MSTRG.4146(Tlr8);MSTRG.4330(ACTIA);MSTRG.44571(myd88);MSTRG.45429(abhd12);MSTRG.7831(Ptch1);M_chul_00135(CNN2);M_chul_00169(PSAP);M_chul_00176(MRPS12);M_chul_00308(PIEZO2);M_chul_00309(Piezo2);M_chul_00310(PIEZO2);M_chul_00508(ATP1A2);M_chul_00510(ATP1A2);M_chul_00575(ANKRD1…
GO:0072189	ureter development	15	-0.519609	-1.2906	0.11954	0.384526	M_chul_02310(sox9-b);M_chul_02315(sox8);M_chul_09886(foxf1);M_chul_09923(ALDH1A2);M_chul_10016(TSHZ3);M_chul_11846(Tbx18);M_chul_12516(BMP4);M_chul_12838(six1b);M_chul_13719(pax2-a);M_chul_13721(pax2-a);M_chul_13997(RET);M_chul_18120(gata3);M_chul_18486(NFIA);M_chul_18977(Nfia);M_chul_22833(nphp3)
GO:0042987	amyloid precursor protein catabolic process	26	-0.439782	-1.28998	0.118863	0.385424	MSTRG.18307(CHRNA7);MSTRG.2589(Cln3);MSTRG.34134(ADAM10);M_chul_00043(NCSTN);M_chul_00819(ROCK1);M_chul_00844(HCK);M_chul_04938(TRAK1);M_chul_09395(CHRNA7);M_chul_10354(GSAP);M_chul_12421(tmed10);M_chul_13480(Dyrk1a);M_chul_13516(ROCK2);M_chul_13518(ROCK2);M_chul_16266(OLFM1);M_chul_18008(GSK3A);M_chul_18726(Abca1);M_chul_18773(Abca1);M_chul_19096(DHCR24);M_chul_19815(CHRNA7);M_chul_20025(psenen)…
GO:0046943	carboxylic acid transmembrane transporter activity	315	-0.293714	-1.28991	0.00540541	0.385042	MSTRG.12522(TBC1D15);MSTRG.15113(--);MSTRG.15404(--);MSTRG.17470(ABCA1);MSTRG.20336(GIMAP7);MSTRG.21372(GIMAP7);MSTRG.21373(GIMAP7);MSTRG.21374(GIMAP7);MSTRG.24625(Irgc);MSTRG.27653(slc5a8);MSTRG.31992(--);MSTRG.39144(Ceacam1);MSTRG.45449(--);MSTRG.46199(SLC16A9);MSTRG.47086(--);MSTRG.5444(slc25a38a);MSTRG.7115(--);MSTRG.7366(Abcb9);MSTRG.7556(Gimap8);MSTRG.7838(CBWD2);MSTRG.9182(SLC43A1);MSTRG.9…
GO:0060044	negative regulation of cardiac muscle cell proliferation	17	-0.499038	-1.2892	0.147971	0.386151	MSTRG.46550(APC);M_chul_01565(nog);M_chul_05375(MEIS1);M_chul_05688(cxadr);M_chul_08061(rbp4a);M_chul_11584(gja1);M_chul_11868(HDAC2);M_chul_12407(KCNK2);M_chul_13169(PTEN);M_chul_14928(CITED3);M_chul_15101(jarid2b);M_chul_15190(--);M_chul_15191(CITED3);M_chul_15920(tbx5a);M_chul_16336(Mapk11);M_chul_20137(Tgfbr2);M_chul_20555(Tp73)
GO:0005342	organic acid transmembrane transporter activity	315	-0.293714	-1.28908	0.0111111	0.38591	MSTRG.12522(TBC1D15);MSTRG.15113(--);MSTRG.15404(--);MSTRG.17470(ABCA1);MSTRG.20336(GIMAP7);MSTRG.21372(GIMAP7);MSTRG.21373(GIMAP7);MSTRG.21374(GIMAP7);MSTRG.24625(Irgc);MSTRG.27653(slc5a8);MSTRG.31992(--);MSTRG.39144(Ceacam1);MSTRG.45449(--);MSTRG.46199(SLC16A9);MSTRG.47086(--);MSTRG.5444(slc25a38a);MSTRG.7115(--);MSTRG.7366(Abcb9);MSTRG.7556(Gimap8);MSTRG.7838(CBWD2);MSTRG.9182(SLC43A1);MSTRG.9…
GO:0010712	regulation of collagen metabolic process	32	-0.427479	-1.28903	0.106017	0.385494	MSTRG.27230(Ltbp1);M_chul_00579(vim);M_chul_01432(pparg);M_chul_02310(sox9-b);M_chul_03385(f2r);M_chul_03939(ITGA2);M_chul_04078(RAP1A);M_chul_04153(CBX6);M_chul_04663(cygb2);M_chul_05102(pkd2);M_chul_05885(ADORA2B);M_chul_08404(wnt4a);M_chul_08526(PPARG);M_chul_08635(--);M_chul_10275(LARP6);M_chul_10492(SERPINE1);M_chul_11247(ARRB2);M_chul_11602(MYB);M_chul_11637(TGFB3);M_chul_11868(HDAC2);M_chu…
GO:0022839	ion gated channel activity	264	-0.300304	-1.28895	0.00961539	0.385168	MSTRG.13180(Gria3);MSTRG.18307(CHRNA7);MSTRG.40072(DMBT1);M_chul_00017(Kcnq3);M_chul_00130(dlg1l);M_chul_00184(KCNV1);M_chul_00209(Kcnn3);M_chul_00372(KCNJ9);M_chul_00821(AQP1);M_chul_00910(asic1c);M_chul_01161(Kcnmb2);M_chul_01163(KCNMB3);M_chul_01174(CLIC4);M_chul_01263(scn4ab);M_chul_01360(asic4a);M_chul_01404(Scn9a);M_chul_01487(ITGAV);M_chul_01503(--);M_chul_01533(KCNH6);M_chul_01716(asic2);…
GO:0008584	male gonad development	132	-0.319964	-1.28819	0.0191571	0.386351	MSTRG.10030(FLNA);MSTRG.41982(BRIP1);M_chul_00143(lrrc6);M_chul_00437(AHSG);M_chul_00882(gata6-a);M_chul_00990(--);M_chul_02125(LRP2);M_chul_02177(ASMT);M_chul_02310(sox9-b);M_chul_02315(sox8);M_chul_02785(NKX2-1);M_chul_02876(NUDT1);M_chul_02882(BAX);M_chul_03740(Nkx3-1);M_chul_03836(HSD17B4);M_chul_03848(HSD17B3);M_chul_03989(dmrt1);M_chul_03990(dmrt1);M_chul_04353(TLR3);M_chul_05050(FLNA);M_ch…
GO:0042562	hormone binding	85	-0.344241	-1.28809	0.0673077	0.386045	MSTRG.18307(CHRNA7);MSTRG.19238(Nr1h3);M_chul_00445(PTH1R);M_chul_00446(PTH1R);M_chul_00508(ATP1A2);M_chul_00510(ATP1A2);M_chul_00823(crhr2);M_chul_00824(Crhr2);M_chul_00885(EGFR);M_chul_01603(slc40a1);M_chul_01728(calcrl);M_chul_02091(ACVR1);M_chul_02125(LRP2);M_chul_02410(HSD17B1);M_chul_02665(GCAT);M_chul_02851(gper1);M_chul_03282(NR3C2);M_chul_03283(nr3c2);M_chul_03284(nr3c2);M_chul_03900(PRL…
GO:0016791	phosphatase activity	498	-0.281164	-1.2873	0	0.38731	MSTRG.11315(--);MSTRG.1414(ABI1);MSTRG.15506(PTPN12);MSTRG.1616(ptprf);MSTRG.18514(PFKFB2);MSTRG.22357(NT5E);MSTRG.22575(COL12A1);MSTRG.26469(--);MSTRG.26988(Fndc7);MSTRG.30000(Ptprm);MSTRG.33274(TNS);MSTRG.34767(--);MSTRG.34893(--);MSTRG.34894(--);MSTRG.34896(Ptprq);MSTRG.36742(--);MSTRG.37557(PTPRS);MSTRG.39774(--);MSTRG.39984(--);MSTRG.40076(--);MSTRG.42138(PPP2R3B);MSTRG.43270(A2ML1);MSTRG.44…
GO:0008509	anion transmembrane transporter activity	500	-0.282914	-1.28671	0	0.388095	MSTRG.15404(--);MSTRG.17470(ABCA1);MSTRG.19875(SLC6A2);MSTRG.20336(GIMAP7);MSTRG.21372(GIMAP7);MSTRG.21373(GIMAP7);MSTRG.21374(GIMAP7);MSTRG.22836(FLVCR2);MSTRG.24242(SLC24A4);MSTRG.24625(Irgc);MSTRG.27653(slc5a8);MSTRG.31992(--);MSTRG.33424(Tmsb4x);MSTRG.33597(Abcc4);MSTRG.39144(Ceacam1);MSTRG.40992(Slc26a6);MSTRG.41113(Slco4a1);MSTRG.45449(--);MSTRG.46199(SLC16A9);MSTRG.46816(--);MSTRG.47086(--…
GO:0042383	sarcolemma	137	-0.324831	-1.28654	0.0346154	0.387954	MSTRG.27804(DST);MSTRG.47844(--);M_chul_00130(dlg1l);M_chul_00508(ATP1A2);M_chul_00510(ATP1A2);M_chul_00640(COL6A1);M_chul_00821(AQP1);M_chul_00925(DTNA);M_chul_00974(cdh2);M_chul_00978(Aqp4);M_chul_01689(MSN);M_chul_01693(Pde9a);M_chul_01741(COL6A3);M_chul_02100(KCNJ3);M_chul_02101(KCNJ3);M_chul_02200(popdc2);M_chul_02209(Cacna1h);M_chul_03488(Nos1);M_chul_03795(adra1a);M_chul_03853(Pgm5);M_chul…
GO:0035235	ionotropic glutamate receptor signaling pathway	29	-0.430806	-1.28651	0.109375	0.387492	MSTRG.13180(Gria3);MSTRG.24994(fyna);MSTRG.24995(fyna);MSTRG.2589(Cln3);M_chul_02075(Grin2c);M_chul_02639(Cdk5r1);M_chul_03350(grid2);M_chul_05399(GRIA1);M_chul_06083(TIAM1);M_chul_06163(GRIA4);M_chul_07017(Cpeb4);M_chul_07065(GRIA2);M_chul_10415(KALRN);M_chul_12696(fyna);M_chul_12893(Grin3b);M_chul_15354(ATP1A3);M_chul_15574(GRIN3A);M_chul_15575(Grin3a);M_chul_15859(GRIN3A);M_chul_17256(atp1a1);…
GO:0090596	sensory organ morphogenesis	390	-0.287582	-1.28646	0	0.387059	MSTRG.25750(PABPC4);MSTRG.27659(Celsr1);MSTRG.30000(Ptprm);MSTRG.34623(--);MSTRG.34893(--);MSTRG.34894(--);MSTRG.34896(Ptprq);MSTRG.45429(abhd12);MSTRG.7144(--);MSTRG.9131(tenm3);MSTRG.9135(tenm3);MSTRG.9807(ZNF646);M_chul_00042(vangl2);M_chul_00043(NCSTN);M_chul_00146(ift57);M_chul_00163(WNT9A);M_chul_00164(--);M_chul_00348(prkci);M_chul_00447(TMIE);M_chul_00580(RP1);M_chul_00727(rx2);M_chul_007…
GO:0007622	rhythmic behavior	68	-0.361956	-1.286	0.0676471	0.387587	MSTRG.19238(Nr1h3);MSTRG.19447(--);M_chul_03126(ADORA2A);M_chul_03823(PTGER4);M_chul_03824(PTGER4);M_chul_05337(Oga);M_chul_05409(ins);M_chul_06001(ins);M_chul_06059(--);M_chul_06060(CD248);M_chul_06397(d14);M_chul_07092(NPAS2);M_chul_07116(ada);M_chul_07143(FBXW11);M_chul_07250(OGT);M_chul_07529(UTS2R);M_chul_07676(fbxl15);M_chul_07898(etv4);M_chul_07988(egr2b);M_chul_08010(NAGLU);M_chul_08635(-…
GO:0007369	gastrulation	256	-0.300318	-1.2859	0.026455	0.387257	MSTRG.22809(sox7);MSTRG.24994(fyna);MSTRG.24995(fyna);MSTRG.27659(Celsr1);MSTRG.29934(MACF1);MSTRG.3616(slc39a10);MSTRG.3617(slc39a10);MSTRG.40011(LAMB1);MSTRG.46778(--);MSTRG.48440(--);MSTRG.8420(rps6);MSTRG.9878(KIF16B);MSTRG.9879(--);MSTRG.9881(--);M_chul_00042(vangl2);M_chul_00143(lrrc6);M_chul_00230(yes1);M_chul_00348(prkci);M_chul_00640(COL6A1);M_chul_00690(WLS);M_chul_00691(WLS);M_chul_008…
GO:0061339	establishment or maintenance of monopolar cell polarity	28	-0.434271	-1.28541	0.125668	0.387936	M_chul_00348(prkci);M_chul_00712(Dync1h1);M_chul_00975(cdh2);M_chul_01537(foxj1a);M_chul_02028(FSCN1);M_chul_02238(Slc9a3r1);M_chul_02447(SH3BP1);M_chul_02814(Camsap3);M_chul_05369(Wdpcp);M_chul_05715(PTK7);M_chul_07049(FAT4);M_chul_07097(Ophn1);M_chul_07099(Msn);M_chul_08316(TCF15);M_chul_08633(DYNC1H1);M_chul_08843(TCF15);M_chul_09886(foxf1);M_chul_10911(Ptk7);M_chul_13970(GBF1);M_chul_17344(LA…
GO:0099142	intracellularly ATP-gated ion channel activity	50	-0.378217	-1.28483	0.0921053	0.388817	MSTRG.17470(ABCA1);MSTRG.33597(Abcc4);MSTRG.7366(Abcb9);M_chul_00115(Abca4);M_chul_00909(abcb8);M_chul_01314(ABCC1);M_chul_01864(ABCB11);M_chul_02317(ABCA3);M_chul_03582(ABCA2);M_chul_04002(ABCG2);M_chul_04059(ABCC1);M_chul_04138(ABCC1);M_chul_04244(ABCA1);M_chul_04817(Abcc10);M_chul_05342(ABCC2);M_chul_05372(abcG20);M_chul_05760(ABCG4);M_chul_06578(ABCC5);M_chul_07232(Abcb7);M_chul_07420(Abca5);…
GO:0060070	canonical Wnt signaling pathway	258	-0.29971	-1.28469	0.00896861	0.388616	MSTRG.22809(sox7);MSTRG.30114(gpc3);MSTRG.30751(nrf1);MSTRG.31684(RGS3);MSTRG.41180(mad2l2);MSTRG.46550(APC);M_chul_00042(vangl2);M_chul_00163(WNT9A);M_chul_00164(--);M_chul_00183(gbp);M_chul_00351(DAPK3);M_chul_00366(Prkn);M_chul_00656(chd8);M_chul_00690(WLS);M_chul_00691(WLS);M_chul_00742(RANBP3);M_chul_00835(RNF220);M_chul_00885(EGFR);M_chul_00903(WNT3A);M_chul_00920(SNAI2);M_chul_00967(IGFBP1…
GO:1903432	regulation of TORC1 signaling	38	-0.398114	-1.28418	0.10221	0.389204	MSTRG.43512(Lamtor1);MSTRG.7215(CASTOR1);MSTRG.9807(ZNF646);M_chul_00060(RHEB);M_chul_01083(STK11);M_chul_02021(smcr8a);M_chul_02358(CLEC16A);M_chul_02632(pih1d1);M_chul_02837(Nprl3);M_chul_04905(Tsc2);M_chul_06392(LARS1);M_chul_07089(RRAGA);M_chul_07770(WDR59);M_chul_08188(wdr24);M_chul_08931(Dgkq);M_chul_11768(CASTOR2);M_chul_12350(SESN1);M_chul_12669(RRAGD);M_chul_12970(Vps39);M_chul_13032(C9o…
GO:0050931	pigment cell differentiation	40	-0.40218	-1.28404	0.0935829	0.38901	MSTRG.19365(AP1G1);MSTRG.29695(tfap2e);M_chul_00734(AP1M1);M_chul_00975(cdh2);M_chul_00990(--);M_chul_03404(MEF2C);M_chul_04547(MEF2C);M_chul_04729(SOX10);M_chul_05340(HPS6);M_chul_06019(vps18);M_chul_06127(leo1);M_chul_06579(med12);M_chul_07168(csf1r1);M_chul_08609(MITF);M_chul_09318(ADAMTS9);M_chul_09820(BLOC1S6);M_chul_10370(MYO5A);M_chul_12268(Sod2);M_chul_14112(Lrmda);M_chul_16397(nrarpa);M_…
GO:0021871	forebrain regionalization	24	-0.450645	-1.28384	0.134615	0.388964	M_chul_01284(Pgap1);M_chul_02785(NKX2-1);M_chul_02865(axin1);M_chul_03235(fezf2);M_chul_03414(nr2f1a);M_chul_03596(Lhx2);M_chul_07732(six3);M_chul_07995(cyp26a1);M_chul_09144(fezf1);M_chul_09965(TTC21B);M_chul_11560(bmp2);M_chul_12516(BMP4);M_chul_12644(emx1);M_chul_13100(otx2);M_chul_13560(fgf8a);M_chul_13753(EMX2);M_chul_14286(SIX3);M_chul_17458(WNT7B);M_chul_19134(GSX2);M_chul_19269(dmrta2);M_…
GO:0070160	tight junction	99	-0.33875	-1.28351	0.0310345	0.389211	MSTRG.13782(RAP2C);MSTRG.18881(--);MSTRG.46550(APC);M_chul_00130(dlg1l);M_chul_00348(prkci);M_chul_00805(CLDN1);M_chul_01182(--);M_chul_01317(LIN7B);M_chul_01380(fzd5);M_chul_01600(Sympk);M_chul_01685(--);M_chul_02447(SH3BP1);M_chul_04292(UBN2);M_chul_05602(AMOT);M_chul_05605(Cldn14);M_chul_05607(Cldn14);M_chul_05672(--);M_chul_05688(cxadr);M_chul_06929(Dlg3);M_chul_07054(RAPGEF2);M_chul_07554(FR…
GO:0034358	plasma lipoprotein particle	28	-0.429864	-1.28346	0.114796	0.388812	MSTRG.39774(--);MSTRG.41180(mad2l2);M_chul_00516(APOO);M_chul_04395(--);M_chul_04396(APOB);M_chul_05073(vimp);M_chul_09924(Lipc);M_chul_10234(PARP6);M_chul_11149(Art5);M_chul_12043(PLA2G7);M_chul_12916(APOB);M_chul_15977(Pcyox1);M_chul_15978(Pcyox1);M_chul_16234(LDLR);M_chul_18231(Pla2g15);M_chul_18278(Herpud1);M_chul_18537(HDLBP);M_chul_18538(Hdlbp);M_chul_18741(PLTP);M_chul_19252(LPL);M_chul_20…
GO:0086010	membrane depolarization during action potential	41	-0.400391	-1.28306	0.100796	0.389245	M_chul_00508(ATP1A2);M_chul_00510(ATP1A2);M_chul_01263(scn4ab);M_chul_01404(Scn9a);M_chul_02084(Scn9a);M_chul_02209(Cacna1h);M_chul_02277(CACNA1A);M_chul_03676(TPCN1);M_chul_04115(Scn9a);M_chul_06432(Scn9a);M_chul_07288(CACNA1G);M_chul_07290(CACNA1G);M_chul_07353(Cacna1g);M_chul_07532(CACNA1G);M_chul_07878(scn4aa);M_chul_07879(scn4aa);M_chul_07889(Ank3);M_chul_09178(CAV3);M_chul_09237(CACNA1D);M_…
GO:0022841	potassium ion leak channel activity	18	-0.492036	-1.28306	0.15508	0.38874	M_chul_07522(--);M_chul_07523(KCNK1);M_chul_09633(tmem175);M_chul_11429(Kcnk10);M_chul_11468(KCNK13);M_chul_11975(Kcnk3);M_chul_12100(Kcnk15);M_chul_12407(KCNK2);M_chul_12937(KCNK5);M_chul_12938(KCNK17);M_chul_12939(KCNK16);M_chul_12978(KCNK3);M_chul_14032(Kcnk18);M_chul_14349(KCNK1);M_chul_14364(KCNK12);M_chul_14894(kcnk9);M_chul_21379(KCNK6);M_chul_23601(kcnk9)
GO:1903671	negative regulation of sprouting angiogenesis	21	-0.472607	-1.28254	0.133005	0.389473	M_chul_00732(KLF2);M_chul_01961(HDAC5);M_chul_02212(Epn2);M_chul_03257(Sema6a);M_chul_03835(PHETA1);M_chul_09318(ADAMTS9);M_chul_09427(MAP2K5);M_chul_11423(SPRED1);M_chul_11873(THBS1);M_chul_12629(E2f2);M_chul_12806(ITGB1BP1);M_chul_12986(SYNJ2BP);M_chul_13883(--);M_chul_16665(Klf4);M_chul_17126(Creb3l1);M_chul_19299(TBXA2R);M_chul_19662(MEOX2);M_chul_19760(Epn2);M_chul_21202(sars1);M_chul_21367(…
GO:0060491	regulation of cell projection assembly	170	-0.313618	-1.28231	0.0240964	0.389479	MSTRG.11419(STK36);MSTRG.15963(Ift140);MSTRG.15964(Ift140);MSTRG.15966(IFT140);MSTRG.20242(ARAP1);MSTRG.2589(Cln3);MSTRG.2735(Ift88);MSTRG.32967(--);MSTRG.46550(APC);MSTRG.49974(--);M_chul_00348(prkci);M_chul_00580(RP1);M_chul_00593(Dnm3);M_chul_00821(AQP1);M_chul_00860(--);M_chul_01309(Ift88);M_chul_01547(CENPJ);M_chul_01689(MSN);M_chul_01816(ndel1b);M_chul_01848(Dnm2);M_chul_02028(FSCN1);M_chul…
GO:1903792	negative regulation of anion transport	17	-0.496825	-1.28222	0.158291	0.389158	MSTRG.49972(Grk6);M_chul_01861(Stk39);M_chul_03268(il1b);M_chul_05646(GRK6);M_chul_06980(Acsl4);M_chul_07650(Hrh2);M_chul_11585(GOPC);M_chul_11873(THBS1);M_chul_14540(PLA2R1);M_chul_15477(AGTR2);M_chul_18348(ANO9);M_chul_18480(Rgs4);M_chul_21247(Mtor);M_chul_21270(trha);M_chul_24035(Rgs2);M_chul_25016(ABAT);M_chul_25181(Grk6)
GO:0033628	regulation of cell adhesion mediated by integrin	32	-0.415678	-1.28167	0.1125	0.389941	MSTRG.49974(--);M_chul_00844(HCK);M_chul_00920(SNAI2);M_chul_04172(ACER2);M_chul_05300(PLAU);M_chul_06895(Fermt3);M_chul_07116(ada);M_chul_07233(NEXMIF);M_chul_08036(ITGB3);M_chul_08425(NCKAP1L);M_chul_10101(PDE3B);M_chul_10492(SERPINE1);M_chul_11558(FERMT1);M_chul_11641(--);M_chul_12081(EPHA8);M_chul_12806(ITGB1BP1);M_chul_13803(Piezo1);M_chul_13997(RET);M_chul_14162(CYP1B1);M_chul_14545(PTK2);M…
GO:0042056	chemoattractant activity	21	-0.469562	-1.28084	0.118388	0.391349	M_chul_04570(Vegfc);M_chul_04853(cxcl12);M_chul_06905(VEGFA);M_chul_07037(FGF2);M_chul_07644(Mif);M_chul_09442(FGF7);M_chul_09809(Vegfd);M_chul_10332(NTF3);M_chul_12477(--);M_chul_12516(BMP4);M_chul_13239(ALKBH1);M_chul_13449(LGALS3);M_chul_13560(fgf8a);M_chul_14742(yars1);M_chul_14774(gdnf);M_chul_17458(WNT7B);M_chul_20448(COLEC10);M_chul_20830(wnt5a);M_chul_22317(PDE2A);M_chul_24234(app);M_chul…
GO:0097517	contractile actin filament bundle	54	-0.368778	-1.27973	0.081761	0.393339	MSTRG.11314(Ablim1);MSTRG.19322(CYBA);MSTRG.19981(MYH11);MSTRG.27221(Sorbs1);MSTRG.27804(DST);MSTRG.4330(ACTIA);M_chul_00135(CNN2);M_chul_01321(Septin3);M_chul_01500(lcp1);M_chul_02028(FSCN1);M_chul_02031(MYH16);M_chul_02082(ACTN4);M_chul_03568(PXN);M_chul_03767(Pdlim2);M_chul_03853(Pgm5);M_chul_04355(PDLIM3);M_chul_05299(VCL);M_chul_05571(Slc22a4);M_chul_05602(AMOT);M_chul_05712(Ablim1);M_chul_0…
GO:0010771	negative regulation of cell morphogenesis involved in differentiation	86	-0.346612	-1.27951	0.0605096	0.393309	MSTRG.17100(CIT);MSTRG.1970(CDK5);MSTRG.27687(--);M_chul_00047(Nfatc4);M_chul_00593(Dnm3);M_chul_00644(Gorasp1);M_chul_00903(WNT3A);M_chul_01021(Tnr);M_chul_01712(plxna3);M_chul_01808(Sema4d);M_chul_01909(GSK3B);M_chul_02082(ACTN4);M_chul_02182(MAP2);M_chul_02232(Arhgdia);M_chul_02281(AATK);M_chul_02639(Cdk5r1);M_chul_03014(nrp1a);M_chul_03191(efna5b);M_chul_03872(RTN4RL1);M_chul_03987(KANK1);M_c…
GO:0072273	metanephric nephron morphogenesis	24	-0.453698	-1.27909	0.139535	0.393847	M_chul_02310(sox9-b);M_chul_02315(sox8);M_chul_02886(WNT9B);M_chul_04236(--);M_chul_04903(Pkd1);M_chul_04904(PKD1);M_chul_05102(pkd2);M_chul_08404(wnt4a);M_chul_10025(lgr4);M_chul_10130(Kif26b);M_chul_10252(SALL1);M_chul_12516(BMP4);M_chul_13719(pax2-a);M_chul_13721(pax2-a);M_chul_14287(Six2);M_chul_14774(gdnf);M_chul_15706(SMO);M_chul_15719(Pax8);M_chul_16776(Hes5);M_chul_17323(STAT1);M_chul_182…
GO:0007215	glutamate receptor signaling pathway	67	-0.362746	-1.27905	0.0734824	0.393402	MSTRG.13180(Gria3);MSTRG.24994(fyna);MSTRG.24995(fyna);MSTRG.2589(Cln3);MSTRG.8016(DAPK1);M_chul_02075(Grin2c);M_chul_02436(Cacng2);M_chul_02639(Cdk5r1);M_chul_02722(SLC5A11);M_chul_03350(grid2);M_chul_03404(MEF2C);M_chul_03979(rasgrf2);M_chul_03985(DAPK1);M_chul_04547(MEF2C);M_chul_05399(GRIA1);M_chul_05783(Mink1);M_chul_06083(TIAM1);M_chul_06163(GRIA4);M_chul_06429(fmr1);M_chul_07002(adrb2);M_c…
GO:0110020	regulation of actomyosin structure organization	85	-0.34808	-1.27903	0.0582192	0.392946	MSTRG.17100(CIT);MSTRG.20242(ARAP1);MSTRG.6975(--);M_chul_00450(PPFIA1);M_chul_00592(Myoc);M_chul_00819(ROCK1);M_chul_01083(STK11);M_chul_03014(nrp1a);M_chul_03379(Ppm1f);M_chul_03404(MEF2C);M_chul_03481(Nf2);M_chul_03514(Bag4);M_chul_03568(PXN);M_chul_03768(Sorbs3);M_chul_03823(PTGER4);M_chul_03824(PTGER4);M_chul_04481(DLC1);M_chul_04547(MEF2C);M_chul_05571(Slc22a4);M_chul_05602(AMOT);M_chul_059…
GO:0050920	regulation of chemotaxis	138	-0.322284	-1.279	0.0277778	0.392512	MSTRG.2735(Ift88);MSTRG.34134(ADAM10);MSTRG.42041(Robo1);MSTRG.46357(ADAR);MSTRG.49974(--);MSTRG.6975(--);M_chul_00060(RHEB);M_chul_00413(SCP2);M_chul_00677(Artn);M_chul_00844(HCK);M_chul_00903(WNT3A);M_chul_00920(SNAI2);M_chul_01309(Ift88);M_chul_01712(plxna3);M_chul_01885(MOSPD2);M_chul_02242(MAPK3);M_chul_02463(CXCR4);M_chul_02493(efnb2a);M_chul_03014(nrp1a);M_chul_03106(P2rx4);M_chul_03235(fe…
GO:0045665	negative regulation of neuron differentiation	219	-0.304915	-1.27866	0.018018	0.392768	MSTRG.10030(FLNA);MSTRG.14120(--);MSTRG.17100(CIT);MSTRG.17339(Cntn3);MSTRG.1970(CDK5);MSTRG.27687(--);MSTRG.5113(nepro);M_chul_00047(Nfatc4);M_chul_00455(CTSZ);M_chul_00579(vim);M_chul_00593(Dnm3);M_chul_00644(Gorasp1);M_chul_00903(WNT3A);M_chul_01021(Tnr);M_chul_01168(Ddx18);M_chul_01414(carm1);M_chul_01535(gfap);M_chul_01583(OLIG3);M_chul_01647(Epha3);M_chul_01712(plxna3);M_chul_01808(Sema4d);…
GO:0005915	zonula adherens	15	-0.50656	-1.27835	0.14899	0.393008	MSTRG.27221(Sorbs1);M_chul_00348(prkci);M_chul_00775(EXOC3);M_chul_02814(Camsap3);M_chul_04528(CTNND1);M_chul_04529(Ctnnd1);M_chul_05299(VCL);M_chul_06516(CTNNA1);M_chul_09743(Kifc3);M_chul_10097(PLEKHA7);M_chul_12906(FRMD6);M_chul_12991(ACTN1);M_chul_14014(Sorbs1);M_chul_14242(LDB3);M_chul_20281(Nectin2)
GO:0007188	adenylate cyclase-modulating G protein-coupled receptor signaling pathway	139	-0.319932	-1.27794	0.0352941	0.393446	MSTRG.10030(FLNA);M_chul_00142(ADCY8);M_chul_00445(PTH1R);M_chul_00446(PTH1R);M_chul_00457(Gnal);M_chul_00517(ADCY1);M_chul_00585(OPRK1);M_chul_00667(PRMT5);M_chul_00823(crhr2);M_chul_00824(Crhr2);M_chul_00966(ADCY1);M_chul_01728(calcrl);M_chul_02060(ADCY5);M_chul_02238(Slc9a3r1);M_chul_02307(PCYT2);M_chul_02308(NPB);M_chul_02311(SSTR2);M_chul_02665(GCAT);M_chul_02851(gper1);M_chul_02952(HCAR3);M…
GO:0035108	limb morphogenesis	130	-0.321635	-1.27791	0.0530035	0.392985	MSTRG.15963(Ift140);MSTRG.15964(Ift140);MSTRG.15966(IFT140);MSTRG.2735(Ift88);MSTRG.30114(gpc3);MSTRG.7831(Ptch1);M_chul_00151(--);M_chul_00163(WNT9A);M_chul_00164(--);M_chul_00865(impad1);M_chul_00903(WNT3A);M_chul_01309(Ift88);M_chul_01565(nog);M_chul_01924(hoxd9a);M_chul_01926(hoxd12a);M_chul_01927(EVX2);M_chul_01928(lnpka);M_chul_01936(sp9);M_chul_02151(MAP3K20);M_chul_02211(b9d1);M_chul_0231…
GO:0070977	bone maturation	15	-0.507931	-1.27765	0.13577	0.393187	M_chul_02524(phospho1);M_chul_02779(Asxl2);M_chul_03526(RFLNA);M_chul_07049(FAT4);M_chul_08030(phospho1);M_chul_08846(PLXNB1);M_chul_09955(--);M_chul_10335(ANO6);M_chul_10956(ACTN3);M_chul_11560(bmp2);M_chul_13007(fgfr3);M_chul_16660(--);M_chul_16661(Sema4d);M_chul_18088(igf1);M_chul_18284(PTH)
GO:0051017	actin filament bundle assembly	130	-0.323453	-1.27751	0.0371901	0.393021	MSTRG.10030(FLNA);MSTRG.20242(ARAP1);MSTRG.27221(Sorbs1);MSTRG.45840(eef1b);MSTRG.6975(--);M_chul_00366(Prkn);M_chul_00450(PPFIA1);M_chul_00592(Myoc);M_chul_00819(ROCK1);M_chul_01500(lcp1);M_chul_01689(MSN);M_chul_02028(FSCN1);M_chul_02082(ACTN4);M_chul_02262(EPS8L1);M_chul_02447(SH3BP1);M_chul_03014(nrp1a);M_chul_03114(ADD2);M_chul_03262(PDXP);M_chul_03379(Ppm1f);M_chul_03481(Nf2);M_chul_03514(B…
GO:1901678	iron coordination entity transport	84	-0.347633	-1.27739	0.0519031	0.392764	MSTRG.17470(ABCA1);MSTRG.32138(--);MSTRG.33183(--);MSTRG.43905(CUBN);MSTRG.7366(Abcb9);M_chul_00115(Abca4);M_chul_00909(abcb8);M_chul_00910(asic1c);M_chul_01314(ABCC1);M_chul_01589(hpx);M_chul_01864(ABCB11);M_chul_02125(LRP2);M_chul_02191(ABCA12);M_chul_02317(ABCA3);M_chul_03520(MFSD3);M_chul_03582(ABCA2);M_chul_04002(ABCG2);M_chul_04059(ABCC1);M_chul_04244(ABCA1);M_chul_04510(slc47a1);M_chul_047…
GO:0071404	cellular response to low-density lipoprotein particle stimulus	19	-0.478338	-1.2773	0.14433	0.392478	MSTRG.48440(--);M_chul_00884(NPC1);M_chul_01432(pparg);M_chul_01979(srebf2);M_chul_04244(ABCA1);M_chul_06189(Casr);M_chul_08136(Fgf21);M_chul_08526(PPARG);M_chul_10492(SERPINE1);M_chul_13855(Socs5);M_chul_15104(mylipa);M_chul_15842(Cd36);M_chul_16083(SYK);M_chul_16087(HMGCS1);M_chul_17784(Cdh13);M_chul_19252(LPL);M_chul_22911(ITGB1);M_chul_24531(Itgb2);M_chul_24901(--)
GO:0008376	acetylgalactosaminyltransferase activity	30	-0.425004	-1.27623	0.124324	0.394555	MSTRG.25812(Chpf);M_chul_01036(EXTL2);M_chul_02096(Galnt5);M_chul_02102(GALNT13);M_chul_02593(B4galnt2);M_chul_03577(GALNT9);M_chul_03830(Csgalnact1);M_chul_04813(GALNT7);M_chul_05074(CHSY1);M_chul_09966(GALNT3);M_chul_10118(GALNT18);M_chul_12969(Galnt16);M_chul_13248(CHPF);M_chul_13998(CSGALNACT2);M_chul_13999(CSGALNACT2);M_chul_14192(b3galnt2);M_chul_15188(GALNT4);M_chul_15189(Galnt12);M_chul_1…
GO:0030546	signaling receptor activator activity	431	-0.280869	-1.2762	0.00606061	0.394125	MSTRG.14906(--);MSTRG.17504(--);MSTRG.18502(--);MSTRG.1970(CDK5);MSTRG.20650(FGF14);MSTRG.21325(--);MSTRG.22360(--);MSTRG.24334(--);MSTRG.24335(--);MSTRG.24336(--);MSTRG.2590(--);MSTRG.28513(--);MSTRG.28632(--);MSTRG.2916(--);MSTRG.29787(--);MSTRG.31399(--);MSTRG.39521(Cmtm8);MSTRG.39984(--);MSTRG.40899(--);MSTRG.4192(--);MSTRG.44334(--);MSTRG.45852(--);MSTRG.46097(--);MSTRG.47910(Lct);MSTRG.4886…
GO:0042063	gliogenesis	269	-0.29786	-1.276	0.0049505	0.394086	MSTRG.1970(CDK5);MSTRG.27687(--);MSTRG.40006(Lamb2);MSTRG.40009(Lamb1);MSTRG.40011(LAMB1);M_chul_00017(Kcnq3);M_chul_00060(RHEB);M_chul_00158(GJC1);M_chul_00348(prkci);M_chul_00579(vim);M_chul_00586(BAG1);M_chul_00592(Myoc);M_chul_00652(EIF2B5);M_chul_00667(PRMT5);M_chul_00844(HCK);M_chul_00885(EGFR);M_chul_00974(cdh2);M_chul_00975(cdh2);M_chul_00990(--);M_chul_01026(EIF2B3);M_chul_01032(tal1);M_…
GO:0060076	excitatory synapse	22	-0.459099	-1.27576	0.124031	0.39408	M_chul_01120(RAPGEF4);M_chul_02874(ELFN1);M_chul_03459(NTRK2);M_chul_04494(Lrrtm1);M_chul_05399(GRIA1);M_chul_05706(fgfr2);M_chul_06517(LRRTM2);M_chul_06963(SRPX2);M_chul_07065(GRIA2);M_chul_07261(Nlgn3);M_chul_08056(DBN1);M_chul_08225(ITGA3);M_chul_08875(MET);M_chul_09493(DBN1);M_chul_17583(slc17a8);M_chul_18079(SYT1);M_chul_18108(DGKI);M_chul_18525(cyfip1);M_chul_18880(NLGN1);M_chul_19612(Lrrc4…
GO:0055076	transition metal ion homeostasis	140	-0.317092	-1.27563	0.032967	0.393909	MSTRG.3616(slc39a10);MSTRG.3617(slc39a10);MSTRG.37076(--);MSTRG.38106(Cracr2a);MSTRG.39787(--);MSTRG.7040(slc39a1);M_chul_00122(--);M_chul_00188(glrx3);M_chul_00321(SLC39A6);M_chul_00366(Prkn);M_chul_00666(Nedd8);M_chul_01009(tf);M_chul_01589(hpx);M_chul_01603(slc40a1);M_chul_01656(slc39a10);M_chul_02199(COX17);M_chul_02319(HMOX2);M_chul_02340(Gfer);M_chul_02360(nubp1);M_chul_02807(ATP13A1);M_chu…
GO:0004984	olfactory receptor activity	238	-0.300098	-1.27477	0.00476191	0.395424	M_chul_00328(gpr54);M_chul_00442(NMUR1);M_chul_00585(OPRK1);M_chul_00622(EDNRB);M_chul_00960(Opn5);M_chul_00984(HRH3);M_chul_01488(OR6N1);M_chul_01489(OR51L1);M_chul_01490(OR51L1);M_chul_01491(OR51L1);M_chul_01492(OR51L1);M_chul_01493(OR6N1);M_chul_01494(OR6N2);M_chul_01495(OR6N2);M_chul_01496(OR6N2);M_chul_01510(CXCR1);M_chul_01782(taar13c);M_chul_01872(EDNRB);M_chul_02167(HTR1F);M_chul_02495(OR…
GO:0030552	cAMP binding	21	-0.46673	-1.2743	0.137157	0.396016	M_chul_01120(RAPGEF4);M_chul_01918(pde11a);M_chul_02200(popdc2);M_chul_02752(PRKAR1B);M_chul_02831(Pde4b);M_chul_03860(PDE4D);M_chul_07054(RAPGEF2);M_chul_07088(Cnga2);M_chul_08237(PRKAR1A);M_chul_10101(PDE3B);M_chul_10231(Hcn4);M_chul_11249(Pelp1);M_chul_14374(PDE10A);M_chul_16314(Pde1c);M_chul_16639(HCN1);M_chul_19525(HCN4);M_chul_19980(POPDC3);M_chul_19981(bves);M_chul_21323(RAPGEF3);M_chul_22…
GO:0045766	positive regulation of angiogenesis	143	-0.323143	-1.27379	0.0239726	0.396623	MSTRG.18084(ptgis);MSTRG.18307(CHRNA7);MSTRG.48440(--);MSTRG.48872(PIK3C2A);M_chul_00138(ANGPTL4);M_chul_00821(AQP1);M_chul_00882(gata6-a);M_chul_01172(RUNX1);M_chul_01272(ITGA11);M_chul_01632(tmem198b);M_chul_02066(pdcl3);M_chul_02405(Stat3);M_chul_02463(CXCR4);M_chul_02905(Map3k3);M_chul_03014(nrp1a);M_chul_03113(HK2);M_chul_03255(Xbp1);M_chul_03268(il1b);M_chul_03568(PXN);M_chul_03863(Plk2);M_…
GO:0007565	female pregnancy	166	-0.313405	-1.27373	0.0339623	0.396254	MSTRG.17411(--);MSTRG.18084(ptgis);MSTRG.19968(klf1);MSTRG.26511(PRDX3);MSTRG.30954(Tmed2);MSTRG.40011(LAMB1);M_chul_00030(AGRP);M_chul_00579(vim);M_chul_00718(PTAFR);M_chul_00990(--);M_chul_01264(gh);M_chul_01868(TFCP2L1);M_chul_01938(Sp3);M_chul_02093(ACVR1C);M_chul_02152(--);M_chul_02344(ARHGDIG);M_chul_02361(--);M_chul_02613(Epor);M_chul_03268(il1b);M_chul_03304(Lnpep);M_chul_03488(Nos1);M_ch…
GO:0051496	positive regulation of stress fiber assembly	45	-0.387756	-1.27288	0.0972644	0.397677	MSTRG.6975(--);M_chul_00592(Myoc);M_chul_03014(nrp1a);M_chul_03379(Ppm1f);M_chul_03481(Nf2);M_chul_03514(Bag4);M_chul_03568(PXN);M_chul_03768(Sorbs3);M_chul_05571(Slc22a4);M_chul_05602(AMOT);M_chul_05988(PDLIM4);M_chul_05996(SH3PXD2B);M_chul_05997(Sh3pxd2b);M_chul_06712(LIMCH1);M_chul_07114(lpar1-b);M_chul_08255(RAC1);M_chul_08404(wnt4a);M_chul_08416(SDC4);M_chul_08789(PXN);M_chul_09430(SMAD3);M_…
GO:0008483	transaminase activity	41	-0.400101	-1.27078	0.111688	0.402048	MSTRG.48728(ABAT);MSTRG.514(--);MSTRG.7944(PSAT1);M_chul_00895(gpt2l);M_chul_00946(gpt2);M_chul_01015(AGXT);M_chul_01152(SNX16);M_chul_01196(BCAT1);M_chul_03756(Gfpt1);M_chul_03762(GOT1);M_chul_03831(Rnf122);M_chul_03924(PSAT1);M_chul_04042(GOT1);M_chul_04836(GOT1);M_chul_07188(GFPT2);M_chul_07198(PHYKPL);M_chul_07486(OAT);M_chul_08973(GGH);M_chul_08975(GGH);M_chul_09900(GOT2);M_chul_10775(etnppl…
GO:0072215	regulation of metanephros development	16	-0.482724	-1.27067	0.166667	0.401793	M_chul_02886(WNT9B);M_chul_07049(FAT4);M_chul_07202(egr1);M_chul_10252(SALL1);M_chul_12516(BMP4);M_chul_13719(pax2-a);M_chul_13721(pax2-a);M_chul_13997(RET);M_chul_14774(gdnf);M_chul_15477(AGTR2);M_chul_15719(Pax8);M_chul_17323(STAT1);M_chul_18237(wt1);M_chul_20357(ctnnb1);M_chul_22060(yap1);M_chul_22769(myc)
GO:0099565	chemical synaptic transmission, postsynaptic	103	-0.335055	-1.26971	0.0485437	0.403556	MSTRG.13180(Gria3);MSTRG.18307(CHRNA7);MSTRG.1970(CDK5);MSTRG.27721(SLC29A1);MSTRG.38592(RIMS2);MSTRG.42462(STX1B);M_chul_00366(Prkn);M_chul_01883(GLRA2);M_chul_01909(GSK3B);M_chul_02075(Grin2c);M_chul_02401(--);M_chul_02672(FBXW9);M_chul_03073(CUX2);M_chul_03106(P2rx4);M_chul_03126(ADORA2A);M_chul_03251(P2RX3);M_chul_03350(grid2);M_chul_03404(MEF2C);M_chul_03634(P2RX7);M_chul_03686(P2RX2);M_chul…
GO:0030104	water homeostasis	41	-0.385706	-1.26945	0.110145	0.403686	MSTRG.18502(--);M_chul_00142(ADCY8);M_chul_00517(ADCY1);M_chul_00805(CLDN1);M_chul_00821(AQP1);M_chul_00966(ADCY1);M_chul_00978(Aqp4);M_chul_02060(ADCY5);M_chul_02191(ABCA12);M_chul_02752(PRKAR1B);M_chul_03411(Aqp3);M_chul_03695(TRPV4);M_chul_03729(CELA2A);M_chul_03816(AVP);M_chul_03911(GAK);M_chul_05714(srf);M_chul_06328(KDF1);M_chul_07663(Grhl3);M_chul_07719(LHCGR);M_chul_08237(PRKAR1A);M_chul_…
GO:0031589	cell-substrate adhesion	301	-0.29104	-1.26941	0	0.403244	MSTRG.10030(FLNA);MSTRG.10495(Adam8);MSTRG.14120(--);MSTRG.1970(CDK5);MSTRG.20909(--);MSTRG.21736(--);MSTRG.24919(SMOC1);MSTRG.27221(Sorbs1);MSTRG.29934(MACF1);MSTRG.40011(LAMB1);MSTRG.48440(--);MSTRG.49974(--);MSTRG.6975(--);MSTRG.9909(--);M_chul_00009(TESK2);M_chul_00351(DAPK3);M_chul_00449(Hcls1);M_chul_00450(PPFIA1);M_chul_00478(Tesk2);M_chul_00525(lamc1);M_chul_00543(EPDR1);M_chul_00592(Myoc…
GO:0050921	positive regulation of chemotaxis	88	-0.338279	-1.26928	0.0681818	0.403055	MSTRG.2735(Ift88);MSTRG.34134(ADAM10);MSTRG.46357(ADAR);MSTRG.49974(--);MSTRG.6975(--);M_chul_00060(RHEB);M_chul_00677(Artn);M_chul_00920(SNAI2);M_chul_01309(Ift88);M_chul_01885(MOSPD2);M_chul_02242(MAPK3);M_chul_03014(nrp1a);M_chul_03106(P2rx4);M_chul_03268(il1b);M_chul_03379(Ppm1f);M_chul_03529(fgfr1a);M_chul_03695(TRPV4);M_chul_03711(CMKLR1);M_chul_03939(ITGA2);M_chul_04133(RAC2);M_chul_04225(…
GO:0006730	one-carbon metabolic process	29	-0.422065	-1.26866	0.133995	0.404028	MSTRG.13847(Ctbp1);M_chul_02024(SHMT1);M_chul_02942(MTHFD2);M_chul_03364(Dhfr);M_chul_03904(GLDC);M_chul_03931(Mthfd2l);M_chul_07200(CTBP1);M_chul_08849(aldh1l1);M_chul_09023(golD);M_chul_09277(AHCYL1);M_chul_09668(ANXA2);M_chul_09887(mthfsd);M_chul_12364(MTHFD1L);M_chul_12673(ahcy-b);M_chul_13222(Gnmt);M_chul_13591(CTBP2);M_chul_15025(SHMT2);M_chul_16051(FPGS);M_chul_16369(AHCYL1);M_chul_16405(S…
GO:0051043	regulation of membrane protein ectodomain proteolysis	18	-0.471856	-1.2685	0.144254	0.403868	MSTRG.10495(Adam8);M_chul_00819(ROCK1);M_chul_03268(il1b);M_chul_04341(SH3D19);M_chul_04626(Pacsin3);M_chul_07473(TIMP2);M_chul_08528(TIMP4);M_chul_09302(LRIG2);M_chul_12405(SNX9);M_chul_15510(ADAM9);M_chul_16465(timp3);M_chul_16837(ifng);M_chul_18074(Snx33);M_chul_20096(PTPN3);M_chul_23431(RGMA);M_chul_23924(--);M_chul_24234(app);M_chul_24235(app)
GO:0072210	metanephric nephron development	40	-0.393767	-1.26824	0.126374	0.403989	MSTRG.40006(Lamb2);MSTRG.40009(Lamb1);M_chul_00821(AQP1);M_chul_02310(sox9-b);M_chul_02315(sox8);M_chul_02886(WNT9B);M_chul_04236(--);M_chul_04903(Pkd1);M_chul_04904(PKD1);M_chul_05102(pkd2);M_chul_07037(FGF2);M_chul_07202(egr1);M_chul_08404(wnt4a);M_chul_09305(Suds3);M_chul_10025(lgr4);M_chul_10130(Kif26b);M_chul_10252(SALL1);M_chul_11569(TFAP2B);M_chul_11608(tcf21);M_chul_12516(BMP4);M_chul_137…
GO:0048149	behavioral response to ethanol	19	-0.465493	-1.26804	0.138272	0.403914	MSTRG.18307(CHRNA7);M_chul_00517(ADCY1);M_chul_02024(SHMT1);M_chul_03399(RASA1);M_chul_07843(usp46);M_chul_09395(CHRNA7);M_chul_11868(HDAC2);M_chul_13126(UNC79);M_chul_13127(UNC79);M_chul_14010(Sirt1);M_chul_14256(OPRM1);M_chul_16023(ppp1r3b);M_chul_16132(CRHBP);M_chul_16404(DBH);M_chul_16802(EPS8);M_chul_16983(Drd4);M_chul_19262(GCLM);M_chul_19815(CHRNA7);M_chul_23800(CHRNA7)
GO:0043656	host intracellular region	22	-0.456252	-1.2675	0.16545	0.404737	MSTRG.14250(RHOG);MSTRG.49189(--);MSTRG.49190(--);MSTRG.5497(--);MSTRG.5756(--);MSTRG.941(--);M_chul_00821(AQP1);M_chul_03806(ANXA1);M_chul_05840(RAPGEF6);M_chul_06429(fmr1);M_chul_09741(CNGB1);M_chul_15005(krit1);M_chul_15313(gsg1l);M_chul_15766(--);M_chul_15800(PI4KA);M_chul_15949(--);M_chul_16197(COA6);M_chul_16641(Lman1);M_chul_17841(Zp4);M_chul_20698(RAB29);M_chul_23177(--);M_chul_25051(SCO1)
GO:0014855	striated muscle cell proliferation	67	-0.356548	-1.26728	0.0577508	0.404796	MSTRG.46550(APC);M_chul_00882(gata6-a);M_chul_01227(gdf-8);M_chul_01565(nog);M_chul_02405(Stat3);M_chul_03404(MEF2C);M_chul_03529(fgfr1a);M_chul_03906(Jak2);M_chul_04547(MEF2C);M_chul_04929(TK1);M_chul_05122(smad1);M_chul_05375(MEIS1);M_chul_05688(cxadr);M_chul_05706(fgfr2);M_chul_06262(Paxbp1);M_chul_07015(NKX-2.5);M_chul_07037(FGF2);M_chul_08061(rbp4a);M_chul_08237(PRKAR1A);M_chul_08404(wnt4a);…
GO:0060644	mammary gland epithelial cell differentiation	20	-0.457656	-1.26723	0.145363	0.40441	MSTRG.7831(Ptch1);M_chul_03305(znf703);M_chul_03850(PTCH1);M_chul_03900(PRLR);M_chul_07037(FGF2);M_chul_09285(IRF6);M_chul_09886(foxf1);M_chul_11576(LATS1);M_chul_12513(LBH);M_chul_12802(ID2);M_chul_12833(hif1a);M_chul_13903(Mgmt);M_chul_14708(hoxa5);M_chul_15706(SMO);M_chul_16647(prlr);M_chul_17404(Erbb4);M_chul_17897(foxb1);M_chul_17898(FOXB1);M_chul_17899(foxb1);M_chul_20951(--)
GO:0015872	dopamine transport	34	-0.401864	-1.26552	0.140884	0.408219	MSTRG.27687(--);M_chul_00366(Prkn);M_chul_00585(OPRK1);M_chul_01219(Htr2a);M_chul_01506(HTR2A);M_chul_01800(Syt4);M_chul_04091(NAT8L);M_chul_04853(cxcl12);M_chul_06397(d14);M_chul_07521(ENTPD1);M_chul_07736(--);M_chul_08514(park7);M_chul_09085(KCNA2);M_chul_11081(NPY2R);M_chul_11266(nat8l);M_chul_12227(cnr1a);M_chul_14030(SLC18A2);M_chul_14246(Rtn4);M_chul_14774(gdnf);M_chul_15139(mapk15);M_chul_…
GO:0042219	cellular modified amino acid catabolic process	21	-0.450055	-1.26521	0.133838	0.408496	MSTRG.45429(abhd12);M_chul_03264(bhmt);M_chul_03549(GGT1);M_chul_04826(zgc:77082);M_chul_06017(chac1);M_chul_06031(PCYOX1L);M_chul_07526(chac2);M_chul_08849(aldh1l1);M_chul_09107(aldh4a1);M_chul_09900(GOT2);M_chul_11943(dio3);M_chul_12673(ahcy-b);M_chul_13289(chac1);M_chul_13369(dio3);M_chul_15977(Pcyox1);M_chul_15978(Pcyox1);M_chul_16122(bhmt);M_chul_16405(SARDH);M_chul_17409(ACADL);M_chul_20815…
GO:0052200	response to host defenses	25	-0.428986	-1.26498	0.136951	0.408554	MSTRG.20650(FGF14);MSTRG.24852(--);MSTRG.41141(--);MSTRG.49992(--);M_chul_00341(APOD);M_chul_01284(Pgap1);M_chul_08061(rbp4a);M_chul_08705(Tusc2);M_chul_09430(SMAD3);M_chul_09783(GUCY1A1);M_chul_10604(TLR2-1);M_chul_14610(bzw2);M_chul_16401(Slc27a4);M_chul_16426(RBP4);M_chul_17984(TRIM16);M_chul_20698(RAB29);M_chul_20938(Mfn2);M_chul_21523(DNAJB11);M_chul_22583(scrib);M_chul_22752(scrib);M_chul_2…
GO:0031644	regulation of nervous system process	107	-0.330341	-1.26368	0.0608365	0.41117	MSTRG.18307(CHRNA7);MSTRG.27687(--);MSTRG.38592(RIMS2);MSTRG.42462(STX1B);M_chul_00366(Prkn);M_chul_00517(ADCY1);M_chul_00585(OPRK1);M_chul_00718(PTAFR);M_chul_01021(Tnr);M_chul_01038(FGF12);M_chul_01120(RAPGEF4);M_chul_01569(Tmem100);M_chul_01909(GSK3B);M_chul_02401(--);M_chul_02436(Cacng2);M_chul_02672(FBXW9);M_chul_03073(CUX2);M_chul_03251(P2RX3);M_chul_03385(f2r);M_chul_03488(Nos1);M_chul_035…
GO:0036376	sodium ion export across plasma membrane	18	-0.476058	-1.26339	0.141791	0.411343	M_chul_00508(ATP1A2);M_chul_00510(ATP1A2);M_chul_00799(atp1b3);M_chul_03032(Gypc);M_chul_03706(--);M_chul_07216(GABRB2);M_chul_07826(SLC9A1);M_chul_08128(SYT1);M_chul_14312(SLC8A1);M_chul_14614(SLC9A1);M_chul_15354(ATP1A3);M_chul_17256(atp1a1);M_chul_20250(KCNE1);M_chul_20319(SLC9A1);M_chul_21246(AGRN);M_chul_21898(FOXL2);M_chul_23306(ALOX12B);M_chul_23813(Atp10a)
GO:0001725	stress fiber	54	-0.368778	-1.26336	0.091954	0.410889	MSTRG.11314(Ablim1);MSTRG.19322(CYBA);MSTRG.19981(MYH11);MSTRG.27221(Sorbs1);MSTRG.27804(DST);MSTRG.4330(ACTIA);M_chul_00135(CNN2);M_chul_01321(Septin3);M_chul_01500(lcp1);M_chul_02028(FSCN1);M_chul_02031(MYH16);M_chul_02082(ACTN4);M_chul_03568(PXN);M_chul_03767(Pdlim2);M_chul_03853(Pgm5);M_chul_04355(PDLIM3);M_chul_05299(VCL);M_chul_05571(Slc22a4);M_chul_05602(AMOT);M_chul_05712(Ablim1);M_chul_0…
GO:0007631	feeding behavior	140	-0.31502	-1.26326	0.0197628	0.410653	MSTRG.18703(--);MSTRG.19447(--);MSTRG.24994(fyna);MSTRG.24995(fyna);MSTRG.2735(Ift88);MSTRG.3313(--);MSTRG.35234(CPT1A);M_chul_00030(AGRP);M_chul_00258(Gdf15);M_chul_00517(ADCY1);M_chul_00585(OPRK1);M_chul_00823(crhr2);M_chul_00824(Crhr2);M_chul_01000(gigyf2);M_chul_01176(AOC2);M_chul_01234(GPR39);M_chul_01246(Aoc3);M_chul_01264(gh);M_chul_01309(Ift88);M_chul_02134(ubr3);M_chul_02401(--);M_chul_0…
GO:0030321	transepithelial chloride transport	54	-0.370989	-1.26326	0.110497	0.410143	MSTRG.17470(ABCA1);MSTRG.33597(Abcc4);MSTRG.7366(Abcb9);M_chul_00115(Abca4);M_chul_00909(abcb8);M_chul_01314(ABCC1);M_chul_01864(ABCB11);M_chul_02317(ABCA3);M_chul_03582(ABCA2);M_chul_04002(ABCG2);M_chul_04059(ABCC1);M_chul_04138(ABCC1);M_chul_04244(ABCA1);M_chul_04817(Abcc10);M_chul_05342(ABCC2);M_chul_05372(abcG20);M_chul_05760(ABCG4);M_chul_06578(ABCC5);M_chul_07232(Abcb7);M_chul_07420(Abca5);…
GO:0010799	regulation of peptidyl-threonine phosphorylation	36	-0.393231	-1.26299	0.11828	0.410221	M_chul_01264(gh);M_chul_01909(GSK3B);M_chul_02865(axin1);M_chul_02908(STRADA);M_chul_03001(mapk1);M_chul_04111(plk1);M_chul_04225(Rptor);M_chul_04539(GRK3);M_chul_05063(CEMIP);M_chul_05277(RPTOR);M_chul_06240(TRPC6);M_chul_06731(EGF);M_chul_07250(OGT);M_chul_07680(ddit4);M_chul_08875(MET);M_chul_08931(Dgkq);M_chul_10997(Trpc5);M_chul_11423(SPRED1);M_chul_11535(Eif4g1);M_chul_11849(Phip);M_chul_13…
GO:0071827	plasma lipoprotein particle organization	30	-0.417354	-1.26282	0.134518	0.410111	MSTRG.37522(SOAT1);MSTRG.39774(--);M_chul_04173(MTTP);M_chul_04244(ABCA1);M_chul_04395(--);M_chul_04396(APOB);M_chul_05274(P4hb);M_chul_07420(Abca5);M_chul_09924(Lipc);M_chul_12043(PLA2G7);M_chul_12916(APOB);M_chul_13619(Agt);M_chul_15776(SCARB1);M_chul_15860(ABCA5);M_chul_16008(FECH);M_chul_18231(Pla2g15);M_chul_18278(Herpud1);M_chul_18726(Abca1);M_chul_18741(PLTP);M_chul_18773(Abca1);M_chul_190…
GO:0042745	circadian sleep/wake cycle	36	-0.407479	-1.26245	0.139108	0.410441	MSTRG.19238(Nr1h3);MSTRG.19447(--);M_chul_03126(ADORA2A);M_chul_03823(PTGER4);M_chul_03824(PTGER4);M_chul_06059(--);M_chul_06060(CD248);M_chul_06397(d14);M_chul_07092(NPAS2);M_chul_07116(ada);M_chul_07529(UTS2R);M_chul_07898(etv4);M_chul_08635(--);M_chul_08695(PER3);M_chul_09085(KCNA2);M_chul_09545(IQGAP1);M_chul_11081(NPY2R);M_chul_11812(crh);M_chul_12673(ahcy-b);M_chul_13579(HTR7);M_chul_14241(…
GO:0055023	positive regulation of cardiac muscle tissue growth	42	-0.385284	-1.26239	0.099723	0.410075	M_chul_00564(PARP2);M_chul_00882(gata6-a);M_chul_02821(trip10);M_chul_03404(MEF2C);M_chul_03529(fgfr1a);M_chul_04547(MEF2C);M_chul_05706(fgfr2);M_chul_07037(FGF2);M_chul_07225(nr3c1);M_chul_08045(ADRB1);M_chul_09781(SLC25A4);M_chul_10725(rbpj);M_chul_12205(hey2);M_chul_12410(gata4);M_chul_12465(--);M_chul_12479(AKAP6);M_chul_13466(NCAM1);M_chul_14010(Sirt1);M_chul_14243(Bmpr1a);M_chul_14796(CCN4)…
GO:0031528	microvillus membrane	20	-0.461792	-1.26156	0.15736	0.411573	MSTRG.2589(Cln3);M_chul_01487(ITGAV);M_chul_02238(Slc9a3r1);M_chul_04173(MTTP);M_chul_06704(prom1a);M_chul_06829(SLC26A2);M_chul_07023(CDHR2);M_chul_07099(Msn);M_chul_08036(ITGB3);M_chul_08129(PTPRB);M_chul_10036(DPEP1);M_chul_11122(--);M_chul_11124(S100A1);M_chul_11125(S100A11);M_chul_11126(S100P);M_chul_15776(SCARB1);M_chul_16884(PODXL);M_chul_16948(arl13b);M_chul_20357(ctnnb1);M_chul_21657(PDZ…
GO:0016558	protein import into peroxisome matrix	17	-0.4868	-1.26136	0.178899	0.411519	M_chul_01960(PEX12);M_chul_02203(Wars2);M_chul_04383(--);M_chul_09559(pex16);M_chul_13661(PEX13);M_chul_15184(PEX1);M_chul_15568(G4);M_chul_18188(lonp2);M_chul_18717(Pex10);M_chul_19029(PEX5L);M_chul_19576(PEX26);M_chul_20306(PEX5);M_chul_20613(Pex10);M_chul_22499(Pex2);M_chul_23018(Pex14);M_chul_25388(Pex10);M_chul_25397(Pex10)
GO:0051393	alpha-actinin binding	37	-0.402006	-1.26134	0.115281	0.411054	M_chul_01432(pparg);M_chul_03126(ADORA2A);M_chul_03724(smn1);M_chul_03767(Pdlim2);M_chul_04355(PDLIM3);M_chul_05102(pkd2);M_chul_05299(VCL);M_chul_05571(Slc22a4);M_chul_05988(PDLIM4);M_chul_06466(MYOT);M_chul_07493(Ldb3);M_chul_07494(Ldb3);M_chul_08040(NRAP);M_chul_08526(PPARG);M_chul_08828(PTPRT);M_chul_09117(Dag1);M_chul_09237(CACNA1D);M_chul_10024(MYBPC3);M_chul_11403(--);M_chul_12991(ACTN1);M…
GO:0005109	frizzled binding	34	-0.402537	-1.26053	0.138381	0.412577	M_chul_00163(WNT9A);M_chul_00164(--);M_chul_00592(Myoc);M_chul_00903(WNT3A);M_chul_01128(dvl3);M_chul_02423(fzd7-a);M_chul_02886(WNT9B);M_chul_03185(znrf3);M_chul_06994(wnt8a);M_chul_07836(wnt5b);M_chul_07903(WNT3);M_chul_08404(wnt4a);M_chul_10855(dvl2);M_chul_11585(GOPC);M_chul_13257(FZD7);M_chul_13725(wnt8b);M_chul_15523(SFRP1);M_chul_16080(Ror2);M_chul_16806(LRP6);M_chul_17458(WNT7B);M_chul_18…
GO:0031985	Golgi cisterna	90	-0.337909	-1.26049	0.0666667	0.41214	MSTRG.17100(CIT);MSTRG.20242(ARAP1);MSTRG.25812(Chpf);MSTRG.30954(Tmed2);M_chul_00203(ST3GAL3);M_chul_00330(B4galt2);M_chul_00619(Gorasp2);M_chul_00750(TMEM59);M_chul_00752(Yipf1);M_chul_01394(NUCB1);M_chul_01415(Yipf2);M_chul_01873(COG3);M_chul_02138(GORASP2);M_chul_02441(Rundc1);M_chul_03613(Golga1);M_chul_03830(Csgalnact1);M_chul_03884(Inpp5e);M_chul_04692(STX8);M_chul_05074(CHSY1);M_chul_0519…
GO:0043277	apoptotic cell clearance	41	-0.395189	-1.2604	0.107955	0.41185	MSTRG.19238(Nr1h3);M_chul_00366(Prkn);M_chul_01244(Gulp1);M_chul_01487(ITGAV);M_chul_02581(PDIA6);M_chul_03328(RAB14);M_chul_04667(MAP2K7);M_chul_05519(Adgrb1);M_chul_06019(vps18);M_chul_08035(becn1);M_chul_08036(ITGB3);M_chul_08255(RAC1);M_chul_08262(ccz1);M_chul_10609(megf10);M_chul_11259(PIK3C3);M_chul_11384(fermt2);M_chul_11873(THBS1);M_chul_14350(MAP3K4);M_chul_14369(MERTK);M_chul_14453(xkr8…
GO:1904398	positive regulation of neuromuscular junction development	15	-0.506096	-1.26034	0.167901	0.411499	M_chul_00060(RHEB);M_chul_00271(--);M_chul_01152(SNX16);M_chul_03506(RICTOR);M_chul_09266(CAPZB);M_chul_09799(mesd);M_chul_14122(PCSK2);M_chul_14204(spast);M_chul_16069(MAPKAP1);M_chul_16170(PTN);M_chul_16446(Exoc4);M_chul_16527(MUSK);M_chul_21246(AGRN);M_chul_21247(Mtor);M_chul_23744(cpe)
GO:0005260	intracellularly ATP-gated chloride channel activity	50	-0.378217	-1.26032	0.114943	0.411037	MSTRG.17470(ABCA1);MSTRG.33597(Abcc4);MSTRG.7366(Abcb9);M_chul_00115(Abca4);M_chul_00909(abcb8);M_chul_01314(ABCC1);M_chul_01864(ABCB11);M_chul_02317(ABCA3);M_chul_03582(ABCA2);M_chul_04002(ABCG2);M_chul_04059(ABCC1);M_chul_04138(ABCC1);M_chul_04244(ABCA1);M_chul_04817(Abcc10);M_chul_05342(ABCC2);M_chul_05372(abcG20);M_chul_05760(ABCG4);M_chul_06578(ABCC5);M_chul_07232(Abcb7);M_chul_07420(Abca5);…
GO:0016055	Wnt signaling pathway	441	-0.276751	-1.26028	0	0.410632	MSTRG.22809(sox7);MSTRG.27659(Celsr1);MSTRG.29725(--);MSTRG.29934(MACF1);MSTRG.30114(gpc3);MSTRG.30751(nrf1);MSTRG.31684(RGS3);MSTRG.33411(--);MSTRG.35531(CBFB);MSTRG.41180(mad2l2);MSTRG.46211(Lect2);MSTRG.46550(APC);MSTRG.49972(Grk6);M_chul_00042(vangl2);M_chul_00047(Nfatc4);M_chul_00163(WNT9A);M_chul_00164(--);M_chul_00183(gbp);M_chul_00351(DAPK3);M_chul_00366(Prkn);M_chul_00592(Myoc);M_chul_00…
GO:0015012	heparan sulfate proteoglycan biosynthetic process	28	-0.427354	-1.2596	0.141388	0.411738	M_chul_00788(HS2ST1);M_chul_01036(EXTL2);M_chul_01330(ext1b);M_chul_02237(XYLT2);M_chul_06909(hs6st2);M_chul_07173(ndst1);M_chul_07799(HS3ST3A1);M_chul_07801(HS3ST3B1);M_chul_07963(TCF7L2);M_chul_08924(B4galt7);M_chul_09690(glceb);M_chul_09924(Lipc);M_chul_10092(EXT2);M_chul_10322(XYLT1);M_chul_10659(B3gat3);M_chul_11588(DSE);M_chul_11869(Hs3st5);M_chul_12237(SLC35B2);M_chul_12257(EXTL3);M_chul_1…
GO:0003158	endothelium development	108	-0.325318	-1.2593	0.0539683	0.411975	MSTRG.13782(RAP2C);MSTRG.18881(--);MSTRG.20572(PLOD3);MSTRG.20573(--);MSTRG.2735(Ift88);MSTRG.44571(myd88);MSTRG.45391(CUL9);MSTRG.45863(XDH);M_chul_00316(PROC);M_chul_00317(PROC);M_chul_00625(CNMD);M_chul_00805(CLDN1);M_chul_00819(ROCK1);M_chul_01032(tal1);M_chul_01309(Ift88);M_chul_01569(Tmem100);M_chul_01603(slc40a1);M_chul_01689(MSN);M_chul_02091(ACVR1);M_chul_02180(heg);M_chul_02228(N4BP2);M…
GO:0071295	cellular response to vitamin	31	-0.416713	-1.25821	0.136709	0.414129	MSTRG.27230(Ltbp1);MSTRG.41982(BRIP1);M_chul_00920(SNAI2);M_chul_01432(pparg);M_chul_02422(fzd2);M_chul_06189(Casr);M_chul_06421(Dcps);M_chul_07969(MED1);M_chul_07995(cyp26a1);M_chul_08526(PPARG);M_chul_08929(LTC4S);M_chul_09037(vdrb);M_chul_09099(CYP24A1);M_chul_11818(SNW1);M_chul_14010(Sirt1);M_chul_14511(GAS6);M_chul_15523(SFRP1);M_chul_16055(ndor1);M_chul_16170(PTN);M_chul_16452(ATP2B1);M_chu…
GO:0005253	anion channel activity	125	-0.317836	-1.25688	0.0451389	0.416875	MSTRG.17470(ABCA1);MSTRG.33597(Abcc4);MSTRG.7366(Abcb9);M_chul_00115(Abca4);M_chul_00557(BEST4);M_chul_00909(abcb8);M_chul_01007(CLCN2);M_chul_01174(CLIC4);M_chul_01314(ABCC1);M_chul_01864(ABCB11);M_chul_01883(GLRA2);M_chul_02279(ttyh2l);M_chul_02317(ABCA3);M_chul_02345(Clcn7);M_chul_02851(gper1);M_chul_03582(ABCA2);M_chul_03875(LRRC8A);M_chul_04002(ABCG2);M_chul_04059(ABCC1);M_chul_04138(ABCC1);…
GO:0005516	calmodulin binding	176	-0.305109	-1.25684	0.025641	0.41646	MSTRG.19981(MYH11);MSTRG.36306(Mknk1);MSTRG.39857(--);MSTRG.8016(DAPK1);M_chul_00017(Kcnq3);M_chul_00135(CNN2);M_chul_00142(ADCY8);M_chul_00209(Kcnn3);M_chul_00309(Piezo2);M_chul_00517(ADCY1);M_chul_00774(camsap1b);M_chul_00885(EGFR);M_chul_00966(ADCY1);M_chul_01065(Camsap2);M_chul_01083(STK11);M_chul_01126(PCYT1A);M_chul_01404(Scn9a);M_chul_01761(DDX5);M_chul_01773(PDE1C);M_chul_02031(MYH16);M_c…
GO:1905330	regulation of morphogenesis of an epithelium	122	-0.323566	-1.25586	0.0524345	0.418321	MSTRG.27659(Celsr1);MSTRG.30114(gpc3);M_chul_00042(vangl2);M_chul_00348(prkci);M_chul_00920(SNAI2);M_chul_01127(ap2m1a);M_chul_01128(dvl3);M_chul_01312(AP2A1);M_chul_01380(fzd5);M_chul_01565(nog);M_chul_01595(dvr1);M_chul_02030(Smurf1);M_chul_02310(sox9-b);M_chul_02315(sox8);M_chul_02422(fzd2);M_chul_02423(fzd7-a);M_chul_02886(WNT9B);M_chul_03185(znrf3);M_chul_03529(fgfr1a);M_chul_03940(ADAMTS12)…
GO:0001953	negative regulation of cell-matrix adhesion	35	-0.396588	-1.25562	0.131926	0.418406	M_chul_00592(Myoc);M_chul_03399(RASA1);M_chul_03481(Nf2);M_chul_04172(ACER2);M_chul_04481(DLC1);M_chul_06203(PHLDB2);M_chul_07233(NEXMIF);M_chul_10240(MMP2);M_chul_10492(SERPINE1);M_chul_11873(THBS1);M_chul_12806(ITGB1BP1);M_chul_13169(PTEN);M_chul_14712(hoxa7);M_chul_15171(clasp2);M_chul_15632(coro1ca);M_chul_15643(coro1ca);M_chul_15644(Coro1c);M_chul_15645(--);M_chul_15672(DMTN);M_chul_17188(AR…
GO:0022600	digestive system process	78	-0.34403	-1.25548	0.06	0.418235	MSTRG.11256(mogat2-a);MSTRG.18881(--);MSTRG.19238(Nr1h3);MSTRG.35710(Muc2);MSTRG.35712(MUC2);M_chul_00044(Copa);M_chul_00585(OPRK1);M_chul_00821(AQP1);M_chul_00823(crhr2);M_chul_00824(Crhr2);M_chul_00916(Rb1cc1);M_chul_00934(ZNF830);M_chul_01234(GPR39);M_chul_01697(neurod1);M_chul_01861(Stk39);M_chul_02310(sox9-b);M_chul_02949(HIP1R);M_chul_03017(VAMP8);M_chul_03507(Npc1l1);M_chul_03820(fabp1);M_…
GO:0008203	cholesterol metabolic process	121	-0.320344	-1.25519	0.056338	0.418438	MSTRG.32505(nvd);MSTRG.37522(SOAT1);MSTRG.39774(--);MSTRG.43905(CUBN);MSTRG.45844(PMVK);MSTRG.7282(chmp7);M_chul_00254(CYP7A1);M_chul_00413(SCP2);M_chul_00884(NPC1);M_chul_00948(Cela3b);M_chul_01264(gh);M_chul_01568(Pctp);M_chul_01979(srebf2);M_chul_02537(stard3);M_chul_02550(Acly);M_chul_02570(Arv1);M_chul_02703(SREBF1);M_chul_03240(erlin2);M_chul_03507(Npc1l1);M_chul_03561(hnf1a);M_chul_03688(A…
GO:0048168	regulation of neuronal synaptic plasticity	40	-0.393343	-1.25515	0.126027	0.418033	M_chul_00060(RHEB);M_chul_01025(Plk3);M_chul_01800(Syt4);M_chul_01909(GSK3B);M_chul_02847(shisa9b);M_chul_03003(Mctp1);M_chul_03061(nsmf);M_chul_03227(Syn2);M_chul_04614(Jph3);M_chul_05226(NEURL1);M_chul_06397(d14);M_chul_07202(egr1);M_chul_07988(egr2b);M_chul_08056(DBN1);M_chul_08141(acp4);M_chul_08255(RAC1);M_chul_09493(DBN1);M_chul_09499(cpeb1);M_chul_10028(bdnf);M_chul_10194(EPHB2);M_chul_102…
GO:0007422	peripheral nervous system development	113	-0.327136	-1.25465	0.0781759	0.418696	MSTRG.19238(Nr1h3);MSTRG.1970(CDK5);MSTRG.40006(Lamb2);MSTRG.40009(Lamb1);M_chul_00586(BAG1);M_chul_00592(Myoc);M_chul_00677(Artn);M_chul_00805(CLDN1);M_chul_00920(SNAI2);M_chul_00975(cdh2);M_chul_01172(RUNX1);M_chul_01204(spns1);M_chul_01716(asic2);M_chul_01899(SLC5A3);M_chul_01924(hoxd9a);M_chul_02144(dlx2a);M_chul_02315(sox8);M_chul_02895(CNTNAP1);M_chul_03018(ncaph);M_chul_03435(GLE1);M_chul_…
GO:0001841	neural tube formation	111	-0.324942	-1.25453	0.0564784	0.418469	MSTRG.27659(Celsr1);MSTRG.30954(Tmed2);MSTRG.7831(Ptch1);M_chul_00042(vangl2);M_chul_00146(ift57);M_chul_00348(prkci);M_chul_00570(Kif20b);M_chul_00781(GLMN);M_chul_00782(GLMN);M_chul_00898(Bcl10);M_chul_00974(cdh2);M_chul_01128(dvl3);M_chul_01565(nog);M_chul_02125(LRP2);M_chul_02399(kat2a);M_chul_02422(fzd2);M_chul_03203(SEMA4C);M_chul_03503(Kdm2b);M_chul_03596(Lhx2);M_chul_03850(PTCH1);M_chul_0…
GO:0030324	lung development	165	-0.306697	-1.2541	0.0395257	0.419004	MSTRG.20572(PLOD3);MSTRG.20573(--);MSTRG.2735(Ift88);MSTRG.27659(Celsr1);MSTRG.30114(gpc3);M_chul_00455(CTSZ);M_chul_00732(KLF2);M_chul_00882(gata6-a);M_chul_00885(EGFR);M_chul_01264(gh);M_chul_01309(Ift88);M_chul_01537(foxj1a);M_chul_01565(nog);M_chul_01938(Sp3);M_chul_02152(--);M_chul_02180(heg);M_chul_02191(ABCA12);M_chul_02242(MAPK3);M_chul_02247(Mapk8ip3);M_chul_02310(sox9-b);M_chul_02694(Ai…
GO:0008343	adult feeding behavior	16	-0.484507	-1.25402	0.181604	0.418697	MSTRG.3313(--);M_chul_00030(AGRP);M_chul_01234(GPR39);M_chul_02890(MLX);M_chul_07843(usp46);M_chul_08394(ASIP);M_chul_08504(PCK1);M_chul_12558(Map1s);M_chul_12901(GHSR);M_chul_14490(CARTPT);M_chul_14862(npy);M_chul_16971(--);M_chul_17081(CARTPT);M_chul_17788(--);M_chul_18507(CARTPT);M_chul_18508(--)
[truncated: 6,233 more rows]
