# Supplementary material for: Comparative Intestinal Transcriptomics Reveals Sex-Dependent Physiological Signatures in Mugilogobius chulae and Supports Sex-Aware Stress Evaluation
Source: Animals (Basel). 2026 Jul 9;16(14):2126. doi: 10.3390/ani16142126 (PMC13405927; doi:10.3390/ani16142126)
Supplement: Supplementary file 1 [file animals-16-02126-s001.zip › Table S18.xlsx]

## Sheet: Table S18. Full KEGG-GSEA resul
Table S18. Full KEGG-GSEA results for NCF vs NCM
id	name	SIZE	ES	NES	NOM p-val	FDR q-val	Genes
KO04974	Protein digestion and absorption	154	-0.496385	-2.00563	0	0.00927422	M_chul_00031(CTRB1);M_chul_00033(CTRB1);M_chul_00034(CTRB1);M_chul_00035(CTRB1);M_chul_00036(CTRB1);M_chul_00114(MEP1B);M_chul_00386(Col11a1);M_chul_00505(SLC7A9);M_chul_00508(ATP1A2);M_chul_00510(ATP1A2);M_chul_00639(COL6A2);M_chul_00640(COL6A1);M_chul_00799(atp1b3);M_chul_00948(Cela3b);M_chul_01245(COL5A2);M_chul_01468(--);M_chul_01735(Col18a1);M_chul_01741(COL6A3);M_chul_01749(COL2A1);M_chul_0…
KO04512	ECM-receptor interaction	129	-0.488338	-1.94056	0	0.0116033	M_chul_00111(LAMC2);M_chul_00295(ITGB1);M_chul_00525(lamc1);M_chul_00639(COL6A2);M_chul_00640(COL6A1);M_chul_00987(Lama3);M_chul_00988(Lama3);M_chul_01021(Tnr);M_chul_01023(Tnn);M_chul_01122(Itga6);M_chul_01272(ITGA11);M_chul_01487(ITGAV);M_chul_01620(Itga3);M_chul_01695(Itga4);M_chul_01741(COL6A3);M_chul_01749(COL2A1);M_chul_01958(COL1A1);M_chul_02119(COL6A2);M_chul_02145(Itga6);M_chul_02372(TNX…
KO04972	Pancreatic secretion	161	-0.413316	-1.66767	0	0.11388	M_chul_00007(Adcy8);M_chul_00031(CTRB1);M_chul_00033(CTRB1);M_chul_00034(CTRB1);M_chul_00035(CTRB1);M_chul_00036(CTRB1);M_chul_00142(ADCY8);M_chul_00387(Amy1);M_chul_00388(Amy2);M_chul_00389(Amy1);M_chul_00390(Amy2);M_chul_00391(AMY1A);M_chul_00508(ATP1A2);M_chul_00510(ATP1A2);M_chul_00517(ADCY1);M_chul_00736(Rab8a);M_chul_00777(cahz);M_chul_00799(atp1b3);M_chul_00948(Cela3b);M_chul_00966(ADCY1);…
KO04975	Fat digestion and absorption	55	-0.484431	-1.64008	0	0.112501	M_chul_00597(PLPP3);M_chul_01597(Pol);M_chul_01853(Plpp3);M_chul_02797(SLC27A1);M_chul_02863(Pla2g10);M_chul_03507(Npc1l1);M_chul_03558(PLA2G1B);M_chul_03559(PLA2G1B);M_chul_03820(fabp1);M_chul_03829(PLPP1);M_chul_04244(ABCA1);M_chul_04395(--);M_chul_04396(APOB);M_chul_04870(PLPP3);M_chul_05015(Pol);M_chul_05264(PLA2G12B);M_chul_05787(DGAT2);M_chul_08948(ABCA1);M_chul_09784(FABP2);M_chul_09900(GO…
KO04350	TGF-beta signaling pathway	126	-0.397101	-1.56618	0	0.174332	M_chul_00055(ACVR2B);M_chul_00064(EP300);M_chul_00192(tnf);M_chul_00333(E2F4);M_chul_00463(ZFYVE9);M_chul_00738(BMP2);M_chul_00819(ROCK1);M_chul_01544(BMPR2);M_chul_01565(nog);M_chul_01640(INHBB);M_chul_01760(smurf2);M_chul_02016(RBX1);M_chul_02018(EP300);M_chul_02030(Smurf1);M_chul_02091(ACVR1);M_chul_02093(ACVR1C);M_chul_02242(MAPK3);M_chul_02332(--);M_chul_02968(PPP2CB);M_chul_03001(mapk1);M_c…
KO04510	Focal adhesion	282	-0.346854	-1.49512	0	0.261614	M_chul_00111(LAMC2);M_chul_00260(Pik3r2);M_chul_00295(ITGB1);M_chul_00392(--);M_chul_00396(JUN);M_chul_00420(PIK3R1);M_chul_00525(lamc1);M_chul_00587(Rlc-a);M_chul_00639(COL6A2);M_chul_00640(COL6A1);M_chul_00756(VAV3);M_chul_00819(ROCK1);M_chul_00885(EGFR);M_chul_00951(MYLK4);M_chul_00987(Lama3);M_chul_00988(Lama3);M_chul_00990(--);M_chul_01021(Tnr);M_chul_01023(Tnn);M_chul_01114(Pip5k1c);M_chul_…
KO00531	Glycosaminoglycan degradation	23	-0.516426	-1.46005	0.037234	0.301599	M_chul_04916(SGSH);M_chul_05350(HPSE2);M_chul_05865(GUSB);M_chul_06420(IDS);M_chul_08010(NAGLU);M_chul_08703(HYAL1);M_chul_08704(HYAL1);M_chul_09772(GLB1);M_chul_10047(GALNS);M_chul_13995(Hgsnat);M_chul_15675(HPSE);M_chul_15786(GNS);M_chul_16124(ARSB);M_chul_16258(HEXB);M_chul_17612(Hyal5);M_chul_17613(Hyal2);M_chul_17663(HEXA);M_chul_18111(GNS);M_chul_21100(HYAL4);M_chul_24562(--);M_chul_24563(H…
KO04740	Olfactory transduction	156	-0.356017	-1.45321	0.00362319	0.278629	M_chul_00457(Gnal);M_chul_00942(PRKACB);M_chul_01488(OR6N1);M_chul_01489(OR51L1);M_chul_01490(OR51L1);M_chul_01491(OR51L1);M_chul_01492(OR51L1);M_chul_01493(OR6N1);M_chul_01494(OR6N2);M_chul_01495(OR6N2);M_chul_01496(OR6N2);M_chul_01773(PDE1C);M_chul_01836(PRKACA);M_chul_02495(OR6N1);M_chul_02496(OR11A1);M_chul_02620(Gng13);M_chul_03180(Camk2b);M_chul_04311(camk2d2);M_chul_04374(Slc8a1);M_chul_04…
KO05410	Hypertrophic cardiomyopathy	139	-0.364462	-1.44393	0.00341297	0.264221	M_chul_00192(tnf);M_chul_00234(CACNB1);M_chul_00295(ITGB1);M_chul_00825(MYL4);M_chul_00861(Myh6);M_chul_00991(PRKAG2);M_chul_01071(PRKAB2);M_chul_01122(Itga6);M_chul_01272(ITGA11);M_chul_01487(ITGAV);M_chul_01620(Itga3);M_chul_01633(des);M_chul_01634(--);M_chul_01695(Itga4);M_chul_02063(CACNB4);M_chul_02145(Itga6);M_chul_02239(atp2a1);M_chul_02354(CACNG3);M_chul_02436(Cacng2);M_chul_02497(Ttn);M_…
KO05033	Nicotine addiction	91	-0.378344	-1.41405	0.0227273	0.297798	M_chul_01987(Grin2b);M_chul_02075(Grin2c);M_chul_02207(grin2a);M_chul_02208(grin2a);M_chul_02260(slc17a7);M_chul_02277(CACNA1A);M_chul_02365(GRIN2A);M_chul_03087(CACNA1B);M_chul_04134(GRIA2);M_chul_04135(GRIA2);M_chul_04266(CHRNA7);M_chul_04336(Gabrp);M_chul_04388(chrna3);M_chul_04741(GRIN2B);M_chul_05154(--);M_chul_05399(GRIA1);M_chul_05804(Gria3);M_chul_05977(Gabra1);M_chul_05978(Gabrg2);M_chul…
KO00260	Glycine, serine and threonine metabolism	54	-0.413259	-1.41166	0.0295082	0.276883	M_chul_01015(AGXT);M_chul_01176(AOC2);M_chul_01246(Aoc3);M_chul_01247(AOC3);M_chul_02024(SHMT1);M_chul_02665(GCAT);M_chul_03264(bhmt);M_chul_03265(bhmt);M_chul_03295(bhmt);M_chul_03704(DAO);M_chul_03789(Sds);M_chul_03904(GLDC);M_chul_03924(PSAT1);M_chul_04316(GRHPR);M_chul_04897(PGAM1);M_chul_07158(GRHPR);M_chul_07321(R102.4);M_chul_08711(glyctk);M_chul_09061(PGAM2);M_chul_09137(DLD);M_chul_09418…
KO04926	Relaxin signaling pathway	165	-0.346006	-1.41126	0.00380228	0.254646	M_chul_00007(Adcy8);M_chul_00141(--);M_chul_00142(ADCY8);M_chul_00211(--);M_chul_00260(Pik3r2);M_chul_00396(JUN);M_chul_00420(PIK3R1);M_chul_00422(Rln3);M_chul_00517(ADCY1);M_chul_00622(EDNRB);M_chul_00689(GNG12);M_chul_00885(EGFR);M_chul_00942(PRKACB);M_chul_00966(ADCY1);M_chul_01100(Creb3l3);M_chul_01101(RXFP3);M_chul_01162(PIK3CA);M_chul_01271(RXFP3);M_chul_01382(Creb1);M_chul_01413(GNG5);M_ch…
KO04977	Vitamin digestion and absorption	32	-0.465018	-1.40793	0.042328	0.241661	M_chul_01314(ABCC1);M_chul_04059(ABCC1);M_chul_04138(ABCC1);M_chul_04359(LRAT);M_chul_04360(LRAT);M_chul_04395(--);M_chul_04396(APOB);M_chul_05385(Slc23a1);M_chul_10319(ABCC1);M_chul_10808(PLB1);M_chul_11074(LRAT);M_chul_11444(PLB1);M_chul_11738(rft2);M_chul_12175(Slc5a6);M_chul_12507(PLB1);M_chul_12916(APOB);M_chul_14486(btd);M_chul_15776(SCARB1);M_chul_17109(SLC19A1);M_chul_17329(SLC19A2);M_chu…
KO04979	Cholesterol metabolism	82	-0.379774	-1.39745	0.0125	0.242679	M_chul_00138(ANGPTL4);M_chul_00254(CYP7A1);M_chul_00884(NPC1);M_chul_01597(Pol);M_chul_01864(ABCB11);M_chul_02125(LRP2);M_chul_02655(Ldlr);M_chul_03958(VDAC2);M_chul_04244(ABCA1);M_chul_04395(--);M_chul_04396(APOB);M_chul_05015(Pol);M_chul_05537(Vdac1);M_chul_07738(vdac2);M_chul_07739(VDAC2);M_chul_08079(LRP2);M_chul_08692(sort1);M_chul_08744(LRP1);M_chul_08948(ABCA1);M_chul_09005(VAPB);M_chul_09…
KO04933	AGE-RAGE signaling pathway in diabetic complications	142	-0.350817	-1.38741	0.00333333	0.243691	M_chul_00192(tnf);M_chul_00260(Pik3r2);M_chul_00392(--);M_chul_00396(JUN);M_chul_00420(PIK3R1);M_chul_00648(PLCD1);M_chul_00767(--);M_chul_00990(--);M_chul_01162(PIK3CA);M_chul_01248(BAX);M_chul_01395(Ccnd1);M_chul_01609(STAT1);M_chul_01943(PIK3CA);M_chul_01958(COL1A1);M_chul_02242(MAPK3);M_chul_02355(prkcbb);M_chul_02403(STAT5B);M_chul_02405(Stat3);M_chul_02732(PRKCA);M_chul_02882(BAX);M_chul_03…
KO05205	Proteoglycans in cancer	306	-0.31776	-1.38272	0	0.238846	M_chul_00163(WNT9A);M_chul_00164(--);M_chul_00187(FZD2);M_chul_00192(tnf);M_chul_00260(Pik3r2);M_chul_00283(fzd8);M_chul_00295(ITGB1);M_chul_00392(--);M_chul_00420(PIK3R1);M_chul_00449(Hcls1);M_chul_00756(VAV3);M_chul_00819(ROCK1);M_chul_00885(EGFR);M_chul_00903(WNT3A);M_chul_00942(PRKACB);M_chul_00999(ERBB3);M_chul_01042(GPC1);M_chul_01162(PIK3CA);M_chul_01346(MRAS);M_chul_01380(fzd5);M_chul_013…
KO01523	Antifolate resistance	42	-0.426993	-1.36864	0.0453258	0.250053	M_chul_00192(tnf);M_chul_01314(ABCC1);M_chul_02024(SHMT1);M_chul_02650(--);M_chul_03268(il1b);M_chul_03364(Dhfr);M_chul_03831(Rnf122);M_chul_03957(IKBKB);M_chul_04002(ABCG2);M_chul_04059(ABCC1);M_chul_04138(ABCC1);M_chul_05103(ABCG2);M_chul_05301(chuk);M_chul_05342(ABCC2);M_chul_06578(ABCC5);M_chul_07500(Abcc3);M_chul_07939(chuk);M_chul_08973(GGH);M_chul_08975(GGH);M_chul_10319(ABCC1);M_chul_1113…
KO05032	Morphine addiction	153	-0.334151	-1.3635	0	0.24651	M_chul_00007(Adcy8);M_chul_00142(ADCY8);M_chul_00193(Gabbr1);M_chul_00261(PDE4D);M_chul_00372(KCNJ9);M_chul_00405(Pde4b);M_chul_00517(ADCY1);M_chul_00689(GNG12);M_chul_00942(PRKACB);M_chul_00966(ADCY1);M_chul_01214(KCNJ3);M_chul_01413(GNG5);M_chul_01652(PDE3A);M_chul_01719(KCNJ3);M_chul_01773(PDE1C);M_chul_01836(PRKACA);M_chul_01918(pde11a);M_chul_02060(ADCY5);M_chul_02100(KCNJ3);M_chul_02101(KCN…
KO04136	Autophagy - other	34	-0.42805	-1.34124	0.0616622	0.27819	M_chul_00025(GABARAPL2);M_chul_01618(wipi1);M_chul_02032(WIPI2);M_chul_02652(Atg4d);M_chul_02968(PPP2CB);M_chul_04225(Rptor);M_chul_05277(RPTOR);M_chul_05684(atg101);M_chul_05690(--);M_chul_05894(PPP2CA);M_chul_06778(IGBP1);M_chul_06898(atg2a);M_chul_08035(becn1);M_chul_08238(WIPI1);M_chul_08722(ATG7);M_chul_08760(RPTOR);M_chul_10563(PIK3R4);M_chul_11259(PIK3C3);M_chul_12463(Atg2b);M_chul_12687(A…
KO04211	Longevity regulating pathway	118	-0.341956	-1.33236	0.0224359	0.28433	M_chul_00007(Adcy8);M_chul_00060(RHEB);M_chul_00142(ADCY8);M_chul_00260(Pik3r2);M_chul_00420(PIK3R1);M_chul_00517(ADCY1);M_chul_00721(INSR);M_chul_00916(Rb1cc1);M_chul_00942(PRKACB);M_chul_00966(ADCY1);M_chul_00991(PRKAG2);M_chul_01071(PRKAB2);M_chul_01083(STK11);M_chul_01100(Creb3l3);M_chul_01162(PIK3CA);M_chul_01248(BAX);M_chul_01293(Akt1s1);M_chul_01382(Creb1);M_chul_01432(pparg);M_chul_01836(…
KO04151	PI3K-Akt signaling pathway	444	-0.294775	-1.33095	0	0.273927	M_chul_00060(RHEB);M_chul_00111(LAMC2);M_chul_00260(Pik3r2);M_chul_00295(ITGB1);M_chul_00392(--);M_chul_00420(PIK3R1);M_chul_00525(lamc1);M_chul_00639(COL6A2);M_chul_00640(COL6A1);M_chul_00689(GNG12);M_chul_00721(INSR);M_chul_00787(pkn2);M_chul_00885(EGFR);M_chul_00962(Phlpp1);M_chul_00987(Lama3);M_chul_00988(Lama3);M_chul_00990(--);M_chul_00999(ERBB3);M_chul_01021(Tnr);M_chul_01023(Tnn);M_chul_0…
KO00512	Mucin type O-glycan biosynthesis	39	-0.410345	-1.30945	0.104683	0.308748	M_chul_00552(ST6GALNAC3);M_chul_02096(Galnt5);M_chul_02102(GALNT13);M_chul_03577(GALNT9);M_chul_04813(GALNT7);M_chul_05524(B3GNT3);M_chul_05583(Galnt10);M_chul_06291(Galnt10);M_chul_06292(Galnt10);M_chul_06672(C1galt1c1);M_chul_07408(St6galnac1);M_chul_07510(ST6GALNAC1);M_chul_07511(ST6GALNAC1);M_chul_07512(ST6GALNAC1);M_chul_08898(c1galt1a);M_chul_09637(gcnt4);M_chul_09638(--);M_chul_09966(GALNT…
KO02010	ABC transporters	63	-0.364761	-1.29474	0.0742857	0.329774	M_chul_00053(ABCA4);M_chul_00115(Abca4);M_chul_00909(abcb8);M_chul_01314(ABCC1);M_chul_01597(Pol);M_chul_01864(ABCB11);M_chul_02191(ABCA12);M_chul_02317(ABCA3);M_chul_03582(ABCA2);M_chul_04002(ABCG2);M_chul_04059(ABCC1);M_chul_04138(ABCC1);M_chul_04244(ABCA1);M_chul_04817(Abcc10);M_chul_05015(Pol);M_chul_05103(ABCG2);M_chul_05342(ABCC2);M_chul_05760(ABCG4);M_chul_06578(ABCC5);M_chul_07232(Abcb7);…
KO01521	EGFR tyrosine kinase inhibitor resistance	113	-0.329926	-1.27494	0.0340909	0.364654	M_chul_00260(Pik3r2);M_chul_00420(PIK3R1);M_chul_00885(EGFR);M_chul_00990(--);M_chul_00999(ERBB3);M_chul_01162(PIK3CA);M_chul_01248(BAX);M_chul_01757(grb2-a);M_chul_01758(GRB2);M_chul_01909(GSK3B);M_chul_01943(PIK3CA);M_chul_02242(MAPK3);M_chul_02355(prkcbb);M_chul_02405(Stat3);M_chul_02732(PRKCA);M_chul_02751(PDGFA);M_chul_02774(Foxo3);M_chul_02882(BAX);M_chul_03001(mapk1);M_chul_03089(--);M_chu…
KO05218	Melanoma	96	-0.332997	-1.27227	0.044586	0.357054	M_chul_00260(Pik3r2);M_chul_00392(--);M_chul_00420(PIK3R1);M_chul_00688(GADD45A);M_chul_00885(EGFR);M_chul_01162(PIK3CA);M_chul_01248(BAX);M_chul_01395(Ccnd1);M_chul_01943(PIK3CA);M_chul_02242(MAPK3);M_chul_02751(PDGFA);M_chul_02882(BAX);M_chul_03001(mapk1);M_chul_03089(--);M_chul_03094(fgf17);M_chul_03152(PIK3R1);M_chul_03189(GADD45G);M_chul_03290(Polk);M_chul_03320(ARAF);M_chul_03529(fgfr1a);M_…
KO00500	Starch and sucrose metabolism	38	-0.406225	-1.26305	0.127168	0.368741	M_chul_00247(AGL);M_chul_00387(Amy1);M_chul_00388(Amy2);M_chul_00389(Amy1);M_chul_00390(Amy2);M_chul_00391(AMY1A);M_chul_00406(Pgm1);M_chul_02258(GYS1);M_chul_03113(HK2);M_chul_03942(Gck);M_chul_04451(Gaa);M_chul_04790(HK1);M_chul_05198(UGP2);M_chul_05370(UGP2);M_chul_05396(Hk2);M_chul_06221(PYGM);M_chul_07816(g6pc3);M_chul_07890(PSME3);M_chul_07891(g6pc);M_chul_10161(HK1);M_chul_10263(GPI);M_chu…
KO04978	Mineral absorption	58	-0.361726	-1.25835	0.0929487	0.367457	M_chul_00508(ATP1A2);M_chul_00510(ATP1A2);M_chul_00799(atp1b3);M_chul_01007(CLCN2);M_chul_01009(tf);M_chul_01603(slc40a1);M_chul_02319(HMOX2);M_chul_02630(fth1-a);M_chul_02663(hmox);M_chul_03194(atp2b2);M_chul_03518(TRPM6);M_chul_04374(Slc8a1);M_chul_04719(hmox);M_chul_04751(Slc34a2);M_chul_06675(atp1b4);M_chul_07048(Slc26a3);M_chul_07179(SLC34A1);M_chul_08484(SLC11A2);M_chul_08667(SLC8A1);M_chul…
KO04520	Adherens junction	168	-0.298393	-1.22607	0.0585774	0.451368	M_chul_00051(PTPRM);M_chul_00064(EP300);M_chul_00107(PTPRM);M_chul_00221(Ptprm);M_chul_00224(--);M_chul_00227(pol);M_chul_00230(yes1);M_chul_00289(PARD3);M_chul_00721(INSR);M_chul_00744(ptprf);M_chul_00885(EGFR);M_chul_00920(SNAI2);M_chul_01215(pol);M_chul_01905(--);M_chul_02018(EP300);M_chul_02082(ACTN4);M_chul_02242(MAPK3);M_chul_02280(BAIAP2);M_chul_03001(mapk1);M_chul_03008(Pard3);M_chul_0301…
KO05414	Dilated cardiomyopathy	162	-0.301576	-1.22407	0.0555556	0.442328	M_chul_00007(Adcy8);M_chul_00142(ADCY8);M_chul_00192(tnf);M_chul_00234(CACNB1);M_chul_00295(ITGB1);M_chul_00517(ADCY1);M_chul_00825(MYL4);M_chul_00861(Myh6);M_chul_00942(PRKACB);M_chul_00966(ADCY1);M_chul_01122(Itga6);M_chul_01272(ITGA11);M_chul_01487(ITGAV);M_chul_01620(Itga3);M_chul_01633(des);M_chul_01634(--);M_chul_01695(Itga4);M_chul_01836(PRKACA);M_chul_02060(ADCY5);M_chul_02063(CACNB4);M_c…
KO00561	Glycerolipid metabolism	76	-0.329656	-1.21224	0.103896	0.469523	M_chul_00119(LPIN2);M_chul_00414(aldh9a1b);M_chul_00589(LPIN2);M_chul_00597(PLPP3);M_chul_01167(Gk);M_chul_01853(Plpp3);M_chul_02629(ALDH16A1);M_chul_03666(akr1a1a);M_chul_03771(Gpat4);M_chul_03829(PLPP1);M_chul_03941(gpat3);M_chul_03976(GPAM);M_chul_04151(DGKE);M_chul_04870(PLPP3);M_chul_05289(AGPAT5);M_chul_05787(DGAT2);M_chul_05964(Aldh3a2);M_chul_06585(GLA);M_chul_07973(GPAM);M_chul_08479(DGK…
KO05231	Choline metabolism in cancer	143	-0.298358	-1.20051	0.0912409	0.49656	M_chul_00060(RHEB);M_chul_00260(Pik3r2);M_chul_00396(JUN);M_chul_00420(PIK3R1);M_chul_00519(slc44a5b);M_chul_00573(SLC5A7);M_chul_00597(PLPP3);M_chul_00885(EGFR);M_chul_01114(Pip5k1c);M_chul_01126(PCYT1A);M_chul_01162(PIK3CA);M_chul_01417(--);M_chul_01757(grb2-a);M_chul_01758(GRB2);M_chul_01853(Plpp3);M_chul_01943(PIK3CA);M_chul_02242(MAPK3);M_chul_02355(prkcbb);M_chul_02600(slc44a2);M_chul_02601…
KO04928	Parathyroid hormone synthesis, secretion and action	161	-0.294123	-1.19694	0.0795455	0.494607	M_chul_00007(Adcy8);M_chul_00142(ADCY8);M_chul_00261(PDE4D);M_chul_00263(JUND);M_chul_00405(Pde4b);M_chul_00445(PTH1R);M_chul_00446(PTH1R);M_chul_00517(ADCY1);M_chul_00658(Mmp14);M_chul_00885(EGFR);M_chul_00886(Mmp16);M_chul_00942(PRKACB);M_chul_00966(ADCY1);M_chul_00990(--);M_chul_01100(Creb3l3);M_chul_01382(Creb1);M_chul_01836(PRKACA);M_chul_01931(ATF2);M_chul_02047(atf4);M_chul_02060(ADCY5);M_…
KO04261	Adrenergic signaling in cardiomyocytes	236	-0.278291	-1.19654	0.03125	0.481327	M_chul_00007(Adcy8);M_chul_00142(ADCY8);M_chul_00234(CACNB1);M_chul_00287(CREM);M_chul_00508(ATP1A2);M_chul_00510(ATP1A2);M_chul_00517(ADCY1);M_chul_00642(Scn3a);M_chul_00799(atp1b3);M_chul_00825(MYL4);M_chul_00861(Myh6);M_chul_00942(PRKACB);M_chul_00966(ADCY1);M_chul_00990(--);M_chul_01100(Creb3l3);M_chul_01120(RAPGEF4);M_chul_01382(Creb1);M_chul_01439(PPP1CA);M_chul_01836(PRKACA);M_chul_01931(A…
KO05223	Non-small cell lung cancer	102	-0.316921	-1.19187	0.109034	0.484662	M_chul_00260(Pik3r2);M_chul_00392(--);M_chul_00420(PIK3R1);M_chul_00688(GADD45A);M_chul_00885(EGFR);M_chul_01162(PIK3CA);M_chul_01248(BAX);M_chul_01395(Ccnd1);M_chul_01757(grb2-a);M_chul_01758(GRB2);M_chul_01943(PIK3CA);M_chul_02242(MAPK3);M_chul_02355(prkcbb);M_chul_02403(STAT5B);M_chul_02405(Stat3);M_chul_02732(PRKCA);M_chul_02774(Foxo3);M_chul_02882(BAX);M_chul_03001(mapk1);M_chul_03089(--);M_…
KO05146	Amoebiasis	146	-0.297223	-1.19146	0.0618182	0.472201	M_chul_00111(LAMC2);M_chul_00192(tnf);M_chul_00260(Pik3r2);M_chul_00420(PIK3R1);M_chul_00457(Gnal);M_chul_00517(ADCY1);M_chul_00525(lamc1);M_chul_00942(PRKACB);M_chul_00966(ADCY1);M_chul_00987(Lama3);M_chul_00988(Lama3);M_chul_01162(PIK3CA);M_chul_01836(PRKACA);M_chul_01943(PIK3CA);M_chul_01958(COL1A1);M_chul_02082(ACTN4);M_chul_02267(IGHV3-43D);M_chul_02268(IGHV2-26);M_chul_02269(IGHV4-38-2);M_c…
KO05226	Gastric cancer	200	-0.286254	-1.18907	0.0693878	0.467138	M_chul_00163(WNT9A);M_chul_00164(--);M_chul_00183(gbp);M_chul_00187(FZD2);M_chul_00260(Pik3r2);M_chul_00283(fzd8);M_chul_00392(--);M_chul_00420(PIK3R1);M_chul_00688(GADD45A);M_chul_00885(EGFR);M_chul_00903(WNT3A);M_chul_00990(--);M_chul_01128(dvl3);M_chul_01162(PIK3CA);M_chul_01248(BAX);M_chul_01380(fzd5);M_chul_01395(Ccnd1);M_chul_01624(JUP);M_chul_01757(grb2-a);M_chul_01758(GRB2);M_chul_01909(G…
KO04270	Vascular smooth muscle contraction	186	-0.283764	-1.17924	0.0885609	0.487144	M_chul_00007(Adcy8);M_chul_00142(ADCY8);M_chul_00517(ADCY1);M_chul_00819(ROCK1);M_chul_00942(PRKACB);M_chul_00951(MYLK4);M_chul_00966(ADCY1);M_chul_01161(Kcnmb2);M_chul_01163(KCNMB3);M_chul_01417(--);M_chul_01439(PPP1CA);M_chul_01666(--);M_chul_01728(calcrl);M_chul_01764(MYH10);M_chul_01836(PRKACA);M_chul_02060(ADCY5);M_chul_02242(MAPK3);M_chul_02355(prkcbb);M_chul_02421(MYLK);M_chul_02585(ROCK2)…
KO00100	Steroid biosynthesis	19	-0.432075	-1.17714	0.235897	0.481666	M_chul_07254(Nsdhl);M_chul_08345(MCRS1);M_chul_09099(CYP24A1);M_chul_10001(dhcr7);M_chul_12177(Lbr);M_chul_12408(FDFT1);M_chul_15006(CYP51A1);M_chul_15494(CEL);M_chul_16692(CEL);M_chul_16693(CEL);M_chul_17603(Sc5d);M_chul_19096(DHCR24);M_chul_20854(EBP);M_chul_22067(LIPA);M_chul_24051(LSS);M_chul_25180(Sc5d);M_chul_25377(Sc5d);MSTRG.24492(CTSB);MSTRG.37522(SOAT1)
KO04550	Signaling pathways regulating pluripotency of stem cells	185	-0.288145	-1.17669	0.0697674	0.470848	M_chul_00055(ACVR2B);M_chul_00163(WNT9A);M_chul_00164(--);M_chul_00187(FZD2);M_chul_00260(Pik3r2);M_chul_00283(fzd8);M_chul_00420(PIK3R1);M_chul_00903(WNT3A);M_chul_01095(Tcf3);M_chul_01128(dvl3);M_chul_01162(PIK3CA);M_chul_01380(fzd5);M_chul_01544(BMPR2);M_chul_01640(INHBB);M_chul_01682(hoxb1a);M_chul_01757(grb2-a);M_chul_01758(GRB2);M_chul_01909(GSK3B);M_chul_01943(PIK3CA);M_chul_02091(ACVR1);M…
KO04727	GABAergic synapse	162	-0.286422	-1.16819	0.0857143	0.488856	M_chul_00007(Adcy8);M_chul_00025(GABARAPL2);M_chul_00142(ADCY8);M_chul_00193(Gabbr1);M_chul_00517(ADCY1);M_chul_00620(GAD1);M_chul_00686(Slc6a13);M_chul_00687(Slc6a11);M_chul_00689(GNG12);M_chul_00942(PRKACB);M_chul_00966(ADCY1);M_chul_00996(GLUL);M_chul_01178(Slc6a11);M_chul_01322(Slc6a11);M_chul_01323(--);M_chul_01413(GNG5);M_chul_01751(Gls);M_chul_01836(PRKACA);M_chul_02060(ADCY5);M_chul_02137…
KO04725	Cholinergic synapse	199	-0.275726	-1.16096	0.0791667	0.50201	M_chul_00007(Adcy8);M_chul_00017(Kcnq3);M_chul_00142(ADCY8);M_chul_00260(Pik3r2);M_chul_00420(PIK3R1);M_chul_00517(ADCY1);M_chul_00573(SLC5A7);M_chul_00689(GNG12);M_chul_00942(PRKACB);M_chul_00966(ADCY1);M_chul_00990(--);M_chul_01100(Creb3l3);M_chul_01162(PIK3CA);M_chul_01214(KCNJ3);M_chul_01382(Creb1);M_chul_01413(GNG5);M_chul_01719(KCNJ3);M_chul_01836(PRKACA);M_chul_01943(PIK3CA);M_chul_01973(K…
KO00360	Phenylalanine metabolism	23	-0.415782	-1.16025	0.2457	0.492629	M_chul_01176(AOC2);M_chul_01246(Aoc3);M_chul_01247(AOC3);M_chul_01258(Aldh3b1);M_chul_03500(hpd);M_chul_03762(GOT1);M_chul_04042(GOT1);M_chul_04836(GOT1);M_chul_05352(GOT1);M_chul_05861(hpd);M_chul_07644(Mif);M_chul_09900(GOT2);M_chul_10463(Aoc3);M_chul_16733(maoA);M_chul_18092(PAH);M_chul_18328(TAT);M_chul_21544(mao);M_chul_22201(--);M_chul_25006(AOC2);M_chul_25007(AOC1);M_chul_25008(AOC2);M_chu…
KO04614	Renin-angiotensin system	22	-0.409584	-1.14572	0.258974	0.532048	M_chul_03304(Lnpep);M_chul_06445(CTSA);M_chul_08224(ACE);M_chul_09804(ACE2);M_chul_09898(CTSA);M_chul_10294(ANPEP);M_chul_10295(ANPEP);M_chul_12302(Prep);M_chul_13133(ENPEP);M_chul_13495(Mme);M_chul_13619(Agt);M_chul_15279(Prep);M_chul_15477(AGTR2);M_chul_16254(THOP1);M_chul_18261(ANPEP);M_chul_18276(ANPEP);M_chul_18830(THOP1);M_chul_21285(REN);M_chul_22054(PRCP);M_chul_22850(AGTR1);MSTRG.12708(C…
KO05224	Breast cancer	205	-0.273452	-1.14072	0.103448	0.537315	M_chul_00163(WNT9A);M_chul_00164(--);M_chul_00183(gbp);M_chul_00187(FZD2);M_chul_00260(Pik3r2);M_chul_00283(fzd8);M_chul_00392(--);M_chul_00396(JUN);M_chul_00420(PIK3R1);M_chul_00688(GADD45A);M_chul_00803(hes1-a);M_chul_00885(EGFR);M_chul_00903(WNT3A);M_chul_01128(dvl3);M_chul_01162(PIK3CA);M_chul_01248(BAX);M_chul_01380(fzd5);M_chul_01395(Ccnd1);M_chul_01757(grb2-a);M_chul_01758(GRB2);M_chul_019…
KO04213	Longevity regulating pathway - multiple species	85	-0.306132	-1.13732	0.206557	0.537843	M_chul_00007(Adcy8);M_chul_00142(ADCY8);M_chul_00260(Pik3r2);M_chul_00420(PIK3R1);M_chul_00517(ADCY1);M_chul_00721(INSR);M_chul_00942(PRKACB);M_chul_00966(ADCY1);M_chul_00991(PRKAG2);M_chul_01071(PRKAB2);M_chul_01162(PIK3CA);M_chul_01293(Akt1s1);M_chul_01836(PRKACA);M_chul_01943(PIK3CA);M_chul_02060(ADCY5);M_chul_02757(Adcy9);M_chul_02774(Foxo3);M_chul_03152(PIK3R1);M_chul_04093(hsp70);M_chul_042…
KO05217	Basal cell carcinoma	92	-0.30043	-1.1335	0.196491	0.541982	M_chul_00163(WNT9A);M_chul_00164(--);M_chul_00187(FZD2);M_chul_00283(fzd8);M_chul_00688(GADD45A);M_chul_00738(BMP2);M_chul_00903(WNT3A);M_chul_01027(ptch1);M_chul_01128(dvl3);M_chul_01248(BAX);M_chul_01380(fzd5);M_chul_01637(Gli2);M_chul_01909(GSK3B);M_chul_02422(fzd2);M_chul_02423(fzd7-a);M_chul_02730(axin2);M_chul_02865(axin1);M_chul_02882(BAX);M_chul_02886(WNT9B);M_chul_03089(--);M_chul_03189(…
KO05412	Arrhythmogenic right ventricular cardiomyopathy	129	-0.281136	-1.12475	0.183206	0.563434	M_chul_00234(CACNB1);M_chul_00295(ITGB1);M_chul_00969(TNS3);M_chul_00972(DSG2);M_chul_00973(Dsc2);M_chul_00974(cdh2);M_chul_00975(cdh2);M_chul_01122(Itga6);M_chul_01272(ITGA11);M_chul_01487(ITGAV);M_chul_01620(Itga3);M_chul_01624(JUP);M_chul_01633(des);M_chul_01634(--);M_chul_01695(Itga4);M_chul_02063(CACNB4);M_chul_02145(Itga6);M_chul_02239(atp2a1);M_chul_02354(CACNG3);M_chul_02436(Cacng2);M_chu…
KO05165	Human papillomavirus infection	459	-0.24765	-1.12183	0.0802469	0.562905	M_chul_00060(RHEB);M_chul_00064(EP300);M_chul_00111(LAMC2);M_chul_00130(dlg1l);M_chul_00163(WNT9A);M_chul_00164(--);M_chul_00187(FZD2);M_chul_00192(tnf);M_chul_00260(Pik3r2);M_chul_00283(fzd8);M_chul_00289(PARD3);M_chul_00295(ITGB1);M_chul_00329(ATP6V0B);M_chul_00348(prkci);M_chul_00392(--);M_chul_00420(PIK3R1);M_chul_00525(lamc1);M_chul_00584(ATP6V1H);M_chul_00639(COL6A2);M_chul_00640(COL6A1);M_…
KO00670	One carbon pool by folate	18	-0.414143	-1.11336	0.292746	0.585648	M_chul_02024(SHMT1);M_chul_02942(MTHFD2);M_chul_03364(Dhfr);M_chul_03931(Mthfd2l);M_chul_07985(MTR);M_chul_08849(aldh1l1);M_chul_11508(pug);M_chul_12364(MTHFD1L);M_chul_13333(Mthfd1);M_chul_14533(Atic);M_chul_15025(SHMT2);M_chul_17119(GART);M_chul_21005(MTHFR);M_chul_21094(Amt);M_chul_22795(TYMS);M_chul_23380(ALDH1L2);M_chul_23541(Ftcd);MSTRG.18933(MTFMT)
KO04390	Hippo signaling pathway	189	-0.267847	-1.11046	0.167331	0.584818	M_chul_00130(dlg1l);M_chul_00163(WNT9A);M_chul_00164(--);M_chul_00187(FZD2);M_chul_00283(fzd8);M_chul_00289(PARD3);M_chul_00348(prkci);M_chul_00392(--);M_chul_00738(BMP2);M_chul_00903(WNT3A);M_chul_00920(SNAI2);M_chul_01128(dvl3);M_chul_01253(CSNK1D);M_chul_01380(fzd5);M_chul_01395(Ccnd1);M_chul_01439(PPP1CA);M_chul_01544(BMPR2);M_chul_01637(Gli2);M_chul_01909(GSK3B);M_chul_02194(LATS2);M_chul_02…
KO04361	Axon regeneration	141	-0.278352	-1.09954	0.19685	0.616799	M_chul_00721(INSR);M_chul_00942(PRKACB);M_chul_01045(ephb1-b);M_chul_01162(PIK3CA);M_chul_01239(NTN1);M_chul_01836(PRKACA);M_chul_01943(PIK3CA);M_chul_02757(Adcy9);M_chul_02774(Foxo3);M_chul_03293(KIF2A);M_chul_03471(GNAQ);M_chul_03479(Kif24);M_chul_03575(HTR7);M_chul_03882(NOTCH1);M_chul_03886(Hmcn1);M_chul_04151(DGKE);M_chul_04239(TPH2);M_chul_04335(Slit2);M_chul_04450(GNA12);M_chul_04635(RPS6K…
KO04310	Wnt signaling pathway	216	-0.259725	-1.09903	0.162679	0.607184	M_chul_00042(vangl2);M_chul_00047(Nfatc4);M_chul_00064(EP300);M_chul_00163(WNT9A);M_chul_00164(--);M_chul_00183(gbp);M_chul_00187(FZD2);M_chul_00283(fzd8);M_chul_00392(--);M_chul_00396(JUN);M_chul_00656(chd8);M_chul_00845(CTNND2);M_chul_00903(WNT3A);M_chul_00942(PRKACB);M_chul_01024(Cacybp);M_chul_01128(dvl3);M_chul_01160(Tbl1xr1);M_chul_01171(FRZB);M_chul_01380(fzd5);M_chul_01395(Ccnd1);M_chul_0…
KO05418	Fluid shear stress and atherosclerosis	157	-0.266244	-1.09769	0.199288	0.600906	M_chul_00026(NQO1);M_chul_00055(ACVR2B);M_chul_00192(tnf);M_chul_00260(Pik3r2);M_chul_00396(JUN);M_chul_00401(Mgst3);M_chul_00420(PIK3R1);M_chul_00732(KLF2);M_chul_00990(--);M_chul_01042(GPC1);M_chul_01162(PIK3CA);M_chul_01487(ITGAV);M_chul_01544(BMPR2);M_chul_01895(NQO1);M_chul_01943(PIK3CA);M_chul_02091(ACVR1);M_chul_02228(N4BP2);M_chul_02287(map2k6);M_chul_02534(Itgb3);M_chul_02663(hmox);M_chu…
KO00532	Glycosaminoglycan biosynthesis - chondroitin sulfate / dermatan sulfate	30	-0.360868	-1.09225	0.283619	0.611402	M_chul_01367(XYLT1);M_chul_01534(chst14);M_chul_02036(Chst12);M_chul_02037(Chst12);M_chul_02237(XYLT2);M_chul_03830(Csgalnact1);M_chul_05074(CHSY1);M_chul_07413(Chst15);M_chul_07668(CHST3);M_chul_08924(B4galt7);M_chul_10322(XYLT1);M_chul_10659(B3gat3);M_chul_11588(DSE);M_chul_12377(Ust);M_chul_13248(CHPF);M_chul_13998(CSGALNACT2);M_chul_13999(CSGALNACT2);M_chul_14037(CHST3);M_chul_15047(CHST11);M…
KO04929	GnRH secretion	115	-0.282459	-1.08989	0.243161	0.609176	M_chul_00193(Gabbr1);M_chul_00209(Kcnn3);M_chul_00260(Pik3r2);M_chul_00328(gpr54);M_chul_00372(KCNJ9);M_chul_00420(PIK3R1);M_chul_01086(Hcn2);M_chul_01162(PIK3CA);M_chul_01214(KCNJ3);M_chul_01456(CACNA1I);M_chul_01719(KCNJ3);M_chul_01943(PIK3CA);M_chul_02100(KCNJ3);M_chul_02101(KCNJ3);M_chul_02209(Cacna1h);M_chul_02242(MAPK3);M_chul_02355(prkcbb);M_chul_02732(PRKCA);M_chul_02762(ITPR1);M_chul_028…
KO01522	Endocrine resistance	127	-0.273729	-1.08346	0.259124	0.625337	M_chul_00007(Adcy8);M_chul_00142(ADCY8);M_chul_00260(Pik3r2);M_chul_00392(--);M_chul_00396(JUN);M_chul_00420(PIK3R1);M_chul_00517(ADCY1);M_chul_00885(EGFR);M_chul_00942(PRKACB);M_chul_00966(ADCY1);M_chul_00990(--);M_chul_01162(PIK3CA);M_chul_01248(BAX);M_chul_01395(Ccnd1);M_chul_01414(carm1);M_chul_01757(grb2-a);M_chul_01758(GRB2);M_chul_01836(PRKACA);M_chul_01864(ABCB11);M_chul_01943(PIK3CA);M_c…
KO04140	Autophagy - animal	172	-0.264367	-1.0794	0.230216	0.631901	M_chul_00025(GABARAPL2);M_chul_00060(RHEB);M_chul_00260(Pik3r2);M_chul_00351(DAPK3);M_chul_00420(PIK3R1);M_chul_00736(Rab8a);M_chul_00853(MAP1LC3A);M_chul_00916(Rb1cc1);M_chul_00942(PRKACB);M_chul_00990(--);M_chul_01083(STK11);M_chul_01162(PIK3CA);M_chul_01224(RUBCNL);M_chul_01293(Akt1s1);M_chul_01346(MRAS);M_chul_01356(TANK);M_chul_01618(wipi1);M_chul_01836(PRKACA);M_chul_01943(PIK3CA);M_chul_02…
KO04728	Dopaminergic synapse	205	-0.257818	-1.07559	0.231441	0.636924	M_chul_00372(KCNJ9);M_chul_00457(Gnal);M_chul_00689(GNG12);M_chul_00942(PRKACB);M_chul_01100(Creb3l3);M_chul_01214(KCNJ3);M_chul_01382(Creb1);M_chul_01413(GNG5);M_chul_01439(PPP1CA);M_chul_01459(TkR86C);M_chul_01719(KCNJ3);M_chul_01836(PRKACA);M_chul_01909(GSK3B);M_chul_01931(ATF2);M_chul_01987(Grin2b);M_chul_02047(atf4);M_chul_02060(ADCY5);M_chul_02100(KCNJ3);M_chul_02101(KCNJ3);M_chul_02207(gri…
KO04610	Complement and coagulation cascades	97	-0.281306	-1.06865	0.293333	0.653505	M_chul_00316(PROC);M_chul_00317(PROC);M_chul_00767(--);M_chul_01723(Tfpi2);M_chul_01804(ORF4);M_chul_01944(--);M_chul_02371(Svep1);M_chul_02389(CSMD1);M_chul_02746(F10);M_chul_02980(F11);M_chul_02982(--);M_chul_03287(F2rl2);M_chul_03385(f2r);M_chul_03951(Serpind1);M_chul_03956(PLAT);M_chul_04014(SERPING1);M_chul_04361(Fgg);M_chul_04880(c3);M_chul_05300(PLAU);M_chul_05530(ITGB3);M_chul_05962(VTN);…
KO05219	Bladder cancer	47	-0.323007	-1.06338	0.326816	0.666539	M_chul_00351(DAPK3);M_chul_00392(--);M_chul_00885(EGFR);M_chul_01395(Ccnd1);M_chul_02242(MAPK3);M_chul_02783(RPS6KA5);M_chul_03001(mapk1);M_chul_03320(ARAF);M_chul_03985(DAPK1);M_chul_04312(CXCL8);M_chul_06636(HBEGF);M_chul_06731(EGF);M_chul_06905(VEGFA);M_chul_08090(ERBB2);M_chul_08342(cdk4);M_chul_08437(myc);M_chul_09001(src);M_chul_09002(src);M_chul_09276(SRSF3);M_chul_09568(DAPK3);M_chul_1024…
KO04010	MAPK signaling pathway	415	-0.237282	-1.06172	0.186992	0.66321	M_chul_00192(tnf);M_chul_00234(CACNB1);M_chul_00263(JUND);M_chul_00396(JUN);M_chul_00688(GADD45A);M_chul_00689(GNG12);M_chul_00721(INSR);M_chul_00885(EGFR);M_chul_00928(CACNA1E);M_chul_00929(CACNA1E);M_chul_00942(PRKACB);M_chul_00999(ERBB3);M_chul_01289(taok2);M_chul_01346(MRAS);M_chul_01417(--);M_chul_01456(CACNA1I);M_chul_01747(Map3k12);M_chul_01757(grb2-a);M_chul_01758(GRB2);M_chul_01836(PRKAC…
KO04913	Ovarian steroidogenesis	72	-0.290555	-1.05405	0.31339	0.684194	M_chul_00007(Adcy8);M_chul_00142(ADCY8);M_chul_00517(ADCY1);M_chul_00721(INSR);M_chul_00942(PRKACB);M_chul_00966(ADCY1);M_chul_01417(--);M_chul_01836(PRKACA);M_chul_02060(ADCY5);M_chul_02410(HSD17B1);M_chul_02655(Ldlr);M_chul_02757(Adcy9);M_chul_04861(adcy9);M_chul_05409(ins);M_chul_06000(igf2);M_chul_06001(ins);M_chul_06027(IGF1R);M_chul_06133(cyp19a1);M_chul_07719(LHCGR);M_chul_08469(GNAS);M_ch…
KO04012	ErbB signaling pathway	113	-0.274228	-1.05228	0.326861	0.681178	M_chul_00260(Pik3r2);M_chul_00396(JUN);M_chul_00420(PIK3R1);M_chul_00885(EGFR);M_chul_00999(ERBB3);M_chul_01162(PIK3CA);M_chul_01757(grb2-a);M_chul_01758(GRB2);M_chul_01909(GSK3B);M_chul_01943(PIK3CA);M_chul_02186(Erbb4);M_chul_02242(MAPK3);M_chul_02355(prkcbb);M_chul_02403(STAT5B);M_chul_02732(PRKCA);M_chul_03001(mapk1);M_chul_03152(PIK3R1);M_chul_03180(Camk2b);M_chul_03320(ARAF);M_chul_03928(--…
KO04320	Dorso-ventral axis formation	30	-0.351755	-1.04757	0.365385	0.691849	M_chul_00885(EGFR);M_chul_01757(grb2-a);M_chul_01758(GRB2);M_chul_02242(MAPK3);M_chul_03001(mapk1);M_chul_03573(piwil2);M_chul_03808(piwil1);M_chul_03882(NOTCH1);M_chul_06401(Cpeb4);M_chul_07017(Cpeb4);M_chul_07866(CPEB2);M_chul_07867(CPEB2);M_chul_07982(Fmn2);M_chul_09499(cpeb1);M_chul_12579(Sos2);M_chul_13443(SOS2);M_chul_13610(cpeb3);M_chul_14153(FMN2);M_chul_14842(BRAF);M_chul_16594(Notch1);M…
KO04921	Oxytocin signaling pathway	241	-0.244137	-1.04448	0.285714	0.694355	M_chul_00007(Adcy8);M_chul_00047(Nfatc4);M_chul_00142(ADCY8);M_chul_00234(CACNB1);M_chul_00372(KCNJ9);M_chul_00392(--);M_chul_00396(JUN);M_chul_00517(ADCY1);M_chul_00819(ROCK1);M_chul_00885(EGFR);M_chul_00942(PRKACB);M_chul_00951(MYLK4);M_chul_00966(ADCY1);M_chul_00991(PRKAG2);M_chul_01071(PRKAB2);M_chul_01099(EEF2);M_chul_01214(KCNJ3);M_chul_01395(Ccnd1);M_chul_01417(--);M_chul_01439(PPP1CA);M_c…
KO04068	FoxO signaling pathway	178	-0.24919	-1.04354	0.290323	0.687972	M_chul_00025(GABARAPL2);M_chul_00064(EP300);M_chul_00260(Pik3r2);M_chul_00267(HOMER3);M_chul_00392(--);M_chul_00420(PIK3R1);M_chul_00688(GADD45A);M_chul_00721(INSR);M_chul_00732(KLF2);M_chul_00885(EGFR);M_chul_00991(PRKAG2);M_chul_01025(Plk3);M_chul_01071(PRKAB2);M_chul_01083(STK11);M_chul_01139(BCL6);M_chul_01162(PIK3CA);M_chul_01313(prmt1);M_chul_01395(Ccnd1);M_chul_01757(grb2-a);M_chul_01758(G…
KO00410	beta-Alanine metabolism	44	-0.316649	-1.03628	0.36631	0.708497	M_chul_00414(aldh9a1b);M_chul_00620(GAD1);M_chul_00873(dpyd);M_chul_01176(AOC2);M_chul_01225(hibch);M_chul_01246(Aoc3);M_chul_01247(AOC3);M_chul_01258(Aldh3b1);M_chul_02113(ehhadh);M_chul_02137(GAD1);M_chul_02629(ALDH16A1);M_chul_02781(HADHA);M_chul_02782(Hadha);M_chul_03124(UPB1);M_chul_04542(Acads);M_chul_04656(ACOX1);M_chul_04657(ACOX1);M_chul_05964(Aldh3a2);M_chul_09769(SMOX);M_chul_10463(Aoc…
KO00770	Pantothenate and CoA biosynthesis	20	-0.374311	-1.03215	0.384428	0.715324	M_chul_00873(dpyd);M_chul_01196(BCAT1);M_chul_02629(ALDH16A1);M_chul_03124(UPB1);M_chul_05964(Aldh3a2);M_chul_07959(COASY);M_chul_08308(PPCS);M_chul_11977(ENPP3);M_chul_12639(PANK2);M_chul_14306(PANK1);M_chul_14434(Enpp3);M_chul_17659(PPCDC);M_chul_19877(Dpys);M_chul_20033(ALDH2);M_chul_20136(GADL1);M_chul_20860(CSAD);M_chul_21474(Aldh3a2);M_chul_22287(aasdhppt);M_chul_25400(UPB1);MSTRG.28080(Enp…
KO04015	Rap1 signaling pathway	328	-0.234871	-1.03103	0.327957	0.709822	M_chul_00007(Adcy8);M_chul_00050(TRAV18);M_chul_00142(ADCY8);M_chul_00260(Pik3r2);M_chul_00289(PARD3);M_chul_00295(ITGB1);M_chul_00348(prkci);M_chul_00420(PIK3R1);M_chul_00517(ADCY1);M_chul_00721(INSR);M_chul_00756(VAV3);M_chul_00885(EGFR);M_chul_00966(ADCY1);M_chul_01120(RAPGEF4);M_chul_01162(PIK3CA);M_chul_01346(MRAS);M_chul_01459(TkR86C);M_chul_01943(PIK3CA);M_chul_01987(Grin2b);M_chul_02060(A…
KO00053	Ascorbate and aldarate metabolism	32	-0.333816	-1.02784	0.394022	0.71318	M_chul_00414(aldh9a1b);M_chul_00634(Ugt1a1);M_chul_02469(Ugt1a1);M_chul_02470(Ugt1a1);M_chul_02471(ugt3);M_chul_02629(ALDH16A1);M_chul_03635(UGT2B31);M_chul_03636(UGT2A3);M_chul_03638(UGT2A3);M_chul_03639(UGT2A3);M_chul_03666(akr1a1a);M_chul_03889(Ugt2a1);M_chul_04328(UGDH);M_chul_05865(GUSB);M_chul_05964(Aldh3a2);M_chul_06102(Ugt1a2);M_chul_06103(UGT2B20);M_chul_06118(KL);M_chul_07127(UGT2B4);M_…
KO04917	Prolactin signaling pathway	92	-0.272647	-1.02605	0.386581	0.710697	M_chul_00260(Pik3r2);M_chul_00392(--);M_chul_00420(PIK3R1);M_chul_01162(PIK3CA);M_chul_01395(Ccnd1);M_chul_01609(STAT1);M_chul_01757(grb2-a);M_chul_01758(GRB2);M_chul_01909(GSK3B);M_chul_01943(PIK3CA);M_chul_02242(MAPK3);M_chul_02299(SOCS3);M_chul_02357(Socs1);M_chul_02403(STAT5B);M_chul_02405(Stat3);M_chul_02634(prl);M_chul_02774(Foxo3);M_chul_03001(mapk1);M_chul_03152(PIK3R1);M_chul_03900(PRLR)…
KO04713	Circadian entrainment	183	-0.249095	-1.02213	0.346008	0.717867	M_chul_00007(Adcy8);M_chul_00142(ADCY8);M_chul_00229(ADCYAP1);M_chul_00372(KCNJ9);M_chul_00517(ADCY1);M_chul_00689(GNG12);M_chul_00942(PRKACB);M_chul_00966(ADCY1);M_chul_01005(PER2);M_chul_01214(KCNJ3);M_chul_01382(Creb1);M_chul_01413(GNG5);M_chul_01456(CACNA1I);M_chul_01719(KCNJ3);M_chul_01824(RASD2);M_chul_01836(PRKACA);M_chul_01987(Grin2b);M_chul_02060(ADCY5);M_chul_02075(Grin2c);M_chul_02100(…
KO04072	Phospholipase D signaling pathway	232	-0.239906	-1.01775	0.367257	0.727628	M_chul_00007(Adcy8);M_chul_00060(RHEB);M_chul_00142(ADCY8);M_chul_00260(Pik3r2);M_chul_00420(PIK3R1);M_chul_00517(ADCY1);M_chul_00593(Dnm3);M_chul_00597(PLPP3);M_chul_00721(INSR);M_chul_00885(EGFR);M_chul_00904(ARF1);M_chul_00966(ADCY1);M_chul_01114(Pip5k1c);M_chul_01120(RAPGEF4);M_chul_01162(PIK3CA);M_chul_01346(MRAS);M_chul_01361(CXCR1);M_chul_01417(--);M_chul_01510(CXCR1);M_chul_01757(grb2-a);…
KO04961	Endocrine and other factor-regulated calcium reabsorption	86	-0.273345	-1.01281	0.407643	0.739326	M_chul_00445(PTH1R);M_chul_00446(PTH1R);M_chul_00508(ATP1A2);M_chul_00510(ATP1A2);M_chul_00593(Dnm3);M_chul_00799(atp1b3);M_chul_00942(PRKACB);M_chul_01127(ap2m1a);M_chul_01312(AP2A1);M_chul_01836(PRKACA);M_chul_01848(Dnm2);M_chul_02355(prkcbb);M_chul_02732(PRKCA);M_chul_02757(Adcy9);M_chul_03194(atp2b2);M_chul_03376(DNM1);M_chul_03471(GNAQ);M_chul_03955(Cltc);M_chul_04249(CLTA);M_chul_04374(Slc8…
KO05214	Glioma	101	-0.265668	-1.00966	0.424342	0.743512	M_chul_00260(Pik3r2);M_chul_00392(--);M_chul_00420(PIK3R1);M_chul_00688(GADD45A);M_chul_00885(EGFR);M_chul_01162(PIK3CA);M_chul_01248(BAX);M_chul_01395(Ccnd1);M_chul_01757(grb2-a);M_chul_01758(GRB2);M_chul_01943(PIK3CA);M_chul_02242(MAPK3);M_chul_02355(prkcbb);M_chul_02732(PRKCA);M_chul_02751(PDGFA);M_chul_02882(BAX);M_chul_03001(mapk1);M_chul_03089(--);M_chul_03152(PIK3R1);M_chul_03180(Camk2b);M…
KO04150	mTOR signaling pathway	190	-0.242893	-1.00854	0.412	0.738676	M_chul_00060(RHEB);M_chul_00119(LPIN2);M_chul_00163(WNT9A);M_chul_00164(--);M_chul_00187(FZD2);M_chul_00192(tnf);M_chul_00260(Pik3r2);M_chul_00283(fzd8);M_chul_00420(PIK3R1);M_chul_00584(ATP6V1H);M_chul_00589(LPIN2);M_chul_00721(INSR);M_chul_00903(WNT3A);M_chul_01083(STK11);M_chul_01128(dvl3);M_chul_01162(PIK3CA);M_chul_01293(Akt1s1);M_chul_01380(fzd5);M_chul_01757(grb2-a);M_chul_01758(GRB2);M_ch…
KO05215	Prostate cancer	114	-0.257704	-1.00803	0.402027	0.731296	M_chul_00064(EP300);M_chul_00260(Pik3r2);M_chul_00392(--);M_chul_00420(PIK3R1);M_chul_00885(EGFR);M_chul_00990(--);M_chul_01100(Creb3l3);M_chul_01162(PIK3CA);M_chul_01382(Creb1);M_chul_01395(Ccnd1);M_chul_01757(grb2-a);M_chul_01758(GRB2);M_chul_01909(GSK3B);M_chul_01943(PIK3CA);M_chul_02018(EP300);M_chul_02047(atf4);M_chul_02242(MAPK3);M_chul_02751(PDGFA);M_chul_03001(mapk1);M_chul_03152(PIK3R1);…
KO03320	PPAR signaling pathway	101	-0.266277	-1.00745	0.42953	0.724452	M_chul_00138(ANGPTL4);M_chul_00153(CYP8B1);M_chul_00154(CYP8B1);M_chul_00155(CYP8B1);M_chul_00156(CYP8B1);M_chul_00157(CYP8B1);M_chul_00254(CYP7A1);M_chul_00413(SCP2);M_chul_00554(ACADM);M_chul_00841(Fabp6);M_chul_01049(ACSL3);M_chul_01167(Gk);M_chul_01432(pparg);M_chul_02113(ehhadh);M_chul_02633(BRSK1);M_chul_02797(SLC27A1);M_chul_03748(ACSL1);M_chul_03820(fabp1);M_chul_03896(acsbg2);M_chul_0417…
KO04970	Salivary secretion	127	-0.253937	-0.999918	0.463235	0.74739	M_chul_00007(Adcy8);M_chul_00142(ADCY8);M_chul_00387(Amy1);M_chul_00388(Amy2);M_chul_00389(Amy1);M_chul_00390(Amy2);M_chul_00391(AMY1A);M_chul_00508(ATP1A2);M_chul_00510(ATP1A2);M_chul_00517(ADCY1);M_chul_00799(atp1b3);M_chul_00942(PRKACB);M_chul_00966(ADCY1);M_chul_01836(PRKACA);M_chul_02060(ADCY5);M_chul_02355(prkcbb);M_chul_02732(PRKCA);M_chul_02757(Adcy9);M_chul_02762(ITPR1);M_chul_03194(atp2…
KO00330	Arginine and proline metabolism	52	-0.293966	-0.998847	0.489614	0.742983	M_chul_00414(aldh9a1b);M_chul_02629(ALDH16A1);M_chul_03488(Nos1);M_chul_03704(DAO);M_chul_03762(GOT1);M_chul_03871(Prodh);M_chul_04042(GOT1);M_chul_04092(lap3);M_chul_04826(zgc:77082);M_chul_04836(GOT1);M_chul_04922(Pycr2);M_chul_05352(GOT1);M_chul_05709(Aldh18a1);M_chul_05964(Aldh3a2);M_chul_05989(P4HA2);M_chul_06207(SMS);M_chul_07486(OAT);M_chul_07965(ALDH18A1);M_chul_08110(prodh2);M_chul_09107…
KO04152	AMPK signaling pathway	168	-0.242245	-0.989401	0.435798	0.7749	M_chul_00060(RHEB);M_chul_00260(Pik3r2);M_chul_00274(PFKP);M_chul_00392(--);M_chul_00420(PIK3R1);M_chul_00428(--);M_chul_00721(INSR);M_chul_00736(Rab8a);M_chul_00871(RAB2A);M_chul_00991(PRKAG2);M_chul_01071(PRKAB2);M_chul_01083(STK11);M_chul_01099(EEF2);M_chul_01100(Creb3l3);M_chul_01135(RAB11B);M_chul_01162(PIK3CA);M_chul_01293(Akt1s1);M_chul_01382(Creb1);M_chul_01395(Ccnd1);M_chul_01432(pparg);…
KO04935	Growth hormone synthesis, secretion and action	178	-0.239234	-0.986989	0.479339	0.775825	M_chul_00007(Adcy8);M_chul_00064(EP300);M_chul_00142(ADCY8);M_chul_00260(Pik3r2);M_chul_00420(PIK3R1);M_chul_00517(ADCY1);M_chul_00942(PRKACB);M_chul_00966(ADCY1);M_chul_00968(IGFBP3);M_chul_01100(Creb3l3);M_chul_01162(PIK3CA);M_chul_01264(gh);M_chul_01382(Creb1);M_chul_01609(STAT1);M_chul_01757(grb2-a);M_chul_01758(GRB2);M_chul_01836(PRKACA);M_chul_01909(GSK3B);M_chul_01931(ATF2);M_chul_01943(PI…
KO04024	cAMP signaling pathway	364	-0.223564	-0.986099	0.494048	0.770432	M_chul_00007(Adcy8);M_chul_00064(EP300);M_chul_00142(ADCY8);M_chul_00193(Gabbr1);M_chul_00229(ADCYAP1);M_chul_00260(Pik3r2);M_chul_00261(PDE4D);M_chul_00396(JUN);M_chul_00405(Pde4b);M_chul_00420(PIK3R1);M_chul_00508(ATP1A2);M_chul_00510(ATP1A2);M_chul_00517(ADCY1);M_chul_00521(VIPR2);M_chul_00756(VAV3);M_chul_00799(atp1b3);M_chul_00819(ROCK1);M_chul_00823(crhr2);M_chul_00824(Crhr2);M_chul_00942(P…
KO04340	Hedgehog signaling pathway	68	-0.276581	-0.985519	0.46319	0.76401	M_chul_00122(--);M_chul_00124(EVC);M_chul_00392(--);M_chul_00650(HHATL);M_chul_00942(PRKACB);M_chul_00990(--);M_chul_01027(ptch1);M_chul_01051(CUL3);M_chul_01253(CSNK1D);M_chul_01395(Ccnd1);M_chul_01630(ihhb);M_chul_01637(Gli2);M_chul_01760(smurf2);M_chul_01836(PRKACA);M_chul_01909(GSK3B);M_chul_02030(Smurf1);M_chul_02125(LRP2);M_chul_02468(spopla);M_chul_02841(MGRN1);M_chul_03850(PTCH1);M_chul_0…
KO04710	Circadian rhythm	36	-0.311388	-0.971049	0.492147	0.816664	M_chul_00991(PRKAG2);M_chul_01005(PER2);M_chul_01071(PRKAB2);M_chul_01106(RORB);M_chul_01253(CSNK1D);M_chul_01382(Creb1);M_chul_02016(RBX1);M_chul_02763(Bhlhe40);M_chul_03519(Rorb);M_chul_04757(CLOCK);M_chul_05535(Skp1);M_chul_07092(NPAS2);M_chul_07106(Nr1d1);M_chul_07143(FBXW11);M_chul_08538(PRKAG1);M_chul_08695(PER3);M_chul_09031(BHLHE40);M_chul_10845(Per1);M_chul_12676(CUL1);M_chul_14522(FBXL3…
KO04910	Insulin signaling pathway	186	-0.233118	-0.966876	0.515267	0.825577	M_chul_00060(RHEB);M_chul_00227(pol);M_chul_00260(Pik3r2);M_chul_00348(prkci);M_chul_00420(PIK3R1);M_chul_00721(INSR);M_chul_00744(ptprf);M_chul_00942(PRKACB);M_chul_00991(PRKAG2);M_chul_01071(PRKAB2);M_chul_01162(PIK3CA);M_chul_01215(pol);M_chul_01439(PPP1CA);M_chul_01757(grb2-a);M_chul_01758(GRB2);M_chul_01836(PRKACA);M_chul_01909(GSK3B);M_chul_01943(PIK3CA);M_chul_02242(MAPK3);M_chul_02258(GYS…
KO00514	Other types of O-glycan biosynthesis	54	-0.283198	-0.962469	0.528767	0.835407	M_chul_00203(ST3GAL3);M_chul_00330(B4galt2);M_chul_02096(Galnt5);M_chul_02102(GALNT13);M_chul_02804(colgalt1);M_chul_02879(lfng);M_chul_03577(GALNT9);M_chul_04813(GALNT7);M_chul_04866(colgalt1);M_chul_05153(mfng);M_chul_05583(Galnt10);M_chul_05670(B3GLCT);M_chul_05910(ST6GAL1);M_chul_06291(Galnt10);M_chul_06292(Galnt10);M_chul_06672(C1galt1c1);M_chul_07250(OGT);M_chul_08002(rfng);M_chul_08873(ppp…
KO04530	Tight junction	257	-0.222124	-0.960163	0.600917	0.835734	M_chul_00130(dlg1l);M_chul_00289(PARD3);M_chul_00295(ITGB1);M_chul_00348(prkci);M_chul_00392(--);M_chul_00396(JUN);M_chul_00449(Hcls1);M_chul_00587(Rlc-a);M_chul_00720(Arhgef18);M_chul_00736(Rab8a);M_chul_00759(Marveld2);M_chul_00760(OCLN);M_chul_00790(CLDN18);M_chul_00805(CLDN1);M_chul_00819(ROCK1);M_chul_00942(PRKACB);M_chul_00991(PRKAG2);M_chul_01018(amotl2a);M_chul_01071(PRKAB2);M_chul_01083(…
KO04371	Apelin signaling pathway	178	-0.232607	-0.950015	0.635659	0.869531	M_chul_00007(Adcy8);M_chul_00142(ADCY8);M_chul_00392(--);M_chul_00517(ADCY1);M_chul_00689(GNG12);M_chul_00732(KLF2);M_chul_00825(MYL4);M_chul_00853(MAP1LC3A);M_chul_00942(PRKACB);M_chul_00951(MYLK4);M_chul_00966(ADCY1);M_chul_00991(PRKAG2);M_chul_01071(PRKAB2);M_chul_01346(MRAS);M_chul_01395(Ccnd1);M_chul_01413(GNG5);M_chul_01836(PRKACA);M_chul_01961(HDAC5);M_chul_02060(ADCY5);M_chul_02215(SPHK1)…
KO04013	MAPK signaling pathway - fly	109	-0.241264	-0.949862	0.609677	0.860669	M_chul_00396(JUN);M_chul_00885(EGFR);M_chul_01160(Tbl1xr1);M_chul_01757(grb2-a);M_chul_01758(GRB2);M_chul_01888(Tbl1x);M_chul_01931(ATF2);M_chul_02242(MAPK3);M_chul_02968(PPP2CB);M_chul_03001(mapk1);M_chul_03043(TLE1);M_chul_03243(KSR2);M_chul_03399(RASA1);M_chul_03446(BMPR1B);M_chul_03490(KSR2);M_chul_03776(UBE2D4);M_chul_03922(TLE4);M_chul_04547(MEF2C);M_chul_04667(MAP2K7);M_chul_05193(Xpo1);M_…
KO04924	Renin secretion	114	-0.247433	-0.948714	0.586103	0.856343	M_chul_00229(ADCYAP1);M_chul_00678(PTGER4);M_chul_00821(AQP1);M_chul_00942(PRKACB);M_chul_01382(Creb1);M_chul_01652(PDE3A);M_chul_01773(PDE1C);M_chul_01836(PRKACA);M_chul_02060(ADCY5);M_chul_02288(KCNJ2);M_chul_02762(ITPR1);M_chul_02974(PPP3CC);M_chul_03471(GNAQ);M_chul_03502(orai1);M_chul_03761(ADRB4C);M_chul_03823(PTGER4);M_chul_03824(PTGER4);M_chul_06043(adrb2);M_chul_06214(PPP3CA);M_chul_0700…
KO04912	GnRH signaling pathway	141	-0.234603	-0.948267	0.63197	0.849177	M_chul_00007(Adcy8);M_chul_00142(ADCY8);M_chul_00396(JUN);M_chul_00517(ADCY1);M_chul_00658(Mmp14);M_chul_00885(EGFR);M_chul_00942(PRKACB);M_chul_00966(ADCY1);M_chul_01417(--);M_chul_01757(grb2-a);M_chul_01758(GRB2);M_chul_01836(PRKACA);M_chul_02047(atf4);M_chul_02060(ADCY5);M_chul_02242(MAPK3);M_chul_02287(map2k6);M_chul_02355(prkcbb);M_chul_02732(PRKCA);M_chul_02757(Adcy9);M_chul_02762(ITPR1);M_…
KO05213	Endometrial cancer	90	-0.251125	-0.942574	0.590759	0.864023	M_chul_00260(Pik3r2);M_chul_00392(--);M_chul_00420(PIK3R1);M_chul_00688(GADD45A);M_chul_00885(EGFR);M_chul_01162(PIK3CA);M_chul_01248(BAX);M_chul_01395(Ccnd1);M_chul_01757(grb2-a);M_chul_01758(GRB2);M_chul_01909(GSK3B);M_chul_01943(PIK3CA);M_chul_02242(MAPK3);M_chul_02730(axin2);M_chul_02774(Foxo3);M_chul_02865(axin1);M_chul_02882(BAX);M_chul_03001(mapk1);M_chul_03089(--);M_chul_03152(PIK3R1);M_c…
KO04720	Long-term potentiation	109	-0.245084	-0.941617	0.629252	0.858731	M_chul_00007(Adcy8);M_chul_00064(EP300);M_chul_00142(ADCY8);M_chul_00517(ADCY1);M_chul_00942(PRKACB);M_chul_00966(ADCY1);M_chul_01439(PPP1CA);M_chul_01836(PRKACA);M_chul_01987(Grin2b);M_chul_02018(EP300);M_chul_02047(atf4);M_chul_02075(Grin2c);M_chul_02207(grin2a);M_chul_02208(grin2a);M_chul_02242(MAPK3);M_chul_02355(prkcbb);M_chul_02365(GRIN2A);M_chul_02732(PRKCA);M_chul_02762(ITPR1);M_chul_0297…
KO04919	Thyroid hormone signaling pathway	174	-0.226558	-0.936748	0.679104	0.869747	M_chul_00060(RHEB);M_chul_00064(EP300);M_chul_00260(Pik3r2);M_chul_00273(ncoa2);M_chul_00274(PFKP);M_chul_00392(--);M_chul_00420(PIK3R1);M_chul_00428(--);M_chul_00508(ATP1A2);M_chul_00510(ATP1A2);M_chul_00648(PLCD1);M_chul_00799(atp1b3);M_chul_00861(Myh6);M_chul_00942(PRKACB);M_chul_01162(PIK3CA);M_chul_01395(Ccnd1);M_chul_01487(ITGAV);M_chul_01609(STAT1);M_chul_01836(PRKACA);M_chul_01909(GSK3B);…
KO04341	Hedgehog signaling pathway - fly	40	-0.292243	-0.929066	0.574176	0.891753	M_chul_00768(en2-a);M_chul_00942(PRKACB);M_chul_01051(CUL3);M_chul_01760(smurf2);M_chul_01836(PRKACA);M_chul_01909(GSK3B);M_chul_02016(RBX1);M_chul_02030(Smurf1);M_chul_02468(spopla);M_chul_03512(GRK5);M_chul_03850(PTCH1);M_chul_04405(GRK4);M_chul_04650(smurf2);M_chul_05334(SUFU);M_chul_05535(Skp1);M_chul_05646(GRK6);M_chul_05768(Stk36);M_chul_06775(CSNK1A1);M_chul_07143(FBXW11);M_chul_08085(SPOP…
KO04142	Lysosome	177	-0.225796	-0.927441	0.675214	0.889432	M_chul_00169(PSAP);M_chul_00329(ATP6V0B);M_chul_00455(CTSZ);M_chul_00584(ATP6V1H);M_chul_00665(Ap1g1);M_chul_00734(AP1M1);M_chul_00884(NPC1);M_chul_01050(AP1S2);M_chul_01151(Atp6v0d1);M_chul_01164(--);M_chul_01344(--);M_chul_01345(DNASE2B);M_chul_02000(Gga1);M_chul_02045(ctsd);M_chul_02245(ATP6V0C);M_chul_02407(Atp6v0a1);M_chul_02575(LAPTM4A);M_chul_02594(Mcoln1);M_chul_02686(Gga3);M_chul_02845(L…
KO05143	African trypanosomiasis	59	-0.265543	-0.922063	0.619835	0.901777	M_chul_00192(tnf);M_chul_01944(--);M_chul_02267(IGHV3-43D);M_chul_02268(IGHV2-26);M_chul_02269(IGHV4-38-2);M_chul_02270(IGHV4-59);M_chul_02271(Ighv1-72);M_chul_02272(IGHV4-59);M_chul_02273(IGHV4-38-2);M_chul_02274(--);M_chul_02355(prkcbb);M_chul_02732(PRKCA);M_chul_03268(il1b);M_chul_03471(GNAQ);M_chul_03743(IDO2);M_chul_03946(--);M_chul_04438(prkcbb);M_chul_04646(PRKCA);M_chul_06041(--);M_chul_0…
KO05225	Hepatocellular carcinoma	209	-0.217998	-0.917414	0.784689	0.910159	M_chul_00026(NQO1);M_chul_00163(WNT9A);M_chul_00164(--);M_chul_00183(gbp);M_chul_00187(FZD2);M_chul_00260(Pik3r2);M_chul_00283(fzd8);M_chul_00392(--);M_chul_00401(Mgst3);M_chul_00420(PIK3R1);M_chul_00688(GADD45A);M_chul_00885(EGFR);M_chul_00903(WNT3A);M_chul_01128(dvl3);M_chul_01162(PIK3CA);M_chul_01248(BAX);M_chul_01380(fzd5);M_chul_01395(Ccnd1);M_chul_01757(grb2-a);M_chul_01758(GRB2);M_chul_017…
KO04071	Sphingolipid signaling pathway	166	-0.224793	-0.915567	0.704918	0.908088	M_chul_00192(tnf);M_chul_00260(Pik3r2);M_chul_00420(PIK3R1);M_chul_00819(ROCK1);M_chul_00990(--);M_chul_01138(CERS2);M_chul_01162(PIK3CA);M_chul_01248(BAX);M_chul_01314(ABCC1);M_chul_01862(CERS6);M_chul_01943(PIK3CA);M_chul_01944(--);M_chul_02045(ctsd);M_chul_02215(SPHK1);M_chul_02242(MAPK3);M_chul_02355(prkcbb);M_chul_02585(ROCK2);M_chul_02658(S1pr1);M_chul_02732(PRKCA);M_chul_02882(BAX);M_chul_…
KO00120	Primary bile acid biosynthesis	32	-0.296632	-0.914838	0.605263	0.901828	M_chul_00153(CYP8B1);M_chul_00154(CYP8B1);M_chul_00155(CYP8B1);M_chul_00156(CYP8B1);M_chul_00157(CYP8B1);M_chul_00254(CYP7A1);M_chul_00413(SCP2);M_chul_03242(CH25H);M_chul_03836(HSD17B4);M_chul_11822(Cyp46a1);M_chul_11824(Cyp46a1);M_chul_11825(CYP46A1);M_chul_11827(Cyp46a1);M_chul_11828(CYP46A1);M_chul_11834(Cyp46a1);M_chul_11835(CYP46A1);M_chul_11836(Cyp46a1);M_chul_11837(Cyp46a1);M_chul_16135(c…
KO04360	Axon guidance	237	-0.216153	-0.912382	0.815166	0.901517	M_chul_00047(Nfatc4);M_chul_00260(Pik3r2);M_chul_00289(PARD3);M_chul_00295(ITGB1);M_chul_00296(nrp1a);M_chul_00420(PIK3R1);M_chul_00587(Rlc-a);M_chul_00633(CXCR4);M_chul_00757(NTNG1);M_chul_00819(ROCK1);M_chul_01045(ephb1-b);M_chul_01115(epha4-a);M_chul_01117(epha3);M_chul_01162(PIK3CA);M_chul_01165(ephb3);M_chul_01239(NTN1);M_chul_01544(BMPR2);M_chul_01647(Epha3);M_chul_01808(Sema4d);M_chul_0190…
KO04918	Thyroid hormone synthesis	101	-0.24383	-0.911978	0.693878	0.894183	M_chul_00007(Adcy8);M_chul_00142(ADCY8);M_chul_00508(ATP1A2);M_chul_00510(ATP1A2);M_chul_00517(ADCY1);M_chul_00799(atp1b3);M_chul_00942(PRKACB);M_chul_00966(ADCY1);M_chul_01100(Creb3l3);M_chul_01382(Creb1);M_chul_01548(TTF2);M_chul_01836(PRKACA);M_chul_01931(ATF2);M_chul_02047(atf4);M_chul_02060(ADCY5);M_chul_02125(LRP2);M_chul_02355(prkcbb);M_chul_02373(ATF6B);M_chul_02732(PRKCA);M_chul_02757(Ad…
KO04927	Cortisol synthesis and secretion	112	-0.235718	-0.903425	0.707865	0.914868	M_chul_00007(Adcy8);M_chul_00142(ADCY8);M_chul_00517(ADCY1);M_chul_00942(PRKACB);M_chul_00966(ADCY1);M_chul_01100(Creb3l3);M_chul_01382(Creb1);M_chul_01456(CACNA1I);M_chul_01836(PRKACA);M_chul_01931(ATF2);M_chul_02047(atf4);M_chul_02060(ADCY5);M_chul_02209(Cacna1h);M_chul_02373(ATF6B);M_chul_02655(Ldlr);M_chul_02757(Adcy9);M_chul_02762(ITPR1);M_chul_03471(GNAQ);M_chul_03502(orai1);M_chul_04861(ad…
KO00564	Glycerophospholipid metabolism	120	-0.232162	-0.901827	0.762069	0.911336	M_chul_00119(LPIN2);M_chul_00589(LPIN2);M_chul_00597(PLPP3);M_chul_01126(PCYT1A);M_chul_01417(--);M_chul_01853(Plpp3);M_chul_02201(pla1a);M_chul_02524(phospho1);M_chul_02863(Pla2g10);M_chul_03318(Pnpla7);M_chul_03319(Pnpla7);M_chul_03558(PLA2G1B);M_chul_03559(PLA2G1B);M_chul_03771(Gpat4);M_chul_03829(PLPP1);M_chul_03941(gpat3);M_chul_03976(GPAM);M_chul_04151(DGKE);M_chul_04839(Pnpla6);M_chul_0487…
KO00600	Sphingolipid metabolism	68	-0.258236	-0.900833	0.636364	0.906014	M_chul_00169(PSAP);M_chul_00597(PLPP3);M_chul_01138(CERS2);M_chul_01561(ENPP7);M_chul_01562(ENPP7);M_chul_01853(Plpp3);M_chul_01862(CERS6);M_chul_02215(SPHK1);M_chul_02653(GAL3ST2);M_chul_03684(GAL3ST1);M_chul_03829(PLPP1);M_chul_04025(ASAH1);M_chul_04172(ACER2);M_chul_04243(GAL3ST1);M_chul_04484(UGT8);M_chul_04662(SPHK1);M_chul_04870(PLPP3);M_chul_05066(CERS2);M_chul_05740(NEU3);M_chul_06271(SMP…
KO00310	Lysine degradation	87	-0.240258	-0.891815	0.743902	0.927391	M_chul_00414(aldh9a1b);M_chul_01438(KMT5C);M_chul_01530(Setd1a);M_chul_01531(ccdc47);M_chul_02113(ehhadh);M_chul_02599(GCDH);M_chul_02629(ALDH16A1);M_chul_02781(HADHA);M_chul_02782(Hadha);M_chul_02804(colgalt1);M_chul_02896(EZH1);M_chul_02946(kmt5aa);M_chul_03088(EHMT1);M_chul_03819(SMYD1);M_chul_03969(NSD3);M_chul_04415(GCDH);M_chul_04866(colgalt1);M_chul_05439(--);M_chul_05440(Nsd1);M_chul_0596…
KO04724	Glutamatergic synapse	220	-0.21138	-0.888817	0.859316	0.928053	M_chul_00007(Adcy8);M_chul_00142(ADCY8);M_chul_00267(HOMER3);M_chul_00412(SLC1A7);M_chul_00517(ADCY1);M_chul_00689(GNG12);M_chul_00726(SLC1A6);M_chul_00942(PRKACB);M_chul_00966(ADCY1);M_chul_00996(GLUL);M_chul_01214(KCNJ3);M_chul_01390(SLC1A2);M_chul_01413(GNG5);M_chul_01417(--);M_chul_01719(KCNJ3);M_chul_01751(Gls);M_chul_01776(RTase);M_chul_01836(PRKACA);M_chul_01987(Grin2b);M_chul_02060(ADCY5)…
KO04742	Taste transduction	109	-0.231973	-0.886831	0.758865	0.925449	M_chul_00007(Adcy8);M_chul_00142(ADCY8);M_chul_00193(Gabbr1);M_chul_00942(PRKACB);M_chul_01404(Scn9a);M_chul_01480(Scn2a);M_chul_01715(Asic2);M_chul_01716(asic2);M_chul_01773(PDE1C);M_chul_01836(PRKACA);M_chul_02084(Scn9a);M_chul_02277(CACNA1A);M_chul_02290(HTR3A);M_chul_02620(Gng13);M_chul_02925(asic2);M_chul_03093(Entpd2);M_chul_03251(P2RX3);M_chul_03541(--);M_chul_03686(P2RX2);M_chul_03845(htr…
KO05230	Central carbon metabolism in cancer	97	-0.230818	-0.886518	0.801394	0.917915	M_chul_00260(Pik3r2);M_chul_00274(PFKP);M_chul_00420(PIK3R1);M_chul_00428(--);M_chul_00885(EGFR);M_chul_01162(PIK3CA);M_chul_01254(SLC16A3);M_chul_01751(Gls);M_chul_01943(PIK3CA);M_chul_02123(PFKL);M_chul_02147(PDK1);M_chul_02242(MAPK3);M_chul_03001(mapk1);M_chul_03113(HK2);M_chul_03152(PIK3R1);M_chul_03529(fgfr1a);M_chul_03942(Gck);M_chul_04566(AKT3);M_chul_04617(SIRT3);M_chul_04756(kita);M_chul…
KO04911	Insulin secretion	147	-0.223589	-0.885116	0.815498	0.91379	M_chul_00007(Adcy8);M_chul_00142(ADCY8);M_chul_00209(Kcnn3);M_chul_00229(ADCYAP1);M_chul_00262(RAB3A);M_chul_00508(ATP1A2);M_chul_00510(ATP1A2);M_chul_00517(ADCY1);M_chul_00799(atp1b3);M_chul_00942(PRKACB);M_chul_00966(ADCY1);M_chul_01100(Creb3l3);M_chul_01120(RAPGEF4);M_chul_01161(Kcnmb2);M_chul_01163(KCNMB3);M_chul_01382(Creb1);M_chul_01836(PRKACA);M_chul_01931(ATF2);M_chul_02047(atf4);M_chul_0…
KO00604	Glycosphingolipid biosynthesis - ganglio series	16	-0.342586	-0.884697	0.625287	0.906705	M_chul_00476(ST6GALNAC5);M_chul_00552(ST6GALNAC3);M_chul_06456(St3gal5);M_chul_08534(B4GALNT1);M_chul_08897(B4GALNT1);M_chul_09772(GLB1);M_chul_16258(HEXB);M_chul_16458(ST8SIA1);M_chul_16573(ST6GALNAC6);M_chul_16599(St8sia5);M_chul_17663(HEXA);M_chul_18186(ST3GAL2);M_chul_21274(B3GALT2);M_chul_21983(Slc33a1);M_chul_24562(--);M_chul_24563(Hexa)
KO04114	Oocyte meiosis	148	-0.213295	-0.868957	0.899654	0.942998	M_chul_00007(Adcy8);M_chul_00142(ADCY8);M_chul_00517(ADCY1);M_chul_00942(PRKACB);M_chul_00966(ADCY1);M_chul_01011(CDC20);M_chul_01370(ANAPC2);M_chul_01439(PPP1CA);M_chul_01836(PRKACA);M_chul_02016(RBX1);M_chul_02060(ADCY5);M_chul_02242(MAPK3);M_chul_02757(Adcy9);M_chul_02762(ITPR1);M_chul_02968(PPP2CB);M_chul_02974(PPP3CC);M_chul_03001(mapk1);M_chul_03075(ppp1cc-a);M_chul_03078(Anapc7);M_chul_031…
KO04973	Carbohydrate digestion and absorption	61	-0.246391	-0.863256	0.757925	0.949022	M_chul_00260(Pik3r2);M_chul_00387(Amy1);M_chul_00388(Amy2);M_chul_00389(Amy1);M_chul_00390(Amy2);M_chul_00391(AMY1A);M_chul_00420(PIK3R1);M_chul_00508(ATP1A2);M_chul_00510(ATP1A2);M_chul_00799(atp1b3);M_chul_01162(PIK3CA);M_chul_01943(PIK3CA);M_chul_02355(prkcbb);M_chul_03113(HK2);M_chul_03152(PIK3R1);M_chul_04438(prkcbb);M_chul_04566(AKT3);M_chul_04790(HK1);M_chul_05396(Hk2);M_chul_05674(SLC37A4…
KO05206	MicroRNAs in cancer	225	-0.205189	-0.856734	0.970711	0.957092	M_chul_00064(EP300);M_chul_00260(Pik3r2);M_chul_00392(--);M_chul_00420(PIK3R1);M_chul_00579(vim);M_chul_00819(ROCK1);M_chul_00885(EGFR);M_chul_00886(Mmp16);M_chul_00903(WNT3A);M_chul_00990(--);M_chul_00999(ERBB3);M_chul_01021(Tnr);M_chul_01023(Tnn);M_chul_01162(PIK3CA);M_chul_01314(ABCC1);M_chul_01395(Ccnd1);M_chul_01544(BMPR2);M_chul_01689(MSN);M_chul_01703(zag-1);M_chul_01751(Gls);M_chul_01757(…
KO00790	Folate biosynthesis	38	-0.268301	-0.848576	0.71978	0.968313	M_chul_03364(Dhfr);M_chul_03818(spr);M_chul_03831(Rnf122);M_chul_04239(TPH2);M_chul_05896(Pcbd2);M_chul_06701(QDPR);M_chul_07723(Gch1);M_chul_08973(GGH);M_chul_08975(GGH);M_chul_09481(ALPL);M_chul_09853(tph);M_chul_12243(Gphn);M_chul_12910(Gphn);M_chul_12942(Mocs1);M_chul_13641(CBR1);M_chul_13697(mocos);M_chul_13994(pcbd);M_chul_16048(SPR);M_chul_16051(FPGS);M_chul_16518(AKR1B10);M_chul_16519(AKR…
KO04934	Cushing syndrome	228	-0.199361	-0.847745	0.949541	0.961731	M_chul_00007(Adcy8);M_chul_00142(ADCY8);M_chul_00163(WNT9A);M_chul_00164(--);M_chul_00187(FZD2);M_chul_00283(fzd8);M_chul_00392(--);M_chul_00517(ADCY1);M_chul_00823(crhr2);M_chul_00824(Crhr2);M_chul_00885(EGFR);M_chul_00903(WNT3A);M_chul_00942(PRKACB);M_chul_00966(ADCY1);M_chul_01100(Creb3l3);M_chul_01128(dvl3);M_chul_01380(fzd5);M_chul_01382(Creb1);M_chul_01395(Ccnd1);M_chul_01456(CACNA1I);M_chu…
KO04925	Aldosterone synthesis and secretion	163	-0.205901	-0.844933	0.938182	0.959467	M_chul_00007(Adcy8);M_chul_00142(ADCY8);M_chul_00508(ATP1A2);M_chul_00510(ATP1A2);M_chul_00517(ADCY1);M_chul_00799(atp1b3);M_chul_00942(PRKACB);M_chul_00966(ADCY1);M_chul_01100(Creb3l3);M_chul_01382(Creb1);M_chul_01456(CACNA1I);M_chul_01836(PRKACA);M_chul_01931(ATF2);M_chul_02047(atf4);M_chul_02060(ADCY5);M_chul_02097(Nr4a2);M_chul_02098(NR4A2);M_chul_02209(Cacna1h);M_chul_02355(prkcbb);M_chul_02…
KO00601	Glycosphingolipid biosynthesis - lacto and neolacto series	31	-0.278371	-0.844736	0.71466	0.951898	M_chul_00203(ST3GAL3);M_chul_00330(B4galt2);M_chul_00432(B3GALT2);M_chul_01159(b3gnt5a);M_chul_01860(B3GALT1);M_chul_03057(B3galt2);M_chul_04063(B3galt2);M_chul_04064(B3galt4);M_chul_04563(B3GNT2);M_chul_05128(Fut9);M_chul_05365(B3GNT2);M_chul_05524(B3GNT3);M_chul_06190(B4GALT4);M_chul_06464(B3galt2);M_chul_08946(B4GALT1);M_chul_15417(B3GNT2);M_chul_15895(B3GALT2);M_chul_15905(Fut7);M_chul_16458(…
KO04730	Long-term depression	95	-0.221705	-0.841972	0.866438	0.949456	M_chul_00844(HCK);M_chul_01417(--);M_chul_02242(MAPK3);M_chul_02277(CACNA1A);M_chul_02355(prkcbb);M_chul_02732(PRKCA);M_chul_02762(ITPR1);M_chul_02968(PPP2CB);M_chul_03001(mapk1);M_chul_03320(ARAF);M_chul_03350(grid2);M_chul_03471(GNAQ);M_chul_03488(Nos1);M_chul_04106(gag-pro-pol);M_chul_04134(GRIA2);M_chul_04135(GRIA2);M_chul_04438(prkcbb);M_chul_04450(GNA12);M_chul_04646(PRKCA);M_chul_05154(--)…
KO04745	Phototransduction - fly	44	-0.256064	-0.839623	0.794595	0.946534	M_chul_02135(MYO3B);M_chul_02620(Gng13);M_chul_02732(PRKCA);M_chul_02762(ITPR1);M_chul_03180(Camk2b);M_chul_03471(GNAQ);M_chul_03894(PPEF2);M_chul_04209(actba);M_chul_04311(camk2d2);M_chul_04442(GNG13);M_chul_04539(GRK3);M_chul_04646(PRKCA);M_chul_05429(ACT1);M_chul_06100(TRPC4);M_chul_07419(PVALEF);M_chul_08773(CALML6);M_chul_08876(GNAQ);M_chul_09030(Itpr1);M_chul_09349(CALML4);M_chul_09450(CALM…
KO05216	Thyroid cancer	53	-0.238945	-0.8316	0.805851	0.954309	M_chul_00392(--);M_chul_00688(GADD45A);M_chul_00875(Tpr);M_chul_01248(BAX);M_chul_01395(Ccnd1);M_chul_01432(pparg);M_chul_02242(MAPK3);M_chul_02882(BAX);M_chul_03001(mapk1);M_chul_03089(--);M_chul_03189(GADD45G);M_chul_03290(Polk);M_chul_03777(tcf7l1a);M_chul_05082(Lef1);M_chul_05083(Lef1);M_chul_05536(TCF7);M_chul_07963(TCF7L2);M_chul_08437(myc);M_chul_08526(PPARG);M_chul_09276(SRSF3);M_chul_093…
KO04976	Bile secretion	112	-0.213236	-0.830461	0.874046	0.948694	M_chul_00007(Adcy8);M_chul_00142(ADCY8);M_chul_00254(CYP7A1);M_chul_00508(ATP1A2);M_chul_00510(ATP1A2);M_chul_00517(ADCY1);M_chul_00634(Ugt1a1);M_chul_00777(cahz);M_chul_00799(atp1b3);M_chul_00821(AQP1);M_chul_00942(PRKACB);M_chul_00966(ADCY1);M_chul_00978(Aqp4);M_chul_01642(SLC10A2);M_chul_01836(PRKACA);M_chul_01864(ABCB11);M_chul_02060(ADCY5);M_chul_02469(Ugt1a1);M_chul_02470(Ugt1a1);M_chul_024…
KO04750	Inflammatory mediator regulation of TRP channels	154	-0.199877	-0.811099	0.962406	0.971604	M_chul_00007(Adcy8);M_chul_00142(ADCY8);M_chul_00260(Pik3r2);M_chul_00420(PIK3R1);M_chul_00517(ADCY1);M_chul_00678(PTGER4);M_chul_00910(asic1c);M_chul_00911(asic1c);M_chul_00942(PRKACB);M_chul_00966(ADCY1);M_chul_01162(PIK3CA);M_chul_01219(Htr2a);M_chul_01360(asic4a);M_chul_01362(asic4a);M_chul_01417(--);M_chul_01439(PPP1CA);M_chul_01506(HTR2A);M_chul_01715(Asic2);M_chul_01716(asic2);M_chul_01755…
KO04066	HIF-1 signaling pathway	131	-0.205647	-0.803254	0.952899	0.974912	M_chul_00064(EP300);M_chul_00260(Pik3r2);M_chul_00274(PFKP);M_chul_00420(PIK3R1);M_chul_00428(--);M_chul_00600(TFRC);M_chul_00721(INSR);M_chul_00885(EGFR);M_chul_00990(--);M_chul_01009(tf);M_chul_01162(PIK3CA);M_chul_01191(Elob);M_chul_01943(PIK3CA);M_chul_02016(RBX1);M_chul_02018(EP300);M_chul_02123(PFKL);M_chul_02147(PDK1);M_chul_02242(MAPK3);M_chul_02355(prkcbb);M_chul_02405(Stat3);M_chul_0266…
KO05031	Amphetamine addiction	108	-0.208879	-0.799724	0.954545	0.97204	M_chul_00396(JUN);M_chul_00942(PRKACB);M_chul_01100(Creb3l3);M_chul_01382(Creb1);M_chul_01439(PPP1CA);M_chul_01836(PRKACA);M_chul_01931(ATF2);M_chul_01987(Grin2b);M_chul_02047(atf4);M_chul_02060(ADCY5);M_chul_02075(Grin2c);M_chul_02207(grin2a);M_chul_02208(grin2a);M_chul_02355(prkcbb);M_chul_02365(GRIN2A);M_chul_02373(ATF6B);M_chul_02538(PPP1R1B);M_chul_02732(PRKCA);M_chul_02974(PPP3CC);M_chul_03…
KO04721	Synaptic vesicle cycle	121	-0.200904	-0.790447	0.972414	0.975608	M_chul_00262(RAB3A);M_chul_00329(ATP6V0B);M_chul_00412(SLC1A7);M_chul_00584(ATP6V1H);M_chul_00593(Dnm3);M_chul_00686(Slc6a13);M_chul_00687(Slc6a11);M_chul_00726(SLC1A6);M_chul_00834(Slc6a9);M_chul_01097(Unc13a);M_chul_01127(ap2m1a);M_chul_01151(Atp6v0d1);M_chul_01178(Slc6a11);M_chul_01312(AP2A1);M_chul_01322(Slc6a11);M_chul_01323(--);M_chul_01390(SLC1A2);M_chul_01848(Dnm2);M_chul_02245(ATP6V0C);M…
KO04391	Hippo signaling pathway - fly	75	-0.217166	-0.783404	0.948012	0.976026	M_chul_00130(dlg1l);M_chul_00289(PARD3);M_chul_00348(prkci);M_chul_02194(LATS2);M_chul_02968(PPP2CB);M_chul_03008(Pard3);M_chul_03010(PARD3);M_chul_03481(Nf2);M_chul_04209(actba);M_chul_04309(PPP2R2C);M_chul_04768(Mpdz);M_chul_05122(smad1);M_chul_05324(mapk8a);M_chul_05429(ACT1);M_chul_05894(PPP2CA);M_chul_06094(Dchs1);M_chul_07011(ppp2r2b);M_chul_07049(FAT4);M_chul_07189(MAPK9);M_chul_07555(mapk…
KO04966	Collecting duct acid secretion	31	-0.256783	-0.777735	0.860058	0.973665	M_chul_00777(cahz);M_chul_00850(Slc12a7);M_chul_01151(Atp6v0d1);M_chul_02245(ATP6V0C);M_chul_02407(Atp6v0a1);M_chul_02919(slc4a1);M_chul_03716(ATP6V0A2);M_chul_04567(ATP6V0E2);M_chul_04810(ATP6V0A2);M_chul_05127(--);M_chul_07013(ATP6V0E1);M_chul_07159(PRPF19);M_chul_08013(Atp6v0a1);M_chul_08082(slc4a1);M_chul_08162(ATP6V0C);M_chul_09378(atp6v0d1);M_chul_12241(ATP6V1D);M_chul_12944(atp6v1c1b);M_ch…
KO00061	Fatty acid biosynthesis	21	-0.274867	-0.757216	0.840909	0.983883	M_chul_01049(ACSL3);M_chul_03688(ACACB);M_chul_03748(ACSL1);M_chul_03896(acsbg2);M_chul_05413(ACSL6);M_chul_05428(ACAC);M_chul_05835(ACSL6);M_chul_06455(ACSL1);M_chul_06980(Acsl4);M_chul_07859(cbr4);M_chul_07888(Acsl5);M_chul_08005(FASN);M_chul_09779(ACSL1);M_chul_10043(ACSF3);M_chul_14571(Oxsm);M_chul_14638(Olah);M_chul_18593(acsbg2);M_chul_18911(acsbg2);M_chul_20500(mecr);M_chul_21883(ACSL3);M_…
KO00040	Pentose and glucuronate interconversions	39	-0.218668	-0.701016	0.955801	1	M_chul_00634(Ugt1a1);M_chul_01893(Rpe);M_chul_02469(Ugt1a1);M_chul_02470(Ugt1a1);M_chul_02471(ugt3);M_chul_03635(UGT2B31);M_chul_03636(UGT2A3);M_chul_03638(UGT2A3);M_chul_03639(UGT2A3);M_chul_03666(akr1a1a);M_chul_03889(Ugt2a1);M_chul_04328(UGDH);M_chul_05198(UGP2);M_chul_05370(UGP2);M_chul_05865(GUSB);M_chul_06102(Ugt1a2);M_chul_06103(UGT2B20);M_chul_06118(KL);M_chul_07127(UGT2B4);M_chul_07953(U…
KO00140	Steroid hormone biosynthesis	63	-0.194929	-0.680785	0.993921	1	M_chul_00254(CYP7A1);M_chul_00634(Ugt1a1);M_chul_01648(cyp3a27);M_chul_02410(HSD17B1);M_chul_02433(Sult3a1);M_chul_02469(Ugt1a1);M_chul_02470(Ugt1a1);M_chul_02471(ugt3);M_chul_03635(UGT2B31);M_chul_03636(UGT2A3);M_chul_03638(UGT2A3);M_chul_03639(UGT2A3);M_chul_03848(HSD17B3);M_chul_03889(Ugt2a1);M_chul_04058(cyp3a56);M_chul_04279(cyp3a40);M_chul_04280(Cyp3a13);M_chul_04372(SRD5A2);M_chul_05780(hs…
KO00900	Terpenoid backbone biosynthesis	21	-0.236676	-0.654069	0.943627	0.999448	M_chul_06031(PCYOX1L);M_chul_09639(HMGCR);M_chul_09640(Hmgcr);M_chul_09891(mvd);M_chul_11224(RCE1);M_chul_11579(nus1);M_chul_11882(Fntb);M_chul_12270(ACAT2);M_chul_13231(ZMPSTE24);M_chul_13520(Pdss2);M_chul_14193(Ggps1);M_chul_15413(Fnta);M_chul_15977(Pcyox1);M_chul_15978(Pcyox1);M_chul_16087(HMGCS1);M_chul_16142(HMGCR);M_chul_20313(DHDDS);M_chul_21009(icmt);M_chul_22542(IDI1);M_chul_23647(FDPS);…
KO00515	Mannose type O-glycan biosynthesis	27	-0.189839	-0.563234	1	0.998922	M_chul_00203(ST3GAL3);M_chul_00330(B4galt2);M_chul_02223(MGAT5B);M_chul_04684(MGAT5B);M_chul_05128(Fut9);M_chul_05675(B3GAT1);M_chul_08946(B4GALT1);M_chul_09606(large2);M_chul_10478(Fktn);M_chul_10947(b4gat1);M_chul_12433(pomt2);M_chul_13693(B3GAT2);M_chul_13804(pomt1);M_chul_13884(pomt1);M_chul_14192(b3galnt2);M_chul_16096(pomk);M_chul_17986(rxylt1);M_chul_19663(crppa);M_chul_20140(pomgnt2);M_ch…
KO03010	Ribosome	105	0.780004	2.72534	0	0	M_chul_00136(rps15);M_chul_00139(rps28);M_chul_00176(MRPS12);M_chul_00199(Mrpl34);M_chul_00213(rps28);M_chul_00555(RPS8);M_chul_00636(RPL37A);M_chul_00696(RPL5);M_chul_01194(rpl27);M_chul_01768(rpl23);M_chul_01829(Mrpl12);M_chul_02379(rps18);M_chul_02439(RPL3);M_chul_02517(rpl19);M_chul_02687(mrps7);M_chul_02709(rps2);M_chul_02711(RPL3L);M_chul_02881(rps11);M_chul_03612(rpl35);M_chul_03962(RPL6);…
KO03040	Spliceosome	118	0.646359	2.27989	0	0	M_chul_00170(USP39);M_chul_00560(HNRNPC);M_chul_00659(ACIN1);M_chul_00820(THOC1);M_chul_01069(prpf38b);M_chul_01089(SF3A2);M_chul_01316(SNRNP70);M_chul_01541(SRSF2);M_chul_01761(DDX5);M_chul_01921(HNRNPA3);M_chul_02022(bud31);M_chul_02231(alyref-a);M_chul_02453(PHF5A);M_chul_02523(Eftud2);M_chul_02813(XAB2);M_chul_02907(Ddx42);M_chul_03115(snrnp27);M_chul_03464(HNRNPK);M_chul_03496(Sf3a1);M_chul_…
KO00190	Oxidative phosphorylation	115	0.62989	2.20987	0	0	M_chul_00302(NDUFV2);M_chul_00329(ATP6V0B);M_chul_00584(ATP6V1H);M_chul_00681(Uqcrh);M_chul_00902(ATP5MG);M_chul_01080(NDUFA13);M_chul_01151(Atp6v0d1);M_chul_01193(COX6A2);M_chul_01917(cyc-B);M_chul_01980(Ndufa6);M_chul_02025(Atp5mf);M_chul_02199(COX17);M_chul_02245(ATP6V0C);M_chul_02351(Ndufab1);M_chul_02407(Atp6v0a1);M_chul_02490(ATP5MC3);M_chul_02710(Ndufb10);M_chul_02739(Uqcrc2);M_chul_02914(…
KO05012	Parkinson disease	296	0.545153	2.13033	0	0	M_chul_00302(NDUFV2);M_chul_00321(SLC39A6);M_chul_00366(Prkn);M_chul_00457(Gnal);M_chul_00668(PSMB5);M_chul_00681(Uqcrh);M_chul_00942(PRKACB);M_chul_00971(TUBB2A);M_chul_00981(psma7);M_chul_01080(NDUFA13);M_chul_01193(COX6A2);M_chul_01248(BAX);M_chul_01408(UBE2G2);M_chul_01459(TkR86C);M_chul_01656(slc39a10);M_chul_01833(TUBB4B);M_chul_01836(PRKACA);M_chul_01917(cyc-B);M_chul_01980(Ndufa6);M_chul_…
KO03050	Proteasome	48	0.643967	1.97473	0	0.000172	M_chul_00668(PSMB5);M_chul_00981(psma7);M_chul_02588(psmd11a);M_chul_02964(Psmd9);M_chul_04074(ADRM1);M_chul_04215(PSMD12);M_chul_04616(PSMD13);M_chul_07905(psmd11b);M_chul_08693(PSMA5);M_chul_08980(PSMF1);M_chul_09313(PSMD6);M_chul_10147(psmb1-A);M_chul_10148(psmc3-a);M_chul_10589(PSMB6);M_chul_11467(PSMC1);M_chul_11536(PSMD2);M_chul_11578(PSMC6);M_chul_12058(PSMA6);M_chul_14352(psme4b);M_chul_1…
KO04672	Intestinal immune network for IgA production	73	0.587426	1.95023	0	0.000428	M_chul_00050(TRAV18);M_chul_00633(CXCR4);M_chul_00741(--);M_chul_00831(NCR2);M_chul_01695(Itga4);M_chul_02267(IGHV3-43D);M_chul_02268(IGHV2-26);M_chul_02269(IGHV4-38-2);M_chul_02270(IGHV4-59);M_chul_02271(Ighv1-72);M_chul_02272(IGHV4-59);M_chul_02273(IGHV4-38-2);M_chul_02274(--);M_chul_02463(CXCR4);M_chul_02883(Map3k14);M_chul_04853(cxcl12);M_chul_05315(Cxcl12);M_chul_07279(--);M_chul_08575(--);M…
KO05340	Primary immunodeficiency	50	0.618023	1.93307	0	0.000491	M_chul_02267(IGHV3-43D);M_chul_02268(IGHV2-26);M_chul_02269(IGHV4-38-2);M_chul_02270(IGHV4-59);M_chul_02271(Ighv1-72);M_chul_02272(IGHV4-59);M_chul_02273(IGHV4-38-2);M_chul_02274(--);M_chul_02360(nubp1);M_chul_03502(orai1);M_chul_06412(Il2rg);M_chul_06583(BTK);M_chul_07116(ada);M_chul_07279(--);M_chul_07934(acsf2);M_chul_08806(--);M_chul_09156(--);M_chul_09660(--);M_chul_11619(Blk);M_chul_13200(L…
KO05320	Autoimmune thyroid disease	98	0.552388	1.92415	0	0.000538	M_chul_00050(TRAV18);M_chul_01619(--);M_chul_02267(IGHV3-43D);M_chul_02268(IGHV2-26);M_chul_02269(IGHV4-38-2);M_chul_02270(IGHV4-59);M_chul_02271(Ighv1-72);M_chul_02272(IGHV4-59);M_chul_02273(IGHV4-38-2);M_chul_02274(--);M_chul_02443(Prf1);M_chul_02444(PRF1);M_chul_03209(MR1);M_chul_03210(H2-K1);M_chul_03345(Prf1);M_chul_03584(MR1);M_chul_03585(--);M_chul_04206(PIN1);M_chul_04207(Prf1);M_chul_045…
KO05171	Coronavirus disease - COVID-19	228	0.480069	1.8396	0	0.00257365	M_chul_00136(rps15);M_chul_00139(rps28);M_chul_00192(tnf);M_chul_00213(rps28);M_chul_00260(Pik3r2);M_chul_00296(nrp1a);M_chul_00396(JUN);M_chul_00420(PIK3R1);M_chul_00555(RPS8);M_chul_00636(RPL37A);M_chul_00696(RPL5);M_chul_00885(EGFR);M_chul_01162(PIK3CA);M_chul_01194(rpl27);M_chul_01301(--);M_chul_01353(IFIH1);M_chul_01609(STAT1);M_chul_01619(--);M_chul_01768(rpl23);M_chul_01876(TLR7);M_chul_01…
KO05014	Amyotrophic lateral sclerosis	396	0.45677	1.83488	0	0.00231628	M_chul_00192(tnf);M_chul_00290(--);M_chul_00302(NDUFV2);M_chul_00366(Prkn);M_chul_00668(PSMB5);M_chul_00681(Uqcrh);M_chul_00728(Dnah8);M_chul_00729(Dnah8);M_chul_00736(Rab8a);M_chul_00754(ndc1);M_chul_00853(MAP1LC3A);M_chul_00875(Tpr);M_chul_00916(Rb1cc1);M_chul_00971(TUBB2A);M_chul_00981(psma7);M_chul_00990(--);M_chul_01080(NDUFA13);M_chul_01119(DNAH11);M_chul_01193(COX6A2);M_chul_01248(BAX);M_c…
KO05330	Allograft rejection	93	0.526515	1.82698	0	0.0024148	M_chul_00050(TRAV18);M_chul_00192(tnf);M_chul_02267(IGHV3-43D);M_chul_02268(IGHV2-26);M_chul_02269(IGHV4-38-2);M_chul_02270(IGHV4-59);M_chul_02271(Ighv1-72);M_chul_02272(IGHV4-59);M_chul_02273(IGHV4-38-2);M_chul_02274(--);M_chul_02443(Prf1);M_chul_02444(PRF1);M_chul_03209(MR1);M_chul_03210(H2-K1);M_chul_03345(Prf1);M_chul_03584(MR1);M_chul_03585(--);M_chul_03946(--);M_chul_04206(PIN1);M_chul_0420…
KO05332	Graft-versus-host disease	76	0.541852	1.81326	0	0.00320868	M_chul_00050(TRAV18);M_chul_00192(tnf);M_chul_02443(Prf1);M_chul_02444(PRF1);M_chul_03209(MR1);M_chul_03210(H2-K1);M_chul_03268(il1b);M_chul_03345(Prf1);M_chul_03584(MR1);M_chul_03585(--);M_chul_04206(PIN1);M_chul_04207(Prf1);M_chul_04501(--);M_chul_06945(--);M_chul_10500(H2-Ab1);M_chul_10502(--);M_chul_10504(RT1-Ba);M_chul_12646(TRBC2);M_chul_12647(TRBC2);M_chul_12648(--);M_chul_12668(Fcgrt);M_c…
KO04714	Thermogenesis	247	0.466067	1.80657	0	0.00309449	M_chul_00007(Adcy8);M_chul_00060(RHEB);M_chul_00142(ADCY8);M_chul_00302(NDUFV2);M_chul_00358(--);M_chul_00517(ADCY1);M_chul_00681(Uqcrh);M_chul_00714(KDM1A);M_chul_00902(ATP5MG);M_chul_00942(PRKACB);M_chul_00966(ADCY1);M_chul_00991(PRKAG2);M_chul_01049(ACSL3);M_chul_01071(PRKAB2);M_chul_01080(NDUFA13);M_chul_01100(Creb3l3);M_chul_01193(COX6A2);M_chul_01293(Akt1s1);M_chul_01382(Creb1);M_chul_01432…
KO04932	Non-alcoholic fatty liver disease	180	0.483859	1.79964	0	0.0029935	M_chul_00192(tnf);M_chul_00260(Pik3r2);M_chul_00302(NDUFV2);M_chul_00396(JUN);M_chul_00420(PIK3R1);M_chul_00681(Uqcrh);M_chul_00721(INSR);M_chul_00991(PRKAG2);M_chul_01071(PRKAB2);M_chul_01080(NDUFA13);M_chul_01162(PIK3CA);M_chul_01193(COX6A2);M_chul_01248(BAX);M_chul_01432(pparg);M_chul_01909(GSK3B);M_chul_01915(prkra);M_chul_01917(cyc-B);M_chul_01943(PIK3CA);M_chul_01980(Ndufa6);M_chul_02047(at…
KO04064	NF-kappa B signaling pathway	149	0.488457	1.77602	0	0.00376682	M_chul_00050(TRAV18);M_chul_00192(tnf);M_chul_00688(GADD45A);M_chul_00844(HCK);M_chul_00898(Bcl10);M_chul_00959(Ripk1);M_chul_00990(--);M_chul_01064(TICAM1);M_chul_01850(--);M_chul_01851(--);M_chul_02040(ube2ib);M_chul_02173(edar);M_chul_02267(IGHV3-43D);M_chul_02268(IGHV2-26);M_chul_02269(IGHV4-38-2);M_chul_02270(IGHV4-59);M_chul_02271(Ighv1-72);M_chul_02272(IGHV4-59);M_chul_02273(IGHV4-38-2);M_…
KO05020	Prion disease	324	0.44377	1.75225	0	0.0051293	M_chul_00192(tnf);M_chul_00260(Pik3r2);M_chul_00302(NDUFV2);M_chul_00420(PIK3R1);M_chul_00525(lamc1);M_chul_00668(PSMB5);M_chul_00681(Uqcrh);M_chul_00942(PRKACB);M_chul_00971(TUBB2A);M_chul_00981(psma7);M_chul_01080(NDUFA13);M_chul_01100(Creb3l3);M_chul_01162(PIK3CA);M_chul_01193(COX6A2);M_chul_01248(BAX);M_chul_01382(Creb1);M_chul_01833(TUBB4B);M_chul_01836(PRKACA);M_chul_01909(GSK3B);M_chul_019…
KO05310	Asthma	57	0.547677	1.73707	0	0.00622938	M_chul_00050(TRAV18);M_chul_00192(tnf);M_chul_02267(IGHV3-43D);M_chul_02268(IGHV2-26);M_chul_02269(IGHV4-38-2);M_chul_02270(IGHV4-59);M_chul_02271(Ighv1-72);M_chul_02272(IGHV4-59);M_chul_02273(IGHV4-38-2);M_chul_02274(--);M_chul_09156(--);M_chul_10500(H2-Ab1);M_chul_10502(--);M_chul_10504(RT1-Ba);M_chul_12646(TRBC2);M_chul_12647(TRBC2);M_chul_12648(--);M_chul_13416(Cd40);M_chul_15877(--);M_chul_2…
KO05016	Huntington disease	363	0.435082	1.73328	0	0.00621586	M_chul_00064(EP300);M_chul_00146(ift57);M_chul_00302(NDUFV2);M_chul_00497(KCNJ10);M_chul_00668(PSMB5);M_chul_00681(Uqcrh);M_chul_00728(Dnah8);M_chul_00729(Dnah8);M_chul_00916(Rb1cc1);M_chul_00971(TUBB2A);M_chul_00981(psma7);M_chul_01080(NDUFA13);M_chul_01100(Creb3l3);M_chul_01119(DNAH11);M_chul_01127(ap2m1a);M_chul_01193(COX6A2);M_chul_01248(BAX);M_chul_01312(AP2A1);M_chul_01382(Creb1);M_chul_013…
KO04612	Antigen processing and presentation	109	0.487509	1.71118	0	0.00792892	M_chul_00050(TRAV18);M_chul_00192(tnf);M_chul_00730(CALR);M_chul_01382(Creb1);M_chul_02360(nubp1);M_chul_03209(MR1);M_chul_03210(H2-K1);M_chul_03584(MR1);M_chul_03585(--);M_chul_04093(hsp70);M_chul_06377(HSPA4);M_chul_07221(HSPA4);M_chul_07934(acsf2);M_chul_08806(--);M_chul_09660(--);M_chul_10500(H2-Ab1);M_chul_10502(--);M_chul_10504(RT1-Ba);M_chul_11942(hsp90a.1);M_chul_12238(hsp90ab1);M_chul_12…
KO04217	Necroptosis	161	0.461627	1.70346	0	0.00813897	M_chul_00192(tnf);M_chul_00773(RNF31);M_chul_00879(H2AC1);M_chul_00945(rbck1);M_chul_00959(Ripk1);M_chul_00989(Vps4b);M_chul_00990(--);M_chul_00996(GLUL);M_chul_01064(TICAM1);M_chul_01248(BAX);M_chul_01301(--);M_chul_01417(--);M_chul_01606(STAT4);M_chul_01609(STAT1);M_chul_01619(--);M_chul_01915(prkra);M_chul_02170(CHMP2B);M_chul_02403(STAT5B);M_chul_02405(Stat3);M_chul_02630(fth1-a);M_chul_02827…
KO05208	Chemical carcinogenesis - reactive oxygen species	231	0.439117	1.68361	0	0.0108449	M_chul_00026(NQO1);M_chul_00260(Pik3r2);M_chul_00302(NDUFV2);M_chul_00396(JUN);M_chul_00401(Mgst3);M_chul_00420(PIK3R1);M_chul_00681(Uqcrh);M_chul_00885(EGFR);M_chul_01080(NDUFA13);M_chul_01162(PIK3CA);M_chul_01193(COX6A2);M_chul_01757(grb2-a);M_chul_01758(GRB2);M_chul_01895(NQO1);M_chul_01943(PIK3CA);M_chul_01980(Ndufa6);M_chul_02168(--);M_chul_02242(MAPK3);M_chul_02351(Ndufab1);M_chul_02490(ATP…
KO05169	Epstein-Barr virus infection	282	0.430096	1.68096	0	0.0106202	M_chul_00050(TRAV18);M_chul_00192(tnf);M_chul_00260(Pik3r2);M_chul_00392(--);M_chul_00396(JUN);M_chul_00420(PIK3R1);M_chul_00579(vim);M_chul_00688(GADD45A);M_chul_00730(CALR);M_chul_00803(hes1-a);M_chul_00844(HCK);M_chul_00959(Ripk1);M_chul_00990(--);M_chul_01162(PIK3CA);M_chul_01248(BAX);M_chul_01301(--);M_chul_01395(Ccnd1);M_chul_01609(STAT1);M_chul_01619(--);M_chul_01915(prkra);M_chul_01917(cy…
KO00020	Citrate cycle (TCA cycle)	36	0.556563	1.61528	0.00823723	0.0212313	M_chul_01504(SUCLA2);M_chul_02451(ACO2);M_chul_02452(Aco2);M_chul_02550(Acly);M_chul_02701(ogdh);M_chul_03438(ogdh);M_chul_04560(MDH1);M_chul_06196(PDHA1);M_chul_06226(Dlat);M_chul_07775(Idh3a);M_chul_08023(Acly);M_chul_08358(IDH3B);M_chul_08504(PCK1);M_chul_08913(Idh3g);M_chul_09137(DLD);M_chul_09257(Sdhb);M_chul_09328(SUCLG2);M_chul_10378(IDH2);M_chul_10759(PC);M_chul_10907(PC);M_chul_11170(ACO…
KO05170	Human immunodeficiency virus 1 infection	302	0.408323	1.60267	0	0.0230122	M_chul_00047(Nfatc4);M_chul_00050(TRAV18);M_chul_00192(tnf);M_chul_00260(Pik3r2);M_chul_00396(JUN);M_chul_00420(PIK3R1);M_chul_00633(CXCR4);M_chul_00665(Ap1g1);M_chul_00689(GNG12);M_chul_00730(CALR);M_chul_00734(AP1M1);M_chul_00959(Ripk1);M_chul_00990(--);M_chul_01050(AP1S2);M_chul_01162(PIK3CA);M_chul_01191(Elob);M_chul_01248(BAX);M_chul_01413(GNG5);M_chul_01619(--);M_chul_01915(prkra);M_chul_01…
KO05416	Viral myocarditis	141	0.44027	1.59866	0	0.0234438	M_chul_00050(TRAV18);M_chul_00392(--);M_chul_00861(Myh6);M_chul_01008(Eif4g1);M_chul_01395(Ccnd1);M_chul_01915(prkra);M_chul_01917(cyc-B);M_chul_02267(IGHV3-43D);M_chul_02268(IGHV2-26);M_chul_02269(IGHV4-38-2);M_chul_02270(IGHV4-59);M_chul_02271(Ighv1-72);M_chul_02272(IGHV4-59);M_chul_02273(IGHV4-38-2);M_chul_02274(--);M_chul_02443(Prf1);M_chul_02444(PRF1);M_chul_03110(--);M_chul_03209(MR1);M_chu…
KO03013	Nucleocytoplasmic transport	102	0.451859	1.58539	0	0.0268092	M_chul_00265(UPF1);M_chul_00403(IPO13);M_chul_00659(ACIN1);M_chul_00754(ndc1);M_chul_00820(THOC1);M_chul_00875(Tpr);M_chul_01310(xpo4);M_chul_01699(nup35);M_chul_02015(Rangap1);M_chul_02040(ube2ib);M_chul_02146(NUP62);M_chul_02231(alyref-a);M_chul_02264(XPO6);M_chul_02673(Tnpo2);M_chul_02684(sumo2);M_chul_02685(nup85);M_chul_03435(GLE1);M_chul_03847(IPO11);M_chul_04253(kpna1);M_chul_04649(Kpna2);…
KO04657	IL-17 signaling pathway	92	0.450423	1.54077	0.0057971	0.043075	M_chul_00192(tnf);M_chul_00263(JUND);M_chul_00396(JUN);M_chul_01062(Ccl20);M_chul_01063(Ccl20);M_chul_01116(--);M_chul_01308(IL17D);M_chul_01909(GSK3B);M_chul_01915(prkra);M_chul_02242(MAPK3);M_chul_03001(mapk1);M_chul_03268(il1b);M_chul_03323(Traf2);M_chul_03548(ANAPC5);M_chul_03957(IKBKB);M_chul_04312(CXCL8);M_chul_05070(MUC5B);M_chul_05071(MUC5B);M_chul_05301(chuk);M_chul_05324(mapk8a);M_chul_…
KO05010	Alzheimer disease	468	0.379597	1.54057	0	0.0416283	M_chul_00043(NCSTN);M_chul_00163(WNT9A);M_chul_00164(--);M_chul_00183(gbp);M_chul_00187(FZD2);M_chul_00192(tnf);M_chul_00260(Pik3r2);M_chul_00283(fzd8);M_chul_00302(NDUFV2);M_chul_00321(SLC39A6);M_chul_00420(PIK3R1);M_chul_00668(PSMB5);M_chul_00681(Uqcrh);M_chul_00721(INSR);M_chul_00903(WNT3A);M_chul_00916(Rb1cc1);M_chul_00971(TUBB2A);M_chul_00981(psma7);M_chul_01080(NDUFA13);M_chul_01128(dvl3);M…
KO04650	Natural killer cell mediated cytotoxicity	125	0.429107	1.5391	0.0027894	0.0409362	M_chul_00192(tnf);M_chul_00260(Pik3r2);M_chul_00420(PIK3R1);M_chul_00628(SH2D1A);M_chul_00756(VAV3);M_chul_01162(PIK3CA);M_chul_01301(--);M_chul_01619(--);M_chul_01757(grb2-a);M_chul_01758(GRB2);M_chul_01943(PIK3CA);M_chul_02242(MAPK3);M_chul_02267(IGHV3-43D);M_chul_02268(IGHV2-26);M_chul_02269(IGHV4-38-2);M_chul_02270(IGHV4-59);M_chul_02271(Ighv1-72);M_chul_02272(IGHV4-59);M_chul_02273(IGHV4-38-…
KO05415	Diabetic cardiomyopathy	218	0.400878	1.51405	0.00128866	0.0507015	M_chul_00260(Pik3r2);M_chul_00302(NDUFV2);M_chul_00420(PIK3R1);M_chul_00681(Uqcrh);M_chul_00721(INSR);M_chul_01080(NDUFA13);M_chul_01162(PIK3CA);M_chul_01189(Pdk1);M_chul_01193(COX6A2);M_chul_01439(PPP1CA);M_chul_01909(GSK3B);M_chul_01943(PIK3CA);M_chul_01958(COL1A1);M_chul_01980(Ndufa6);M_chul_02045(ctsd);M_chul_02239(atp2a1);M_chul_02258(GYS1);M_chul_02351(Ndufab1);M_chul_02355(prkcbb);M_chul_0…
KO04940	Type I diabetes mellitus	89	0.432341	1.46866	0.0116279	0.0810919	M_chul_00050(TRAV18);M_chul_00192(tnf);M_chul_00620(GAD1);M_chul_02137(GAD1);M_chul_02193(PTPRN);M_chul_02443(Prf1);M_chul_02444(PRF1);M_chul_03209(MR1);M_chul_03210(H2-K1);M_chul_03268(il1b);M_chul_03345(Prf1);M_chul_03584(MR1);M_chul_03585(--);M_chul_03946(--);M_chul_04206(PIN1);M_chul_04207(Prf1);M_chul_04501(--);M_chul_05409(ins);M_chul_06001(ins);M_chul_06041(--);M_chul_06945(--);M_chul_0700…
KO04659	Th17 cell differentiation	143	0.401271	1.46724	0.00543478	0.0799571	M_chul_00050(TRAV18);M_chul_00396(JUN);M_chul_00957(Irf4);M_chul_01172(RUNX1);M_chul_01609(STAT1);M_chul_02039(--);M_chul_02242(MAPK3);M_chul_02403(STAT5B);M_chul_02405(Stat3);M_chul_02674(LIFR);M_chul_02827(TYK2);M_chul_02974(PPP3CC);M_chul_03001(mapk1);M_chul_03045(SMAD4);M_chul_03268(il1b);M_chul_03313(smad2);M_chul_03906(Jak2);M_chul_03957(IKBKB);M_chul_05180(--);M_chul_05301(chuk);M_chul_053…
KO00563	Glycosylphosphatidylinositol (GPI)-anchor biosynthesis	25	0.52989	1.45699	0.0369775	0.0858113	M_chul_00456(mppe1);M_chul_00475(PIGK);M_chul_00944(GPAA1);M_chul_01284(Pgap1);M_chul_01517(Pigq);M_chul_05869(PIGW);M_chul_05882(PIGL);M_chul_06021(Pigh);M_chul_06247(PIGS);M_chul_06333(PIGV);M_chul_06481(PIGG);M_chul_07725(PIGF);M_chul_08131(PIGP);M_chul_09913(pigb);M_chul_16043(Dpm2);M_chul_16546(PIGO);M_chul_18282(PIGY);M_chul_18922(PIGC);M_chul_19102(--);M_chul_21641(PIGA);M_chul_22453(Pigm)…
KO04210	Apoptosis	197	0.384623	1.45108	0.00260078	0.0883417	M_chul_00192(tnf);M_chul_00260(Pik3r2);M_chul_00396(JUN);M_chul_00420(PIK3R1);M_chul_00455(CTSZ);M_chul_00564(PARP2);M_chul_00688(GADD45A);M_chul_00959(Ripk1);M_chul_00990(--);M_chul_01162(PIK3CA);M_chul_01248(BAX);M_chul_01915(prkra);M_chul_01917(cyc-B);M_chul_01943(PIK3CA);M_chul_02045(ctsd);M_chul_02047(atf4);M_chul_02052(--);M_chul_02192(TUBA1A);M_chul_02242(MAPK3);M_chul_02443(Prf1);M_chul_0…
KO03020	RNA polymerase	25	0.532194	1.44739	0.052459	0.0888711	M_chul_01971(POLR2F);M_chul_02011(Polr3h);M_chul_02843(Polr3k);M_chul_03721(POLR3G);M_chul_04314(POLR1E);M_chul_04978(POLR3F);M_chul_05968(CRCP);M_chul_07461(POLR3A);M_chul_08955(POLR2B);M_chul_10089(POLR2L);M_chul_10872(POLR2A);M_chul_13553(Polr1c);M_chul_13823(POLR1B);M_chul_14820(twistnb);M_chul_15093(POLR2K);M_chul_15456(polr1d);M_chul_15889(Polr1a);M_chul_17579(POLR3B);M_chul_17634(POLR2C);M…
KO00270	Cysteine and methionine metabolism	56	0.452168	1.44494	0.0285714	0.088296	M_chul_01196(BCAT1);M_chul_02041(MPST);M_chul_02042(Tst);M_chul_02776(Dnmt3a);M_chul_02824(DNMT1);M_chul_03259(cdo1);M_chul_03264(bhmt);M_chul_03265(bhmt);M_chul_03295(bhmt);M_chul_03616(MAT2A);M_chul_03762(GOT1);M_chul_03789(Sds);M_chul_03924(PSAT1);M_chul_04042(GOT1);M_chul_04560(MDH1);M_chul_04836(GOT1);M_chul_04912(mri1);M_chul_05283(GCLC);M_chul_05352(GOT1);M_chul_06207(SMS);M_chul_07943(MAT…
KO04936	Alcoholic liver disease	169	0.390105	1.44203	0.00947226	0.0885503	M_chul_00119(LPIN2);M_chul_00192(tnf);M_chul_00392(--);M_chul_00414(aldh9a1b);M_chul_00554(ACADM);M_chul_00589(LPIN2);M_chul_00959(Ripk1);M_chul_00991(PRKAG2);M_chul_01064(TICAM1);M_chul_01071(PRKAB2);M_chul_01395(Ccnd1);M_chul_01619(--);M_chul_01909(GSK3B);M_chul_01915(prkra);M_chul_02287(map2k6);M_chul_02629(ALDH16A1);M_chul_02633(BRSK1);M_chul_02703(SREBF1);M_chul_02774(Foxo3);M_chul_02883(Map…
KO05166	Human T-cell leukemia virus 1 infection	310	0.365382	1.43512	0.002457	0.0917086	M_chul_00007(Adcy8);M_chul_00047(Nfatc4);M_chul_00050(TRAV18);M_chul_00064(EP300);M_chul_00130(dlg1l);M_chul_00132(Crtc1);M_chul_00133(Crtc1);M_chul_00142(ADCY8);M_chul_00192(tnf);M_chul_00256(Crtc1);M_chul_00260(Pik3r2);M_chul_00296(nrp1a);M_chul_00392(--);M_chul_00396(JUN);M_chul_00420(PIK3R1);M_chul_00517(ADCY1);M_chul_00730(CALR);M_chul_00942(PRKACB);M_chul_00966(ADCY1);M_chul_01011(CDC20);M_…
KO00071	Fatty acid degradation	58	0.448184	1.42318	0.0330189	0.100756	M_chul_00414(aldh9a1b);M_chul_00554(ACADM);M_chul_01049(ACSL3);M_chul_02113(ehhadh);M_chul_02599(GCDH);M_chul_02626(Eci1);M_chul_02629(ALDH16A1);M_chul_02633(BRSK1);M_chul_02781(HADHA);M_chul_02782(Hadha);M_chul_03748(ACSL1);M_chul_03896(acsbg2);M_chul_03963(Acaa2);M_chul_04415(GCDH);M_chul_04542(Acads);M_chul_04656(ACOX1);M_chul_04657(ACOX1);M_chul_05016(ACAA1);M_chul_05081(CYP2U1);M_chul_05413(…
KO01200	Carbon metabolism	140	0.392252	1.42007	0.00925926	0.101143	M_chul_00274(PFKP);M_chul_00303(ACSS2);M_chul_00428(--);M_chul_00895(gpt2l);M_chul_00946(gpt2);M_chul_01015(AGXT);M_chul_01225(hibch);M_chul_01504(SUCLA2);M_chul_01893(Rpe);M_chul_02024(SHMT1);M_chul_02123(PFKL);M_chul_02184(Cps1);M_chul_02451(ACO2);M_chul_02452(Aco2);M_chul_02701(ogdh);M_chul_02803(PGLS);M_chul_03039(idnk);M_chul_03113(HK2);M_chul_03438(ogdh);M_chul_03762(GOT1);M_chul_03789(Sds)…
KO03015	mRNA surveillance pathway	93	0.413545	1.39957	0.0274964	0.120335	M_chul_00079(Msi1);M_chul_00113(SMG7);M_chul_00265(UPF1);M_chul_00659(ACIN1);M_chul_01318(Smg1);M_chul_01399(GSPT1);M_chul_01439(PPP1CA);M_chul_01600(Sympk);M_chul_02231(alyref-a);M_chul_02968(PPP2CB);M_chul_03075(ppp1cc-a);M_chul_03435(GLE1);M_chul_03560(MSI1);M_chul_04309(PPP2R2C);M_chul_04755(fip1l1);M_chul_04964(eif4a3);M_chul_05271(alyref-a);M_chul_05422(MSI2);M_chul_05894(PPP2CA);M_chul_066…
KO01524	Platinum drug resistance	80	0.409007	1.39076	0.0327869	0.127485	M_chul_00260(Pik3r2);M_chul_00401(Mgst3);M_chul_00420(PIK3R1);M_chul_00990(--);M_chul_01162(PIK3CA);M_chul_01248(BAX);M_chul_01915(prkra);M_chul_01917(cyc-B);M_chul_01943(PIK3CA);M_chul_02242(MAPK3);M_chul_02882(BAX);M_chul_03001(mapk1);M_chul_03089(--);M_chul_03152(PIK3R1);M_chul_04252(xpa);M_chul_04566(AKT3);M_chul_04604(Gstt3);M_chul_04605(Gstt3);M_chul_04606(Gstt3);M_chul_05040(Casp9);M_chul_…
KO05150	Staphylococcus aureus infection	117	0.389451	1.3847	0.0208623	0.131272	M_chul_00050(TRAV18);M_chul_00718(PTAFR);M_chul_02267(IGHV3-43D);M_chul_02268(IGHV2-26);M_chul_02269(IGHV4-38-2);M_chul_02270(IGHV4-59);M_chul_02271(Ighv1-72);M_chul_02272(IGHV4-59);M_chul_02273(IGHV4-38-2);M_chul_02274(--);M_chul_02371(Svep1);M_chul_02389(CSMD1);M_chul_04361(Fgg);M_chul_04880(c3);M_chul_04939(krt13);M_chul_04940(KRT19);M_chul_05246(Krt17);M_chul_05266(Itgal);M_chul_05267(Itgal);…
KO00590	Arachidonic acid metabolism	67	0.429728	1.38385	0.0468521	0.129624	M_chul_01417(--);M_chul_02863(Pla2g10);M_chul_03335(Alox8);M_chul_03430(ptges2);M_chul_03549(GGT1);M_chul_03551(Ggt5);M_chul_03558(PLA2G1B);M_chul_03559(PLA2G1B);M_chul_03887(Ptgs1);M_chul_03927(gpx8);M_chul_04107(Alox15b);M_chul_04852(Ggt1);M_chul_05081(CYP2U1);M_chul_05264(PLA2G12B);M_chul_06889(Plaat3);M_chul_08304(prxl2b);M_chul_08929(LTC4S);M_chul_09169(Gpx2);M_chul_09181(ptgis);M_chul_09585…
KO05168	Herpes simplex virus 1 infection	352	0.347341	1.38287	0.00238095	0.127962	M_chul_00060(RHEB);M_chul_00099(--);M_chul_00144(--);M_chul_00192(tnf);M_chul_00260(Pik3r2);M_chul_00363(--);M_chul_00364(--);M_chul_00420(PIK3R1);M_chul_00491(--);M_chul_00492(--);M_chul_00493(--);M_chul_00641(--);M_chul_00652(EIF2B5);M_chul_00730(CALR);M_chul_00964(--);M_chul_00990(--);M_chul_01019(--);M_chul_01026(EIF2B3);M_chul_01064(TICAM1);M_chul_01162(PIK3CA);M_chul_01248(BAX);M_chul_01301…
KO03420	Nucleotide excision repair	41	0.464745	1.37422	0.0601266	0.134759	M_chul_00215(POLD3);M_chul_00514(lig1);M_chul_00708(POLE2);M_chul_02016(RBX1);M_chul_02259(POLD1);M_chul_02619(RAD23A);M_chul_02965(GTF2H3);M_chul_03244(Rfc5);M_chul_03383(Gtf2h2);M_chul_03400(ccnh);M_chul_03509(Pold2);M_chul_03687(Pole);M_chul_03858(Ercc8);M_chul_04252(xpa);M_chul_04326(Rfc1);M_chul_05316(ERCC6);M_chul_05933(rpa1);M_chul_06117(RFC3);M_chul_06673(Cul4b);M_chul_07253(CETN1);M_chul…
KO03410	Base excision repair	40	0.459995	1.36972	0.0812183	0.137526	M_chul_00215(POLD3);M_chul_00514(lig1);M_chul_00564(PARP2);M_chul_00708(POLE2);M_chul_02259(POLD1);M_chul_02838(MPG);M_chul_03509(Pold2);M_chul_03687(Pole);M_chul_03960(polb);M_chul_04906(NTHL1);M_chul_04945(Poll);M_chul_05553(LIG3);M_chul_05664(HMGB1);M_chul_06721(NEIL3);M_chul_09580(Pole3);M_chul_10410(PARP4);M_chul_10735(PARP3);M_chul_12396(PARP1);M_chul_12865(apex1);M_chul_13785(Pol);M_chul_1…
KO03450	Non-homologous end-joining	17	0.554256	1.3689	0.10859	0.135613	M_chul_00068(XRCC6);M_chul_02120(XRCC5);M_chul_03394(--);M_chul_04945(Poll);M_chul_06396(Rad50);M_chul_13939(dntt);M_chul_15656(--);M_chul_15787(Polm);M_chul_17047(LIG4);M_chul_17048(LIG4);M_chul_21724(Mre11);M_chul_22436(PRKDC);M_chul_22690(fen1);M_chul_22691(fen1);MSTRG.32877(dclre1c);MSTRG.32878(dclre1c);MSTRG.43730(PRKDC)
KO05167	Kaposi sarcoma-associated herpesvirus infection	251	0.354863	1.36345	0.00651042	0.139943	M_chul_00047(Nfatc4);M_chul_00064(EP300);M_chul_00260(Pik3r2);M_chul_00359(CCR3);M_chul_00392(--);M_chul_00396(JUN);M_chul_00420(PIK3R1);M_chul_00689(GNG12);M_chul_00844(HCK);M_chul_00853(MAP1LC3A);M_chul_01064(TICAM1);M_chul_01162(PIK3CA);M_chul_01248(BAX);M_chul_01301(--);M_chul_01382(Creb1);M_chul_01395(Ccnd1);M_chul_01413(GNG5);M_chul_01609(STAT1);M_chul_01619(--);M_chul_01909(GSK3B);M_chul_0…
KO00480	Glutathione metabolism	61	0.421123	1.3596	0.0446429	0.142214	M_chul_00242(rrm2);M_chul_00246(rrm2);M_chul_00394(PRDX6);M_chul_00401(Mgst3);M_chul_00465(Txndc12);M_chul_00590(PRDX6);M_chul_03549(GGT1);M_chul_03551(Ggt5);M_chul_03927(gpx8);M_chul_04092(lap3);M_chul_04604(Gstt3);M_chul_04605(Gstt3);M_chul_04606(Gstt3);M_chul_04852(Ggt1);M_chul_05283(GCLC);M_chul_05287(GSTA4);M_chul_05795(rrm1);M_chul_06017(chac1);M_chul_06207(SMS);M_chul_07526(chac2);M_chul_0…
KO05235	PD-L1 expression and PD-1 checkpoint pathway in cancer	135	0.378614	1.35644	0.0111421	0.143483	M_chul_00050(TRAV18);M_chul_00260(Pik3r2);M_chul_00396(JUN);M_chul_00420(PIK3R1);M_chul_00885(EGFR);M_chul_01064(TICAM1);M_chul_01162(PIK3CA);M_chul_01609(STAT1);M_chul_01943(PIK3CA);M_chul_02242(MAPK3);M_chul_02287(map2k6);M_chul_02405(Stat3);M_chul_02905(Map3k3);M_chul_02974(PPP3CC);M_chul_03001(mapk1);M_chul_03152(PIK3R1);M_chul_03906(Jak2);M_chul_03957(IKBKB);M_chul_04566(AKT3);M_chul_04612(C…
KO04061	Viral protein interaction with cytokine and cytokine receptor	78	0.40457	1.35207	0.0489297	0.146056	M_chul_00192(tnf);M_chul_00320(--);M_chul_00332(ACKR4);M_chul_00359(CCR3);M_chul_00633(CXCR4);M_chul_00741(--);M_chul_01062(Ccl20);M_chul_01063(Ccl20);M_chul_01116(--);M_chul_01299(--);M_chul_01300(ifnar2);M_chul_01361(CXCR1);M_chul_01510(CXCR1);M_chul_01850(--);M_chul_01851(--);M_chul_01894(ACKR3);M_chul_02039(--);M_chul_02463(CXCR4);M_chul_02674(LIFR);M_chul_04312(CXCL8);M_chul_04634(--);M_chul…
KO04962	Vasopressin-regulated water reabsorption	57	0.423279	1.34625	0.0659341	0.150604	M_chul_00712(Dync1h1);M_chul_00942(PRKACB);M_chul_00978(Aqp4);M_chul_01100(Creb3l3);M_chul_01125(DYNC1I2);M_chul_01135(RAB11B);M_chul_01382(Creb1);M_chul_01836(PRKACA);M_chul_02140(DYNC1I2);M_chul_02232(Arhgdia);M_chul_02344(ARHGDIG);M_chul_02637(NSF);M_chul_02757(Adcy9);M_chul_03411(Aqp3);M_chul_03816(AVP);M_chul_03961(DYNLL2);M_chul_04773(dctn6);M_chul_04861(adcy9);M_chul_05270(Arhgdia);M_chul_…
KO04658	Th1 and Th2 cell differentiation	132	0.371068	1.34351	0.0340426	0.151334	M_chul_00050(TRAV18);M_chul_00396(JUN);M_chul_01606(STAT4);M_chul_01609(STAT1);M_chul_02039(--);M_chul_02242(MAPK3);M_chul_02403(STAT5B);M_chul_02816(Notch3);M_chul_02827(TYK2);M_chul_02974(PPP3CC);M_chul_03001(mapk1);M_chul_03882(NOTCH1);M_chul_03906(Jak2);M_chul_03946(--);M_chul_03957(IKBKB);M_chul_04517(MAML3);M_chul_04518(MAML3);M_chul_04519(--);M_chul_04774(RBPJ);M_chul_04788(dla);M_chul_051…
KO00520	Amino sugar and nucleotide sugar metabolism	56	0.424112	1.34049	0.0757801	0.152428	M_chul_00406(Pgm1);M_chul_01363(gmppaa);M_chul_02010(PMM1);M_chul_03113(HK2);M_chul_03756(Gfpt1);M_chul_03942(Gck);M_chul_04248(GNE);M_chul_04250(NANS);M_chul_04328(UGDH);M_chul_04587(PMM2);M_chul_04790(HK1);M_chul_05198(UGP2);M_chul_05370(UGP2);M_chul_05396(Hk2);M_chul_07188(GFPT2);M_chul_07222(GNPDA1);M_chul_08623(Chia);M_chul_08624(CHIA);M_chul_08625(CHIA);M_chul_10161(HK1);M_chul_10167(chs-1)…
KO04260	Cardiac muscle contraction	120	0.373911	1.33166	0.0423131	0.161662	M_chul_00088(ASPH);M_chul_00234(CACNB1);M_chul_00508(ATP1A2);M_chul_00510(ATP1A2);M_chul_00681(Uqcrh);M_chul_00799(atp1b3);M_chul_00825(MYL4);M_chul_00861(Myh6);M_chul_01193(COX6A2);M_chul_01898(CASQ2);M_chul_02063(CACNB4);M_chul_02239(atp2a1);M_chul_02354(CACNG3);M_chul_02436(Cacng2);M_chul_02691(CACNG1);M_chul_02692(CACNG4);M_chul_02739(Uqcrc2);M_chul_03079(ATP2A2);M_chul_03398(Cox7c);M_chul_03…
KO04660	T cell receptor signaling pathway	139	0.365299	1.32858	0.0379213	0.163185	M_chul_00050(TRAV18);M_chul_00130(dlg1l);M_chul_00192(tnf);M_chul_00260(Pik3r2);M_chul_00396(JUN);M_chul_00420(PIK3R1);M_chul_00756(VAV3);M_chul_00898(Bcl10);M_chul_01162(PIK3CA);M_chul_01757(grb2-a);M_chul_01758(GRB2);M_chul_01909(GSK3B);M_chul_01943(PIK3CA);M_chul_02242(MAPK3);M_chul_02427(Grap2);M_chul_02883(Map3k14);M_chul_02974(PPP3CC);M_chul_03001(mapk1);M_chul_03152(PIK3R1);M_chul_03899(MA…
KO05163	Human cytomegalovirus infection	306	0.337599	1.32088	0.0074813	0.171497	M_chul_00007(Adcy8);M_chul_00047(Nfatc4);M_chul_00060(RHEB);M_chul_00142(ADCY8);M_chul_00192(tnf);M_chul_00260(Pik3r2);M_chul_00392(--);M_chul_00420(PIK3R1);M_chul_00517(ADCY1);M_chul_00633(CXCR4);M_chul_00678(PTGER4);M_chul_00689(GNG12);M_chul_00730(CALR);M_chul_00819(ROCK1);M_chul_00885(EGFR);M_chul_00942(PRKACB);M_chul_00959(Ripk1);M_chul_00966(ADCY1);M_chul_01100(Creb3l3);M_chul_01162(PIK3CA)…
KO00280	Valine, leucine and isoleucine degradation	48	0.428839	1.31544	0.0809969	0.176575	M_chul_00414(aldh9a1b);M_chul_00554(ACADM);M_chul_01196(BCAT1);M_chul_01225(hibch);M_chul_01945(Mccc1);M_chul_02113(ehhadh);M_chul_02629(ALDH16A1);M_chul_02781(HADHA);M_chul_02782(Hadha);M_chul_03838(OXCT1);M_chul_03963(Acaa2);M_chul_04542(Acads);M_chul_05016(ACAA1);M_chul_05964(Aldh3a2);M_chul_07349(ACADSB);M_chul_09137(DLD);M_chul_10031(MCEE);M_chul_10043(ACSF3);M_chul_11531(Hadha);M_chul_11532…
KO00062	Fatty acid elongation	45	0.425264	1.31018	0.103077	0.182022	M_chul_00840(ELOVL4);M_chul_01012(ELOVL1);M_chul_01838(TECR);M_chul_02061(HACD2);M_chul_02781(HADHA);M_chul_02782(Hadha);M_chul_03963(Acaa2);M_chul_04878(TECR);M_chul_05284(ELOVL5);M_chul_05780(hsd17b12);M_chul_06732(elovl6);M_chul_07941(ELOVL6);M_chul_08702(Ppt2);M_chul_08825(Baat);M_chul_09360(hacd3);M_chul_09472(hsd17b12b);M_chul_11191(HACD4);M_chul_11531(Hadha);M_chul_11532(HADHB);M_chul_1167…
KO05162	Measles	184	0.351155	1.30771	0.0306667	0.182911	M_chul_00050(TRAV18);M_chul_00091(COLEC12);M_chul_00260(Pik3r2);M_chul_00392(--);M_chul_00396(JUN);M_chul_00420(PIK3R1);M_chul_00990(--);M_chul_01162(PIK3CA);M_chul_01248(BAX);M_chul_01301(--);M_chul_01353(IFIH1);M_chul_01395(Ccnd1);M_chul_01609(STAT1);M_chul_01619(--);M_chul_01804(ORF4);M_chul_01876(TLR7);M_chul_01879(RAB9A);M_chul_01909(GSK3B);M_chul_01915(prkra);M_chul_01917(cyc-B);M_chul_0194…
KO05161	Hepatitis B	200	0.349044	1.30168	0.0300654	0.189286	M_chul_00047(Nfatc4);M_chul_00064(EP300);M_chul_00192(tnf);M_chul_00260(Pik3r2);M_chul_00396(JUN);M_chul_00420(PIK3R1);M_chul_00990(--);M_chul_01064(TICAM1);M_chul_01100(Creb3l3);M_chul_01162(PIK3CA);M_chul_01248(BAX);M_chul_01353(IFIH1);M_chul_01382(Creb1);M_chul_01606(STAT4);M_chul_01609(STAT1);M_chul_01619(--);M_chul_01757(grb2-a);M_chul_01758(GRB2);M_chul_01915(prkra);M_chul_01917(cyc-B);M_ch…
KO01212	Fatty acid metabolism	77	0.389263	1.29928	0.0735294	0.190333	M_chul_00413(SCP2);M_chul_00554(ACADM);M_chul_00840(ELOVL4);M_chul_01012(ELOVL1);M_chul_01049(ACSL3);M_chul_01838(TECR);M_chul_02061(HACD2);M_chul_02113(ehhadh);M_chul_02633(BRSK1);M_chul_02781(HADHA);M_chul_02782(Hadha);M_chul_03748(ACSL1);M_chul_03836(HSD17B4);M_chul_03896(acsbg2);M_chul_03963(Acaa2);M_chul_04542(Acads);M_chul_04656(ACOX1);M_chul_04657(ACOX1);M_chul_04878(TECR);M_chul_05016(ACA…
KO05133	Pertussis	90	0.382356	1.29923	0.0605634	0.187493	M_chul_00192(tnf);M_chul_00295(ITGB1);M_chul_00396(JUN);M_chul_01064(TICAM1);M_chul_02242(MAPK3);M_chul_03001(mapk1);M_chul_03268(il1b);M_chul_03946(--);M_chul_04014(SERPING1);M_chul_04312(CXCL8);M_chul_04880(c3);M_chul_05324(mapk8a);M_chul_05417(IRF1);M_chul_05530(ITGB3);M_chul_06041(--);M_chul_06854(CASP3);M_chul_06855(Casp7);M_chul_06856(--);M_chul_06857(CASP3);M_chul_07003(ebf1a);M_chul_07189…
KO05145	Toxoplasmosis	151	0.351256	1.29565	0.0418994	0.19073	M_chul_00111(LAMC2);M_chul_00192(tnf);M_chul_00295(ITGB1);M_chul_00525(lamc1);M_chul_00987(Lama3);M_chul_00988(Lama3);M_chul_00990(--);M_chul_01122(Itga6);M_chul_01299(--);M_chul_01300(ifnar2);M_chul_01609(STAT1);M_chul_01915(prkra);M_chul_01917(cyc-B);M_chul_02145(Itga6);M_chul_02242(MAPK3);M_chul_02287(map2k6);M_chul_02357(Socs1);M_chul_02360(nubp1);M_chul_02405(Stat3);M_chul_02655(Ldlr);M_chul…
KO04662	B cell receptor signaling pathway	96	0.375098	1.29102	0.0645161	0.195351	M_chul_00260(Pik3r2);M_chul_00396(JUN);M_chul_00420(PIK3R1);M_chul_00756(VAV3);M_chul_00844(HCK);M_chul_00898(Bcl10);M_chul_01162(PIK3CA);M_chul_01757(grb2-a);M_chul_01758(GRB2);M_chul_01909(GSK3B);M_chul_01943(PIK3CA);M_chul_02242(MAPK3);M_chul_02267(IGHV3-43D);M_chul_02268(IGHV2-26);M_chul_02269(IGHV4-38-2);M_chul_02270(IGHV4-59);M_chul_02271(Ighv1-72);M_chul_02272(IGHV4-59);M_chul_02273(IGHV4-…
KO05160	Hepatitis C	202	0.344041	1.28982	0.0319574	0.194227	M_chul_00192(tnf);M_chul_00260(Pik3r2);M_chul_00392(--);M_chul_00420(PIK3R1);M_chul_00760(OCLN);M_chul_00790(CLDN18);M_chul_00805(CLDN1);M_chul_00885(EGFR);M_chul_00959(Ripk1);M_chul_01064(TICAM1);M_chul_01162(PIK3CA);M_chul_01248(BAX);M_chul_01301(--);M_chul_01395(Ccnd1);M_chul_01440(CLDN4);M_chul_01609(STAT1);M_chul_01619(--);M_chul_01757(grb2-a);M_chul_01758(GRB2);M_chul_01909(GSK3B);M_chul_01…
KO05152	Tuberculosis	231	0.329851	1.28484	0.0277078	0.199011	M_chul_00064(EP300);M_chul_00091(COLEC12);M_chul_00192(tnf);M_chul_00235(Mrc1);M_chul_00329(ATP6V0B);M_chul_00584(ATP6V1H);M_chul_00898(Bcl10);M_chul_00990(--);M_chul_01025(Plk3);M_chul_01151(Atp6v0d1);M_chul_01248(BAX);M_chul_01299(--);M_chul_01300(ifnar2);M_chul_01382(Creb1);M_chul_01441(coro1ca);M_chul_01609(STAT1);M_chul_01619(--);M_chul_01915(prkra);M_chul_01917(cyc-B);M_chul_02018(EP300);M_…
KO04214	Apoptosis - fly	63	0.399357	1.27914	0.0993789	0.205284	M_chul_00396(JUN);M_chul_00623(ELF1);M_chul_00885(EGFR);M_chul_01915(prkra);M_chul_01917(cyc-B);M_chul_02047(atf4);M_chul_02194(LATS2);M_chul_02242(MAPK3);M_chul_02679(rhot1a);M_chul_03001(mapk1);M_chul_03750(dnm1l);M_chul_04522(Elf2);M_chul_04667(MAP2K7);M_chul_04703(rhot1a);M_chul_05324(mapk8a);M_chul_05389(MAP3K7);M_chul_05502(BIRC6);M_chul_06687(ELF1);M_chul_06746(Elf2);M_chul_07104(AIFM1);M_…
KO00982	Drug metabolism - cytochrome P450	54	0.413504	1.27811	0.121766	0.20403	M_chul_00401(Mgst3);M_chul_00634(Ugt1a1);M_chul_01258(Aldh3b1);M_chul_02469(Ugt1a1);M_chul_02470(Ugt1a1);M_chul_02471(ugt3);M_chul_03441(FMO5);M_chul_03635(UGT2B31);M_chul_03636(UGT2A3);M_chul_03638(UGT2A3);M_chul_03639(UGT2A3);M_chul_03889(Ugt2a1);M_chul_04604(Gstt3);M_chul_04605(Gstt3);M_chul_04606(Gstt3);M_chul_05287(GSTA4);M_chul_06102(Ugt1a2);M_chul_06103(UGT2B20);M_chul_06824(ADH5);M_chul_0…
KO05164	Influenza A	175	0.342681	1.2763	0.0540541	0.204463	M_chul_00064(EP300);M_chul_00192(tnf);M_chul_00260(Pik3r2);M_chul_00420(PIK3R1);M_chul_01064(TICAM1);M_chul_01135(RAB11B);M_chul_01162(PIK3CA);M_chul_01248(BAX);M_chul_01301(--);M_chul_01353(IFIH1);M_chul_01609(STAT1);M_chul_01619(--);M_chul_01840(DNAJB1);M_chul_01876(TLR7);M_chul_01915(prkra);M_chul_01917(cyc-B);M_chul_01943(PIK3CA);M_chul_02018(EP300);M_chul_02242(MAPK3);M_chul_02299(SOCS3);M_c…
KO04212	Longevity regulating pathway - worm	89	0.369766	1.27553	0.0762195	0.202751	M_chul_00025(GABARAPL2);M_chul_00401(Mgst3);M_chul_00564(PARP2);M_chul_00721(INSR);M_chul_01162(PIK3CA);M_chul_01259(CLPP);M_chul_01943(PIK3CA);M_chul_02047(atf4);M_chul_02287(map2k6);M_chul_02774(Foxo3);M_chul_04205(UBL5);M_chul_04566(AKT3);M_chul_04604(Gstt3);M_chul_04605(Gstt3);M_chul_04606(Gstt3);M_chul_04635(RPS6KB2);M_chul_05283(GCLC);M_chul_05287(GSTA4);M_chul_05324(mapk8a);M_chul_05696(RP…
KO05130	Pathogenic Escherichia coli infection	307	0.325193	1.27149	0.0238994	0.206173	M_chul_00192(tnf);M_chul_00295(ITGB1);M_chul_00396(JUN);M_chul_00449(Hcls1);M_chul_00612(Abi1);M_chul_00760(OCLN);M_chul_00790(CLDN18);M_chul_00805(CLDN1);M_chul_00811(MYO10);M_chul_00819(ROCK1);M_chul_00904(ARF1);M_chul_00959(Ripk1);M_chul_00971(TUBB2A);M_chul_01210(WIPF2);M_chul_01248(BAX);M_chul_01265(--);M_chul_01440(CLDN4);M_chul_01617(ARPC1A);M_chul_01764(MYH10);M_chul_01833(TUBB4B);M_chul_…
KO05132	Salmonella infection	306	0.322736	1.26224	0.030525	0.220397	M_chul_00192(tnf);M_chul_00396(JUN);M_chul_00587(Rlc-a);M_chul_00612(Abi1);M_chul_00712(Dync1h1);M_chul_00904(ARF1);M_chul_00959(Ripk1);M_chul_00971(TUBB2A);M_chul_00990(--);M_chul_01125(DYNC1I2);M_chul_01162(PIK3CA);M_chul_01202(MYLPF);M_chul_01248(BAX);M_chul_01265(--);M_chul_01617(ARPC1A);M_chul_01833(TUBB4B);M_chul_01848(Dnm2);M_chul_01879(RAB9A);M_chul_01915(prkra);M_chul_01917(cyc-B);M_chul…
KO05131	Shigellosis	325	0.318267	1.25393	0.0217129	0.232643	M_chul_00192(tnf);M_chul_00260(Pik3r2);M_chul_00295(ITGB1);M_chul_00396(JUN);M_chul_00420(PIK3R1);M_chul_00449(Hcls1);M_chul_00587(Rlc-a);M_chul_00648(PLCD1);M_chul_00773(RNF31);M_chul_00781(GLMN);M_chul_00782(GLMN);M_chul_00792(SEPTIN2);M_chul_00819(ROCK1);M_chul_00853(MAP1LC3A);M_chul_00885(EGFR);M_chul_00898(Bcl10);M_chul_00904(ARF1);M_chul_00945(rbck1);M_chul_00959(Ripk1);M_chul_00990(--);M_c…
KO05203	Viral carcinogenesis	245	0.328925	1.2519	0.0529716	0.233687	M_chul_00064(EP300);M_chul_00130(dlg1l);M_chul_00260(Pik3r2);M_chul_00359(CCR3);M_chul_00392(--);M_chul_00396(JUN);M_chul_00420(PIK3R1);M_chul_00692(SCIN);M_chul_00786(GTF2B);M_chul_00844(HCK);M_chul_00912(zgc:112234);M_chul_00942(PRKACB);M_chul_01011(CDC20);M_chul_01100(Creb3l3);M_chul_01151(Atp6v0d1);M_chul_01162(PIK3CA);M_chul_01248(BAX);M_chul_01382(Creb1);M_chul_01395(Ccnd1);M_chul_01757(grb…
KO05134	Legionellosis	85	0.368473	1.23929	0.116418	0.254627	M_chul_00192(tnf);M_chul_00904(ARF1);M_chul_01915(prkra);M_chul_01917(cyc-B);M_chul_02887(Arf79F);M_chul_03268(il1b);M_chul_03667(VCP);M_chul_03946(--);M_chul_04093(hsp70);M_chul_04312(CXCL8);M_chul_04879(VCP);M_chul_04880(c3);M_chul_04991(RAB1A);M_chul_05040(Casp9);M_chul_05243(eef1as);M_chul_05503(Sar1b);M_chul_05504(SAR1B);M_chul_05530(ITGB3);M_chul_06041(--);M_chul_06609(eef1g);M_chul_06854(C…
KO00970	Aminoacyl-tRNA biosynthesis	48	0.401599	1.23159	0.151326	0.267324	M_chul_00866(DARS2);M_chul_01366(DARS1);M_chul_02203(Wars2);M_chul_03920(TARS1);M_chul_04345(gatb);M_chul_04456(EARS2);M_chul_04967(Aars2);M_chul_05642(RARS1);M_chul_06320(LARS2);M_chul_06392(LARS1);M_chul_06580(mars2);M_chul_06592(hars);M_chul_07351(Pstk);M_chul_08735(Iars1);M_chul_09560(Cars1);M_chul_10277(tars3);M_chul_10779(sepsecs);M_chul_11441(RARS2);M_chul_12935(IARS2);M_chul_13373(WARS1);…
KO05135	Yersinia infection	227	0.322214	1.22864	0.0575916	0.270078	M_chul_00050(TRAV18);M_chul_00192(tnf);M_chul_00260(Pik3r2);M_chul_00295(ITGB1);M_chul_00396(JUN);M_chul_00420(PIK3R1);M_chul_00756(VAV3);M_chul_00787(pkn2);M_chul_00819(ROCK1);M_chul_01064(TICAM1);M_chul_01114(Pip5k1c);M_chul_01162(PIK3CA);M_chul_01210(WIPF2);M_chul_01617(ARPC1A);M_chul_01695(Itga4);M_chul_01909(GSK3B);M_chul_01943(PIK3CA);M_chul_02242(MAPK3);M_chul_02267(IGHV3-43D);M_chul_02268…
KO03030	DNA replication	34	0.421721	1.22567	0.161551	0.27293	M_chul_00215(POLD3);M_chul_00514(lig1);M_chul_00632(Mcm6);M_chul_00708(POLE2);M_chul_00921(mcm4-b);M_chul_02259(POLD1);M_chul_02664(mcm5);M_chul_03244(Rfc5);M_chul_03509(Pold2);M_chul_03687(Pole);M_chul_04326(Rfc1);M_chul_04728(RNASEH2A);M_chul_05933(rpa1);M_chul_06117(RFC3);M_chul_06880(POLA2);M_chul_06896(trpt1);M_chul_08981(mcm2);M_chul_09580(Pole3);M_chul_10159(dna2);M_chul_12020(zmcm3);M_chu…
KO03018	RNA degradation	80	0.359125	1.21456	0.115899	0.293065	M_chul_00274(PFKP);M_chul_00428(--);M_chul_00851(Xrn1);M_chul_00943(EXOSC4);M_chul_01242(TOB1);M_chul_02012(TOB2);M_chul_02123(PFKL);M_chul_03426(cnot6l);M_chul_03513(Lsm1);M_chul_03717(TTC37);M_chul_04033(patl1);M_chul_04476(parn);M_chul_04513(exosc9);M_chul_04898(EXOSC1);M_chul_05912(Btg4);M_chul_06105(EXOSC8);M_chul_06295(CNOT8);M_chul_06364(BTG4);M_chul_06421(Dcps);M_chul_06437(HSPA9);M_chul_…
KO00620	Pyruvate metabolism	56	0.38529	1.21456	0.148485	0.289491	M_chul_00303(ACSS2);M_chul_00414(aldh9a1b);M_chul_02629(ALDH16A1);M_chul_02719(hagh);M_chul_02720(HAGHL);M_chul_03666(akr1a1a);M_chul_03688(ACACB);M_chul_03867(ME2);M_chul_04316(GRHPR);M_chul_04560(MDH1);M_chul_05428(ACAC);M_chul_05964(Aldh3a2);M_chul_06196(PDHA1);M_chul_06226(Dlat);M_chul_06824(ADH5);M_chul_06825(Adh5);M_chul_07158(GRHPR);M_chul_08504(PCK1);M_chul_09137(DLD);M_chul_10233(PKM);M_…
KO04668	TNF signaling pathway	127	0.338353	1.21212	0.114407	0.291039	M_chul_00192(tnf);M_chul_00260(Pik3r2);M_chul_00396(JUN);M_chul_00420(PIK3R1);M_chul_00658(Mmp14);M_chul_00959(Ripk1);M_chul_01062(Ccl20);M_chul_01063(Ccl20);M_chul_01100(Creb3l3);M_chul_01116(--);M_chul_01162(PIK3CA);M_chul_01382(Creb1);M_chul_01915(prkra);M_chul_01931(ATF2);M_chul_01943(PIK3CA);M_chul_02047(atf4);M_chul_02242(MAPK3);M_chul_02287(map2k6);M_chul_02299(SOCS3);M_chul_02373(ATF6B);M…
KO00980	Metabolism of xenobiotics by cytochrome P450	53	0.375735	1.20312	0.177885	0.307768	M_chul_00401(Mgst3);M_chul_00634(Ugt1a1);M_chul_01258(Aldh3b1);M_chul_02469(Ugt1a1);M_chul_02470(Ugt1a1);M_chul_02471(ugt3);M_chul_03635(UGT2B31);M_chul_03636(UGT2A3);M_chul_03638(UGT2A3);M_chul_03639(UGT2A3);M_chul_03889(Ugt2a1);M_chul_04604(Gstt3);M_chul_04605(Gstt3);M_chul_04606(Gstt3);M_chul_05287(GSTA4);M_chul_06102(Ugt1a2);M_chul_06103(UGT2B20);M_chul_06824(ADH5);M_chul_06825(Adh5);M_chul_0…
KO00640	Propanoate metabolism	39	0.412356	1.1994	0.211111	0.312197	M_chul_00303(ACSS2);M_chul_01225(hibch);M_chul_01504(SUCLA2);M_chul_02113(ehhadh);M_chul_02781(HADHA);M_chul_02782(Hadha);M_chul_03688(ACACB);M_chul_04542(Acads);M_chul_04656(ACOX1);M_chul_04657(ACOX1);M_chul_05428(ACAC);M_chul_09137(DLD);M_chul_09328(SUCLG2);M_chul_10031(MCEE);M_chul_11240(ACOX3);M_chul_11241(ACOX3);M_chul_11242(ACOX3);M_chul_11531(Hadha);M_chul_11860(MMUT);M_chul_11919(Aldh6a1)…
KO00591	Linoleic acid metabolism	28	0.428318	1.19849	0.199029	0.310828	M_chul_01417(--);M_chul_01648(cyp3a27);M_chul_02863(Pla2g10);M_chul_03558(PLA2G1B);M_chul_03559(PLA2G1B);M_chul_04058(cyp3a56);M_chul_04279(cyp3a40);M_chul_04280(Cyp3a13);M_chul_05264(PLA2G12B);M_chul_06889(Plaat3);M_chul_09585(--);M_chul_10808(PLB1);M_chul_11444(PLB1);M_chul_12507(PLB1);M_chul_13008(PLAAT4);M_chul_14020(--);M_chul_14030(SLC18A2);M_chul_14031(Pla2g4b);M_chul_14298(cyp3a56);M_chul…
KO04215	Apoptosis - multiple species	49	0.38805	1.19794	0.199695	0.308415	M_chul_00990(--);M_chul_01248(BAX);M_chul_01915(prkra);M_chul_01917(cyc-B);M_chul_02882(BAX);M_chul_02917(NGFR);M_chul_03089(--);M_chul_05040(Casp9);M_chul_05324(mapk8a);M_chul_05502(BIRC6);M_chul_05947(SEPTIN5);M_chul_06242(ITA);M_chul_06854(CASP3);M_chul_06855(Casp7);M_chul_06856(--);M_chul_06857(CASP3);M_chul_07189(MAPK9);M_chul_07555(mapk8);M_chul_08035(becn1);M_chul_08041(CASP7);M_chul_08083…
KO00760	Nicotinate and nicotinamide metabolism	45	0.390153	1.19182	0.183442	0.3185	M_chul_00112(nmnat2);M_chul_00344(Nadk);M_chul_00494(PNP);M_chul_00965(SIRT5);M_chul_01130(NMNAT1);M_chul_03656(Nudt12);M_chul_04617(SIRT3);M_chul_04948(NT5C2);M_chul_05268(qprt);M_chul_07277(NT5M);M_chul_09307(Nampt);M_chul_09440(NNT);M_chul_09735(NADSYN1);M_chul_09819(NMRK2);M_chul_09824(NNT);M_chul_10353(Nampt);M_chul_10743(NADSYN1);M_chul_10963(PNP);M_chul_11433(NT5E);M_chul_11977(ENPP3);M_ch…
KO04920	Adipocytokine signaling pathway	91	0.348546	1.18445	0.165957	0.331604	M_chul_00030(AGRP);M_chul_00192(tnf);M_chul_00991(PRKAG2);M_chul_01049(ACSL3);M_chul_01071(PRKAB2);M_chul_01083(STK11);M_chul_02299(SOCS3);M_chul_02405(Stat3);M_chul_02633(BRSK1);M_chul_03323(Traf2);M_chul_03688(ACACB);M_chul_03748(ACSL1);M_chul_03896(acsbg2);M_chul_03906(Jak2);M_chul_03957(IKBKB);M_chul_04566(AKT3);M_chul_05301(chuk);M_chul_05324(mapk8a);M_chul_05413(ACSL6);M_chul_05778(SLC25A15…
KO00350	Tyrosine metabolism	50	0.384691	1.18354	0.187697	0.330149	M_chul_01176(AOC2);M_chul_01246(Aoc3);M_chul_01247(AOC3);M_chul_01258(Aldh3b1);M_chul_02718(FAHD1);M_chul_03500(hpd);M_chul_03762(GOT1);M_chul_04042(GOT1);M_chul_04767(tyrp1);M_chul_04836(GOT1);M_chul_05352(GOT1);M_chul_05861(hpd);M_chul_06077(Tyr);M_chul_06714(comtb);M_chul_06824(ADH5);M_chul_06825(Adh5);M_chul_07644(Mif);M_chul_07966(Pnmt);M_chul_09667(Fah);M_chul_09900(GOT2);M_chul_10463(Aoc3)…
KO01230	Biosynthesis of amino acids	88	0.344705	1.1803	0.173913	0.334198	M_chul_00274(PFKP);M_chul_00428(--);M_chul_00895(gpt2l);M_chul_00946(gpt2);M_chul_00996(GLUL);M_chul_01196(BCAT1);M_chul_01893(Rpe);M_chul_02024(SHMT1);M_chul_02123(PFKL);M_chul_02184(Cps1);M_chul_02451(ACO2);M_chul_02452(Aco2);M_chul_02591(nags);M_chul_03616(MAT2A);M_chul_03762(GOT1);M_chul_03789(Sds);M_chul_03924(PSAT1);M_chul_04042(GOT1);M_chul_04836(GOT1);M_chul_04897(PGAM1);M_chul_04922(Pycr…
KO04145	Phagosome	207	0.309307	1.17888	0.103268	0.334179	M_chul_00091(COLEC12);M_chul_00125(stx18);M_chul_00232(colec12);M_chul_00235(Mrc1);M_chul_00295(ITGB1);M_chul_00329(ATP6V0B);M_chul_00584(ATP6V1H);M_chul_00600(TFRC);M_chul_00712(Dync1h1);M_chul_00730(CALR);M_chul_00971(TUBB2A);M_chul_01125(DYNC1I2);M_chul_01151(Atp6v0d1);M_chul_01441(coro1ca);M_chul_01487(ITGAV);M_chul_01827(HGS);M_chul_01833(TUBB4B);M_chul_02140(DYNC1I2);M_chul_02192(TUBA1A);M_…
KO00450	Selenocompound metabolism	18	0.464121	1.17856	0.22623	0.331326	M_chul_02983(Txnrd2);M_chul_05056(sephs3);M_chul_05057(sephs3);M_chul_05080(PAPSS1);M_chul_06580(mars2);M_chul_07351(Pstk);M_chul_07985(MTR);M_chul_10779(sepsecs);M_chul_13170(PAPSS2);M_chul_15035(mars1);M_chul_15048(TXNRD1);M_chul_16572(Kyat1);M_chul_17836(sephs1);M_chul_18144(kyat3);M_chul_18415(SCLY);M_chul_18416(Scly);M_chul_18547(SCLY);M_chul_18938(CTH)
KO00860	Porphyrin metabolism	44	0.385436	1.17391	0.202435	0.339389	M_chul_00100(Blvra);M_chul_00634(Ugt1a1);M_chul_00843(urod);M_chul_02319(HMOX2);M_chul_02469(Ugt1a1);M_chul_02470(Ugt1a1);M_chul_02471(ugt3);M_chul_02663(hmox);M_chul_03356(--);M_chul_03635(UGT2B31);M_chul_03636(UGT2A3);M_chul_03638(UGT2A3);M_chul_03639(UGT2A3);M_chul_03694(Mmab);M_chul_03889(Ugt2a1);M_chul_04456(EARS2);M_chul_04719(hmox);M_chul_05129(HCCS);M_chul_05343(Cox15);M_chul_05865(GUSB);…
KO00910	Nitrogen metabolism	26	0.429932	1.17361	0.218966	0.336457	M_chul_00777(cahz);M_chul_00870(CA8);M_chul_00996(GLUL);M_chul_01216(--);M_chul_01218(CA4);M_chul_01255(--);M_chul_01856(Hmcn2);M_chul_02184(Cps1);M_chul_02539(CA4);M_chul_05864(CA4);M_chul_05965(CA4);M_chul_07735(glud1);M_chul_09554(glul);M_chul_10053(CA7);M_chul_13878(GLUD1);M_chul_13879(GLUD1);M_chul_13880(GLUD1);M_chul_15624(Ca15);M_chul_15832(CA4);M_chul_16295(glul);M_chul_18229(CA5B);M_chul…
KO00510	N-Glycan biosynthesis	55	0.366532	1.1715	0.18652	0.338169	M_chul_00330(B4galt2);M_chul_00830(DAD1);M_chul_01501(alg11);M_chul_01520(Alg1);M_chul_02223(MGAT5B);M_chul_03084(Man1b1);M_chul_04126(Mgat3);M_chul_04221(TUSC3);M_chul_04684(MGAT5B);M_chul_05485(Alg8);M_chul_05677(STT3A);M_chul_05763(DPAGT1);M_chul_05910(ST6GAL1);M_chul_06106(ALG5);M_chul_06231(ALG9);M_chul_06525(MGAT4A);M_chul_06911(Alg13);M_chul_08932(mgat4b);M_chul_08946(B4GALT1);M_chul_09766…
KO04120	Ubiquitin mediated proteolysis	144	0.321495	1.16959	0.159501	0.339139	M_chul_00366(Prkn);M_chul_00404(Fzr1);M_chul_01011(CDC20);M_chul_01051(CUL3);M_chul_01088(Fzr1);M_chul_01103(CDC34);M_chul_01191(Elob);M_chul_01342(ube2f);M_chul_01370(ANAPC2);M_chul_01408(UBE2G2);M_chul_01760(smurf2);M_chul_01874(Mid1);M_chul_02016(RBX1);M_chul_02030(Smurf1);M_chul_02040(ube2ib);M_chul_02202(KLHL13);M_chul_02299(SOCS3);M_chul_02357(Socs1);M_chul_02489(ube2z);M_chul_02841(MGRN1);…
KO01210	2-Oxocarboxylic acid metabolism	23	0.436356	1.16883	0.252971	0.337511	M_chul_00895(gpt2l);M_chul_00946(gpt2);M_chul_01196(BCAT1);M_chul_02451(ACO2);M_chul_02452(Aco2);M_chul_02591(nags);M_chul_03762(GOT1);M_chul_04042(GOT1);M_chul_04836(GOT1);M_chul_05352(GOT1);M_chul_07775(Idh3a);M_chul_08358(IDH3B);M_chul_08913(Idh3g);M_chul_09900(GOT2);M_chul_10378(IDH2);M_chul_10941(AADAT);M_chul_11170(ACO1);M_chul_11172(Aco1);M_chul_17754(IDH2);M_chul_21313(cs);M_chul_21531(ID…
KO05321	Inflammatory bowel disease	87	0.345441	1.16803	0.163418	0.336179	M_chul_00050(TRAV18);M_chul_00192(tnf);M_chul_00396(JUN);M_chul_01606(STAT4);M_chul_01609(STAT1);M_chul_02405(Stat3);M_chul_03268(il1b);M_chul_03313(smad2);M_chul_03946(--);M_chul_05180(--);M_chul_06041(--);M_chul_06412(Il2rg);M_chul_06900(Tgfb2);M_chul_07003(ebf1a);M_chul_09430(SMAD3);M_chul_09677(--);M_chul_09678(IL17A);M_chul_09872(maf);M_chul_10500(H2-Ab1);M_chul_10502(--);M_chul_10504(RT1-Ba…
KO03022	Basal transcription factors	39	0.396983	1.16086	0.221865	0.350436	M_chul_00786(GTF2B);M_chul_02473(GTF2E1);M_chul_02965(GTF2H3);M_chul_03383(Gtf2h2);M_chul_03400(ccnh);M_chul_04771(GTF2E2);M_chul_05191(Taf5l);M_chul_05556(GTF2IRD1);M_chul_05773(TAF6);M_chul_05799(Taf1);M_chul_06952(TAF7);M_chul_09673(gtf2a2);M_chul_09987(ercc3);M_chul_10149(tbp);M_chul_10267(TAF4);M_chul_11216(Taf6l);M_chul_11607(tbpl1);M_chul_11808(GTF2A1);M_chul_12097(TAF4);M_chul_12357(GTF2H…
KO04620	Toll-like receptor signaling pathway	102	0.32997	1.15434	0.174487	0.362718	M_chul_00192(tnf);M_chul_00260(Pik3r2);M_chul_00396(JUN);M_chul_00420(PIK3R1);M_chul_00959(Ripk1);M_chul_01064(TICAM1);M_chul_01162(PIK3CA);M_chul_01301(--);M_chul_01609(STAT1);M_chul_01619(--);M_chul_01876(TLR7);M_chul_01915(prkra);M_chul_01943(PIK3CA);M_chul_02242(MAPK3);M_chul_02287(map2k6);M_chul_03001(mapk1);M_chul_03152(PIK3R1);M_chul_03268(il1b);M_chul_03946(--);M_chul_03957(IKBKB);M_chul_…
KO04666	Fc gamma R-mediated phagocytosis	141	0.317573	1.15383	0.170183	0.360722	M_chul_00260(Pik3r2);M_chul_00420(PIK3R1);M_chul_00597(PLPP3);M_chul_00692(SCIN);M_chul_00756(VAV3);M_chul_00811(MYO10);M_chul_00844(HCK);M_chul_01114(Pip5k1c);M_chul_01162(PIK3CA);M_chul_01417(--);M_chul_01617(ARPC1A);M_chul_01631(BIN1);M_chul_01848(Dnm2);M_chul_01853(Plpp3);M_chul_01943(PIK3CA);M_chul_02106(Myo10);M_chul_02215(SPHK1);M_chul_02242(MAPK3);M_chul_02267(IGHV3-43D);M_chul_02268(IGHV…
KO04630	JAK-STAT signaling pathway	141	0.317992	1.14993	0.167598	0.367139	M_chul_00064(EP300);M_chul_00260(Pik3r2);M_chul_00320(--);M_chul_00392(--);M_chul_00420(PIK3R1);M_chul_00885(EGFR);M_chul_00990(--);M_chul_01162(PIK3CA);M_chul_01264(gh);M_chul_01299(--);M_chul_01300(ifnar2);M_chul_01301(--);M_chul_01308(IL17D);M_chul_01395(Ccnd1);M_chul_01535(gfap);M_chul_01606(STAT4);M_chul_01609(STAT1);M_chul_01619(--);M_chul_01757(grb2-a);M_chul_01758(GRB2);M_chul_01943(PIK3C…
KO04392	Hippo signaling pathway - multiple species	20	0.437385	1.14614	0.265802	0.373378	M_chul_02194(LATS2);M_chul_03481(Nf2);M_chul_06094(Dchs1);M_chul_07049(FAT4);M_chul_10262(wtip);M_chul_11280(Ajuba);M_chul_11576(LATS1);M_chul_12906(FRMD6);M_chul_12930(Dchs1);M_chul_15094(stk3);M_chul_17804(TEAD4);M_chul_18292(TEAD1);M_chul_18293(TEAD1);M_chul_20465(DEPTOR);M_chul_20847(TEAD3);M_chul_21447(Dchs1);M_chul_22349(Fat4);M_chul_23559(Nf2);M_chul_23824(DCHS2);MSTRG.45881(--)
KO04623	Cytosolic DNA-sensing pathway	40	0.390955	1.14423	0.241433	0.374546	M_chul_00959(Ripk1);M_chul_01619(--);M_chul_01971(POLR2F);M_chul_02011(Polr3h);M_chul_02843(Polr3k);M_chul_03268(il1b);M_chul_03721(POLR3G);M_chul_03957(IKBKB);M_chul_04978(POLR3F);M_chul_05301(chuk);M_chul_07186(--);M_chul_07461(POLR3A);M_chul_07881(ifna3);M_chul_07882(ifna3);M_chul_07939(chuk);M_chul_08122(IRF3);M_chul_10089(POLR2L);M_chul_11131(Rela);M_chul_11376(Ripk3);M_chul_12059(NFKBIA);M_…
KO04621	NOD-like receptor signaling pathway	164	0.305738	1.13683	0.189959	0.39052	M_chul_00025(GABARAPL2);M_chul_00192(tnf);M_chul_00396(JUN);M_chul_00624(SUGT1);M_chul_00773(RNF31);M_chul_00787(pkn2);M_chul_00853(MAP1LC3A);M_chul_00945(rbck1);M_chul_00959(Ripk1);M_chul_00990(--);M_chul_01064(TICAM1);M_chul_01301(--);M_chul_01356(TANK);M_chul_01609(STAT1);M_chul_01619(--);M_chul_01915(prkra);M_chul_02242(MAPK3);M_chul_02507(SDK2);M_chul_02640(PKN1);M_chul_02762(ITPR1);M_chul_0…
KO00983	Drug metabolism - other enzymes	72	0.346889	1.13381	0.231818	0.394673	M_chul_00242(rrm2);M_chul_00246(rrm2);M_chul_00401(Mgst3);M_chul_00634(Ugt1a1);M_chul_00873(dpyd);M_chul_01140(cmpk);M_chul_02088(Upp2);M_chul_02263(NME4);M_chul_02469(Ugt1a1);M_chul_02470(Ugt1a1);M_chul_02471(ugt3);M_chul_03124(UPB1);M_chul_03635(UGT2B31);M_chul_03636(UGT2A3);M_chul_03638(UGT2A3);M_chul_03639(UGT2A3);M_chul_03889(Ugt2a1);M_chul_04604(Gstt3);M_chul_04605(Gstt3);M_chul_04606(Gstt3…
KO04514	Cell adhesion molecules	307	0.286968	1.12214	0.171216	0.421273	M_chul_00050(TRAV18);M_chul_00051(PTPRM);M_chul_00107(PTPRM);M_chul_00221(Ptprm);M_chul_00224(--);M_chul_00227(pol);M_chul_00295(ITGB1);M_chul_00365(CNTNAP2);M_chul_00506(Cadm3);M_chul_00513(MPZ);M_chul_00744(ptprf);M_chul_00757(NTNG1);M_chul_00760(OCLN);M_chul_00790(CLDN18);M_chul_00805(CLDN1);M_chul_00974(cdh2);M_chul_00975(cdh2);M_chul_01122(Itga6);M_chul_01215(pol);M_chul_01440(CLDN4);M_chul_…
KO05322	Systemic lupus erythematosus	147	0.309434	1.1178	0.239011	0.429924	M_chul_00050(TRAV18);M_chul_00192(tnf);M_chul_00879(H2AC1);M_chul_00912(zgc:112234);M_chul_01987(Grin2b);M_chul_02082(ACTN4);M_chul_02207(grin2a);M_chul_02208(grin2a);M_chul_02267(IGHV3-43D);M_chul_02268(IGHV2-26);M_chul_02269(IGHV4-38-2);M_chul_02270(IGHV4-59);M_chul_02271(Ighv1-72);M_chul_02272(IGHV4-59);M_chul_02273(IGHV4-38-2);M_chul_02274(--);M_chul_02365(GRIN2A);M_chul_03273(H2AZ2);M_chul_0…
KO05140	Leishmaniasis	108	0.316652	1.11189	0.252809	0.443084	M_chul_00192(tnf);M_chul_00295(ITGB1);M_chul_00396(JUN);M_chul_01609(STAT1);M_chul_01695(Itga4);M_chul_02242(MAPK3);M_chul_02267(IGHV3-43D);M_chul_02268(IGHV2-26);M_chul_02269(IGHV4-38-2);M_chul_02270(IGHV4-59);M_chul_02271(Ighv1-72);M_chul_02272(IGHV4-59);M_chul_02273(IGHV4-38-2);M_chul_02274(--);M_chul_02355(prkcbb);M_chul_03001(mapk1);M_chul_03268(il1b);M_chul_03906(Jak2);M_chul_03946(--);M_ch…
KO04146	Peroxisome	90	0.324894	1.1117	0.261429	0.439614	M_chul_00045(Pex19);M_chul_00413(SCP2);M_chul_01015(AGXT);M_chul_01049(ACSL3);M_chul_01919(AGPS);M_chul_01960(PEX12);M_chul_02113(ehhadh);M_chul_02343(SLC25A17);M_chul_02508(ECH1);M_chul_02736(Slc25a17);M_chul_03214(CRAT);M_chul_03656(Nudt12);M_chul_03704(DAO);M_chul_03748(ACSL1);M_chul_03836(HSD17B4);M_chul_04383(--);M_chul_04412(PRDX1);M_chul_04656(ACOX1);M_chul_04657(ACOX1);M_chul_05016(ACAA1)…
KO04625	C-type lectin receptor signaling pathway	119	0.307515	1.11051	0.241331	0.438828	M_chul_00047(Nfatc4);M_chul_00091(COLEC12);M_chul_00192(tnf);M_chul_00260(Pik3r2);M_chul_00396(JUN);M_chul_00420(PIK3R1);M_chul_00898(Bcl10);M_chul_01025(Plk3);M_chul_01162(PIK3CA);M_chul_01308(IL17D);M_chul_01346(MRAS);M_chul_01609(STAT1);M_chul_01915(prkra);M_chul_01943(PIK3CA);M_chul_02242(MAPK3);M_chul_02762(ITPR1);M_chul_02883(Map3k14);M_chul_02974(PPP3CC);M_chul_03001(mapk1);M_chul_03152(PI…
KO05142	Chagas disease	174	0.29624	1.1018	0.2417	0.459071	M_chul_00050(TRAV18);M_chul_00192(tnf);M_chul_00260(Pik3r2);M_chul_00396(JUN);M_chul_00420(PIK3R1);M_chul_00457(Gnal);M_chul_00517(ADCY1);M_chul_00730(CALR);M_chul_00966(ADCY1);M_chul_01064(TICAM1);M_chul_01162(PIK3CA);M_chul_01915(prkra);M_chul_01943(PIK3CA);M_chul_01944(--);M_chul_02242(MAPK3);M_chul_02968(PPP2CB);M_chul_03001(mapk1);M_chul_03152(PIK3R1);M_chul_03268(il1b);M_chul_03313(smad2);M…
KO05144	Malaria	86	0.325948	1.09738	0.272048	0.466908	M_chul_00050(TRAV18);M_chul_00192(tnf);M_chul_02228(N4BP2);M_chul_03032(Gypc);M_chul_03268(il1b);M_chul_03300(thbs4b);M_chul_04312(CXCL8);M_chul_05266(Itgal);M_chul_05267(Itgal);M_chul_05275(Pecam1);M_chul_05530(ITGB3);M_chul_06900(Tgfb2);M_chul_07524(THBS2);M_chul_07627(hbb2);M_chul_07628(HBAD);M_chul_08744(LRP1);M_chul_08875(MET);M_chul_09156(--);M_chul_09854(Cd81);M_chul_10604(TLR2-1);M_chul_1…
KO04640	Hematopoietic cell lineage	94	0.314308	1.09026	0.28592	0.483073	M_chul_00192(tnf);M_chul_00600(TFRC);M_chul_01122(Itga6);M_chul_01620(Itga3);M_chul_01695(Itga4);M_chul_01992(--);M_chul_02145(Itga6);M_chul_02267(IGHV3-43D);M_chul_02268(IGHV2-26);M_chul_02269(IGHV4-38-2);M_chul_02270(IGHV4-59);M_chul_02271(Ighv1-72);M_chul_02272(IGHV4-59);M_chul_02273(IGHV4-38-2);M_chul_02274(--);M_chul_02534(Itgb3);M_chul_02613(Epor);M_chul_03268(il1b);M_chul_03939(ITGA2);M_ch…
KO00603	Glycosphingolipid biosynthesis - globo and isoglobo series	16	0.444856	1.08765	0.337329	0.486643	M_chul_01499(GBGT1);M_chul_05128(Fut9);M_chul_06585(GLA);M_chul_07787(GGTA1);M_chul_07788(GGTA1);M_chul_08683(A3galt2);M_chul_11656(NAGA);M_chul_16258(HEXB);M_chul_16458(ST8SIA1);M_chul_17663(HEXA);M_chul_18186(ST3GAL2);M_chul_23908(NAGA);M_chul_24562(--);M_chul_24563(Hexa);M_chul_24733(Fut9);M_chul_24835(Abo)
KO05323	Rheumatoid arthritis	130	0.299595	1.0835	0.291005	0.494863	M_chul_00050(TRAV18);M_chul_00192(tnf);M_chul_00329(ATP6V0B);M_chul_00396(JUN);M_chul_00584(ATP6V1H);M_chul_01062(Ccl20);M_chul_01063(Ccl20);M_chul_01116(--);M_chul_01151(Atp6v0d1);M_chul_02245(ATP6V0C);M_chul_02267(IGHV3-43D);M_chul_02268(IGHV2-26);M_chul_02269(IGHV4-38-2);M_chul_02270(IGHV4-59);M_chul_02271(Ighv1-72);M_chul_02272(IGHV4-59);M_chul_02273(IGHV4-38-2);M_chul_02274(--);M_chul_02407(…
KO05204	Chemical carcinogenesis - DNA adducts	50	0.353422	1.08	0.338006	0.501332	M_chul_00401(Mgst3);M_chul_00634(Ugt1a1);M_chul_01648(cyp3a27);M_chul_02469(Ugt1a1);M_chul_02470(Ugt1a1);M_chul_02471(ugt3);M_chul_03635(UGT2B31);M_chul_03636(UGT2A3);M_chul_03638(UGT2A3);M_chul_03639(UGT2A3);M_chul_03889(Ugt2a1);M_chul_04058(cyp3a56);M_chul_04279(cyp3a40);M_chul_04280(Cyp3a13);M_chul_04604(Gstt3);M_chul_04605(Gstt3);M_chul_04606(Gstt3);M_chul_05287(GSTA4);M_chul_06102(Ugt1a2);M_…
KO03460	Fanconi anemia pathway	53	0.340667	1.07734	0.335494	0.504937	M_chul_00643(wdr48);M_chul_00803(hes1-a);M_chul_01884(FANCB);M_chul_02020(TOP3A);M_chul_02304(CENPX);M_chul_03290(Polk);M_chul_03380(TOP3B);M_chul_03463(rmi1);M_chul_03851(--);M_chul_04112(--);M_chul_04113(Palb2);M_chul_04857(SLX4);M_chul_04858(SLX4);M_chul_05933(rpa1);M_chul_06606(FANCA);M_chul_07296(Ercc4);M_chul_07694(EME1);M_chul_08034(BRCA1);M_chul_08248(FAAP100);M_chul_08259(PMS2);M_chul_10…
KO04723	Retrograde endocannabinoid signaling	209	0.280249	1.06783	0.297789	0.528932	M_chul_00007(Adcy8);M_chul_00142(ADCY8);M_chul_00302(NDUFV2);M_chul_00372(KCNJ9);M_chul_00517(ADCY1);M_chul_00689(GNG12);M_chul_00942(PRKACB);M_chul_00966(ADCY1);M_chul_01080(NDUFA13);M_chul_01214(KCNJ3);M_chul_01413(GNG5);M_chul_01719(KCNJ3);M_chul_01836(PRKACA);M_chul_01980(Ndufa6);M_chul_02060(ADCY5);M_chul_02100(KCNJ3);M_chul_02101(KCNJ3);M_chul_02242(MAPK3);M_chul_02260(slc17a7);M_chul_02277…
KO00830	Retinol metabolism	67	0.324907	1.06233	0.344932	0.541666	M_chul_00527(Sdr16c5);M_chul_00634(Ugt1a1);M_chul_00931(rpe65a);M_chul_01648(cyp3a27);M_chul_01968(retsat);M_chul_02469(Ugt1a1);M_chul_02470(Ugt1a1);M_chul_02471(ugt3);M_chul_02817(RDH8);M_chul_03635(UGT2B31);M_chul_03636(UGT2A3);M_chul_03638(UGT2A3);M_chul_03639(UGT2A3);M_chul_03889(Ugt2a1);M_chul_04058(cyp3a56);M_chul_04279(cyp3a40);M_chul_04280(Cyp3a13);M_chul_04359(LRAT);M_chul_04360(LRAT);M_…
KO00250	Alanine, aspartate and glutamate metabolism	52	0.340029	1.05807	0.348092	0.550778	M_chul_00620(GAD1);M_chul_00895(gpt2l);M_chul_00946(gpt2);M_chul_00996(GLUL);M_chul_01015(AGXT);M_chul_01751(Gls);M_chul_02049(ADSL);M_chul_02137(GAD1);M_chul_02184(Cps1);M_chul_03756(Gfpt1);M_chul_03762(GOT1);M_chul_04042(GOT1);M_chul_04091(NAT8L);M_chul_04836(GOT1);M_chul_05352(GOT1);M_chul_05966(ASL);M_chul_07188(GFPT2);M_chul_07735(glud1);M_chul_08678(aspa);M_chul_08880(Gls);M_chul_09107(aldh…
KO03060	Protein export	16	0.431296	1.05123	0.383085	0.568382	M_chul_00343(SEC62);M_chul_02967(SRP19);M_chul_04654(Srp68);M_chul_04812(SPC22);M_chul_06597(SRP72);M_chul_08324(SPCS1);M_chul_09969(Srp54);M_chul_10397(immp1l);M_chul_10706(OXA1L);M_chul_11597(Sec63);M_chul_16212(HSPA5);M_chul_17666(immp2l);M_chul_18181(SEC61B);M_chul_18184(SEC61B);M_chul_21772(Srprb);M_chul_22238(Srpra)
KO04380	Osteoclast differentiation	133	0.290644	1.04854	0.363508	0.572091	M_chul_00192(tnf);M_chul_00260(Pik3r2);M_chul_00263(JUND);M_chul_00396(JUN);M_chul_00420(PIK3R1);M_chul_01162(PIK3CA);M_chul_01301(--);M_chul_01382(Creb1);M_chul_01432(pparg);M_chul_01609(STAT1);M_chul_01757(grb2-a);M_chul_01758(GRB2);M_chul_01943(PIK3CA);M_chul_02242(MAPK3);M_chul_02287(map2k6);M_chul_02299(SOCS3);M_chul_02357(Socs1);M_chul_02534(Itgb3);M_chul_02648(junb);M_chul_02827(TYK2);M_ch…
KO00592	alpha-Linolenic acid metabolism	29	0.380195	1.04675	0.382759	0.573239	M_chul_01417(--);M_chul_02863(Pla2g10);M_chul_03558(PLA2G1B);M_chul_03559(PLA2G1B);M_chul_04656(ACOX1);M_chul_04657(ACOX1);M_chul_05016(ACAA1);M_chul_05264(PLA2G12B);M_chul_06889(Plaat3);M_chul_09585(--);M_chul_10808(PLB1);M_chul_11240(ACOX3);M_chul_11241(ACOX3);M_chul_11242(ACOX3);M_chul_11444(PLB1);M_chul_12507(PLB1);M_chul_13008(PLAAT4);M_chul_14020(--);M_chul_14030(SLC18A2);M_chul_14031(Pla2g…
KO00220	Arginine biosynthesis	32	0.362752	1.03601	0.403537	0.602362	M_chul_00895(gpt2l);M_chul_00946(gpt2);M_chul_00996(GLUL);M_chul_01751(Gls);M_chul_02184(Cps1);M_chul_02591(nags);M_chul_03488(Nos1);M_chul_03762(GOT1);M_chul_04042(GOT1);M_chul_04836(GOT1);M_chul_05352(GOT1);M_chul_05966(ASL);M_chul_07735(glud1);M_chul_08880(Gls);M_chul_09554(glul);M_chul_09900(GOT2);M_chul_12655(ARG2);M_chul_13878(GLUD1);M_chul_13879(GLUD1);M_chul_13880(GLUD1);M_chul_16205(ass1…
KO04722	Neurotrophin signaling pathway	147	0.285227	1.03445	0.382432	0.6026	M_chul_00260(Pik3r2);M_chul_00396(JUN);M_chul_00420(PIK3R1);M_chul_00990(--);M_chul_01162(PIK3CA);M_chul_01248(BAX);M_chul_01757(grb2-a);M_chul_01758(GRB2);M_chul_01909(GSK3B);M_chul_01943(PIK3CA);M_chul_02047(atf4);M_chul_02232(Arhgdia);M_chul_02242(MAPK3);M_chul_02344(ARHGDIG);M_chul_02774(Foxo3);M_chul_02783(RPS6KA5);M_chul_02882(BAX);M_chul_02905(Map3k3);M_chul_02917(NGFR);M_chul_03001(mapk1)…
KO04137	Mitophagy - animal	90	0.301292	1.0328	0.402047	0.603182	M_chul_00025(GABARAPL2);M_chul_00366(Prkn);M_chul_00396(JUN);M_chul_00853(MAP1LC3A);M_chul_01292(TBC1D17);M_chul_01346(MRAS);M_chul_02047(atf4);M_chul_02679(rhot1a);M_chul_02774(Foxo3);M_chul_02880(--);M_chul_03522(Ulk1);M_chul_03702(usp30);M_chul_03793(BNIP3L);M_chul_04117(ubi);M_chul_04238(Tbc1d15);M_chul_04612(CSNK2A2);M_chul_04703(rhot1a);M_chul_05012(MAP1LC3C);M_chul_05324(mapk8a);M_chul_058…
KO04726	Serotonergic synapse	178	0.275885	1.03166	0.395561	0.602217	M_chul_00372(KCNJ9);M_chul_00689(GNG12);M_chul_00942(PRKACB);M_chul_01214(KCNJ3);M_chul_01219(Htr2a);M_chul_01413(GNG5);M_chul_01417(--);M_chul_01506(HTR2A);M_chul_01719(KCNJ3);M_chul_01836(PRKACA);M_chul_02060(ADCY5);M_chul_02100(KCNJ3);M_chul_02101(KCNJ3);M_chul_02242(MAPK3);M_chul_02277(CACNA1A);M_chul_02290(HTR3A);M_chul_02355(prkcbb);M_chul_02620(Gng13);M_chul_02671(Gng12);M_chul_02732(PRKCA…
KO04060	Cytokine-cytokine receptor interaction	218	0.266977	1.02202	0.397368	0.628812	M_chul_00055(ACVR2B);M_chul_00192(tnf);M_chul_00258(Gdf15);M_chul_00320(--);M_chul_00332(ACKR4);M_chul_00359(CCR3);M_chul_00633(CXCR4);M_chul_00738(BMP2);M_chul_00741(--);M_chul_01062(Ccl20);M_chul_01063(Ccl20);M_chul_01116(--);M_chul_01227(gdf-8);M_chul_01264(gh);M_chul_01299(--);M_chul_01300(ifnar2);M_chul_01301(--);M_chul_01308(IL17D);M_chul_01361(CXCR1);M_chul_01510(CXCR1);M_chul_01544(BMPR2)…
KO03430	Mismatch repair	20	0.401583	1.01915	0.432143	0.633233	M_chul_00215(POLD3);M_chul_00514(lig1);M_chul_02259(POLD1);M_chul_03244(Rfc5);M_chul_03509(Pold2);M_chul_04326(Rfc1);M_chul_05933(rpa1);M_chul_06117(RFC3);M_chul_07721(MSH2);M_chul_08259(PMS2);M_chul_12454(MLH3);M_chul_14095(MLH1);M_chul_14363(MSH6);M_chul_15195(Rpa2);M_chul_15530(RPA3);M_chul_18106(SSBP1);M_chul_18997(RFC4);M_chul_20502(RPA2);M_chul_22143(rpa1);M_chul_23755(RFC2)
KO04141	Protein processing in endoplasmic reticulum	177	0.270223	1.00692	0.457831	0.66824	M_chul_00343(SEC62);M_chul_00366(Prkn);M_chul_00548(Mbtps2);M_chul_00586(BAG1);M_chul_00730(CALR);M_chul_00830(DAD1);M_chul_00847(Marchf6);M_chul_00990(--);M_chul_01181(DNAJC10);M_chul_01248(BAX);M_chul_01408(UBE2G2);M_chul_01840(DNAJB1);M_chul_02016(RBX1);M_chul_02047(atf4);M_chul_02255(HSPBP1);M_chul_02373(ATF6B);M_chul_02581(PDIA6);M_chul_02619(RAD23A);M_chul_02727(ERN1);M_chul_02832(PRKCSH);M…
KO04062	Chemokine signaling pathway	221	0.264584	1.00592	0.443467	0.666474	M_chul_00007(Adcy8);M_chul_00142(ADCY8);M_chul_00260(Pik3r2);M_chul_00289(PARD3);M_chul_00359(CCR3);M_chul_00420(PIK3R1);M_chul_00517(ADCY1);M_chul_00633(CXCR4);M_chul_00689(GNG12);M_chul_00741(--);M_chul_00756(VAV3);M_chul_00798(grk7a);M_chul_00819(ROCK1);M_chul_00844(HCK);M_chul_00942(PRKACB);M_chul_00966(ADCY1);M_chul_01062(Ccl20);M_chul_01063(Ccl20);M_chul_01116(--);M_chul_01162(PIK3CA);M_chu…
KO04964	Proximal tubule bicarbonate reclamation	43	0.326929	0.997064	0.466346	0.689982	M_chul_00508(ATP1A2);M_chul_00510(ATP1A2);M_chul_00777(cahz);M_chul_00799(atp1b3);M_chul_00821(AQP1);M_chul_01216(--);M_chul_01218(CA4);M_chul_01255(--);M_chul_01751(Gls);M_chul_01856(Hmcn2);M_chul_02539(CA4);M_chul_02998(SLC4A4);M_chul_04560(MDH1);M_chul_04883(Slc25a10);M_chul_05864(CA4);M_chul_05965(CA4);M_chul_06675(atp1b4);M_chul_07735(glud1);M_chul_08504(PCK1);M_chul_08880(Gls);M_chul_09166(…
KO05417	Lipid and atherosclerosis	260	0.258024	0.99501	0.485788	0.691718	M_chul_00192(tnf);M_chul_00260(Pik3r2);M_chul_00396(JUN);M_chul_00420(PIK3R1);M_chul_00756(VAV3);M_chul_00844(HCK);M_chul_00990(--);M_chul_01064(TICAM1);M_chul_01162(PIK3CA);M_chul_01248(BAX);M_chul_01356(TANK);M_chul_01432(pparg);M_chul_01597(Pol);M_chul_01619(--);M_chul_01909(GSK3B);M_chul_01915(prkra);M_chul_01917(cyc-B);M_chul_01943(PIK3CA);M_chul_02047(atf4);M_chul_02242(MAPK3);M_chul_02287(…
KO00430	Taurine and hypotaurine metabolism	25	0.365255	0.989008	0.471264	0.706005	M_chul_00620(GAD1);M_chul_02137(GAD1);M_chul_03259(cdo1);M_chul_03441(FMO5);M_chul_03549(GGT1);M_chul_03551(Ggt5);M_chul_04852(Ggt1);M_chul_07987(Ado);M_chul_13637(Ado);M_chul_15349(GGT1);M_chul_15738(Ggt5);M_chul_15739(Ggt1);M_chul_16949(GGT5);M_chul_18929(FMO5);M_chul_18930(Fmo5);M_chul_18931(FMO5);M_chul_19088(ywrD);M_chul_20136(GADL1);M_chul_20815(GGT7);M_chul_20860(CSAD);M_chul_22591(GAD2);M…
KO04923	Regulation of lipolysis in adipocytes	94	0.286568	0.987484	0.491176	0.706073	M_chul_00007(Adcy8);M_chul_00142(ADCY8);M_chul_00260(Pik3r2);M_chul_00420(PIK3R1);M_chul_00517(ADCY1);M_chul_00721(INSR);M_chul_00942(PRKACB);M_chul_00966(ADCY1);M_chul_01162(PIK3CA);M_chul_01836(PRKACA);M_chul_01943(PIK3CA);M_chul_02060(ADCY5);M_chul_02757(Adcy9);M_chul_03152(PIK3R1);M_chul_03533(NPY1R);M_chul_03761(ADRB4C);M_chul_03887(Ptgs1);M_chul_04566(AKT3);M_chul_04861(adcy9);M_chul_05409(…
KO05202	Transcriptional misregulation in cancer	267	0.253125	0.985479	0.50641	0.707478	M_chul_00050(TRAV18);M_chul_00688(GADD45A);M_chul_00968(IGFBP3);M_chul_00982(ss18l1);M_chul_01005(PER2);M_chul_01048(PAX3);M_chul_01095(Tcf3);M_chul_01139(BCL6);M_chul_01172(RUNX1);M_chul_01248(BAX);M_chul_01432(pparg);M_chul_01624(JUP);M_chul_01761(DDX5);M_chul_02039(--);M_chul_02267(IGHV3-43D);M_chul_02268(IGHV2-26);M_chul_02269(IGHV4-38-2);M_chul_02270(IGHV4-59);M_chul_02271(Ighv1-72);M_chul_0…
KO00380	Tryptophan metabolism	44	0.323853	0.980955	0.49921	0.717047	M_chul_00414(aldh9a1b);M_chul_01341(ACMSD);M_chul_01763(AANAT);M_chul_02113(ehhadh);M_chul_02177(ASMT);M_chul_02599(GCDH);M_chul_02629(ALDH16A1);M_chul_02781(HADHA);M_chul_02782(Hadha);M_chul_02840(AANAT);M_chul_03743(IDO2);M_chul_04239(TPH2);M_chul_04415(GCDH);M_chul_04660(AANAT);M_chul_04930(afmid);M_chul_05964(Aldh3a2);M_chul_09137(DLD);M_chul_09853(tph);M_chul_10941(AADAT);M_chul_11531(Hadha)…
KO04915	Estrogen signaling pathway	165	0.262145	0.980641	0.495063	0.712946	M_chul_00007(Adcy8);M_chul_00142(ADCY8);M_chul_00193(Gabbr1);M_chul_00260(Pik3r2);M_chul_00273(ncoa2);M_chul_00372(KCNJ9);M_chul_00396(JUN);M_chul_00420(PIK3R1);M_chul_00517(ADCY1);M_chul_00885(EGFR);M_chul_00942(PRKACB);M_chul_00966(ADCY1);M_chul_00990(--);M_chul_01100(Creb3l3);M_chul_01162(PIK3CA);M_chul_01214(KCNJ3);M_chul_01382(Creb1);M_chul_01719(KCNJ3);M_chul_01757(grb2-a);M_chul_01758(GRB2…
KO04130	SNARE interactions in vesicular transport	32	0.350127	0.980474	0.470209	0.708447	M_chul_00125(stx18);M_chul_01650(STX19);M_chul_02885(Gosr2);M_chul_03016(--);M_chul_03017(VAMP8);M_chul_03943(ykt6);M_chul_03953(SNAP29);M_chul_04692(STX8);M_chul_05958(GOSR1);M_chul_05975(BNIP1);M_chul_06904(STX5);M_chul_07014(BNIP1);M_chul_07927(STX4);M_chul_07960(VTI1A);M_chul_08480(Stx16);M_chul_08696(VAMP3);M_chul_09060(STX2);M_chul_12365(Stx11);M_chul_12366(STX11);M_chul_12656(VTI1B);M_chul…
KO04950	Maturity onset diabetes of the young	37	0.337863	0.980168	0.493528	0.704395	M_chul_00803(hes1-a);M_chul_01697(neurod1);M_chul_02815(NR5A2);M_chul_03561(hnf1a);M_chul_03603(NR5A2);M_chul_03942(Gck);M_chul_05409(ins);M_chul_06001(ins);M_chul_07111(hnf4a);M_chul_07997(HHEX);M_chul_08264(BHLHA15);M_chul_10367(Onecut1);M_chul_10398(pax6);M_chul_11454(nkx2.2a);M_chul_12335(rfx6);M_chul_12898(SLC2A2);M_chul_13186(foxa2);M_chul_13187(foxa2);M_chul_13188(foxa2-a);M_chul_13189(fox…
KO00630	Glyoxylate and dicarboxylate metabolism	37	0.330889	0.979859	0.48189	0.70051	M_chul_00303(ACSS2);M_chul_00996(GLUL);M_chul_01015(AGXT);M_chul_02024(SHMT1);M_chul_02451(ACO2);M_chul_02452(Aco2);M_chul_03904(GLDC);M_chul_04316(GRHPR);M_chul_04560(MDH1);M_chul_04826(zgc:77082);M_chul_04930(afmid);M_chul_07158(GRHPR);M_chul_07618(PGP);M_chul_08711(glyctk);M_chul_09137(DLD);M_chul_09554(glul);M_chul_10031(MCEE);M_chul_11170(ACO1);M_chul_11172(Aco1);M_chul_11860(MMUT);M_chul_12…
KO05017	Spinocerebellar ataxia	219	0.256354	0.970161	0.531088	0.727063	M_chul_00260(Pik3r2);M_chul_00420(PIK3R1);M_chul_00594(c8b);M_chul_00668(PSMB5);M_chul_00726(SLC1A6);M_chul_00786(GTF2B);M_chul_00916(Rb1cc1);M_chul_00981(psma7);M_chul_01162(PIK3CA);M_chul_01618(wipi1);M_chul_01917(cyc-B);M_chul_01943(PIK3CA);M_chul_01987(Grin2b);M_chul_02032(WIPI2);M_chul_02075(Grin2c);M_chul_02207(grin2a);M_chul_02208(grin2a);M_chul_02239(atp2a1);M_chul_02277(CACNA1A);M_chul_0…
KO04744	Phototransduction	52	0.306763	0.963728	0.495268	0.742657	M_chul_00319(ARRB1);M_chul_00798(grk7a);M_chul_01278(RCVRN);M_chul_02283(PDE6G);M_chul_04161(CNGA1);M_chul_04748(PDE6H);M_chul_05774(GRK1);M_chul_05779(GUCY2F);M_chul_05816(--);M_chul_06831(PDE6A);M_chul_07419(PVALEF);M_chul_07755(PDE6G);M_chul_08605(GUCA1B);M_chul_08773(CALML6);M_chul_08774(gnb1);M_chul_09159(Gnat1);M_chul_09193(opn1mw4);M_chul_09286(GUCA1A);M_chul_09349(CALML4);M_chul_09361(SLC…
KO05100	Bacterial invasion of epithelial cells	119	0.270292	0.961559	0.554167	0.744473	M_chul_00260(Pik3r2);M_chul_00295(ITGB1);M_chul_00420(PIK3R1);M_chul_00449(Hcls1);M_chul_00593(Dnm3);M_chul_00792(SEPTIN2);M_chul_01162(PIK3CA);M_chul_01321(Septin3);M_chul_01617(ARPC1A);M_chul_01848(Dnm2);M_chul_01943(PIK3CA);M_chul_02459(Arpc5);M_chul_03152(PIK3R1);M_chul_03376(DNM1);M_chul_03568(PXN);M_chul_03955(Cltc);M_chul_03967(sept2-A);M_chul_04004(ARPC1A);M_chul_04209(actba);M_chul_04249…
KO05120	Epithelial cell signaling in Helicobacter pylori infection	99	0.276161	0.961032	0.549275	0.741128	M_chul_00329(ATP6V0B);M_chul_00396(JUN);M_chul_00584(ATP6V1H);M_chul_00844(HCK);M_chul_00885(EGFR);M_chul_01151(Atp6v0d1);M_chul_01361(CXCR1);M_chul_01510(CXCR1);M_chul_02245(ATP6V0C);M_chul_02407(Atp6v0a1);M_chul_02883(Map3k14);M_chul_03716(ATP6V0A2);M_chul_03957(IKBKB);M_chul_04312(CXCL8);M_chul_04567(ATP6V0E2);M_chul_04810(ATP6V0A2);M_chul_05035(ATP6AP1);M_chul_05301(chuk);M_chul_05324(mapk8a)…
KO04330	Notch signaling pathway	94	0.278906	0.960395	0.534207	0.738229	M_chul_00043(NCSTN);M_chul_00064(EP300);M_chul_00803(hes1-a);M_chul_01128(dvl3);M_chul_01935(CIR1);M_chul_02018(EP300);M_chul_02399(kat2a);M_chul_02816(Notch3);M_chul_02879(lfng);M_chul_03043(TLE1);M_chul_03492(dtx1);M_chul_03525(Ncor2);M_chul_03882(NOTCH1);M_chul_03922(TLE4);M_chul_04517(MAML3);M_chul_04518(MAML3);M_chul_04519(--);M_chul_04618(aph1b);M_chul_04636(DTX4);M_chul_04774(RBPJ);M_chul_…
KO04960	Aldosterone-regulated sodium reabsorption	51	0.302846	0.957213	0.532915	0.743223	M_chul_00260(Pik3r2);M_chul_00420(PIK3R1);M_chul_00508(ATP1A2);M_chul_00510(ATP1A2);M_chul_00721(INSR);M_chul_00799(atp1b3);M_chul_01162(PIK3CA);M_chul_01943(PIK3CA);M_chul_02242(MAPK3);M_chul_02355(prkcbb);M_chul_02670(SLC9A3R2);M_chul_02732(PRKCA);M_chul_03001(mapk1);M_chul_03152(PIK3R1);M_chul_03282(NR3C2);M_chul_03283(nr3c2);M_chul_03284(nr3c2);M_chul_04438(prkcbb);M_chul_04646(PRKCA);M_chul_…
KO00340	Histidine metabolism	31	0.338354	0.953498	0.53537	0.749619	M_chul_00414(aldh9a1b);M_chul_01258(Aldh3b1);M_chul_02465(hnmt);M_chul_02466(HNMT);M_chul_02629(ALDH16A1);M_chul_03517(CARNMT1);M_chul_04615(hnmt);M_chul_05964(Aldh3a2);M_chul_08678(aspa);M_chul_09415(HDC);M_chul_09523(hnmt);M_chul_11094(--);M_chul_13648(hnmt);M_chul_13649(hnmt);M_chul_13650(hnmt);M_chul_13744(hnmt);M_chul_13746(hnmt);M_chul_13747(hnmt);M_chul_13748(hnmt);M_chul_16247(Uroc1);M_ch…
KO04218	Cellular senescence	225	0.246175	0.946253	0.620957	0.766589	M_chul_00047(Nfatc4);M_chul_00060(RHEB);M_chul_00072(HIPK2);M_chul_00260(Pik3r2);M_chul_00333(E2F4);M_chul_00392(--);M_chul_00420(PIK3R1);M_chul_00688(GADD45A);M_chul_00968(IGFBP3);M_chul_01162(PIK3CA);M_chul_01346(MRAS);M_chul_01395(Ccnd1);M_chul_01439(PPP1CA);M_chul_01940(HIPK3);M_chul_01943(PIK3CA);M_chul_02242(MAPK3);M_chul_02287(map2k6);M_chul_02762(ITPR1);M_chul_02774(Foxo3);M_chul_02792(ZF…
KO05030	Cocaine addiction	76	0.283947	0.944707	0.577548	0.766337	M_chul_00396(JUN);M_chul_00942(PRKACB);M_chul_01100(Creb3l3);M_chul_01382(Creb1);M_chul_01459(TkR86C);M_chul_01836(PRKACA);M_chul_01931(ATF2);M_chul_01987(Grin2b);M_chul_02047(atf4);M_chul_02060(ADCY5);M_chul_02075(Grin2c);M_chul_02207(grin2a);M_chul_02208(grin2a);M_chul_02365(GRIN2A);M_chul_02373(ATF6B);M_chul_02538(PPP1R1B);M_chul_02639(Cdk5r1);M_chul_04134(GRIA2);M_chul_04135(GRIA2);M_chul_047…
KO05210	Colorectal cancer	128	0.260804	0.925554	0.623448	0.819065	M_chul_00260(Pik3r2);M_chul_00392(--);M_chul_00396(JUN);M_chul_00420(PIK3R1);M_chul_00688(GADD45A);M_chul_00885(EGFR);M_chul_00990(--);M_chul_01162(PIK3CA);M_chul_01248(BAX);M_chul_01395(Ccnd1);M_chul_01757(grb2-a);M_chul_01758(GRB2);M_chul_01909(GSK3B);M_chul_01917(cyc-B);M_chul_01943(PIK3CA);M_chul_02242(MAPK3);M_chul_02477(ralb-a);M_chul_02730(axin2);M_chul_02865(axin1);M_chul_02882(BAX);M_chu…
KO04931	Insulin resistance	163	0.252662	0.922579	0.649386	0.822767	M_chul_00192(tnf);M_chul_00227(pol);M_chul_00260(Pik3r2);M_chul_00420(PIK3R1);M_chul_00721(INSR);M_chul_00744(ptprf);M_chul_00991(PRKAG2);M_chul_01071(PRKAB2);M_chul_01100(Creb3l3);M_chul_01162(PIK3CA);M_chul_01215(pol);M_chul_01382(Creb1);M_chul_01439(PPP1CA);M_chul_01909(GSK3B);M_chul_01943(PIK3CA);M_chul_02258(GYS1);M_chul_02299(SOCS3);M_chul_02355(prkcbb);M_chul_02405(Stat3);M_chul_02633(BRSK…
KO00533	Glycosaminoglycan biosynthesis - keratan sulfate	20	0.358759	0.912083	0.598361	0.849291	M_chul_00203(ST3GAL3);M_chul_00330(B4galt2);M_chul_04563(B3GNT2);M_chul_05365(B3GNT2);M_chul_06190(B4GALT4);M_chul_08946(B4GALT1);M_chul_09547(Chst1);M_chul_09548(chst1);M_chul_09549(chst1);M_chul_09550(--);M_chul_12246(FUT8);M_chul_15417(B3GNT2);M_chul_16554(B3GNT2);M_chul_17638(CHST6);M_chul_18002(CHST1);M_chul_18186(ST3GAL2);M_chul_20256(B4GALT3);M_chul_20713(B3GNT7);M_chul_22504(B4galt1);M_ch…
KO04664	Fc epsilon RI signaling pathway	83	0.266428	0.903745	0.668175	0.869159	M_chul_00192(tnf);M_chul_00260(Pik3r2);M_chul_00420(PIK3R1);M_chul_00756(VAV3);M_chul_00844(HCK);M_chul_01162(PIK3CA);M_chul_01417(--);M_chul_01757(grb2-a);M_chul_01758(GRB2);M_chul_01943(PIK3CA);M_chul_02242(MAPK3);M_chul_02267(IGHV3-43D);M_chul_02268(IGHV2-26);M_chul_02269(IGHV4-38-2);M_chul_02270(IGHV4-59);M_chul_02271(Ighv1-72);M_chul_02272(IGHV4-59);M_chul_02273(IGHV4-38-2);M_chul_02274(--);…
KO04810	Regulation of actin cytoskeleton	291	0.231003	0.902878	0.759798	0.866253	M_chul_00260(Pik3r2);M_chul_00295(ITGB1);M_chul_00420(PIK3R1);M_chul_00587(Rlc-a);M_chul_00633(CXCR4);M_chul_00689(GNG12);M_chul_00692(SCIN);M_chul_00756(VAV3);M_chul_00819(ROCK1);M_chul_00885(EGFR);M_chul_00951(MYLK4);M_chul_01114(Pip5k1c);M_chul_01122(Itga6);M_chul_01162(PIK3CA);M_chul_01202(MYLPF);M_chul_01272(ITGA11);M_chul_01346(MRAS);M_chul_01439(PPP1CA);M_chul_01473(DIAPH2);M_chul_01487(IT…
KO03008	Ribosome biogenesis in eukaryotes	73	0.270603	0.900016	0.669096	0.86906	M_chul_00217(RPP30);M_chul_00523(GTPBP4);M_chul_00851(Xrn1);M_chul_00854(eif6);M_chul_01397(Riok1);M_chul_01604(wdr75);M_chul_02707(Tbl3);M_chul_03321(Imp4);M_chul_03409(nol6);M_chul_03564(pop5);M_chul_03662(RIOK2);M_chul_03890(Rexo1);M_chul_03945(utp15);M_chul_04475(REXO5);M_chul_04612(CSNK2A2);M_chul_04708(Utp6);M_chul_05193(Xpo1);M_chul_05431(SNU13);M_chul_05600(REXO2);M_chul_05817(nhp2);M_chu…
KO00565	Ether lipid metabolism	60	0.278858	0.895919	0.641141	0.875813	M_chul_00597(PLPP3);M_chul_01417(--);M_chul_01853(Plpp3);M_chul_01919(AGPS);M_chul_02243(GDPD3);M_chul_02256(TMEM86A);M_chul_02653(GAL3ST2);M_chul_02863(Pla2g10);M_chul_03558(PLA2G1B);M_chul_03559(PLA2G1B);M_chul_03684(GAL3ST1);M_chul_03829(PLPP1);M_chul_04243(GAL3ST1);M_chul_04484(UGT8);M_chul_04870(PLPP3);M_chul_05264(PLA2G12B);M_chul_05784(PLD2);M_chul_05949(pafah1b1-1);M_chul_06471(pld3);M_ch…
KO00562	Inositol phosphate metabolism	106	0.254581	0.885997	0.723011	0.899499	M_chul_00648(PLCD1);M_chul_01114(Pip5k1c);M_chul_01162(PIK3CA);M_chul_01943(PIK3CA);M_chul_03072(MTMR3);M_chul_03618(INPP5J);M_chul_03770(INPP5A);M_chul_03884(Inpp5e);M_chul_03950(Pi4ka);M_chul_03952(PI4KA);M_chul_04391(pi4k2b);M_chul_04588(Mtmr7);M_chul_04592(PLCD1);M_chul_04896(pi4k2a);M_chul_05114(Inpp4b);M_chul_05256(PIP4K2B);M_chul_05862(Mtmr4);M_chul_05863(MTMR4);M_chul_06093(SYNJ1);M_chul_…
KO00010	Glycolysis / Gluconeogenesis	78	0.265348	0.885454	0.687679	0.895456	M_chul_00274(PFKP);M_chul_00303(ACSS2);M_chul_00406(Pgm1);M_chul_00414(aldh9a1b);M_chul_00428(--);M_chul_01258(Aldh3b1);M_chul_02123(PFKL);M_chul_02629(ALDH16A1);M_chul_03113(HK2);M_chul_03666(akr1a1a);M_chul_03942(Gck);M_chul_03986(FBP1);M_chul_04790(HK1);M_chul_04897(PGAM1);M_chul_05396(Hk2);M_chul_05964(Aldh3a2);M_chul_06196(PDHA1);M_chul_06226(Dlat);M_chul_06248(aldocb);M_chul_06824(ADH5);M_c…
KO00534	Glycosaminoglycan biosynthesis - heparan sulfate / heparin	40	0.29556	0.878838	0.675549	0.908309	M_chul_00788(HS2ST1);M_chul_01036(EXTL2);M_chul_01330(ext1b);M_chul_01367(XYLT1);M_chul_01813(HS3ST3B1);M_chul_02237(XYLT2);M_chul_02856(HS3ST2);M_chul_03274(Hs3st1);M_chul_04486(Ndst4);M_chul_06504(HS3ST1);M_chul_06909(hs6st2);M_chul_07173(ndst1);M_chul_07447(HS3ST2);M_chul_07450(HS3ST3A1);M_chul_07799(HS3ST3A1);M_chul_07801(HS3ST3B1);M_chul_07805(HS3ST3A1);M_chul_08144(HS3ST2);M_chul_08145(Hs3s…
KO05207	Chemical carcinogenesis - receptor activation	249	0.225234	0.871964	0.824968	0.922023	M_chul_00007(Adcy8);M_chul_00142(ADCY8);M_chul_00260(Pik3r2);M_chul_00392(--);M_chul_00396(JUN);M_chul_00401(Mgst3);M_chul_00420(PIK3R1);M_chul_00517(ADCY1);M_chul_00634(Ugt1a1);M_chul_00885(EGFR);M_chul_00942(PRKACB);M_chul_00966(ADCY1);M_chul_00990(--);M_chul_01100(Creb3l3);M_chul_01139(BCL6);M_chul_01162(PIK3CA);M_chul_01382(Creb1);M_chul_01395(Ccnd1);M_chul_01648(cyp3a27);M_chul_01757(grb2-a)…
KO04022	cGMP-PKG signaling pathway	258	0.224592	0.867838	0.837209	0.927809	M_chul_00007(Adcy8);M_chul_00047(Nfatc4);M_chul_00142(ADCY8);M_chul_00508(ATP1A2);M_chul_00510(ATP1A2);M_chul_00517(ADCY1);M_chul_00622(EDNRB);M_chul_00721(INSR);M_chul_00799(atp1b3);M_chul_00819(ROCK1);M_chul_00861(Myh6);M_chul_00951(MYLK4);M_chul_00966(ADCY1);M_chul_01100(Creb3l3);M_chul_01161(Kcnmb2);M_chul_01163(KCNMB3);M_chul_01382(Creb1);M_chul_01439(PPP1CA);M_chul_01652(PDE3A);M_chul_01872…
KO04930	Type II diabetes mellitus	78	0.260864	0.863459	0.731602	0.933881	M_chul_00192(tnf);M_chul_00260(Pik3r2);M_chul_00420(PIK3R1);M_chul_00721(INSR);M_chul_00928(CACNA1E);M_chul_00929(CACNA1E);M_chul_01162(PIK3CA);M_chul_01943(PIK3CA);M_chul_02242(MAPK3);M_chul_02277(CACNA1A);M_chul_02299(SOCS3);M_chul_02357(Socs1);M_chul_03001(mapk1);M_chul_03087(CACNA1B);M_chul_03113(HK2);M_chul_03152(PIK3R1);M_chul_03942(Gck);M_chul_03957(IKBKB);M_chul_04440(--);M_chul_04790(HK1…
KO04670	Leukocyte transendothelial migration	182	0.230248	0.860735	0.801862	0.935497	M_chul_00260(Pik3r2);M_chul_00295(ITGB1);M_chul_00420(PIK3R1);M_chul_00587(Rlc-a);M_chul_00633(CXCR4);M_chul_00756(VAV3);M_chul_00760(OCLN);M_chul_00790(CLDN18);M_chul_00805(CLDN1);M_chul_00819(ROCK1);M_chul_01120(RAPGEF4);M_chul_01162(PIK3CA);M_chul_01202(MYLPF);M_chul_01440(CLDN4);M_chul_01695(Itga4);M_chul_01943(PIK3CA);M_chul_02082(ACTN4);M_chul_02150(RAPGEF4);M_chul_02228(N4BP2);M_chul_02355…
KO05221	Acute myeloid leukemia	75	0.257398	0.860727	0.741248	0.929931	M_chul_00260(Pik3r2);M_chul_00392(--);M_chul_00420(PIK3R1);M_chul_01005(PER2);M_chul_01162(PIK3CA);M_chul_01172(RUNX1);M_chul_01395(Ccnd1);M_chul_01624(JUP);M_chul_01757(grb2-a);M_chul_01758(GRB2);M_chul_01943(PIK3CA);M_chul_02242(MAPK3);M_chul_02403(STAT5B);M_chul_02405(Stat3);M_chul_03001(mapk1);M_chul_03152(PIK3R1);M_chul_03320(ARAF);M_chul_03777(tcf7l1a);M_chul_03957(IKBKB);M_chul_04566(AKT3)…
KO05211	Renal cell carcinoma	88	0.249376	0.856403	0.784226	0.935755	M_chul_00064(EP300);M_chul_00260(Pik3r2);M_chul_00396(JUN);M_chul_00420(PIK3R1);M_chul_01162(PIK3CA);M_chul_01191(Elob);M_chul_01757(grb2-a);M_chul_01758(GRB2);M_chul_01943(PIK3CA);M_chul_02016(RBX1);M_chul_02018(EP300);M_chul_02242(MAPK3);M_chul_03001(mapk1);M_chul_03152(PIK3R1);M_chul_03320(ARAF);M_chul_04078(RAP1A);M_chul_04566(AKT3);M_chul_04859(CREBBP);M_chul_04860(CREBBP);M_chul_05059(arnt2…
KO04070	Phosphatidylinositol signaling system	139	0.236476	0.854758	0.830084	0.934595	M_chul_00260(Pik3r2);M_chul_00420(PIK3R1);M_chul_00648(PLCD1);M_chul_00865(impad1);M_chul_01114(Pip5k1c);M_chul_01162(PIK3CA);M_chul_01943(PIK3CA);M_chul_02355(prkcbb);M_chul_02732(PRKCA);M_chul_02762(ITPR1);M_chul_03072(MTMR3);M_chul_03152(PIK3R1);M_chul_03770(INPP5A);M_chul_03884(Inpp5e);M_chul_03950(Pi4ka);M_chul_03952(PI4KA);M_chul_04151(DGKE);M_chul_04391(pi4k2b);M_chul_04438(prkcbb);M_chul_…
KO04014	Ras signaling pathway	294	0.216287	0.852005	0.893726	0.935976	M_chul_00050(TRAV18);M_chul_00260(Pik3r2);M_chul_00420(PIK3R1);M_chul_00689(GNG12);M_chul_00721(INSR);M_chul_00885(EGFR);M_chul_00942(PRKACB);M_chul_01162(PIK3CA);M_chul_01346(MRAS);M_chul_01413(GNG5);M_chul_01417(--);M_chul_01757(grb2-a);M_chul_01758(GRB2);M_chul_01836(PRKACA);M_chul_01943(PIK3CA);M_chul_01987(Grin2b);M_chul_02201(pla1a);M_chul_02207(grin2a);M_chul_02208(grin2a);M_chul_02242(MAP…
KO00650	Butanoate metabolism	19	0.338242	0.851397	0.698697	0.93213	M_chul_00620(GAD1);M_chul_02113(ehhadh);M_chul_02137(GAD1);M_chul_02781(HADHA);M_chul_02782(Hadha);M_chul_03838(OXCT1);M_chul_04542(Acads);M_chul_11531(Hadha);M_chul_12270(ACAT2);M_chul_12581(L2HGDH);M_chul_13198(HMGCL);M_chul_16087(HMGCS1);M_chul_17298(Bdh1);M_chul_20060(ALDH5A1);M_chul_22591(GAD2);M_chul_22852(BDH1);M_chul_25016(ABAT);MSTRG.4477(GAD1);MSTRG.48728(ABAT)
KO05222	Small cell lung cancer	131	0.235654	0.849534	0.840878	0.930841	M_chul_00111(LAMC2);M_chul_00260(Pik3r2);M_chul_00295(ITGB1);M_chul_00392(--);M_chul_00420(PIK3R1);M_chul_00525(lamc1);M_chul_00688(GADD45A);M_chul_00987(Lama3);M_chul_00988(Lama3);M_chul_00990(--);M_chul_01122(Itga6);M_chul_01162(PIK3CA);M_chul_01248(BAX);M_chul_01395(Ccnd1);M_chul_01487(ITGAV);M_chul_01620(Itga3);M_chul_01917(cyc-B);M_chul_01943(PIK3CA);M_chul_02145(Itga6);M_chul_02882(BAX);M_c…
KO05034	Alcoholism	189	0.224414	0.848281	0.875683	0.928493	M_chul_00689(GNG12);M_chul_00879(H2AC1);M_chul_00912(zgc:112234);M_chul_00942(PRKACB);M_chul_01100(Creb3l3);M_chul_01382(Creb1);M_chul_01413(GNG5);M_chul_01439(PPP1CA);M_chul_01459(TkR86C);M_chul_01757(grb2-a);M_chul_01758(GRB2);M_chul_01836(PRKACA);M_chul_01931(ATF2);M_chul_01961(HDAC5);M_chul_01987(Grin2b);M_chul_02047(atf4);M_chul_02060(ADCY5);M_chul_02075(Grin2c);M_chul_02142(Hat1);M_chul_022…
KO04144	Endocytosis	353	0.211999	0.847481	0.929104	0.924999	M_chul_00289(PARD3);M_chul_00348(prkci);M_chul_00463(ZFYVE9);M_chul_00593(Dnm3);M_chul_00600(TFRC);M_chul_00633(CXCR4);M_chul_00731(EPS15L1);M_chul_00736(Rab8a);M_chul_00798(grk7a);M_chul_00885(EGFR);M_chul_00904(ARF1);M_chul_00915(Agap3);M_chul_00989(Vps4b);M_chul_01105(Sh3gl1);M_chul_01114(Pip5k1c);M_chul_01127(ap2m1a);M_chul_01135(RAB11B);M_chul_01210(WIPF2);M_chul_01312(AP2A1);M_chul_01361(CX…
KO04922	Glucagon signaling pathway	142	0.225975	0.826837	0.874309	0.965848	M_chul_00064(EP300);M_chul_00274(PFKP);M_chul_00428(--);M_chul_00942(PRKACB);M_chul_00991(PRKAG2);M_chul_01071(PRKAB2);M_chul_01100(Creb3l3);M_chul_01256(ppp4cb);M_chul_01313(prmt1);M_chul_01382(Creb1);M_chul_01830(Gcgr);M_chul_01836(PRKACA);M_chul_01931(ATF2);M_chul_02018(EP300);M_chul_02047(atf4);M_chul_02123(PFKL);M_chul_02258(GYS1);M_chul_02633(BRSK1);M_chul_02762(ITPR1);M_chul_02974(PPP3CC);…
KO04020	Calcium signaling pathway	439	0.202015	0.819323	0.984615	0.976059	M_chul_00007(Adcy8);M_chul_00050(TRAV18);M_chul_00088(ASPH);M_chul_00142(ADCY8);M_chul_00457(Gnal);M_chul_00517(ADCY1);M_chul_00567(LTB4R);M_chul_00622(EDNRB);M_chul_00633(CXCR4);M_chul_00648(PLCD1);M_chul_00653(CASQ1);M_chul_00718(PTAFR);M_chul_00885(EGFR);M_chul_00897(Mcoln3);M_chul_00928(CACNA1E);M_chul_00929(CACNA1E);M_chul_00942(PRKACB);M_chul_00951(MYLK4);M_chul_00966(ADCY1);M_chul_00999(ER…
KO04916	Melanogenesis	142	0.224552	0.81773	0.884078	0.973751	M_chul_00007(Adcy8);M_chul_00064(EP300);M_chul_00142(ADCY8);M_chul_00163(WNT9A);M_chul_00164(--);M_chul_00187(FZD2);M_chul_00283(fzd8);M_chul_00517(ADCY1);M_chul_00622(EDNRB);M_chul_00903(WNT3A);M_chul_00942(PRKACB);M_chul_00966(ADCY1);M_chul_01100(Creb3l3);M_chul_01128(dvl3);M_chul_01380(fzd5);M_chul_01382(Creb1);M_chul_01836(PRKACA);M_chul_01872(EDNRB);M_chul_01909(GSK3B);M_chul_02018(EP300);M_…
KO04613	Neutrophil extracellular trap formation	201	0.217049	0.816668	0.943775	0.970316	M_chul_00260(Pik3r2);M_chul_00420(PIK3R1);M_chul_00879(H2AC1);M_chul_00912(zgc:112234);M_chul_01162(PIK3CA);M_chul_01876(TLR7);M_chul_01943(PIK3CA);M_chul_01961(HDAC5);M_chul_02142(Hat1);M_chul_02242(MAPK3);M_chul_02267(IGHV3-43D);M_chul_02268(IGHV2-26);M_chul_02269(IGHV4-38-2);M_chul_02270(IGHV4-59);M_chul_02271(Ighv1-72);M_chul_02272(IGHV4-59);M_chul_02273(IGHV4-38-2);M_chul_02274(--);M_chul_02…
KO04216	Ferroptosis	60	0.254075	0.815022	0.825228	0.967944	M_chul_00600(TFRC);M_chul_00853(MAP1LC3A);M_chul_01009(tf);M_chul_01049(ACSL3);M_chul_01603(slc40a1);M_chul_01746(Pcbp2);M_chul_02630(fth1-a);M_chul_02663(hmox);M_chul_03356(--);M_chul_03748(ACSL1);M_chul_03958(VDAC2);M_chul_04719(hmox);M_chul_05012(MAP1LC3C);M_chul_05283(GCLC);M_chul_05413(ACSL6);M_chul_05835(ACSL6);M_chul_06455(ACSL1);M_chul_06748(Slc7a11);M_chul_06885(MAP1LC3C);M_chul_06980(Ac…
KO00240	Pyrimidine metabolism	62	0.251321	0.810269	0.830904	0.971115	M_chul_00242(rrm2);M_chul_00246(rrm2);M_chul_00873(dpyd);M_chul_01140(cmpk);M_chul_02088(Upp2);M_chul_02263(NME4);M_chul_02302(Cant1);M_chul_02548(nt5c3);M_chul_03124(UPB1);M_chul_03738(Entpd4);M_chul_04346(DCTPP1);M_chul_04556(DCTD);M_chul_04929(TK1);M_chul_04931(CANT1);M_chul_04948(NT5C2);M_chul_05795(rrm1);M_chul_07277(NT5M);M_chul_07332(NME2);M_chul_07521(ENTPD1);M_chul_07604(nt5c3);M_chul_08…
KO04370	VEGF signaling pathway	77	0.239419	0.802124	0.855639	0.97961	M_chul_00260(Pik3r2);M_chul_00420(PIK3R1);M_chul_01162(PIK3CA);M_chul_01417(--);M_chul_01943(PIK3CA);M_chul_02215(SPHK1);M_chul_02242(MAPK3);M_chul_02355(prkcbb);M_chul_02732(PRKCA);M_chul_02974(PPP3CC);M_chul_03001(mapk1);M_chul_03152(PIK3R1);M_chul_03568(PXN);M_chul_04133(RAC2);M_chul_04438(prkcbb);M_chul_04566(AKT3);M_chul_04646(PRKCA);M_chul_04662(SPHK1);M_chul_05040(Casp9);M_chul_05856(hspb1…
KO04624	Toll and Imd signaling pathway	44	0.267557	0.799607	0.799035	0.978491	M_chul_00396(JUN);M_chul_01915(prkra);M_chul_01931(ATF2);M_chul_03776(UBE2D4);M_chul_03957(IKBKB);M_chul_04310(Ank2);M_chul_04667(MAP2K7);M_chul_05324(mapk8a);M_chul_05389(MAP3K7);M_chul_06242(ITA);M_chul_07143(FBXW11);M_chul_07189(MAPK9);M_chul_07555(mapk8);M_chul_07889(Ank3);M_chul_08845(UBE2V2);M_chul_08930(UBE2D2);M_chul_09698(FADD);M_chul_11176(Ank2);M_chul_12059(NFKBIA);M_chul_12140(MAP3K7)…
KO04971	Gastric acid secretion	120	0.222938	0.796402	0.897079	0.978305	M_chul_00007(Adcy8);M_chul_00142(ADCY8);M_chul_00497(KCNJ10);M_chul_00508(ATP1A2);M_chul_00510(ATP1A2);M_chul_00517(ADCY1);M_chul_00777(cahz);M_chul_00799(atp1b3);M_chul_00942(PRKACB);M_chul_00951(MYLK4);M_chul_00966(ADCY1);M_chul_01836(PRKACA);M_chul_02060(ADCY5);M_chul_02288(KCNJ2);M_chul_02289(Kcnj16);M_chul_02311(SSTR2);M_chul_02355(prkcbb);M_chul_02421(MYLK);M_chul_02732(PRKCA);M_chul_02757(…
KO04611	Platelet activation	179	0.212005	0.795134	0.948787	0.974961	M_chul_00007(Adcy8);M_chul_00142(ADCY8);M_chul_00260(Pik3r2);M_chul_00295(ITGB1);M_chul_00348(prkci);M_chul_00420(PIK3R1);M_chul_00517(ADCY1);M_chul_00587(Rlc-a);M_chul_00819(ROCK1);M_chul_00844(HCK);M_chul_00942(PRKACB);M_chul_00951(MYLK4);M_chul_00966(ADCY1);M_chul_01162(PIK3CA);M_chul_01417(--);M_chul_01439(PPP1CA);M_chul_01836(PRKACA);M_chul_01943(PIK3CA);M_chul_01958(COL1A1);M_chul_02060(ADC…
KO04540	Gap junction	132	0.216212	0.784571	0.937589	0.985107	M_chul_00007(Adcy8);M_chul_00142(ADCY8);M_chul_00517(ADCY1);M_chul_00885(EGFR);M_chul_00942(PRKACB);M_chul_00966(ADCY1);M_chul_00971(TUBB2A);M_chul_01219(Htr2a);M_chul_01253(CSNK1D);M_chul_01459(TkR86C);M_chul_01506(HTR2A);M_chul_01757(grb2-a);M_chul_01758(GRB2);M_chul_01833(TUBB4B);M_chul_01836(PRKACA);M_chul_02060(ADCY5);M_chul_02192(TUBA1A);M_chul_02242(MAPK3);M_chul_02355(prkcbb);M_chul_02732…
KO00513	Various types of N-glycan biosynthesis	46	0.253177	0.783431	0.862342	0.981304	M_chul_00203(ST3GAL3);M_chul_00330(B4galt2);M_chul_00830(DAD1);M_chul_01501(alg11);M_chul_01520(Alg1);M_chul_03084(Man1b1);M_chul_04221(TUSC3);M_chul_05677(STT3A);M_chul_06231(ALG9);M_chul_06525(MGAT4A);M_chul_06911(Alg13);M_chul_07574(HEXD);M_chul_08932(mgat4b);M_chul_08946(B4GALT1);M_chul_10082(STT3B);M_chul_10270(Chst8);M_chul_11639(--);M_chul_11940(Mgat2);M_chul_12007(MGAT2);M_chul_12246(FUT8…
KO01040	Biosynthesis of unsaturated fatty acids	44	0.259378	0.779973	0.849246	0.980906	M_chul_00413(SCP2);M_chul_00840(ELOVL4);M_chul_01012(ELOVL1);M_chul_01838(TECR);M_chul_02061(HACD2);M_chul_03836(HSD17B4);M_chul_04656(ACOX1);M_chul_04657(ACOX1);M_chul_04878(TECR);M_chul_05016(ACAA1);M_chul_05284(ELOVL5);M_chul_05780(hsd17b12);M_chul_06732(elovl6);M_chul_07678(SCD1);M_chul_07941(ELOVL6);M_chul_08825(Baat);M_chul_09360(hacd3);M_chul_09472(hsd17b12b);M_chul_11191(HACD4);M_chul_112…
KO05110	Vibrio cholerae infection	67	0.233361	0.76601	0.90284	0.992656	M_chul_00329(ATP6V0B);M_chul_00584(ATP6V1H);M_chul_00904(ARF1);M_chul_00942(PRKACB);M_chul_01151(Atp6v0d1);M_chul_01836(PRKACA);M_chul_01974(kdelr3);M_chul_02245(ATP6V0C);M_chul_02407(Atp6v0a1);M_chul_02732(PRKCA);M_chul_02757(Adcy9);M_chul_02887(Arf79F);M_chul_03657(SLC12A2);M_chul_03716(ATP6V0A2);M_chul_04209(actba);M_chul_04567(ATP6V0E2);M_chul_04646(PRKCA);M_chul_04810(ATP6V0A2);M_chul_04861(…
KO00051	Fructose and mannose metabolism	46	0.248631	0.753271	0.883614	1	M_chul_00274(PFKP);M_chul_00428(--);M_chul_01363(gmppaa);M_chul_02010(PMM1);M_chul_02123(PFKL);M_chul_03113(HK2);M_chul_03986(FBP1);M_chul_04587(PMM2);M_chul_04790(HK1);M_chul_05396(Hk2);M_chul_06248(aldocb);M_chul_06447(Khk);M_chul_07129(PFKFB1);M_chul_07163(aldob);M_chul_08113(Aldoa);M_chul_08362(PFKM);M_chul_09973(--);M_chul_10084(SORD);M_chul_10161(HK1);M_chul_11324(TKFC);M_chul_15403(gmppb);…
KO05212	Pancreatic cancer	99	0.2114	0.745761	0.951009	1	M_chul_00260(Pik3r2);M_chul_00392(--);M_chul_00420(PIK3R1);M_chul_00688(GADD45A);M_chul_00885(EGFR);M_chul_01162(PIK3CA);M_chul_01248(BAX);M_chul_01395(Ccnd1);M_chul_01609(STAT1);M_chul_01943(PIK3CA);M_chul_02242(MAPK3);M_chul_02405(Stat3);M_chul_02477(ralb-a);M_chul_02882(BAX);M_chul_03001(mapk1);M_chul_03045(SMAD4);M_chul_03089(--);M_chul_03152(PIK3R1);M_chul_03189(GADD45G);M_chul_03290(Polk);M…
KO00052	Galactose metabolism	34	0.259559	0.741244	0.880328	0.999917	M_chul_00274(PFKP);M_chul_00330(B4galt2);M_chul_00406(Pgm1);M_chul_00428(--);M_chul_02123(PFKL);M_chul_03113(HK2);M_chul_03942(Gck);M_chul_04451(Gaa);M_chul_04790(HK1);M_chul_05198(UGP2);M_chul_05370(UGP2);M_chul_05396(Hk2);M_chul_06585(GLA);M_chul_07816(g6pc3);M_chul_07890(PSME3);M_chul_07891(g6pc);M_chul_08362(PFKM);M_chul_08946(B4GALT1);M_chul_09772(GLB1);M_chul_09973(--);M_chul_10161(HK1);M_c…
KO00230	Purine metabolism	173	0.197968	0.736864	0.987705	0.998286	M_chul_00007(Adcy8);M_chul_00142(ADCY8);M_chul_00242(rrm2);M_chul_00246(rrm2);M_chul_00261(PDE4D);M_chul_00405(Pde4b);M_chul_00406(Pgm1);M_chul_00474(Ak5);M_chul_00494(PNP);M_chul_00517(ADCY1);M_chul_00906(GUK1);M_chul_00966(ADCY1);M_chul_01652(PDE3A);M_chul_01693(Pde9a);M_chul_01773(PDE1C);M_chul_01865(Pde9a);M_chul_01918(pde11a);M_chul_01995(PDE6H);M_chul_02009(GUCY2C);M_chul_02049(ADSL);M_chul…
KO04110	Cell cycle	142	0.199801	0.733034	0.984807	0.995902	M_chul_00064(EP300);M_chul_00333(E2F4);M_chul_00392(--);M_chul_00404(Fzr1);M_chul_00632(Mcm6);M_chul_00638(orc2);M_chul_00688(GADD45A);M_chul_00921(mcm4-b);M_chul_01011(CDC20);M_chul_01088(Fzr1);M_chul_01370(ANAPC2);M_chul_01395(Ccnd1);M_chul_01909(GSK3B);M_chul_02016(RBX1);M_chul_02018(EP300);M_chul_02664(mcm5);M_chul_02994(CDC14A);M_chul_03045(SMAD4);M_chul_03078(Anapc7);M_chul_03189(GADD45G);M…
KO04914	Progesterone-mediated oocyte maturation	110	0.20686	0.727845	0.986169	0.994099	M_chul_00007(Adcy8);M_chul_00142(ADCY8);M_chul_00260(Pik3r2);M_chul_00404(Fzr1);M_chul_00420(PIK3R1);M_chul_00517(ADCY1);M_chul_00942(PRKACB);M_chul_00966(ADCY1);M_chul_01088(Fzr1);M_chul_01162(PIK3CA);M_chul_01370(ANAPC2);M_chul_01836(PRKACA);M_chul_01943(PIK3CA);M_chul_02060(ADCY5);M_chul_02242(MAPK3);M_chul_02757(Adcy9);M_chul_03001(mapk1);M_chul_03078(Anapc7);M_chul_03152(PIK3R1);M_chul_03320…
KO04622	RIG-I-like receptor signaling pathway	61	0.220484	0.715121	0.96378	0.996476	M_chul_00192(tnf);M_chul_00959(Ripk1);M_chul_01353(IFIH1);M_chul_01356(TANK);M_chul_01619(--);M_chul_01915(prkra);M_chul_03323(Traf2);M_chul_03946(--);M_chul_03957(IKBKB);M_chul_04150(Trim25);M_chul_04312(CXCL8);M_chul_05165(WDR83OS);M_chul_05301(chuk);M_chul_05324(mapk8a);M_chul_05389(MAP3K7);M_chul_06041(--);M_chul_07003(ebf1a);M_chul_07186(--);M_chul_07189(MAPK9);M_chul_07555(mapk8);M_chul_078…
KO04115	p53 signaling pathway	94	0.206206	0.710354	0.973875	0.993756	M_chul_00242(rrm2);M_chul_00246(rrm2);M_chul_00392(--);M_chul_00688(GADD45A);M_chul_00968(IGFBP3);M_chul_00990(--);M_chul_01248(BAX);M_chul_01395(Ccnd1);M_chul_01915(prkra);M_chul_01917(cyc-B);M_chul_01942(ZMAT3);M_chul_02103(rprma);M_chul_02535(rprml);M_chul_02882(BAX);M_chul_03089(--);M_chul_03189(GADD45G);M_chul_03312(Rchy1);M_chul_03372(--);M_chul_04905(Tsc2);M_chul_05040(Casp9);M_chul_05519(…
KO03440	Homologous recombination	41	0.234579	0.690461	0.971246	0.996911	M_chul_00215(POLD3);M_chul_02020(TOP3A);M_chul_02190(BARD1);M_chul_02259(POLD1);M_chul_03380(TOP3B);M_chul_03509(Pold2);M_chul_04112(--);M_chul_04113(Palb2);M_chul_05484(RAD54L);M_chul_05933(rpa1);M_chul_06046(SYCP3);M_chul_06396(Rad50);M_chul_07694(EME1);M_chul_08034(BRCA1);M_chul_11011(mus81);M_chul_12156(RAD51);M_chul_12950(babam2);M_chul_14869(SEM1);M_chul_15195(Rpa2);M_chul_15530(RPA3);M_chu…
KO00511	Other glycan degradation	23	0.263292	0.687797	0.90939	0.992769	M_chul_01252(engase);M_chul_04536(engase);M_chul_05164(MAN2B1);M_chul_05740(NEU3);M_chul_06722(AGA);M_chul_07574(HEXD);M_chul_09772(GLB1);M_chul_10723(MAN2B2);M_chul_11256(Gba2);M_chul_11717(Neu1);M_chul_12713(Fuca2);M_chul_12984(MANBA);M_chul_13517(NEU3);M_chul_14467(engase);M_chul_14583(FUCA1);M_chul_16258(HEXB);M_chul_17477(MAN2C1);M_chul_17663(HEXA);M_chul_17877(MAN2C1);M_chul_21770(NEU4);M_c…
KO05220	Chronic myeloid leukemia	107	0.185143	0.652575	0.998549	0.99648	M_chul_00260(Pik3r2);M_chul_00392(--);M_chul_00420(PIK3R1);M_chul_00688(GADD45A);M_chul_01162(PIK3CA);M_chul_01172(RUNX1);M_chul_01248(BAX);M_chul_01395(Ccnd1);M_chul_01757(grb2-a);M_chul_01758(GRB2);M_chul_01943(PIK3CA);M_chul_02242(MAPK3);M_chul_02403(STAT5B);M_chul_02882(BAX);M_chul_03001(mapk1);M_chul_03045(SMAD4);M_chul_03089(--);M_chul_03129(Bcr);M_chul_03130(BCR);M_chul_03152(PIK3R1);M_chu…
KO00030	Pentose phosphate pathway	30	0.229667	0.640226	0.9696	0.993363	M_chul_00274(PFKP);M_chul_00406(Pgm1);M_chul_00428(--);M_chul_01893(Rpe);M_chul_02123(PFKL);M_chul_02803(PGLS);M_chul_03039(idnk);M_chul_03986(FBP1);M_chul_06248(aldocb);M_chul_07163(aldob);M_chul_07244(PRPS1);M_chul_08113(Aldoa);M_chul_08362(PFKM);M_chul_08711(glyctk);M_chul_08777(H6PD);M_chul_09235(TKT);M_chul_09973(--);M_chul_10263(GPI);M_chul_12951(RBKS);M_chul_14841(Dera);M_chul_16102(FBP1);…
