# Supplementary material for: Comparative Intestinal Transcriptomics Reveals Sex-Dependent Physiological Signatures in Mugilogobius chulae and Supports Sex-Aware Stress Evaluation
Source: Animals (Basel). 2026 Jul 9;16(14):2126. doi: 10.3390/ani16142126 (PMC13405927; doi:10.3390/ani16142126)
Supplement: Supplementary file 1 [file animals-16-02126-s001.zip › Table S19.xlsx]

## Sheet: Table S19. Full GO-GSEA results
Table S19. Full GO-GSEA results for TF vs TM
id	name	SIZE	ES	NES	NOM p-val	FDR q-val	Genes
GO:0032222	regulation of synaptic transmission, cholinergic	25	-0.682148	-1.77646	0	1	MSTRG.18307(CHRNA7);M_chul_02277(CACNA1A);M_chul_03126(ADORA2A);M_chul_03724(smn1);M_chul_08635(--);M_chul_09395(CHRNA7);M_chul_09838(MADD);M_chul_10109(tmem41b);M_chul_10160(TACR3);M_chul_10224(CHRNB4);M_chul_11254(ache);M_chul_11831(Htr2a);M_chul_11889(Lama2);M_chul_11903(PLCB4);M_chul_13759(--);M_chul_14122(PCSK2);M_chul_15773(TACR1);M_chul_15774(TACR1);M_chul_16527(MUSK);M_chul_16823(smn1);M_…
GO:0042982	amyloid precursor protein metabolic process	38	-0.597796	-1.69992	0	1	MSTRG.18307(CHRNA7);MSTRG.2589(Cln3);MSTRG.3244(Itm2b);MSTRG.34134(ADAM10);MSTRG.37522(SOAT1);M_chul_00043(NCSTN);M_chul_00130(dlg1l);M_chul_00819(ROCK1);M_chul_00844(HCK);M_chul_01503(--);M_chul_04938(TRAK1);M_chul_08786(NSG1);M_chul_09275(Tmcc2);M_chul_09395(CHRNA7);M_chul_10354(GSAP);M_chul_11254(ache);M_chul_12421(tmed10);M_chul_13209(Ldlrap1);M_chul_13480(Dyrk1a);M_chul_13516(ROCK2);M_chul_1…
GO:0006308	DNA catabolic process	39	-0.588566	-1.68273	0.00398936	1	MSTRG.11846(CLEC4M);MSTRG.25749(PPIE);M_chul_02625(dnase1);M_chul_02882(BAX);M_chul_03370(Endog);M_chul_03626(--);M_chul_07104(AIFM1);M_chul_07694(EME1);M_chul_08185(h1-0-b);M_chul_11011(mus81);M_chul_11773(ZW10);M_chul_12353(GEN1);M_chul_12444(PROX1);M_chul_12856(dicer1);M_chul_12857(dicer1);M_chul_13660(REL);M_chul_14092(sult1st3);M_chul_14437(TATDN1);M_chul_14465(HSF1);M_chul_14643(apoeb);M_ch…
GO:0005761	mitochondrial ribosome	88	-0.518069	-1.67606	0	1	MSTRG.26351(Chchd1);M_chul_00074(MRPL37);M_chul_00176(MRPS12);M_chul_00199(Mrpl34);M_chul_00565(Mettl17);M_chul_00682(nsun4);M_chul_01649(mrpl57);M_chul_01829(Mrpl12);M_chul_02246(MRPS34);M_chul_02687(mrps7);M_chul_02945(si:ch211-275j6.5);M_chul_03317(mrpl41);M_chul_03426(cnot6l);M_chul_03822(Mrps27);M_chul_03898(MRPS30);M_chul_03964(Mrpl40);M_chul_04821(mrpl45);M_chul_04823(MRPL21);M_chul_04883(…
GO:0001945	lymph vessel development	24	-0.635089	-1.65353	0.00420757	1	M_chul_02180(heg);M_chul_02493(efnb2a);M_chul_03022(tbx1);M_chul_04570(Vegfc);M_chul_04903(Pkd1);M_chul_04904(PKD1);M_chul_05102(pkd2);M_chul_06652(flt4);M_chul_06968(apln);M_chul_07836(wnt5b);M_chul_09352(e2f8);M_chul_12401(PTPN14);M_chul_12444(PROX1);M_chul_16083(SYK);M_chul_16640(ccbe1);M_chul_17680(NR2F1);M_chul_19127(kdr);M_chul_19704(hdac9b);M_chul_20572(SOX18);M_chul_20808(mafb);M_chul_208…
GO:0007271	synaptic transmission, cholinergic	40	-0.580747	-1.64857	0.00401606	1	MSTRG.18307(CHRNA7);M_chul_02277(CACNA1A);M_chul_03126(ADORA2A);M_chul_03724(smn1);M_chul_04387(CHRNB3);M_chul_05512(CHRNA10);M_chul_08635(--);M_chul_08931(Dgkq);M_chul_09395(CHRNA7);M_chul_09838(MADD);M_chul_10109(tmem41b);M_chul_10160(TACR3);M_chul_10224(CHRNB4);M_chul_10226(CHRNA5);M_chul_10623(CHRNB1);M_chul_11254(ache);M_chul_11629(CHRNA2);M_chul_11831(Htr2a);M_chul_11889(Lama2);M_chul_11903…
GO:0090278	negative regulation of peptide hormone secretion	58	-0.547235	-1.64807	0	1	M_chul_00366(Prkn);M_chul_00823(crhr2);M_chul_00824(Crhr2);M_chul_01432(pparg);M_chul_02093(ACVR1C);M_chul_02123(PFKL);M_chul_02311(SSTR2);M_chul_02475(stxbp5l);M_chul_02703(SREBF1);M_chul_02964(Psmd9);M_chul_03488(Nos1);M_chul_03857(NDUFAF2);M_chul_04098(Anxa5);M_chul_04225(Rptor);M_chul_04351(mtnr1aa);M_chul_05277(RPTOR);M_chul_06964(SYTL4);M_chul_07075(ucp2);M_chul_08526(PPARG);M_chul_08635(--…
GO:0070125	mitochondrial translational elongation	66	-0.531204	-1.63787	0.00241546	1	MSTRG.26351(Chchd1);M_chul_00074(MRPL37);M_chul_00176(MRPS12);M_chul_00199(Mrpl34);M_chul_01649(mrpl57);M_chul_01829(Mrpl12);M_chul_02246(MRPS34);M_chul_02616(GADD45GIP1);M_chul_02687(mrps7);M_chul_03317(mrpl41);M_chul_03822(Mrps27);M_chul_03898(MRPS30);M_chul_03964(Mrpl40);M_chul_04821(mrpl45);M_chul_04823(MRPL21);M_chul_04959(MRPS28);M_chul_05053(MRPL49);M_chul_05874(eral1);M_chul_06312(mrpl22)…
GO:0048318	axial mesoderm development	15	-0.700217	-1.63276	0.00298507	1	M_chul_00975(cdh2);M_chul_01565(nog);M_chul_01662(Epb41l5);M_chul_02865(axin1);M_chul_03777(tcf7l1a);M_chul_07418(RPL38);M_chul_13052(nodal);M_chul_13186(foxa2);M_chul_13187(foxa2);M_chul_13188(foxa2-a);M_chul_13189(foxa2);M_chul_18983(cdh2);M_chul_21487(tbx2b);M_chul_23138(foxh1);M_chul_23327(vsx1)
GO:0042987	amyloid precursor protein catabolic process	26	-0.623171	-1.63047	0.00430416	1	MSTRG.18307(CHRNA7);MSTRG.2589(Cln3);MSTRG.34134(ADAM10);M_chul_00043(NCSTN);M_chul_00819(ROCK1);M_chul_00844(HCK);M_chul_04938(TRAK1);M_chul_09395(CHRNA7);M_chul_10354(GSAP);M_chul_12421(tmed10);M_chul_13480(Dyrk1a);M_chul_13516(ROCK2);M_chul_13518(ROCK2);M_chul_16266(OLFM1);M_chul_18008(GSK3A);M_chul_18726(Abca1);M_chul_18773(Abca1);M_chul_19096(DHCR24);M_chul_19815(CHRNA7);M_chul_20025(psenen)…
GO:0046888	negative regulation of hormone secretion	74	-0.513061	-1.62688	0.00123762	1	M_chul_00366(Prkn);M_chul_00585(OPRK1);M_chul_00823(crhr2);M_chul_00824(Crhr2);M_chul_01264(gh);M_chul_01432(pparg);M_chul_02093(ACVR1C);M_chul_02123(PFKL);M_chul_02311(SSTR2);M_chul_02475(stxbp5l);M_chul_02703(SREBF1);M_chul_02964(Psmd9);M_chul_03268(il1b);M_chul_03488(Nos1);M_chul_03857(NDUFAF2);M_chul_03938(fsta);M_chul_03942(Gck);M_chul_03977(adra2b);M_chul_04098(Anxa5);M_chul_04225(Rptor);M_…
GO:0010882	regulation of cardiac muscle contraction by calcium ion signaling	19	-0.655845	-1.61846	0.01443	1	M_chul_00508(ATP1A2);M_chul_00510(ATP1A2);M_chul_01898(CASQ2);M_chul_05102(pkd2);M_chul_06670(CLIC2);M_chul_07826(SLC9A1);M_chul_07984(RYR2);M_chul_11176(Ank2);M_chul_11861(Fkbp1b);M_chul_14312(SLC8A1);M_chul_14614(SLC9A1);M_chul_15710(Cacna1c);M_chul_16154(ATP2A2);M_chul_16155(Atp2a2);M_chul_17027(--);M_chul_17092(DMD);M_chul_20319(SLC9A1);M_chul_23079(CACNA1C);M_chul_24518(ASPH)
GO:0006506	GPI anchor biosynthetic process	46	-0.548045	-1.61818	0	1	MSTRG.10999(--);MSTRG.11118(--);MSTRG.14000(--);MSTRG.21510(--);MSTRG.22809(sox7);MSTRG.35794(--);MSTRG.35795(--);MSTRG.45449(--);MSTRG.9409(--);M_chul_00456(mppe1);M_chul_00475(PIGK);M_chul_00944(GPAA1);M_chul_01284(Pgap1);M_chul_01517(Pigq);M_chul_02570(Arv1);M_chul_05869(PIGW);M_chul_05882(PIGL);M_chul_06021(Pigh);M_chul_06247(PIGS);M_chul_06333(PIGV);M_chul_06481(PIGG);M_chul_07725(PIGF);M_ch…
GO:0070126	mitochondrial translational termination	68	-0.523493	-1.61397	0.00127226	1	MSTRG.26351(Chchd1);M_chul_00074(MRPL37);M_chul_00176(MRPS12);M_chul_00199(Mrpl34);M_chul_01649(mrpl57);M_chul_01829(Mrpl12);M_chul_02246(MRPS34);M_chul_02616(GADD45GIP1);M_chul_02687(mrps7);M_chul_02945(si:ch211-275j6.5);M_chul_03317(mrpl41);M_chul_03822(Mrps27);M_chul_03898(MRPS30);M_chul_03964(Mrpl40);M_chul_04821(mrpl45);M_chul_04823(MRPL21);M_chul_04959(MRPS28);M_chul_05053(MRPL49);M_chul_05…
GO:0036342	post-anal tail morphogenesis	29	-0.610592	-1.61056	0.00544218	1	MSTRG.30954(Tmed2);M_chul_00042(vangl2);M_chul_00903(WNT3A);M_chul_00975(cdh2);M_chul_02136(SP5);M_chul_02865(axin1);M_chul_03529(fgfr1a);M_chul_04019(tll1);M_chul_04112(--);M_chul_04113(Palb2);M_chul_06579(med12);M_chul_06994(wnt8a);M_chul_07836(wnt5b);M_chul_08316(TCF15);M_chul_08843(TCF15);M_chul_09704(fgf3);M_chul_13007(fgfr3);M_chul_14373(TBXT);M_chul_14901(tbxta);M_chul_15444(hes7.1-a);M_ch…
GO:0000737	DNA catabolic process, endonucleolytic	29	-0.598848	-1.60848	0.00818554	1	MSTRG.25749(PPIE);M_chul_02625(dnase1);M_chul_02882(BAX);M_chul_03370(Endog);M_chul_07104(AIFM1);M_chul_07694(EME1);M_chul_08185(h1-0-b);M_chul_11011(mus81);M_chul_12353(GEN1);M_chul_12444(PROX1);M_chul_12856(dicer1);M_chul_12857(dicer1);M_chul_13660(REL);M_chul_14437(TATDN1);M_chul_14465(HSF1);M_chul_16180(FBH1);M_chul_17773(Cecr2);M_chul_19012(DNASE2B);M_chul_19394(DNASE2);M_chul_19598(apaf1);M…
GO:0030574	collagen catabolic process	16	-0.676726	-1.60427	0.0101597	1	M_chul_02532(Mrc2);M_chul_03658(mmp11);M_chul_03995(ADAMTS3);M_chul_04124(Tmprss6);M_chul_07198(PHYKPL);M_chul_10000(MMP15);M_chul_10240(MMP2);M_chul_10273(PEPD);M_chul_12729(acat1);M_chul_13048(ADAMTS14);M_chul_14343(COL19A1);M_chul_20223(CTSS);M_chul_20224(Ctsk);M_chul_22911(ITGB1);M_chul_24111(--);M_chul_24708(CTSS)
GO:0019684	photosynthesis, light reaction	19	-0.653626	-1.60234	0.00590842	1	MSTRG.18024(--);MSTRG.30327(--);MSTRG.37318(Exoc1);MSTRG.39628(lpcat1);MSTRG.48318(--);MSTRG.9256(--);M_chul_01435(Pacsin3);M_chul_04802(NDUFS8);M_chul_06636(HBEGF);M_chul_07808(Ppp1r9b);M_chul_10981(ABCE1);M_chul_13876(Psd);M_chul_14485(DMAC1);M_chul_15180(SDC3);M_chul_18628(PTGFR);M_chul_19099(--);M_chul_19101(--);M_chul_20223(CTSS);M_chul_22474(nrros)
GO:0006505	GPI anchor metabolic process	48	-0.544176	-1.60123	0.00258065	1	MSTRG.10999(--);MSTRG.11118(--);MSTRG.14000(--);MSTRG.21510(--);MSTRG.22809(sox7);MSTRG.35794(--);MSTRG.35795(--);MSTRG.45449(--);MSTRG.9409(--);M_chul_00456(mppe1);M_chul_00475(PIGK);M_chul_00944(GPAA1);M_chul_01284(Pgap1);M_chul_01517(Pigq);M_chul_02305(notum1a);M_chul_02570(Arv1);M_chul_05869(PIGW);M_chul_05882(PIGL);M_chul_06021(Pigh);M_chul_06247(PIGS);M_chul_06333(PIGV);M_chul_06481(PIGG);M…
GO:0000322	storage vacuole	60	-0.523217	-1.60111	0	1	MSTRG.2589(Cln3);M_chul_00329(ATP6V0B);M_chul_00584(ATP6V1H);M_chul_01827(HGS);M_chul_02799(vac14);M_chul_02837(Nprl3);M_chul_03017(VAMP8);M_chul_03039(idnk);M_chul_03507(Npc1l1);M_chul_03792(VPS33A);M_chul_03813(Slc15a4);M_chul_03943(ykt6);M_chul_04225(Rptor);M_chul_04692(STX8);M_chul_04822(Npepps);M_chul_05277(RPTOR);M_chul_05680(UVRAG);M_chul_06019(vps18);M_chul_07089(RRAGA);M_chul_07770(WDR59…
GO:0006027	glycosaminoglycan catabolic process	62	-0.51797	-1.59924	0.00613497	1	MSTRG.12922(--);MSTRG.30114(gpc3);MSTRG.38075(LUM);M_chul_01252(engase);M_chul_02596(Wiz);M_chul_03395(BCAN);M_chul_03734(cemip2);M_chul_04536(engase);M_chul_04641(lys);M_chul_04674(Pglyrp2);M_chul_04916(SGSH);M_chul_05063(CEMIP);M_chul_05350(HPSE2);M_chul_05865(GUSB);M_chul_06497(Gpc6);M_chul_06987(HMMR);M_chul_07037(FGF2);M_chul_07826(SLC9A1);M_chul_08010(NAGLU);M_chul_08416(SDC4);M_chul_08703(…
GO:0005545	1-phosphatidylinositol binding	17	-0.655707	-1.59499	0.0164179	1	MSTRG.18849(Wdfy3);M_chul_00463(ZFYVE9);M_chul_03197(ZFYVE9);M_chul_05847(Ankfy1);M_chul_06022(ZFYVE1);M_chul_07554(FRMPD2);M_chul_09556(EEA1);M_chul_09630(WDFY3);M_chul_09631(Wdfy3);M_chul_12405(SNX9);M_chul_14686(EPB41);M_chul_15776(SCARB1);M_chul_15794(ZFYVE9);M_chul_17588(EEA1);M_chul_18079(SYT1);M_chul_19858(Snap91);M_chul_20427(Wdfy3)
GO:0070886	positive regulation of calcineurin-NFAT signaling cascade	18	-0.651301	-1.59139	0.017192	1	M_chul_05317(--);M_chul_07826(SLC9A1);M_chul_08377(STIMATE);M_chul_10764(PPP3CA);M_chul_12465(--);M_chul_12479(AKAP6);M_chul_14614(SLC9A1);M_chul_15404(LMCD1);M_chul_15966(SPPL3);M_chul_16092(Nrg1);M_chul_18088(igf1);M_chul_18793(Cherp);M_chul_20319(SLC9A1);M_chul_21873(Chp1);M_chul_23795(CIB1);M_chul_25020(AKAP6);M_chul_25148(Akap6);M_chul_25149(--)
GO:0034629	cellular protein-containing complex localization	43	-0.552819	-1.59024	0.00666667	1	MSTRG.37315(EXOC1);MSTRG.37317(EXOC1);MSTRG.37318(Exoc1);MSTRG.50230(exoc7);M_chul_00130(dlg1l);M_chul_00348(prkci);M_chul_00754(ndc1);M_chul_00775(EXOC3);M_chul_00842(ZSWIM5);M_chul_01206(SGF29);M_chul_02477(ralb-a);M_chul_02573(exoc8);M_chul_04181(HASPIN);M_chul_05190(nup133);M_chul_05270(Arhgdia);M_chul_05618(Nup98);M_chul_05916(supt6h);M_chul_06278(FRMPD4);M_chul_09294(Rad18);M_chul_11386(Stx…
GO:0015865	purine nucleotide transport	22	-0.62198	-1.58722	0.0183357	1	M_chul_01078(slc25a42);M_chul_01827(HGS);M_chul_02343(SLC25A17);M_chul_03428(slc25a25a);M_chul_04953(CALHM1);M_chul_07822(vps25);M_chul_07921(snf8);M_chul_07923(chmp2a);M_chul_07940(PSD);M_chul_09781(SLC25A4);M_chul_11584(gja1);M_chul_12237(SLC35B2);M_chul_13674(SLC25A16);M_chul_13715(SLC25A16);M_chul_15138(Vps28);M_chul_17745(TSG101);M_chul_18864(slc25a42);M_chul_19090(slc25a24);M_chul_19849(Ptp…
GO:0000329	fungal-type vacuole membrane	43	-0.542672	-1.58651	0.001321	1	MSTRG.2589(Cln3);M_chul_00329(ATP6V0B);M_chul_00584(ATP6V1H);M_chul_01827(HGS);M_chul_02799(vac14);M_chul_02837(Nprl3);M_chul_03017(VAMP8);M_chul_03507(Npc1l1);M_chul_03792(VPS33A);M_chul_04225(Rptor);M_chul_04692(STX8);M_chul_05277(RPTOR);M_chul_05680(UVRAG);M_chul_06019(vps18);M_chul_07089(RRAGA);M_chul_07770(WDR59);M_chul_07960(VTI1A);M_chul_08018(wdr45b);M_chul_08035(becn1);M_chul_09378(atp6v…
GO:0071242	cellular response to ammonium ion	65	-0.508746	-1.5802	0.00124844	1	MSTRG.13690(Casp7);MSTRG.18307(CHRNA7);M_chul_00017(Kcnq3);M_chul_00366(Prkn);M_chul_00718(PTAFR);M_chul_01848(Dnm2);M_chul_01909(GSK3B);M_chul_02242(MAPK3);M_chul_02639(Cdk5r1);M_chul_03001(mapk1);M_chul_03529(fgfr1a);M_chul_04235(LRRK2);M_chul_04539(GRK3);M_chul_05086(CASP6);M_chul_05300(PLAU);M_chul_05510(RBMX2);M_chul_05542(Kcnj6);M_chul_05966(ASL);M_chul_05977(Gabra1);M_chul_05978(Gabrg2);M_…
GO:0000324	fungal-type vacuole	59	-0.516413	-1.57954	0.00789474	1	MSTRG.2589(Cln3);M_chul_00329(ATP6V0B);M_chul_00584(ATP6V1H);M_chul_01827(HGS);M_chul_02799(vac14);M_chul_02837(Nprl3);M_chul_03017(VAMP8);M_chul_03039(idnk);M_chul_03507(Npc1l1);M_chul_03792(VPS33A);M_chul_03813(Slc15a4);M_chul_03943(ykt6);M_chul_04225(Rptor);M_chul_04692(STX8);M_chul_04822(Npepps);M_chul_05277(RPTOR);M_chul_05680(UVRAG);M_chul_06019(vps18);M_chul_07089(RRAGA);M_chul_07770(WDR59…
GO:0019886	antigen processing and presentation of exogenous peptide antigen via MHC class II	64	-0.513555	-1.5793	0	1	MSTRG.19365(AP1G1);MSTRG.19417(sec23a);MSTRG.21354(KLC2);MSTRG.640(ifi30);MSTRG.641(ifi30);M_chul_00712(Dync1h1);M_chul_00734(AP1M1);M_chul_00810(KIFAP3);M_chul_01127(ap2m1a);M_chul_01312(AP2A1);M_chul_01848(Dnm2);M_chul_03293(KIF2A);M_chul_03624(Ap1b1);M_chul_03961(DYNLL2);M_chul_04249(CLTA);M_chul_04531(Unc93b1);M_chul_05464(AP2B1);M_chul_05501(SEC24A);M_chul_05503(Sar1b);M_chul_05504(SAR1B);M_…
GO:1902547	regulation of cellular response to vascular endothelial growth factor stimulus	17	-0.663135	-1.57894	0.0144509	1	MSTRG.42041(Robo1);MSTRG.45863(XDH);M_chul_03257(Sema6a);M_chul_03734(cemip2);M_chul_03765(adgra2);M_chul_03766(adgra2);M_chul_03940(ADAMTS12);M_chul_03995(ADAMTS3);M_chul_14098(SMOC2);M_chul_16224(Tcf4);M_chul_16640(ccbe1);M_chul_17380(SPRY2);M_chul_19603(DCN);M_chul_21303(--);M_chul_21304(CD63);M_chul_21505(Robo1);M_chul_21929(MYO1C)
GO:0030990	intraciliary transport particle	29	-0.588194	-1.5785	0.00708215	1	MSTRG.15963(Ift140);MSTRG.15964(Ift140);MSTRG.15966(IFT140);MSTRG.2735(Ift88);M_chul_00146(ift57);M_chul_00810(KIFAP3);M_chul_00901(ift22);M_chul_01309(Ift88);M_chul_01522(ttc30a);M_chul_03725(HSPB11);M_chul_04132(Ift27);M_chul_04325(Wdr19);M_chul_04666(ttc26);M_chul_09965(TTC21B);M_chul_11344(ift46);M_chul_12448(ift43b);M_chul_12945(Wdr35);M_chul_13439(ubxn10);M_chul_14277(dync2li1);M_chul_15041…
GO:1902991	regulation of amyloid precursor protein catabolic process	19	-0.63662	-1.57818	0.0144092	1	MSTRG.18307(CHRNA7);M_chul_00819(ROCK1);M_chul_00844(HCK);M_chul_04938(TRAK1);M_chul_09395(CHRNA7);M_chul_10354(GSAP);M_chul_12421(tmed10);M_chul_13516(ROCK2);M_chul_13518(ROCK2);M_chul_16266(OLFM1);M_chul_18008(GSK3A);M_chul_18726(Abca1);M_chul_18773(Abca1);M_chul_19815(CHRNA7);M_chul_21889(epha4-a);M_chul_22206(SORL1);M_chul_23800(CHRNA7);M_chul_24234(app);M_chul_24235(app)
GO:0106058	positive regulation of calcineurin-mediated signaling	18	-0.651301	-1.57733	0.0166436	1	M_chul_05317(--);M_chul_07826(SLC9A1);M_chul_08377(STIMATE);M_chul_10764(PPP3CA);M_chul_12465(--);M_chul_12479(AKAP6);M_chul_14614(SLC9A1);M_chul_15404(LMCD1);M_chul_15966(SPPL3);M_chul_16092(Nrg1);M_chul_18088(igf1);M_chul_18793(Cherp);M_chul_20319(SLC9A1);M_chul_21873(Chp1);M_chul_23795(CIB1);M_chul_25020(AKAP6);M_chul_25148(Akap6);M_chul_25149(--)
GO:0046605	regulation of centrosome cycle	45	-0.542217	-1.57732	0.00787402	1	M_chul_00712(Dync1h1);M_chul_00742(RANBP3);M_chul_01547(CENPJ);M_chul_02146(NUP62);M_chul_02170(CHMP2B);M_chul_02360(nubp1);M_chul_02399(kat2a);M_chul_03138(cep120);M_chul_03863(Plk2);M_chul_05216(cep76);M_chul_05290(MCPH1);M_chul_05767(ATF5);M_chul_06076(chordc1);M_chul_06233(CHEK1);M_chul_07073(RAB6A);M_chul_07143(FBXW11);M_chul_07923(chmp2a);M_chul_08034(BRCA1);M_chul_08471(aurka-b);M_chul_086…
GO:0043107	type IV pilus-dependent motility	29	-0.579347	-1.57223	0.00698324	1	MSTRG.15404(--);MSTRG.31992(--);MSTRG.3754(KIF5C);MSTRG.47086(--);MSTRG.7115(--);M_chul_00116(--);M_chul_01209(--);M_chul_02749(NUGGC);M_chul_02750(NUGGC);M_chul_03758(C9orf78);M_chul_03965(DHX37);M_chul_04817(Abcc10);M_chul_05486(--);M_chul_05487(--);M_chul_05792(Nlrc3);M_chul_06549(--);M_chul_07874(TWNK);M_chul_07927(STX4);M_chul_09375(RAD17);M_chul_09940(DHX38);M_chul_11896(--);M_chul_11900(--…
GO:0033622	integrin activation	15	-0.681073	-1.57098	0.00879765	1	M_chul_03823(PTGER4);M_chul_03824(PTGER4);M_chul_04853(cxcl12);M_chul_06895(Fermt3);M_chul_09354(FN1);M_chul_11384(fermt2);M_chul_12806(ITGB1BP1);M_chul_13803(Piezo1);M_chul_14127(PLEK);M_chul_16088(TLN1);M_chul_18536(FARP2);M_chul_19292(KIF14);M_chul_20085(CDH17);M_chul_20491(fn1);M_chul_23223(FN1)
GO:0045920	negative regulation of exocytosis	20	-0.61858	-1.57036	0.0172166	1	M_chul_00366(Prkn);M_chul_01800(Syt4);M_chul_03806(ANXA1);M_chul_04078(RAP1A);M_chul_05749(IL13RA2);M_chul_05888(ABR);M_chul_06429(fmr1);M_chul_08947(rest);M_chul_09886(foxf1);M_chul_10764(PPP3CA);M_chul_11386(Stxbp6);M_chul_12611(TRIM9);M_chul_14842(BRAF);M_chul_15053(rab7);M_chul_15915(BCR);M_chul_16243(rab7);M_chul_16343(NFAT5);M_chul_18616(STXBP3);M_chul_22098(Ppp5c);M_chul_25264(VPS4B)
GO:0043186	P granule	27	-0.59627	-1.5699	0.0153417	1	MSTRG.5415(CARHSP1);M_chul_01353(IFIH1);M_chul_01545(Rnf17);M_chul_01939(henmt1);M_chul_03573(piwil2);M_chul_03667(VCP);M_chul_03808(piwil1);M_chul_04245(tdrd7b);M_chul_05618(Nup98);M_chul_06591(dnd);M_chul_08047(tdrd1);M_chul_08401(snrpe);M_chul_09206(EIF4ENIF1);M_chul_09288(WDR77);M_chul_11954(FKBP6);M_chul_12042(tdrd6);M_chul_12845(tdrd9);M_chul_13286(exd1);M_chul_15912(SNRPD3);M_chul_16775(UB…
GO:0070306	lens fiber cell differentiation	38	-0.562523	-1.5696	0.00404313	1	M_chul_00346(SKIL);M_chul_00579(vim);M_chul_00990(--);M_chul_01088(Fzr1);M_chul_01565(nog);M_chul_02654(SMARCA4);M_chul_03481(Nf2);M_chul_04079(kdm5bb);M_chul_04245(tdrd7b);M_chul_04246(Tmod1);M_chul_05706(fgfr2);M_chul_06748(Slc7a11);M_chul_07732(six3);M_chul_07836(wnt5b);M_chul_07964(GM2);M_chul_08226(dlx3b);M_chul_08227(dlx4b);M_chul_09430(SMAD3);M_chul_09872(maf);M_chul_10302(Ntrk3);M_chul_12…
GO:0036303	lymph vessel morphogenesis	16	-0.662263	-1.567	0.0218023	1	M_chul_04570(Vegfc);M_chul_04903(Pkd1);M_chul_04904(PKD1);M_chul_05102(pkd2);M_chul_06652(flt4);M_chul_07836(wnt5b);M_chul_09352(e2f8);M_chul_12401(PTPN14);M_chul_12444(PROX1);M_chul_16640(ccbe1);M_chul_20572(SOX18);M_chul_20808(mafb);M_chul_20869(hoxc9);M_chul_20892(Acvrl1);M_chul_25390(e2f8);M_chul_25404(Prox2)
GO:0051503	adenine nucleotide transport	21	-0.616369	-1.56668	0.013986	1	M_chul_01078(slc25a42);M_chul_01827(HGS);M_chul_02343(SLC25A17);M_chul_03428(slc25a25a);M_chul_04953(CALHM1);M_chul_07822(vps25);M_chul_07921(snf8);M_chul_07923(chmp2a);M_chul_09781(SLC25A4);M_chul_11584(gja1);M_chul_12237(SLC35B2);M_chul_13674(SLC25A16);M_chul_13715(SLC25A16);M_chul_15138(Vps28);M_chul_17745(TSG101);M_chul_18864(slc25a42);M_chul_19090(slc25a24);M_chul_19849(Ptpn23);M_chul_21983(…
GO:0035924	cellular response to vascular endothelial growth factor stimulus	43	-0.539317	-1.56558	0.00808625	1	MSTRG.42041(Robo1);MSTRG.45863(XDH);M_chul_02727(ERN1);M_chul_03014(nrp1a);M_chul_03255(Xbp1);M_chul_03257(Sema6a);M_chul_03734(cemip2);M_chul_03745(Egr3);M_chul_03746(Egr3);M_chul_03765(adgra2);M_chul_03766(adgra2);M_chul_03940(ADAMTS12);M_chul_03995(ADAMTS3);M_chul_05115(GAB1);M_chul_05856(hspb1);M_chul_06652(flt4);M_chul_07952(--);M_chul_09354(FN1);M_chul_11131(Rela);M_chul_11579(nus1);M_chul_…
GO:0030992	intraciliary transport particle B	18	-0.649337	-1.5628	0.0140647	1	MSTRG.2735(Ift88);M_chul_00146(ift57);M_chul_00901(ift22);M_chul_01309(Ift88);M_chul_01522(ttc30a);M_chul_03725(HSPB11);M_chul_04132(Ift27);M_chul_04325(Wdr19);M_chul_04666(ttc26);M_chul_11344(ift46);M_chul_13439(ubxn10);M_chul_15041(IFT52);M_chul_19307(Cluap1);M_chul_21405(IFT20);M_chul_21786(TRIM59);M_chul_21788(Ift80);M_chul_23207(ift172);M_chul_24442(traf3ip1)
GO:0008553	P-type proton-exporting transporter activity	29	-0.576257	-1.56236	0.0165289	1	MSTRG.12121(--);M_chul_00329(ATP6V0B);M_chul_01151(Atp6v0d1);M_chul_02245(ATP6V0C);M_chul_02704(tom1l2);M_chul_03828(ATP5F1A);M_chul_05259(ATP5F1B);M_chul_06247(PIGS);M_chul_08162(ATP6V0C);M_chul_09378(atp6v0d1);M_chul_10723(MAN2B2);M_chul_12241(ATP6V1D);M_chul_12944(atp6v1c1b);M_chul_13963(ATP6V1B2);M_chul_14515(ATP4B);M_chul_14643(apoeb);M_chul_15146(atp6v1c1a);M_chul_15732(SNX18);M_chul_16784(…
GO:0038084	vascular endothelial growth factor signaling pathway	26	-0.594509	-1.56226	0.00840336	1	MSTRG.42041(Robo1);MSTRG.45863(XDH);M_chul_03014(nrp1a);M_chul_03257(Sema6a);M_chul_03734(cemip2);M_chul_03765(adgra2);M_chul_03766(adgra2);M_chul_03995(ADAMTS3);M_chul_05115(GAB1);M_chul_05856(hspb1);M_chul_06652(flt4);M_chul_11579(nus1);M_chul_14098(SMOC2);M_chul_16224(Tcf4);M_chul_16640(ccbe1);M_chul_17380(SPRY2);M_chul_19127(kdr);M_chul_19133(pdgfra);M_chul_19603(DCN);M_chul_21303(--);M_chul_…
GO:1900746	regulation of vascular endothelial growth factor signaling pathway	16	-0.665929	-1.56205	0.0134933	0.990389	MSTRG.42041(Robo1);MSTRG.45863(XDH);M_chul_03257(Sema6a);M_chul_03734(cemip2);M_chul_03765(adgra2);M_chul_03766(adgra2);M_chul_03995(ADAMTS3);M_chul_14098(SMOC2);M_chul_16224(Tcf4);M_chul_16640(ccbe1);M_chul_17380(SPRY2);M_chul_19603(DCN);M_chul_21303(--);M_chul_21304(CD63);M_chul_21505(Robo1);M_chul_21929(MYO1C)
GO:0034205	amyloid-beta formation	22	-0.611467	-1.56146	0.00713267	0.97604	MSTRG.18307(CHRNA7);MSTRG.34134(ADAM10);M_chul_00043(NCSTN);M_chul_00819(ROCK1);M_chul_04938(TRAK1);M_chul_09395(CHRNA7);M_chul_10354(GSAP);M_chul_12421(tmed10);M_chul_13480(Dyrk1a);M_chul_13516(ROCK2);M_chul_13518(ROCK2);M_chul_16266(OLFM1);M_chul_18008(GSK3A);M_chul_18726(Abca1);M_chul_18773(Abca1);M_chul_19815(CHRNA7);M_chul_20025(psenen);M_chul_21889(epha4-a);M_chul_22206(SORL1);M_chul_23800(…
GO:0034518	RNA cap binding complex	16	-0.664448	-1.55892	0.0202492	0.983588	M_chul_00142(ADCY8);M_chul_03808(piwil1);M_chul_05815(ncbp3);M_chul_06429(fmr1);M_chul_06740(ncbp1);M_chul_06823(eif4e1a);M_chul_09658(RAMAC);M_chul_14469(rnmt);M_chul_14865(AGO2);M_chul_15397(DENND6A);M_chul_16543(PRKAB1);M_chul_18073(SNUPN);M_chul_18525(cyfip1);M_chul_18735(ncbp2);M_chul_20945(DCP1A);M_chul_23993(--)
GO:0030262	apoptotic nuclear changes	31	-0.570019	-1.55888	0.019774	0.964216	MSTRG.25749(PPIE);M_chul_00945(rbck1);M_chul_02093(ACVR1C);M_chul_02851(gper1);M_chul_02882(BAX);M_chul_03370(Endog);M_chul_04449(ERN1);M_chul_07104(AIFM1);M_chul_08185(h1-0-b);M_chul_08217(TOP2A);M_chul_08984(blcap);M_chul_11279(Acin1);M_chul_12444(PROX1);M_chul_12856(dicer1);M_chul_12857(dicer1);M_chul_13660(REL);M_chul_14437(TATDN1);M_chul_14465(HSF1);M_chul_17773(Cecr2);M_chul_19012(DNASE2B);…
GO:0061640	cytoskeleton-dependent cytokinesis	122	-0.469392	-1.5581	0	0.952795	MSTRG.17100(CIT);MSTRG.19546(IST1);MSTRG.25750(PABPC4);MSTRG.28126(cenpa);MSTRG.35706(INCENP);MSTRG.45391(CUL9);MSTRG.46550(APC);MSTRG.8420(rps6);M_chul_00044(Copa);M_chul_00570(Kif20b);M_chul_00792(SEPTIN2);M_chul_00819(ROCK1);M_chul_01011(CDC20);M_chul_01083(STK11);M_chul_01594(TRAPPC10);M_chul_01866(nifk);M_chul_01873(COG3);M_chul_02022(bud31);M_chul_02146(NUP62);M_chul_02573(exoc8);M_chul_028…
GO:0030315	T-tubule	51	-0.520155	-1.55764	0.00782269	0.938583	M_chul_00130(dlg1l);M_chul_00508(ATP1A2);M_chul_00510(ATP1A2);M_chul_00974(cdh2);M_chul_00978(Aqp4);M_chul_01689(MSN);M_chul_02100(KCNJ3);M_chul_02101(KCNJ3);M_chul_03488(Nos1);M_chul_03795(adra1a);M_chul_07099(Msn);M_chul_07826(SLC9A1);M_chul_07889(Ank3);M_chul_08213(KCNJ12);M_chul_09178(CAV3);M_chul_09237(CACNA1D);M_chul_09296(CAV3);M_chul_09900(GOT2);M_chul_10876(SLC2A4);M_chul_11015(DYSF);M_c…
GO:0009950	dorsal/ventral axis specification	48	-0.53303	-1.5574	0.0102828	0.922894	M_chul_00712(Dync1h1);M_chul_01104(cactin);M_chul_01380(fzd5);M_chul_02423(fzd7-a);M_chul_02865(axin1);M_chul_03313(smad2);M_chul_06731(EGF);M_chul_06994(wnt8a);M_chul_07896(SOST);M_chul_07903(WNT3);M_chul_07912(NFE2L1);M_chul_08483(Cnpy2);M_chul_08633(DYNC1H1);M_chul_08832(MDFIC);M_chul_09499(cpeb1);M_chul_09758(cxxc4);M_chul_10336(INTS13);M_chul_10528(sox19b);M_chul_10855(dvl2);M_chul_10931(vax…
GO:0000281	mitotic cytokinesis	85	-0.481887	-1.54967	0.0023753	0.988319	MSTRG.17100(CIT);MSTRG.28126(cenpa);MSTRG.35706(INCENP);MSTRG.45391(CUL9);MSTRG.46550(APC);MSTRG.8420(rps6);M_chul_00570(Kif20b);M_chul_01594(TRAPPC10);M_chul_02022(bud31);M_chul_02146(NUP62);M_chul_02824(DNMT1);M_chul_02893(TUBG1);M_chul_03050(TRIM36);M_chul_03399(RASA1);M_chul_03479(Kif24);M_chul_04111(plk1);M_chul_04183(ncapg);M_chul_04186(TRRAP);M_chul_04278(Foxk1);M_chul_05678(CKAP2);M_chul_…
GO:0006026	aminoglycan catabolic process	71	-0.499352	-1.54945	0.00376412	0.97225	MSTRG.12922(--);MSTRG.30114(gpc3);MSTRG.38075(LUM);M_chul_00588(MYOM1);M_chul_01252(engase);M_chul_02596(Wiz);M_chul_03226(--);M_chul_03395(BCAN);M_chul_03734(cemip2);M_chul_04536(engase);M_chul_04641(lys);M_chul_04674(Pglyrp2);M_chul_04916(SGSH);M_chul_05063(CEMIP);M_chul_05350(HPSE2);M_chul_05865(GUSB);M_chul_06497(Gpc6);M_chul_06987(HMMR);M_chul_07037(FGF2);M_chul_07067(DSCAML1);M_chul_07826(S…
GO:0046676	negative regulation of insulin secretion	46	-0.527729	-1.54932	0.00913838	0.956008	M_chul_00366(Prkn);M_chul_00823(crhr2);M_chul_00824(Crhr2);M_chul_02093(ACVR1C);M_chul_02123(PFKL);M_chul_02475(stxbp5l);M_chul_02703(SREBF1);M_chul_02964(Psmd9);M_chul_03488(Nos1);M_chul_03857(NDUFAF2);M_chul_04225(Rptor);M_chul_04351(mtnr1aa);M_chul_05277(RPTOR);M_chul_06964(SYTL4);M_chul_07075(ucp2);M_chul_08635(--);M_chul_08947(rest);M_chul_09639(HMGCR);M_chul_09640(Hmgcr);M_chul_10101(PDE3B)…
GO:1902742	apoptotic process involved in development	45	-0.527775	-1.5479	0.00888325	0.953124	MSTRG.27238(BIRC6);M_chul_00768(en2-a);M_chul_01204(spns1);M_chul_01244(Gulp1);M_chul_01380(fzd5);M_chul_02882(BAX);M_chul_02908(STRADA);M_chul_04319(melk);M_chul_04335(Slit2);M_chul_04559(hand2);M_chul_05082(Lef1);M_chul_05083(Lef1);M_chul_06228(CRYAB);M_chul_06233(CHEK1);M_chul_06600(Slit3);M_chul_06975(Slit3);M_chul_07015(NKX-2.5);M_chul_07143(FBXW11);M_chul_07732(six3);M_chul_08946(B4GALT1);M…
GO:0030325	adrenal gland development	23	-0.597488	-1.547	0.0175202	0.945709	M_chul_00953(foxc1a);M_chul_03313(smad2);M_chul_07225(nr3c1);M_chul_07900(thra1);M_chul_08404(wnt4a);M_chul_09210(Tspo);M_chul_09430(SMAD3);M_chul_10252(SALL1);M_chul_11812(crh);M_chul_14273(arid5b);M_chul_14928(CITED3);M_chul_15190(--);M_chul_15191(CITED3);M_chul_17690(mdk-b);M_chul_17952(CDKN1C);M_chul_18094(ascl1a);M_chul_18237(wt1);M_chul_18433(PBX1);M_chul_19133(pdgfra);M_chul_19152(FSTL3);M…
GO:0002504	antigen processing and presentation of peptide or polysaccharide antigen via MHC class II	69	-0.493947	-1.54669	0.0072904	0.932271	MSTRG.19365(AP1G1);MSTRG.19417(sec23a);MSTRG.21354(KLC2);MSTRG.640(ifi30);MSTRG.641(ifi30);M_chul_00712(Dync1h1);M_chul_00734(AP1M1);M_chul_00810(KIFAP3);M_chul_01127(ap2m1a);M_chul_01312(AP2A1);M_chul_01848(Dnm2);M_chul_03293(KIF2A);M_chul_03624(Ap1b1);M_chul_03961(DYNLL2);M_chul_04101(MARCHF1);M_chul_04249(CLTA);M_chul_04531(Unc93b1);M_chul_05464(AP2B1);M_chul_05501(SEC24A);M_chul_05503(Sar1b);…
GO:0001570	vasculogenesis	86	-0.483817	-1.54552	0.00120048	0.927978	MSTRG.45391(CUL9);MSTRG.45863(XDH);M_chul_00232(colec12);M_chul_00781(GLMN);M_chul_00782(GLMN);M_chul_01032(tal1);M_chul_01487(ITGAV);M_chul_01569(Tmem100);M_chul_01923(hoxd4a);M_chul_02180(heg);M_chul_02203(Wars2);M_chul_02361(--);M_chul_02613(Epor);M_chul_02654(SMARCA4);M_chul_03014(nrp1a);M_chul_03399(RASA1);M_chul_03459(NTRK2);M_chul_03529(fgfr1a);M_chul_03765(adgra2);M_chul_03766(adgra2);M_c…
GO:0097320	plasma membrane tubulation	18	-0.636817	-1.54515	0.0159652	0.916342	M_chul_01848(Dnm2);M_chul_01863(NOSTRIN);M_chul_01999(MICALL1);M_chul_02877(SNX8);M_chul_04626(Pacsin3);M_chul_09068(pacsin1b);M_chul_10307(MICALL1);M_chul_10308(Micall2);M_chul_10457(PRPH2);M_chul_12405(SNX9);M_chul_15049(Bin2);M_chul_18074(Snx33);M_chul_18889(fcho2);M_chul_19313(FNBP1L);M_chul_21189(Plekhm2);M_chul_22083(Ehd2);M_chul_22475(SH3GLB1);M_chul_24421(SGIP1)
GO:0015868	purine ribonucleotide transport	21	-0.616369	-1.54509	0.0200573	0.9019	M_chul_01078(slc25a42);M_chul_01827(HGS);M_chul_02343(SLC25A17);M_chul_03428(slc25a25a);M_chul_04953(CALHM1);M_chul_07822(vps25);M_chul_07921(snf8);M_chul_07923(chmp2a);M_chul_09781(SLC25A4);M_chul_11584(gja1);M_chul_12237(SLC35B2);M_chul_13674(SLC25A16);M_chul_13715(SLC25A16);M_chul_15138(Vps28);M_chul_17745(TSG101);M_chul_18864(slc25a42);M_chul_19090(slc25a24);M_chul_19849(Ptpn23);M_chul_21983(…
GO:0060293	germ plasm	29	-0.575945	-1.54405	0.00826446	0.897871	MSTRG.5415(CARHSP1);M_chul_00271(--);M_chul_01353(IFIH1);M_chul_01545(Rnf17);M_chul_01939(henmt1);M_chul_03573(piwil2);M_chul_03667(VCP);M_chul_03808(piwil1);M_chul_04245(tdrd7b);M_chul_05618(Nup98);M_chul_06559(nanos1);M_chul_06591(dnd);M_chul_08047(tdrd1);M_chul_08401(snrpe);M_chul_09206(EIF4ENIF1);M_chul_09288(WDR77);M_chul_11954(FKBP6);M_chul_12042(tdrd6);M_chul_12845(tdrd9);M_chul_13286(exd1…
GO:0030496	midbody	148	-0.456019	-1.54298	0.00113766	0.893853	MSTRG.17100(CIT);MSTRG.17119(tacc3);MSTRG.17120(--);MSTRG.19546(IST1);MSTRG.27238(BIRC6);MSTRG.35706(INCENP);MSTRG.37315(EXOC1);MSTRG.37317(EXOC1);MSTRG.37318(Exoc1);MSTRG.41154(KLHDC8B);MSTRG.43070(--);MSTRG.50230(exoc7);MSTRG.7831(Ptch1);M_chul_00304(Mtcl1);M_chul_00570(Kif20b);M_chul_00579(vim);M_chul_00775(EXOC3);M_chul_00787(pkn2);M_chul_00792(SEPTIN2);M_chul_01256(ppp4cb);M_chul_01321(Septi…
GO:0001710	mesodermal cell fate commitment	31	-0.570338	-1.54215	0.0094086	0.887701	M_chul_00903(WNT3A);M_chul_03529(fgfr1a);M_chul_04041(NKX-2.5);M_chul_05122(smad1);M_chul_06667(NKX1-1);M_chul_06994(wnt8a);M_chul_06996(FOXI1);M_chul_07963(TCF7L2);M_chul_08884(EYA2);M_chul_09467(EYA1);M_chul_10297(MESP2);M_chul_12274(churc1);M_chul_12516(BMP4);M_chul_13052(nodal);M_chul_13719(pax2-a);M_chul_13721(pax2-a);M_chul_14134(DKK1);M_chul_14243(Bmpr1a);M_chul_14287(Six2);M_chul_14708(ho…
GO:0051303	establishment of chromosome localization	68	-0.496946	-1.54039	0.00980392	0.890954	MSTRG.20686(--);MSTRG.35706(INCENP);MSTRG.7282(chmp7);M_chul_00712(Dync1h1);M_chul_01816(ndel1b);M_chul_02016(RBX1);M_chul_02146(NUP62);M_chul_02170(CHMP2B);M_chul_02524(phospho1);M_chul_02954(KNTC1);M_chul_03018(ncaph);M_chul_04111(plk1);M_chul_05373(actr2a);M_chul_05893(UBE2A);M_chul_05973(Bod1);M_chul_05974(Stc2);M_chul_06187(CDC23);M_chul_07923(chmp2a);M_chul_07930(ndel1b);M_chul_07982(Fmn2);…
GO:0007028	cytoplasm organization	43	-0.532211	-1.53931	0.0168303	0.887445	M_chul_00271(--);M_chul_00667(PRMT5);M_chul_01083(STK11);M_chul_01353(IFIH1);M_chul_01401(Rrn3);M_chul_01868(TFCP2L1);M_chul_02487(--);M_chul_03667(VCP);M_chul_04245(tdrd7b);M_chul_04964(eif4a3);M_chul_05618(Nup98);M_chul_07073(RAB6A);M_chul_07143(FBXW11);M_chul_07462(ZMIZ1);M_chul_07463(Zmiz1);M_chul_07912(NFE2L1);M_chul_08047(tdrd1);M_chul_08504(PCK1);M_chul_09288(WDR77);M_chul_09499(cpeb1);M_c…
GO:0017147	Wnt-protein binding	32	-0.560975	-1.53895	0.0163934	0.877706	M_chul_00690(WLS);M_chul_00691(WLS);M_chul_01171(FRZB);M_chul_01380(fzd5);M_chul_01769(FRZB);M_chul_02422(fzd2);M_chul_02423(fzd7-a);M_chul_03809(fzd10-b);M_chul_04483(SPOCK3);M_chul_05715(PTK7);M_chul_06731(EGF);M_chul_10911(Ptk7);M_chul_13257(FZD7);M_chul_15163(Tinagl1);M_chul_15523(SFRP1);M_chul_15600(trabd2a);M_chul_15706(SMO);M_chul_16080(Ror2);M_chul_16801(PTPRO);M_chul_16806(LRP6);M_chul_1…
GO:0021696	cerebellar cortex morphogenesis	35	-0.555352	-1.5389	0.0172185	0.865305	MSTRG.1970(CDK5);MSTRG.7144(--);M_chul_02277(CACNA1A);M_chul_03350(grid2);M_chul_03457(agtpbp1);M_chul_03834(ATXN2);M_chul_05756(Sptbn1);M_chul_07097(Ophn1);M_chul_07213(ATP7A);M_chul_08217(TOP2A);M_chul_08733(atp2b2);M_chul_09556(EEA1);M_chul_09569(HERC1);M_chul_12686(ATG9A);M_chul_13788(KNDC1);M_chul_15030(gli1);M_chul_15706(SMO);M_chul_15807(Ptpn11);M_chul_15848(MTPN);M_chul_16144(lhx5);M_chul…
GO:1902003	regulation of amyloid-beta formation	18	-0.629809	-1.53855	0.0177778	0.856173	MSTRG.18307(CHRNA7);M_chul_00819(ROCK1);M_chul_04938(TRAK1);M_chul_09395(CHRNA7);M_chul_10354(GSAP);M_chul_12421(tmed10);M_chul_13516(ROCK2);M_chul_13518(ROCK2);M_chul_16266(OLFM1);M_chul_18008(GSK3A);M_chul_18726(Abca1);M_chul_18773(Abca1);M_chul_19815(CHRNA7);M_chul_21889(epha4-a);M_chul_22206(SORL1);M_chul_23800(CHRNA7);M_chul_24234(app);M_chul_24235(app)
GO:0034105	positive regulation of tissue remodeling	22	-0.603328	-1.5382	0.0263158	0.846971	MSTRG.10495(Adam8);M_chul_00437(AHSG);M_chul_00819(ROCK1);M_chul_00885(EGFR);M_chul_02882(BAX);M_chul_03823(PTGER4);M_chul_03824(PTGER4);M_chul_06833(Ppargc1b);M_chul_07883(Plekhm1);M_chul_08036(ITGB3);M_chul_08946(B4GALT1);M_chul_10764(PPP3CA);M_chul_13370(DLK1);M_chul_13516(ROCK2);M_chul_13518(ROCK2);M_chul_14925(--);M_chul_15125(TMEM64);M_chul_16083(SYK);M_chul_16806(LRP6);M_chul_19875(DCSTAMP…
GO:0002495	antigen processing and presentation of peptide antigen via MHC class II	68	-0.490886	-1.53731	0.00367647	0.842641	MSTRG.19365(AP1G1);MSTRG.19417(sec23a);MSTRG.21354(KLC2);MSTRG.640(ifi30);MSTRG.641(ifi30);M_chul_00712(Dync1h1);M_chul_00734(AP1M1);M_chul_00810(KIFAP3);M_chul_01127(ap2m1a);M_chul_01312(AP2A1);M_chul_01848(Dnm2);M_chul_03293(KIF2A);M_chul_03624(Ap1b1);M_chul_03961(DYNLL2);M_chul_04101(MARCHF1);M_chul_04249(CLTA);M_chul_04531(Unc93b1);M_chul_05464(AP2B1);M_chul_05501(SEC24A);M_chul_05503(Sar1b);…
GO:0043202	lysosomal lumen	82	-0.480012	-1.53512	0.00723764	0.850143	MSTRG.12708(CTSA);MSTRG.30114(gpc3);MSTRG.38075(LUM);MSTRG.43905(CUBN);MSTRG.640(ifi30);MSTRG.641(ifi30);M_chul_02700(NPTX2);M_chul_02939(TCN2);M_chul_03395(BCAN);M_chul_03679(PLBD2);M_chul_04025(ASAH1);M_chul_04395(--);M_chul_04396(APOB);M_chul_04916(SGSH);M_chul_05865(GUSB);M_chul_06271(SMPD1);M_chul_06400(NSG1);M_chul_06445(CTSA);M_chul_06497(Gpc6);M_chul_06585(GLA);M_chul_07167(pdgfrb);M_chul…
GO:0061650	ubiquitin-like protein conjugating enzyme activity	24	-0.589196	-1.53233	0.0253521	0.863533	MSTRG.27238(BIRC6);M_chul_01342(ube2f);M_chul_01408(UBE2G2);M_chul_02489(ube2z);M_chul_02928(UBE2L3);M_chul_03776(UBE2D4);M_chul_04661(UBE2O);M_chul_05502(BIRC6);M_chul_05799(Taf1);M_chul_05893(UBE2A);M_chul_06441(ube2c);M_chul_06686(UBE2A);M_chul_08845(UBE2V2);M_chul_12149(UBE2J1);M_chul_12150(UBE2J1);M_chul_14766(Ube2ql1);M_chul_17587(Ube2n);M_chul_18230(uba2);M_chul_19490(Ube2e2);M_chul_19735(…
GO:0006921	cellular component disassembly involved in execution phase of apoptosis	32	-0.554403	-1.53175	0.0136986	0.856458	MSTRG.25749(PPIE);M_chul_00945(rbck1);M_chul_01061(Capn10);M_chul_02093(ACVR1C);M_chul_02851(gper1);M_chul_02882(BAX);M_chul_03370(Endog);M_chul_04449(ERN1);M_chul_07104(AIFM1);M_chul_08185(h1-0-b);M_chul_08217(TOP2A);M_chul_08984(blcap);M_chul_11279(Acin1);M_chul_12444(PROX1);M_chul_12856(dicer1);M_chul_12857(dicer1);M_chul_13660(REL);M_chul_14437(TATDN1);M_chul_14465(HSF1);M_chul_17773(Cecr2);M…
GO:0060456	positive regulation of digestive system process	17	-0.637	-1.53036	0.0177253	0.8576	M_chul_00821(AQP1);M_chul_03017(VAMP8);M_chul_03821(OXT);M_chul_05876(Trpv1);M_chul_08045(ADRB1);M_chul_09838(MADD);M_chul_10191(--);M_chul_10192(kcnq1);M_chul_11812(crh);M_chul_12901(GHSR);M_chul_14122(PCSK2);M_chul_15773(TACR1);M_chul_15774(TACR1);M_chul_19039(Mindy4);M_chul_21023(OPRL1);M_chul_23462(crh);M_chul_23744(cpe)
GO:0010613	positive regulation of cardiac muscle hypertrophy	40	-0.534878	-1.52934	0.0131752	0.855635	M_chul_00564(PARP2);M_chul_00819(ROCK1);M_chul_01693(Pde9a);M_chul_02821(trip10);M_chul_03404(MEF2C);M_chul_03795(adra1a);M_chul_04547(MEF2C);M_chul_04559(hand2);M_chul_07225(nr3c1);M_chul_07826(SLC9A1);M_chul_08035(becn1);M_chul_08045(ADRB1);M_chul_09781(SLC25A4);M_chul_10764(PPP3CA);M_chul_12396(PARP1);M_chul_12465(--);M_chul_12479(AKAP6);M_chul_13516(ROCK2);M_chul_13518(ROCK2);M_chul_13619(Agt…
GO:0000779	condensed chromosome, centromeric region	220	-0.433749	-1.52764	0	0.860296	MSTRG.18160(--);MSTRG.20686(--);MSTRG.2453(--);MSTRG.24589(Trim39);MSTRG.24591(TRIM7);MSTRG.28126(cenpa);MSTRG.28513(--);MSTRG.31819(--);MSTRG.34519(PNMA1);MSTRG.35706(INCENP);MSTRG.38762(rpz);MSTRG.39857(--);MSTRG.39888(--);MSTRG.46550(APC);MSTRG.48108(--);MSTRG.5689(MYH6);MSTRG.58(PNMA1);MSTRG.9628(smc3);M_chul_00146(ift57);M_chul_00271(--);M_chul_00585(OPRK1);M_chul_00586(BAG1);M_chul_00624(SU…
GO:1905879	regulation of oogenesis	35	-0.544658	-1.52727	0.0149864	0.852614	MSTRG.27238(BIRC6);M_chul_00271(--);M_chul_01011(CDC20);M_chul_01204(spns1);M_chul_01476(GRB14);M_chul_02012(TOB2);M_chul_02487(--);M_chul_02851(gper1);M_chul_03313(smad2);M_chul_03667(VCP);M_chul_04822(Npepps);M_chul_07143(FBXW11);M_chul_07851(zar1);M_chul_07912(NFE2L1);M_chul_08094(pkmyt1);M_chul_08237(PRKAR1A);M_chul_08471(aurka-b);M_chul_10955(RBM4B);M_chul_11259(PIK3C3);M_chul_12172(PPIL4);M…
GO:0061028	establishment of endothelial barrier	33	-0.557362	-1.52712	0.0162822	0.842874	MSTRG.13782(RAP2C);MSTRG.18881(--);MSTRG.44571(myd88);M_chul_00316(PROC);M_chul_00317(PROC);M_chul_00805(CLDN1);M_chul_00819(ROCK1);M_chul_01689(MSN);M_chul_03268(il1b);M_chul_03765(adgra2);M_chul_03766(adgra2);M_chul_03860(PDE4D);M_chul_03957(IKBKB);M_chul_04078(RAP1A);M_chul_07054(RAPGEF2);M_chul_07099(Msn);M_chul_08005(FASN);M_chul_12333(AFDN);M_chul_13516(ROCK2);M_chul_13518(ROCK2);M_chul_142…
GO:0050000	chromosome localization	72	-0.487052	-1.52705	0.00503778	0.832871	MSTRG.20686(--);MSTRG.35706(INCENP);MSTRG.7282(chmp7);M_chul_00712(Dync1h1);M_chul_01816(ndel1b);M_chul_02016(RBX1);M_chul_02146(NUP62);M_chul_02170(CHMP2B);M_chul_02524(phospho1);M_chul_02954(KNTC1);M_chul_03018(ncaph);M_chul_04111(plk1);M_chul_05190(nup133);M_chul_05373(actr2a);M_chul_05618(Nup98);M_chul_05893(UBE2A);M_chul_05973(Bod1);M_chul_05974(Stc2);M_chul_06187(CDC23);M_chul_07923(chmp2a)…
GO:0051233	spindle midzone	35	-0.550436	-1.52675	0.0165975	0.825103	MSTRG.35706(INCENP);M_chul_00449(Hcls1);M_chul_00570(Kif20b);M_chul_02086(PKP4);M_chul_02954(KNTC1);M_chul_03788(TTC28);M_chul_04111(plk1);M_chul_05186(CDC6);M_chul_05442(Pgrmc1);M_chul_05881(Cenpv);M_chul_08249(BIRC5);M_chul_08360(--);M_chul_08471(aurka-b);M_chul_08662(KIF4B);M_chul_08840(MYL9);M_chul_08900(birc5.1-a);M_chul_10027(KIF18A);M_chul_10437(RIF1);M_chul_11167(MAD2L1);M_chul_11773(ZW10…
GO:0046928	regulation of neurotransmitter secretion	73	-0.47793	-1.52536	0.00622665	0.827202	MSTRG.27659(Celsr1);MSTRG.38592(RIMS2);MSTRG.42462(STX1B);M_chul_00366(Prkn);M_chul_00498(--);M_chul_01364(PNKD);M_chul_01755(asic1b);M_chul_01800(Syt4);M_chul_02277(CACNA1A);M_chul_02401(--);M_chul_02851(gper1);M_chul_02853(Baiap3);M_chul_03003(Mctp1);M_chul_03126(ADORA2A);M_chul_03227(Syn2);M_chul_03404(MEF2C);M_chul_03459(NTRK2);M_chul_03823(PTGER4);M_chul_03824(PTGER4);M_chul_04078(RAP1A);M_c…
GO:0060088	auditory receptor cell stereocilium organization	20	-0.605336	-1.52397	0.0235294	0.828913	M_chul_00975(cdh2);M_chul_02135(MYO3B);M_chul_02238(Slc9a3r1);M_chul_06742(SEC24B);M_chul_07632(foxj1b);M_chul_08733(atp2b2);M_chul_09068(pacsin1b);M_chul_11851(Clic5);M_chul_14101(Cdh23);M_chul_14128(Pcdh15);M_chul_14131(Pcdh15);M_chul_14132(--);M_chul_15119(ripor2);M_chul_16750(WHRN);M_chul_16867(Whrn);M_chul_18983(cdh2);M_chul_22114(Myo7a);M_chul_22583(scrib);M_chul_22590(MYO3A);M_chul_22752(s…
GO:0007315	pole plasm assembly	32	-0.556391	-1.52304	0.0179806	0.82664	M_chul_00271(--);M_chul_00667(PRMT5);M_chul_01083(STK11);M_chul_01353(IFIH1);M_chul_02487(--);M_chul_03667(VCP);M_chul_04245(tdrd7b);M_chul_04964(eif4a3);M_chul_05618(Nup98);M_chul_07073(RAB6A);M_chul_07143(FBXW11);M_chul_07912(NFE2L1);M_chul_08047(tdrd1);M_chul_09288(WDR77);M_chul_09499(cpeb1);M_chul_09887(mthfsd);M_chul_12042(tdrd6);M_chul_12845(tdrd9);M_chul_15037(dctn2);M_chul_15912(SNRPD3);M…
GO:0061179	negative regulation of insulin secretion involved in cellular response to glucose stimulus	16	-0.637266	-1.52227	0.0221239	0.822971	M_chul_00823(crhr2);M_chul_00824(Crhr2);M_chul_03857(NDUFAF2);M_chul_07075(ucp2);M_chul_09639(HMGCR);M_chul_09640(Hmgcr);M_chul_10101(PDE3B);M_chul_11861(Fkbp1b);M_chul_13405(MAP4K4);M_chul_16314(Pde1c);M_chul_16323(PIM3);M_chul_17162(jagn1b);M_chul_17701(PIM3);M_chul_18464(PDE4A);M_chul_19400(Ptpmt1);M_chul_25263(MAP4K4)
GO:0007094	mitotic spindle assembly checkpoint signaling	59	-0.502709	-1.51984	0.0124224	0.833654	MSTRG.20382(--);MSTRG.20657(Pol);MSTRG.39787(--);MSTRG.39887(--);MSTRG.39889(--);MSTRG.40480(ERC2);MSTRG.41180(mad2l2);MSTRG.46550(APC);MSTRG.48104(--);MSTRG.5689(MYH6);M_chul_00334(lrrcc1);M_chul_01441(coro1ca);M_chul_02954(KNTC1);M_chul_03534(KLHL22);M_chul_03537(Klhl22);M_chul_04044(MAD1L1);M_chul_04111(plk1);M_chul_05386(Ik);M_chul_06441(ube2c);M_chul_06654(DUSP1);M_chul_07313(bub3);M_chul_07…
GO:0071173	spindle assembly checkpoint signaling	59	-0.502709	-1.51815	0.0127389	0.839396	MSTRG.20382(--);MSTRG.20657(Pol);MSTRG.39787(--);MSTRG.39887(--);MSTRG.39889(--);MSTRG.40480(ERC2);MSTRG.41180(mad2l2);MSTRG.46550(APC);MSTRG.48104(--);MSTRG.5689(MYH6);M_chul_00334(lrrcc1);M_chul_01441(coro1ca);M_chul_02954(KNTC1);M_chul_03534(KLHL22);M_chul_03537(Klhl22);M_chul_04044(MAD1L1);M_chul_04111(plk1);M_chul_05386(Ik);M_chul_06441(ube2c);M_chul_06654(DUSP1);M_chul_07313(bub3);M_chul_07…
GO:0051983	regulation of chromosome segregation	170	-0.43807	-1.51808	0.00220751	0.830542	MSTRG.15113(--);MSTRG.15863(PSMC5);MSTRG.17100(CIT);MSTRG.20382(--);MSTRG.20657(Pol);MSTRG.39787(--);MSTRG.39887(--);MSTRG.39889(--);MSTRG.40480(ERC2);MSTRG.41180(mad2l2);MSTRG.4330(ACTIA);MSTRG.46550(APC);MSTRG.48104(--);MSTRG.5689(MYH6);M_chul_00334(lrrcc1);M_chul_00668(PSMB5);M_chul_00712(Dync1h1);M_chul_00981(psma7);M_chul_01010(ppp1r7);M_chul_01011(CDC20);M_chul_01256(ppp4cb);M_chul_01370(AN…
GO:0014742	positive regulation of muscle hypertrophy	40	-0.534878	-1.51782	0.0133511	0.823406	M_chul_00564(PARP2);M_chul_00819(ROCK1);M_chul_01693(Pde9a);M_chul_02821(trip10);M_chul_03404(MEF2C);M_chul_03795(adra1a);M_chul_04547(MEF2C);M_chul_04559(hand2);M_chul_07225(nr3c1);M_chul_07826(SLC9A1);M_chul_08035(becn1);M_chul_08045(ADRB1);M_chul_09781(SLC25A4);M_chul_10764(PPP3CA);M_chul_12396(PARP1);M_chul_12465(--);M_chul_12479(AKAP6);M_chul_13516(ROCK2);M_chul_13518(ROCK2);M_chul_13619(Agt…
GO:0031577	spindle checkpoint signaling	61	-0.490169	-1.5177	0.0151133	0.815171	MSTRG.20382(--);MSTRG.20657(Pol);MSTRG.39787(--);MSTRG.39887(--);MSTRG.39889(--);MSTRG.40480(ERC2);MSTRG.41180(mad2l2);MSTRG.4330(ACTIA);MSTRG.46550(APC);MSTRG.48104(--);MSTRG.5689(MYH6);M_chul_00334(lrrcc1);M_chul_01441(coro1ca);M_chul_02954(KNTC1);M_chul_03534(KLHL22);M_chul_03537(Klhl22);M_chul_04044(MAD1L1);M_chul_04111(plk1);M_chul_05386(Ik);M_chul_06441(ube2c);M_chul_06654(DUSP1);M_chul_073…
GO:0006862	nucleotide transport	28	-0.571968	-1.51763	0.0270636	0.806716	M_chul_01078(slc25a42);M_chul_01133(slc25a36a);M_chul_01827(HGS);M_chul_02343(SLC25A17);M_chul_02689(SLC25A19);M_chul_03428(slc25a25a);M_chul_03634(P2RX7);M_chul_04607(--);M_chul_04953(CALHM1);M_chul_07822(vps25);M_chul_07921(snf8);M_chul_07923(chmp2a);M_chul_07940(PSD);M_chul_09781(SLC25A4);M_chul_11584(gja1);M_chul_12237(SLC35B2);M_chul_13674(SLC25A16);M_chul_13715(SLC25A16);M_chul_15138(Vps28)…
GO:0033116	endoplasmic reticulum-Golgi intermediate compartment membrane	45	-0.515892	-1.5161	0.0155642	0.810403	MSTRG.30954(Tmed2);MSTRG.37793(STX17);M_chul_00455(CTSZ);M_chul_00456(mppe1);M_chul_00644(Gorasp1);M_chul_00871(RAB2A);M_chul_01075(Tm6sf2);M_chul_01253(CSNK1D);M_chul_01675(COPZ1);M_chul_02885(Gosr2);M_chul_03047(Tmed7);M_chul_03943(ykt6);M_chul_04873(tmed1);M_chul_05399(GRIA1);M_chul_06541(LMAN2);M_chul_06653(ergic1);M_chul_06657(vma21);M_chul_06875(F8);M_chul_06904(STX5);M_chul_06916(yif1a);M_…
GO:0030137	COPI-coated vesicle	24	-0.585504	-1.51496	0.024531	0.811562	MSTRG.28284(--);MSTRG.30954(Tmed2);MSTRG.35646(cyb5r2);M_chul_00044(Copa);M_chul_01129(COPB2);M_chul_01675(COPZ1);M_chul_02328(FAM20C);M_chul_03047(Tmed7);M_chul_06541(LMAN2);M_chul_06890(SCYL1);M_chul_08824(SYS1);M_chul_09068(pacsin1b);M_chul_10102(copb1);M_chul_10959(PACS1);M_chul_12421(tmed10);M_chul_16449(copg2);M_chul_16450(copg2);M_chul_18063(AP3B2);M_chul_18915(Dab1);M_chul_19059(COPE);M_c…
GO:0033048	negative regulation of mitotic sister chromatid segregation	65	-0.487694	-1.51477	0.004914	0.804477	MSTRG.20382(--);MSTRG.20657(Pol);MSTRG.39787(--);MSTRG.39887(--);MSTRG.39889(--);MSTRG.40480(ERC2);MSTRG.41180(mad2l2);MSTRG.4330(ACTIA);MSTRG.46550(APC);MSTRG.48104(--);MSTRG.5689(MYH6);M_chul_00334(lrrcc1);M_chul_01441(coro1ca);M_chul_02954(KNTC1);M_chul_03534(KLHL22);M_chul_03537(Klhl22);M_chul_04044(MAD1L1);M_chul_04111(plk1);M_chul_05386(Ik);M_chul_05535(Skp1);M_chul_06441(ube2c);M_chul_0665…
GO:0061631	ubiquitin conjugating enzyme activity	22	-0.59463	-1.51428	0.0181058	0.800122	MSTRG.27238(BIRC6);M_chul_01408(UBE2G2);M_chul_02489(ube2z);M_chul_02928(UBE2L3);M_chul_03776(UBE2D4);M_chul_04661(UBE2O);M_chul_05502(BIRC6);M_chul_05799(Taf1);M_chul_05893(UBE2A);M_chul_06441(ube2c);M_chul_06686(UBE2A);M_chul_08845(UBE2V2);M_chul_12149(UBE2J1);M_chul_12150(UBE2J1);M_chul_14766(Ube2ql1);M_chul_17587(Ube2n);M_chul_19490(Ube2e2);M_chul_19735(ube2s);M_chul_20845(ube2t);M_chul_22814…
GO:0034237	protein kinase A regulatory subunit binding	25	-0.574403	-1.51421	0.0286104	0.792449	M_chul_01226(GSTENG00029219001);M_chul_06513(ARFGEF1);M_chul_07984(RYR2);M_chul_10191(--);M_chul_10192(kcnq1);M_chul_10635(--);M_chul_11678(AKAP7);M_chul_12381(Wasf1);M_chul_12394(ACBD3);M_chul_12462(gskip);M_chul_12465(--);M_chul_12479(AKAP6);M_chul_15007(AKAP9);M_chul_16521(Akap14);M_chul_16914(PRKX);M_chul_19010(PRKACB);M_chul_19137(WASF1);M_chul_20676(ARFGEF2);M_chul_21534(DGKH);M_chul_21844(…
GO:0000819	sister chromatid segregation	263	-0.426987	-1.51321	0	0.792353	MSTRG.15113(--);MSTRG.15863(PSMC5);MSTRG.17100(CIT);MSTRG.20382(--);MSTRG.20657(Pol);MSTRG.20686(--);MSTRG.2453(--);MSTRG.28126(cenpa);MSTRG.28137(Pogz);MSTRG.28138(--);MSTRG.35706(INCENP);MSTRG.39787(--);MSTRG.39887(--);MSTRG.39889(--);MSTRG.40480(ERC2);MSTRG.41180(mad2l2);MSTRG.4330(ACTIA);MSTRG.44445(--);MSTRG.45659(naa50);MSTRG.46550(APC);MSTRG.48104(--);MSTRG.5689(MYH6);MSTRG.7282(chmp7);MST…
GO:0051306	mitotic sister chromatid separation	119	-0.449237	-1.51201	0.00347222	0.794421	MSTRG.15113(--);MSTRG.15863(PSMC5);MSTRG.17100(CIT);MSTRG.20382(--);MSTRG.20657(Pol);MSTRG.39787(--);MSTRG.39887(--);MSTRG.39889(--);MSTRG.40480(ERC2);MSTRG.41180(mad2l2);MSTRG.4330(ACTIA);MSTRG.46550(APC);MSTRG.48104(--);MSTRG.5689(MYH6);M_chul_00334(lrrcc1);M_chul_00668(PSMB5);M_chul_00712(Dync1h1);M_chul_00981(psma7);M_chul_01010(ppp1r7);M_chul_01370(ANAPC2);M_chul_01441(coro1ca);M_chul_02954(…
GO:0048149	behavioral response to ethanol	19	-0.61689	-1.51159	0.0307467	0.789928	MSTRG.18307(CHRNA7);M_chul_00517(ADCY1);M_chul_02024(SHMT1);M_chul_03399(RASA1);M_chul_07843(usp46);M_chul_09395(CHRNA7);M_chul_11868(HDAC2);M_chul_13126(UNC79);M_chul_13127(UNC79);M_chul_14010(Sirt1);M_chul_14256(OPRM1);M_chul_16023(ppp1r3b);M_chul_16132(CRHBP);M_chul_16404(DBH);M_chul_16802(EPS8);M_chul_16983(Drd4);M_chul_19262(GCLM);M_chul_19815(CHRNA7);M_chul_23800(CHRNA7)
GO:0002021	response to dietary excess	26	-0.58122	-1.51109	0.0182841	0.786313	MSTRG.36920(oma1);M_chul_00258(Gdf15);M_chul_01160(Tbl1xr1);M_chul_01234(GPR39);M_chul_01432(pparg);M_chul_01595(dvr1);M_chul_02093(ACVR1C);M_chul_03463(rmi1);M_chul_03695(TRPV4);M_chul_03761(ADRB4C);M_chul_05110(ucp2);M_chul_05876(Trpv1);M_chul_07002(adrb2);M_chul_08045(ADRB1);M_chul_08526(PPARG);M_chul_10726(CCKAR);M_chul_10783(PPARGC1A);M_chul_11851(Clic5);M_chul_13584(IDE);M_chul_13612(IDE);M…
GO:0071174	mitotic spindle checkpoint signaling	61	-0.490169	-1.51035	0.010296	0.784304	MSTRG.20382(--);MSTRG.20657(Pol);MSTRG.39787(--);MSTRG.39887(--);MSTRG.39889(--);MSTRG.40480(ERC2);MSTRG.41180(mad2l2);MSTRG.4330(ACTIA);MSTRG.46550(APC);MSTRG.48104(--);MSTRG.5689(MYH6);M_chul_00334(lrrcc1);M_chul_01441(coro1ca);M_chul_02954(KNTC1);M_chul_03534(KLHL22);M_chul_03537(Klhl22);M_chul_04044(MAD1L1);M_chul_04111(plk1);M_chul_05386(Ik);M_chul_06441(ube2c);M_chul_06654(DUSP1);M_chul_073…
GO:0022624	proteasome accessory complex	28	-0.567833	-1.50967	0.0178571	0.781568	MSTRG.15863(PSMC5);M_chul_02588(psmd11a);M_chul_02964(Psmd9);M_chul_04074(ADRM1);M_chul_04215(PSMD12);M_chul_04616(PSMD13);M_chul_07890(PSME3);M_chul_07905(psmd11b);M_chul_09313(PSMD6);M_chul_10148(psmc3-a);M_chul_11467(PSMC1);M_chul_11536(PSMD2);M_chul_11578(PSMC6);M_chul_14537(PSMD14);M_chul_14869(SEM1);M_chul_16590(PSMD5);M_chul_16779(adrm1b);M_chul_16903(Psmc2);M_chul_16906(PHAX);M_chul_17412…
GO:0071872	cellular response to epinephrine stimulus	18	-0.630207	-1.50951	0.025641	0.775151	M_chul_03488(Nos1);M_chul_03860(PDE4D);M_chul_07826(SLC9A1);M_chul_07984(RYR2);M_chul_10191(--);M_chul_10192(kcnq1);M_chul_10233(PKM);M_chul_12465(--);M_chul_12479(AKAP6);M_chul_14010(Sirt1);M_chul_14614(SLC9A1);M_chul_14764(Srd5a1);M_chul_19524(pkm);M_chul_20319(SLC9A1);M_chul_24987(--);M_chul_25020(AKAP6);M_chul_25148(Akap6);M_chul_25149(--)
GO:0000776	kinetochore	209	-0.429336	-1.50932	0.00107296	0.769157	MSTRG.18160(--);MSTRG.20686(--);MSTRG.2453(--);MSTRG.24589(Trim39);MSTRG.24591(TRIM7);MSTRG.28126(cenpa);MSTRG.28513(--);MSTRG.31819(--);MSTRG.34519(PNMA1);MSTRG.35706(INCENP);MSTRG.38762(rpz);MSTRG.39857(--);MSTRG.39888(--);MSTRG.46550(APC);MSTRG.48108(--);MSTRG.5689(MYH6);MSTRG.58(PNMA1);M_chul_00146(ift57);M_chul_00271(--);M_chul_00585(OPRK1);M_chul_00586(BAG1);M_chul_00624(SUGT1);M_chul_00638…
GO:1905818	regulation of chromosome separation	124	-0.445014	-1.50887	0.00115607	0.765226	MSTRG.15113(--);MSTRG.15863(PSMC5);MSTRG.17100(CIT);MSTRG.20382(--);MSTRG.20657(Pol);MSTRG.39787(--);MSTRG.39887(--);MSTRG.39889(--);MSTRG.40480(ERC2);MSTRG.41180(mad2l2);MSTRG.4330(ACTIA);MSTRG.46550(APC);MSTRG.48104(--);MSTRG.5689(MYH6);M_chul_00334(lrrcc1);M_chul_00668(PSMB5);M_chul_00712(Dync1h1);M_chul_00981(psma7);M_chul_01010(ppp1r7);M_chul_01370(ANAPC2);M_chul_01441(coro1ca);M_chul_02016(…
GO:0005763	mitochondrial small ribosomal subunit	34	-0.553665	-1.50846	0.0137363	0.761246	M_chul_00176(MRPS12);M_chul_00565(Mettl17);M_chul_01829(Mrpl12);M_chul_02246(MRPS34);M_chul_02687(mrps7);M_chul_03822(Mrps27);M_chul_03898(MRPS30);M_chul_04959(MRPS28);M_chul_05658(Mrps17);M_chul_05772(Ubash3b);M_chul_08512(MRPS16);M_chul_10067(MRPL16);M_chul_11539(Mrps23);M_chul_11658(Mrps18a);M_chul_12355(mrps10);M_chul_12637(MRPS26);M_chul_14145(Dnajc9);M_chul_14310(MRPS5);M_chul_14802(MRPL3);…
GO:0045898	regulation of RNA polymerase II transcription preinitiation complex assembly	17	-0.636769	-1.50791	0.0296296	0.758301	MSTRG.15863(PSMC5);M_chul_04740(atf7ip);M_chul_06624(SSRP1);M_chul_07900(thra1);M_chul_10148(psmc3-a);M_chul_10875(tp53);M_chul_11343(SUPT16H);M_chul_11467(PSMC1);M_chul_11578(PSMC6);M_chul_12361(esr1);M_chul_13609(BTAF1);M_chul_13818(ikzf1);M_chul_16835(CAND1);M_chul_16903(Psmc2);M_chul_18441(DR1);M_chul_20255(PSMC4);M_chul_20884(wnt10b)
GO:0033045	regulation of sister chromatid segregation	147	-0.440675	-1.50683	0	0.759668	MSTRG.15113(--);MSTRG.15863(PSMC5);MSTRG.17100(CIT);MSTRG.20382(--);MSTRG.20657(Pol);MSTRG.39787(--);MSTRG.39887(--);MSTRG.39889(--);MSTRG.40480(ERC2);MSTRG.41180(mad2l2);MSTRG.4330(ACTIA);MSTRG.46550(APC);MSTRG.48104(--);MSTRG.5689(MYH6);M_chul_00334(lrrcc1);M_chul_00668(PSMB5);M_chul_00712(Dync1h1);M_chul_00981(psma7);M_chul_01010(ppp1r7);M_chul_01011(CDC20);M_chul_01256(ppp4cb);M_chul_01370(AN…
GO:0061756	leukocyte adhesion to vascular endothelial cell	16	-0.63653	-1.50681	0.0267606	0.752813	MSTRG.49974(--);M_chul_00718(PTAFR);M_chul_00741(--);M_chul_00819(ROCK1);M_chul_01695(Itga4);M_chul_03114(ADD2);M_chul_04853(cxcl12);M_chul_07311(GOLPH3);M_chul_08983(PODXL2);M_chul_11641(--);M_chul_16665(Klf4);M_chul_18452(--);M_chul_18809(Vcam1);M_chul_22244(ETS1);M_chul_22911(ITGB1);M_chul_25204(--)
GO:0030660	Golgi-associated vesicle membrane	88	-0.466922	-1.50618	0.00621118	0.750781	MSTRG.19365(AP1G1);MSTRG.19417(sec23a);MSTRG.28284(--);MSTRG.30954(Tmed2);MSTRG.3244(Itm2b);MSTRG.35646(cyb5r2);MSTRG.37793(STX17);M_chul_00044(Copa);M_chul_00352(SPPL2B);M_chul_00353(SPPL2B);M_chul_00665(Ap1g1);M_chul_00734(AP1M1);M_chul_01129(COPB2);M_chul_01312(AP2A1);M_chul_01503(--);M_chul_01675(COPZ1);M_chul_01979(srebf2);M_chul_02328(FAM20C);M_chul_02703(SREBF1);M_chul_02885(Gosr2);M_chul_…
GO:0051117	ATPase binding	66	-0.486686	-1.50448	0.00251572	0.75697	MSTRG.18307(CHRNA7);M_chul_00025(GABARAPL2);M_chul_00045(Pex19);M_chul_00799(atp1b3);M_chul_01181(DNAJC10);M_chul_01689(MSN);M_chul_02477(ralb-a);M_chul_02632(pih1d1);M_chul_03488(Nos1);M_chul_03860(PDE4D);M_chul_04244(ABCA1);M_chul_05073(vimp);M_chul_05102(pkd2);M_chul_05700(ruvbl2);M_chul_06240(TRPC6);M_chul_06397(d14);M_chul_06444(SNRPN);M_chul_06473(syvn1);M_chul_06887(ubxn1);M_chul_07065(GRI…
GO:0062009	secondary palate development	16	-0.632732	-1.50256	0.0302572	0.764938	M_chul_00130(dlg1l);M_chul_00903(WNT3A);M_chul_02422(fzd2);M_chul_03022(tbx1);M_chul_03313(smad2);M_chul_05082(Lef1);M_chul_05083(Lef1);M_chul_05096(foxe1);M_chul_06994(wnt8a);M_chul_08118(Mmp25);M_chul_11637(TGFB3);M_chul_15323(COL5A1);M_chul_18128(Tgfbr3);M_chul_20137(Tgfbr2);M_chul_20148(fzd1);M_chul_20830(wnt5a)
GO:0045601	regulation of endothelial cell differentiation	30	-0.551622	-1.49844	0.0301783	0.789861	MSTRG.45391(CUL9);MSTRG.45863(XDH);M_chul_00316(PROC);M_chul_00317(PROC);M_chul_00819(ROCK1);M_chul_01032(tal1);M_chul_01569(Tmem100);M_chul_03268(il1b);M_chul_03957(IKBKB);M_chul_06785(Atoh8);M_chul_07551(gdf2);M_chul_11296(APOLD1);M_chul_11637(TGFB3);M_chul_12105(ID1);M_chul_12516(BMP4);M_chul_13516(ROCK2);M_chul_13518(ROCK2);M_chul_14234(CDH5);M_chul_15005(krit1);M_chul_16658(s1pr3);M_chul_191…
GO:2000816	negative regulation of mitotic sister chromatid separation	63	-0.48261	-1.4978	0.00997506	0.787984	MSTRG.20382(--);MSTRG.20657(Pol);MSTRG.39787(--);MSTRG.39887(--);MSTRG.39889(--);MSTRG.40480(ERC2);MSTRG.41180(mad2l2);MSTRG.4330(ACTIA);MSTRG.46550(APC);MSTRG.48104(--);MSTRG.5689(MYH6);M_chul_00334(lrrcc1);M_chul_01441(coro1ca);M_chul_02954(KNTC1);M_chul_03534(KLHL22);M_chul_03537(Klhl22);M_chul_04044(MAD1L1);M_chul_04111(plk1);M_chul_05386(Ik);M_chul_05535(Skp1);M_chul_06441(ube2c);M_chul_0665…
GO:0001696	gastric acid secretion	15	-0.63856	-1.49777	0.0447531	0.781312	M_chul_01234(GPR39);M_chul_02949(HIP1R);M_chul_03821(OXT);M_chul_05876(Trpv1);M_chul_07650(Hrh2);M_chul_09295(OXTR);M_chul_10191(--);M_chul_10192(kcnq1);M_chul_10726(CCKAR);M_chul_11605(sgk1);M_chul_14515(ATP4B);M_chul_18937(PTGER3);M_chul_19784(atp4a);M_chul_21023(OPRL1);M_chul_23204(Crh)
GO:0070192	chromosome organization involved in meiotic cell cycle	86	-0.467239	-1.49558	0.00726392	0.792593	MSTRG.19205(--);MSTRG.35706(INCENP);MSTRG.41982(BRIP1);MSTRG.4460(--);MSTRG.9628(smc3);M_chul_00663(RNF212B);M_chul_00712(Dync1h1);M_chul_00754(ndc1);M_chul_01256(ppp4cb);M_chul_02016(RBX1);M_chul_02122(--);M_chul_02146(NUP62);M_chul_02808(Dsn1);M_chul_02891(psmc3ip);M_chul_03018(ncaph);M_chul_03372(--);M_chul_04079(kdm5bb);M_chul_04183(ncapg);M_chul_04229(--);M_chul_04759(SMC2);M_chul_04760(smc2…
GO:0005774	vacuolar membrane	354	-0.410381	-1.49329	0	0.804297	MSTRG.12121(--);MSTRG.18849(Wdfy3);MSTRG.19365(AP1G1);MSTRG.2589(Cln3);MSTRG.29895(--);MSTRG.31799(TRIM27);MSTRG.35562(Map1lc3b);MSTRG.37793(STX17);MSTRG.4146(Tlr8);MSTRG.43512(Lamtor1);MSTRG.43905(CUBN);MSTRG.44781(LAMTOR5);MSTRG.47196(CPNE1);MSTRG.49035(--);MSTRG.4952(--);MSTRG.50349(--);MSTRG.5484(DHPS);MSTRG.7366(Abcb9);M_chul_00002(CYRIB);M_chul_00025(GABARAPL2);M_chul_00043(NCSTN);M_chul_00…
GO:0001779	natural killer cell differentiation	20	-0.600071	-1.4926	0.0317919	0.802529	M_chul_00869(Tox);M_chul_01938(Sp3);M_chul_02152(--);M_chul_03561(hnf1a);M_chul_05417(IRF1);M_chul_08705(Tusc2);M_chul_12802(ID2);M_chul_13285(RASGRP1);M_chul_13818(ikzf1);M_chul_14369(MERTK);M_chul_14511(GAS6);M_chul_16181(--);M_chul_19170(Tcf3);M_chul_22094(Axl);M_chul_23005(PIK3CD);M_chul_23191(PRDM1);M_chul_24667(tyro3);M_chul_24668(tyro3);M_chul_24761(tyro3);M_chul_24763(tyro3)
GO:0043236	laminin binding	26	-0.558426	-1.48989	0.0376266	0.817529	MSTRG.5445(rpsa);M_chul_01122(Itga6);M_chul_03939(ITGA2);M_chul_04335(Slit2);M_chul_06218(NRG2);M_chul_08225(ITGA3);M_chul_09117(Dag1);M_chul_11254(ache);M_chul_11873(THBS1);M_chul_11967(adgrg6);M_chul_12477(--);M_chul_12654(ncl);M_chul_13449(LGALS3);M_chul_14365(Itga9);M_chul_15163(Tinagl1);M_chul_15510(ADAM9);M_chul_16603(thbs4b);M_chul_18100(NTN4);M_chul_19030(--);M_chul_19286(ncl);M_chul_2007…
GO:0051290	protein heterotetramerization	16	-0.633567	-1.48797	0.0310192	0.825951	M_chul_00068(XRCC6);M_chul_00242(rrm2);M_chul_00246(rrm2);M_chul_07088(Cnga2);M_chul_07859(cbr4);M_chul_09908(nudt21);M_chul_10088(Cpsf7);M_chul_13520(Pdss2);M_chul_14964(S100A10);M_chul_16627(Nup54);M_chul_18880(NLGN1);M_chul_21246(AGRN);M_chul_21884(FARSB);M_chul_22131(aldoca);M_chul_22507(Nup58);M_chul_23082(cpsf6)
GO:0036315	cellular response to sterol	23	-0.5775	-1.48772	0.0217077	0.821102	MSTRG.19238(Nr1h3);MSTRG.7831(Ptch1);M_chul_00254(CYP7A1);M_chul_00413(SCP2);M_chul_00667(PRMT5);M_chul_03367(med27);M_chul_03850(PTCH1);M_chul_04244(ABCA1);M_chul_05117(SMARCA5);M_chul_05618(Nup98);M_chul_07912(NFE2L1);M_chul_09117(Dag1);M_chul_15706(SMO);M_chul_16087(HMGCS1);M_chul_16806(LRP6);M_chul_17901(roraa);M_chul_17903(--);M_chul_19374(LRP8);M_chul_19801(SETD2);M_chul_19850(SCAP);M_chul_…
GO:0045841	negative regulation of mitotic metaphase/anaphase transition	63	-0.48261	-1.48672	0.00869565	0.822477	MSTRG.20382(--);MSTRG.20657(Pol);MSTRG.39787(--);MSTRG.39887(--);MSTRG.39889(--);MSTRG.40480(ERC2);MSTRG.41180(mad2l2);MSTRG.4330(ACTIA);MSTRG.46550(APC);MSTRG.48104(--);MSTRG.5689(MYH6);M_chul_00334(lrrcc1);M_chul_01441(coro1ca);M_chul_02954(KNTC1);M_chul_03534(KLHL22);M_chul_03537(Klhl22);M_chul_04044(MAD1L1);M_chul_04111(plk1);M_chul_05386(Ik);M_chul_05535(Skp1);M_chul_06441(ube2c);M_chul_0665…
GO:0043171	peptide catabolic process	21	-0.597597	-1.48548	0.0301205	0.825919	M_chul_03215(ADAMTS13);M_chul_03304(Lnpep);M_chul_03549(GGT1);M_chul_03913(ERAP1);M_chul_04822(Npepps);M_chul_04850(Xpnpep1);M_chul_06017(chac1);M_chul_07526(chac2);M_chul_08037(CPN1);M_chul_08224(ACE);M_chul_11467(PSMC1);M_chul_12830(tpp1);M_chul_13133(ENPEP);M_chul_13289(chac1);M_chul_13584(IDE);M_chul_13612(IDE);M_chul_16789(LTA4H);M_chul_16843(TRHDE);M_chul_20461(cpq);M_chul_20815(GGT7);M_chu…
GO:0010965	regulation of mitotic sister chromatid separation	118	-0.442962	-1.48518	0.00341297	0.821681	MSTRG.15113(--);MSTRG.15863(PSMC5);MSTRG.17100(CIT);MSTRG.20382(--);MSTRG.20657(Pol);MSTRG.39787(--);MSTRG.39887(--);MSTRG.39889(--);MSTRG.40480(ERC2);MSTRG.41180(mad2l2);MSTRG.4330(ACTIA);MSTRG.46550(APC);MSTRG.48104(--);MSTRG.5689(MYH6);M_chul_00334(lrrcc1);M_chul_00668(PSMB5);M_chul_00712(Dync1h1);M_chul_00981(psma7);M_chul_01010(ppp1r7);M_chul_01370(ANAPC2);M_chul_01441(coro1ca);M_chul_02954(…
GO:0060976	coronary vasculature development	63	-0.479166	-1.48517	0.0185414	0.815349	MSTRG.27230(Ltbp1);MSTRG.30114(gpc3);MSTRG.42041(Robo1);M_chul_00882(gata6-a);M_chul_01848(Dnm2);M_chul_02125(LRP2);M_chul_02613(Epor);M_chul_02654(SMARCA4);M_chul_02851(gper1);M_chul_03014(nrp1a);M_chul_03022(tbx1);M_chul_03529(fgfr1a);M_chul_04129(Tab1);M_chul_04559(hand2);M_chul_05334(SUFU);M_chul_05464(AP2B1);M_chul_05610(KLF5);M_chul_05706(fgfr2);M_chul_05714(srf);M_chul_05715(PTK7);M_chul_0…
GO:0005451	monovalent cation:proton antiporter activity	21	-0.592989	-1.48497	0.0374101	0.810264	MSTRG.40324(--);M_chul_04157(SLC9B2);M_chul_04811(KDM2A);M_chul_06411(SLC9A7);M_chul_06951(SLC9A6);M_chul_07826(SLC9A1);M_chul_08911(phf8);M_chul_10328(Slc9a5);M_chul_11054(SLC9B2);M_chul_13006(letm1);M_chul_14516(Tmco3);M_chul_14614(SLC9A1);M_chul_14639(Slc9a3);M_chul_14646(SLC9A1);M_chul_15470(SLC9A2);M_chul_17302(SLC9A2);M_chul_18523(SLC9A7);M_chul_18578(--);M_chul_20319(SLC9A1);M_chul_20804(S…
GO:0060713	labyrinthine layer morphogenesis	24	-0.572814	-1.48351	0.0368852	0.815447	M_chul_01380(fzd5);M_chul_01695(Itga4);M_chul_01757(grb2-a);M_chul_01758(GRB2);M_chul_02299(SOCS3);M_chul_05082(Lef1);M_chul_05083(Lef1);M_chul_05706(fgfr2);M_chul_08017(llgl2);M_chul_10112(ADM);M_chul_11517(Ppn);M_chul_12331(NCOA1);M_chul_14329(BMP5);M_chul_15086(GRHL2);M_chul_15358(ERF);M_chul_17458(WNT7B);M_chul_18452(--);M_chul_18809(Vcam1);M_chul_20355(rspo3);M_chul_21169(St14);M_chul_22721(…
GO:0045495	pole plasm	34	-0.541517	-1.48338	0.0256046	0.810123	MSTRG.5415(CARHSP1);M_chul_00271(--);M_chul_01353(IFIH1);M_chul_01545(Rnf17);M_chul_01939(henmt1);M_chul_03573(piwil2);M_chul_03667(VCP);M_chul_03808(piwil1);M_chul_04245(tdrd7b);M_chul_04964(eif4a3);M_chul_05618(Nup98);M_chul_06444(SNRPN);M_chul_06559(nanos1);M_chul_06591(dnd);M_chul_08047(tdrd1);M_chul_08401(snrpe);M_chul_09206(EIF4ENIF1);M_chul_09288(WDR77);M_chul_09682(celf1);M_chul_11954(FKB…
GO:0071459	protein localization to chromosome, centromeric region	25	-0.574283	-1.4829	0.0297872	0.807647	MSTRG.2730(Mphosph8);MSTRG.28126(cenpa);M_chul_00712(Dync1h1);M_chul_02685(nup85);M_chul_02954(KNTC1);M_chul_04181(HASPIN);M_chul_05386(Ik);M_chul_05618(Nup98);M_chul_05973(Bod1);M_chul_05974(Stc2);M_chul_06955(CENPI);M_chul_08633(DYNC1H1);M_chul_10066(--);M_chul_10153(Mis12);M_chul_11773(ZW10);M_chul_12203(BUB1);M_chul_13022(Trappc12);M_chul_13798(cdt1);M_chul_16846(Nup107);M_chul_18301(CTCF);M_…
GO:0032224	positive regulation of synaptic transmission, cholinergic	16	-0.625367	-1.48237	0.0402985	0.805314	M_chul_03126(ADORA2A);M_chul_03724(smn1);M_chul_08635(--);M_chul_09838(MADD);M_chul_10109(tmem41b);M_chul_10160(TACR3);M_chul_11831(Htr2a);M_chul_11889(Lama2);M_chul_11903(PLCB4);M_chul_14122(PCSK2);M_chul_15773(TACR1);M_chul_15774(TACR1);M_chul_16527(MUSK);M_chul_16823(smn1);M_chul_16837(ifng);M_chul_23744(cpe)
GO:0044784	metaphase/anaphase transition of cell cycle	122	-0.437546	-1.48166	0.00343249	0.804675	MSTRG.15113(--);MSTRG.15863(PSMC5);MSTRG.17100(CIT);MSTRG.20382(--);MSTRG.20657(Pol);MSTRG.39787(--);MSTRG.39887(--);MSTRG.39889(--);MSTRG.40480(ERC2);MSTRG.41180(mad2l2);MSTRG.4330(ACTIA);MSTRG.46550(APC);MSTRG.48104(--);MSTRG.5689(MYH6);M_chul_00334(lrrcc1);M_chul_00668(PSMB5);M_chul_00712(Dync1h1);M_chul_00981(psma7);M_chul_01010(ppp1r7);M_chul_01011(CDC20);M_chul_01370(ANAPC2);M_chul_01441(co…
GO:1902100	negative regulation of metaphase/anaphase transition of cell cycle	63	-0.48261	-1.48164	0.0185644	0.798737	MSTRG.20382(--);MSTRG.20657(Pol);MSTRG.39787(--);MSTRG.39887(--);MSTRG.39889(--);MSTRG.40480(ERC2);MSTRG.41180(mad2l2);MSTRG.4330(ACTIA);MSTRG.46550(APC);MSTRG.48104(--);MSTRG.5689(MYH6);M_chul_00334(lrrcc1);M_chul_01441(coro1ca);M_chul_02954(KNTC1);M_chul_03534(KLHL22);M_chul_03537(Klhl22);M_chul_04044(MAD1L1);M_chul_04111(plk1);M_chul_05386(Ik);M_chul_05535(Skp1);M_chul_06441(ube2c);M_chul_0665…
GO:0007501	mesodermal cell fate specification	26	-0.560793	-1.48115	0.021398	0.796642	M_chul_00903(WNT3A);M_chul_03529(fgfr1a);M_chul_04041(NKX-2.5);M_chul_06667(NKX1-1);M_chul_07963(TCF7L2);M_chul_08884(EYA2);M_chul_09467(EYA1);M_chul_10297(MESP2);M_chul_12274(churc1);M_chul_13052(nodal);M_chul_13719(pax2-a);M_chul_13721(pax2-a);M_chul_14134(DKK1);M_chul_14243(Bmpr1a);M_chul_14287(Six2);M_chul_14708(hoxa5);M_chul_16160(myf6);M_chul_16594(Notch1);M_chul_18405(Crb1);M_chul_19454(ET…
GO:0033046	negative regulation of sister chromatid segregation	69	-0.476778	-1.47989	0.0218712	0.800193	MSTRG.20382(--);MSTRG.20657(Pol);MSTRG.39787(--);MSTRG.39887(--);MSTRG.39889(--);MSTRG.40480(ERC2);MSTRG.41180(mad2l2);MSTRG.4330(ACTIA);MSTRG.46550(APC);MSTRG.48104(--);MSTRG.5689(MYH6);M_chul_00334(lrrcc1);M_chul_01256(ppp4cb);M_chul_01441(coro1ca);M_chul_02954(KNTC1);M_chul_03534(KLHL22);M_chul_03537(Klhl22);M_chul_04044(MAD1L1);M_chul_04111(plk1);M_chul_05386(Ik);M_chul_05535(Skp1);M_chul_064…
GO:1900151	regulation of nuclear-transcribed mRNA catabolic process, deadenylation-dependent decay	16	-0.622172	-1.4785	0.0456554	0.805344	M_chul_00139(rps28);M_chul_00213(rps28);M_chul_02350(TNRC6A);M_chul_02682(TNRC6C);M_chul_03573(piwil2);M_chul_07496(TOB1);M_chul_11632(zc3h14);M_chul_12845(tdrd9);M_chul_13610(cpeb3);M_chul_13629(zfp36l2);M_chul_14865(AGO2);M_chul_18196(cnot1);M_chul_21291(epabp);M_chul_22265(zfp36l2-A);M_chul_22872(NANOS2);M_chul_24147(NANOS3)
GO:0061377	mammary gland lobule development	19	-0.592936	-1.47808	0.0377359	0.802946	MSTRG.35714(tph1);M_chul_03900(PRLR);M_chul_06731(EGF);M_chul_07098(AR);M_chul_07939(chuk);M_chul_09886(foxf1);M_chul_12361(esr1);M_chul_12802(ID2);M_chul_12833(hif1a);M_chul_14708(hoxa5);M_chul_16647(prlr);M_chul_16800(SOCS2);M_chul_17404(Erbb4);M_chul_17897(foxb1);M_chul_17898(FOXB1);M_chul_17899(foxb1);M_chul_18799(phb2);M_chul_20294(DDR1);M_chul_22493(TNFRSF11A)
GO:2000479	regulation of cAMP-dependent protein kinase activity	15	-0.6377	-1.47718	0.0490621	0.804134	M_chul_02752(PRKAR1B);M_chul_04404(htt);M_chul_07002(adrb2);M_chul_07054(RAPGEF2);M_chul_07115(Pkig);M_chul_08237(PRKAR1A);M_chul_12465(--);M_chul_12479(AKAP6);M_chul_14010(Sirt1);M_chul_14916(PKIA);M_chul_15181(MATN1);M_chul_24987(--);M_chul_25020(AKAP6);M_chul_25148(Akap6);M_chul_25149(--)
GO:0003158	endothelium development	108	-0.448476	-1.4769	0.00706714	0.800325	MSTRG.13782(RAP2C);MSTRG.18881(--);MSTRG.20572(PLOD3);MSTRG.20573(--);MSTRG.2735(Ift88);MSTRG.44571(myd88);MSTRG.45391(CUL9);MSTRG.45863(XDH);M_chul_00316(PROC);M_chul_00317(PROC);M_chul_00625(CNMD);M_chul_00805(CLDN1);M_chul_00819(ROCK1);M_chul_01032(tal1);M_chul_01309(Ift88);M_chul_01569(Tmem100);M_chul_01603(slc40a1);M_chul_01689(MSN);M_chul_02091(ACVR1);M_chul_02180(heg);M_chul_02228(N4BP2);M…
GO:0071875	adrenergic receptor signaling pathway	18	-0.614201	-1.47649	0.0376812	0.797582	M_chul_03488(Nos1);M_chul_03718(ARRDC3);M_chul_03761(ADRB4C);M_chul_03795(adra1a);M_chul_03860(PDE4D);M_chul_03977(adra2b);M_chul_04399(adra2c);M_chul_04493(ADRA1D);M_chul_04841(adra2a);M_chul_06941(GPR101);M_chul_07002(adrb2);M_chul_07054(RAPGEF2);M_chul_07181(adra2db);M_chul_08045(ADRB1);M_chul_17027(--);M_chul_18008(GSK3A);M_chul_24035(Rgs2);M_chul_24987(--)
GO:0044295	axonal growth cone	36	-0.534174	-1.47558	0.0326087	0.798472	MSTRG.46550(APC);MSTRG.7831(Ptch1);M_chul_02281(AATK);M_chul_03014(nrp1a);M_chul_03850(PTCH1);M_chul_03872(RTN4RL1);M_chul_06083(TIAM1);M_chul_06281(TRAK2);M_chul_06429(fmr1);M_chul_06729(Gpm6a);M_chul_07785(MAPK8IP1);M_chul_08056(DBN1);M_chul_08109(taok1-b);M_chul_08908(l1cam);M_chul_09493(DBN1);M_chul_12027(snap25a);M_chul_12238(hsp90ab1);M_chul_12356(DYNLT1);M_chul_12844(RTN1);M_chul_13032(C9o…
GO:0000070	mitotic sister chromatid segregation	230	-0.419227	-1.47512	0	0.796452	MSTRG.15113(--);MSTRG.15863(PSMC5);MSTRG.17100(CIT);MSTRG.20382(--);MSTRG.20657(Pol);MSTRG.20686(--);MSTRG.2453(--);MSTRG.28126(cenpa);MSTRG.28137(Pogz);MSTRG.28138(--);MSTRG.35706(INCENP);MSTRG.39787(--);MSTRG.39887(--);MSTRG.39889(--);MSTRG.40480(ERC2);MSTRG.41180(mad2l2);MSTRG.4330(ACTIA);MSTRG.45659(naa50);MSTRG.46550(APC);MSTRG.48104(--);MSTRG.5689(MYH6);MSTRG.7282(chmp7);MSTRG.9628(smc3);M_…
GO:0033047	regulation of mitotic sister chromatid segregation	124	-0.439817	-1.47477	0.00688073	0.793347	MSTRG.15863(PSMC5);MSTRG.17100(CIT);MSTRG.20382(--);MSTRG.20657(Pol);MSTRG.39787(--);MSTRG.39887(--);MSTRG.39889(--);MSTRG.40480(ERC2);MSTRG.41180(mad2l2);MSTRG.4330(ACTIA);MSTRG.46550(APC);MSTRG.48104(--);MSTRG.5689(MYH6);M_chul_00334(lrrcc1);M_chul_00668(PSMB5);M_chul_00712(Dync1h1);M_chul_00981(psma7);M_chul_01010(ppp1r7);M_chul_01370(ANAPC2);M_chul_01441(coro1ca);M_chul_02954(KNTC1);M_chul_03…
GO:1901679	nucleotide transmembrane transport	16	-0.622468	-1.47466	0.0361991	0.788606	M_chul_01078(slc25a42);M_chul_01133(slc25a36a);M_chul_02343(SLC25A17);M_chul_02689(SLC25A19);M_chul_03428(slc25a25a);M_chul_07940(PSD);M_chul_09781(SLC25A4);M_chul_12237(SLC35B2);M_chul_13674(SLC25A16);M_chul_13715(SLC25A16);M_chul_18864(slc25a42);M_chul_19090(slc25a24);M_chul_19872(SLC25A32);M_chul_21983(Slc33a1);M_chul_22678(Slc35b3);M_chul_22986(slc25a33)
GO:0061983	meiosis II cell cycle process	29	-0.544753	-1.47361	0.0337838	0.791167	MSTRG.35706(INCENP);MSTRG.9628(smc3);M_chul_01011(CDC20);M_chul_02016(RBX1);M_chul_02573(exoc8);M_chul_02808(Dsn1);M_chul_04111(plk1);M_chul_04846(smc3);M_chul_08278(--);M_chul_08279(TIMELESS);M_chul_08382(Timeless);M_chul_08900(birc5.1-a);M_chul_10636(CCNB3);M_chul_12203(BUB1);M_chul_14734(dazl);M_chul_14895(TRAPPC9);M_chul_16229(Cog5);M_chul_16446(Exoc4);M_chul_17085(Tubgcp4);M_chul_17086(TUBGC…
GO:0070307	lens fiber cell development	16	-0.620862	-1.47352	0.0440967	0.78642	M_chul_00579(vim);M_chul_02654(SMARCA4);M_chul_04246(Tmod1);M_chul_05706(fgfr2);M_chul_07836(wnt5b);M_chul_07964(GM2);M_chul_12444(PROX1);M_chul_13007(fgfr3);M_chul_14123(BFSP1);M_chul_14124(BFSP1);M_chul_17340(cryaa);M_chul_17458(WNT7B);M_chul_20538(FRS2);M_chul_23396(BFSP2);M_chul_24117(Tbc1d20);M_chul_25404(Prox2)
GO:0032099	negative regulation of appetite	16	-0.613569	-1.47299	0.0520059	0.784809	MSTRG.3313(--);M_chul_09586(BBS4);M_chul_12558(Map1s);M_chul_12901(GHSR);M_chul_12976(NENF);M_chul_14206(MKKS);M_chul_14490(CARTPT);M_chul_14753(cck);M_chul_15958(spx);M_chul_16971(--);M_chul_17081(CARTPT);M_chul_17788(--);M_chul_18160(spx);M_chul_18507(CARTPT);M_chul_18508(--);M_chul_23204(Crh)
GO:0035567	non-canonical Wnt signaling pathway	89	-0.45484	-1.47252	0.00950119	0.783083	MSTRG.27659(Celsr1);MSTRG.30114(gpc3);M_chul_00042(vangl2);M_chul_00592(Myoc);M_chul_01127(ap2m1a);M_chul_01128(dvl3);M_chul_01171(FRZB);M_chul_01253(CSNK1D);M_chul_01312(AP2A1);M_chul_01380(fzd5);M_chul_01769(FRZB);M_chul_02030(Smurf1);M_chul_02350(TNRC6A);M_chul_02422(fzd2);M_chul_02423(fzd7-a);M_chul_02682(TNRC6C);M_chul_02886(WNT9B);M_chul_03185(znrf3);M_chul_03809(fzd10-b);M_chul_05082(Lef1)…
GO:0030225	macrophage differentiation	22	-0.570332	-1.47228	0.0414286	0.77959	M_chul_00959(Ripk1);M_chul_04041(NKX-2.5);M_chul_07103(GAB3);M_chul_07168(csf1r1);M_chul_09698(FADD);M_chul_10023(SPI1);M_chul_10331(CEBPA);M_chul_10604(TLR2-1);M_chul_11902(Plcb1);M_chul_12396(PARP1);M_chul_12516(BMP4);M_chul_12802(ID2);M_chul_14010(Sirt1);M_chul_14066(Plcb1);M_chul_15152(Trib1);M_chul_15399(--);M_chul_16080(Ror2);M_chul_17062(INHA);M_chul_19474(xpr1);M_chul_20796(ZBTB46);M_chul…
GO:0060122	inner ear receptor cell stereocilium organization	36	-0.527269	-1.47188	0.0191781	0.777505	MSTRG.2735(Ift88);M_chul_00975(cdh2);M_chul_01309(Ift88);M_chul_02135(MYO3B);M_chul_02238(Slc9a3r1);M_chul_03719(adgrv1);M_chul_04132(Ift27);M_chul_06508(Grxcr1);M_chul_06564(GRXCR1);M_chul_06742(SEC24B);M_chul_07049(FAT4);M_chul_07632(foxj1b);M_chul_08416(SDC4);M_chul_08733(atp2b2);M_chul_09068(pacsin1b);M_chul_11809(tshr);M_chul_11851(Clic5);M_chul_12459(Ttc8);M_chul_14101(Cdh23);M_chul_14128(P…
GO:1903083	protein localization to condensed chromosome	20	-0.584239	-1.4713	0.0491329	0.77662	M_chul_00712(Dync1h1);M_chul_02685(nup85);M_chul_02954(KNTC1);M_chul_04181(HASPIN);M_chul_05386(Ik);M_chul_05618(Nup98);M_chul_06955(CENPI);M_chul_08633(DYNC1H1);M_chul_10066(--);M_chul_10153(Mis12);M_chul_11773(ZW10);M_chul_12203(BUB1);M_chul_13022(Trappc12);M_chul_13798(cdt1);M_chul_16846(Nup107);M_chul_20218(ndc80);M_chul_20411(ttk);M_chul_20455(mtbp);M_chul_20539(NUP160);M_chul_20718(rcc2)
GO:0003680	minor groove of adenine-thymine-rich DNA binding	15	-0.625706	-1.47082	0.0385757	0.775107	M_chul_03404(MEF2C);M_chul_04547(MEF2C);M_chul_04559(hand2);M_chul_04759(SMC2);M_chul_04760(smc2);M_chul_05510(RBMX2);M_chul_08185(h1-0-b);M_chul_10149(tbp);M_chul_13450(CRIP1);M_chul_15473(Pou3f4);M_chul_17491(Rbm28);M_chul_21787(smc4);M_chul_22753(Puf60);M_chul_23256(--);M_chul_25060(tbpl2)
GO:0005762	mitochondrial large ribosomal subunit	49	-0.493347	-1.47023	0.0198413	0.774509	M_chul_00074(MRPL37);M_chul_00199(Mrpl34);M_chul_00682(nsun4);M_chul_01829(Mrpl12);M_chul_02945(si:ch211-275j6.5);M_chul_03317(mrpl41);M_chul_03426(cnot6l);M_chul_03964(Mrpl40);M_chul_04821(mrpl45);M_chul_04823(MRPL21);M_chul_04883(Slc25a10);M_chul_05053(MRPL49);M_chul_06312(mrpl22);M_chul_06919(Mrpl11);M_chul_07583(MRPL38);M_chul_07597(mrpl58);M_chul_07695(MRPL27);M_chul_07873(MRPL43);M_chul_092…
GO:0072538	T-helper 17 type immune response	20	-0.588466	-1.46976	0.0436047	0.773256	M_chul_01034(RC3H1);M_chul_02405(Stat3);M_chul_03775(Arid5a);M_chul_03899(MALT1);M_chul_07910(eomes);M_chul_08215(--);M_chul_11634(batf);M_chul_12638(loxl3b);M_chul_13893(--);M_chul_14810(il6);M_chul_16413(Rc3h2);M_chul_16654(SMAD7);M_chul_17901(roraa);M_chul_17903(--);M_chul_18113(Prkcq);M_chul_19326(IRF4);M_chul_19526(ZBTB7B);M_chul_20010(Nfkbid);M_chul_20494(Zc3h12a);M_chul_21060(otud5)
GO:0060749	mammary gland alveolus development	19	-0.592936	-1.46947	0.0413589	0.770544	MSTRG.35714(tph1);M_chul_03900(PRLR);M_chul_06731(EGF);M_chul_07098(AR);M_chul_07939(chuk);M_chul_09886(foxf1);M_chul_12361(esr1);M_chul_12802(ID2);M_chul_12833(hif1a);M_chul_14708(hoxa5);M_chul_16647(prlr);M_chul_16800(SOCS2);M_chul_17404(Erbb4);M_chul_17897(foxb1);M_chul_17898(FOXB1);M_chul_17899(foxb1);M_chul_18799(phb2);M_chul_20294(DDR1);M_chul_22493(TNFRSF11A)
GO:0044815	DNA packaging complex	57	-0.486921	-1.46941	0.0212766	0.766069	MSTRG.13917(--);MSTRG.14120(--);MSTRG.24798(SOS1);MSTRG.2730(Mphosph8);MSTRG.28126(cenpa);M_chul_00912(zgc:112234);M_chul_01575(FOXK2);M_chul_02385(--);M_chul_03005(Slf1);M_chul_03018(ncaph);M_chul_03206(KAT6A);M_chul_03273(H2AZ2);M_chul_03340(--);M_chul_04183(ncapg);M_chul_04759(SMC2);M_chul_04760(smc2);M_chul_05403(H3-I);M_chul_05404(H2AC21);M_chul_05572(H3-I);M_chul_05574(H2AC21);M_chul_05575(…
GO:0007091	metaphase/anaphase transition of mitotic cell cycle	117	-0.437573	-1.46912	0.00472255	0.763304	MSTRG.15113(--);MSTRG.15863(PSMC5);MSTRG.17100(CIT);MSTRG.20382(--);MSTRG.20657(Pol);MSTRG.39787(--);MSTRG.39887(--);MSTRG.39889(--);MSTRG.40480(ERC2);MSTRG.41180(mad2l2);MSTRG.4330(ACTIA);MSTRG.46550(APC);MSTRG.48104(--);MSTRG.5689(MYH6);M_chul_00334(lrrcc1);M_chul_00668(PSMB5);M_chul_00712(Dync1h1);M_chul_00981(psma7);M_chul_01010(ppp1r7);M_chul_01370(ANAPC2);M_chul_01441(coro1ca);M_chul_02954(…
GO:0051985	negative regulation of chromosome segregation	71	-0.470346	-1.46904	0.013597	0.758966	MSTRG.20382(--);MSTRG.20657(Pol);MSTRG.39787(--);MSTRG.39887(--);MSTRG.39889(--);MSTRG.40480(ERC2);MSTRG.41180(mad2l2);MSTRG.4330(ACTIA);MSTRG.46550(APC);MSTRG.48104(--);MSTRG.5689(MYH6);M_chul_00334(lrrcc1);M_chul_01256(ppp4cb);M_chul_01441(coro1ca);M_chul_02954(KNTC1);M_chul_03534(KLHL22);M_chul_03537(Klhl22);M_chul_04044(MAD1L1);M_chul_04111(plk1);M_chul_04443(chtf18);M_chul_05386(Ik);M_chul_0…
GO:0031069	hair follicle morphogenesis	18	-0.605812	-1.4688	0.047546	0.755776	M_chul_00990(--);M_chul_01172(RUNX1);M_chul_03938(fsta);M_chul_05096(foxe1);M_chul_05706(fgfr2);M_chul_07213(ATP7A);M_chul_09442(FGF7);M_chul_12856(dicer1);M_chul_12857(dicer1);M_chul_13203(RUNX3);M_chul_15706(SMO);M_chul_18517(gorab);M_chul_18557(TP63);M_chul_19664(SOSTDC1);M_chul_20357(ctnnb1);M_chul_23227(wnt10a);M_chul_24289(Gorab);M_chul_25376(RUNX1)
GO:0030101	natural killer cell activation	41	-0.511463	-1.46797	0.0227577	0.757179	MSTRG.1004(PRDX1);MSTRG.19365(AP1G1);MSTRG.48440(--);M_chul_00869(Tox);M_chul_01064(TICAM1);M_chul_01441(coro1ca);M_chul_01938(Sp3);M_chul_02039(--);M_chul_02152(--);M_chul_03561(hnf1a);M_chul_03630(RHBDD3);M_chul_05417(IRF1);M_chul_06687(ELF1);M_chul_07586(UNC13D);M_chul_07881(ifna3);M_chul_08705(Tusc2);M_chul_09820(BLOC1S6);M_chul_12802(ID2);M_chul_13021(Stx11);M_chul_13285(RASGRP1);M_chul_1381…
GO:0050699	WW domain binding	20	-0.586357	-1.46783	0.0386266	0.75348	M_chul_00570(Kif20b);M_chul_00601(TNK2);M_chul_00602(Tnk2);M_chul_00725(Atcay);M_chul_01432(pparg);M_chul_01848(Dnm2);M_chul_01983(Wbp2);M_chul_04454(LITAF);M_chul_06380(ndfip1l);M_chul_07054(RAPGEF2);M_chul_08526(PPARG);M_chul_09765(--);M_chul_17379(NDFIP2);M_chul_18557(TP63);M_chul_19063(Atcay);M_chul_20077(--);M_chul_20863(Nfe2);M_chul_21319(DAZAP2);M_chul_22125(TRAF4);M_chul_23648(FAM189B)
GO:0002026	regulation of the force of heart contraction	22	-0.57504	-1.46718	0.0414286	0.753474	M_chul_00188(glrx3);M_chul_00508(ATP1A2);M_chul_00510(ATP1A2);M_chul_02031(MYH16);M_chul_03488(Nos1);M_chul_03795(adra1a);M_chul_04539(GRK3);M_chul_07002(adrb2);M_chul_07333(--);M_chul_07826(SLC9A1);M_chul_07984(RYR2);M_chul_08045(ADRB1);M_chul_10112(ADM);M_chul_14312(SLC8A1);M_chul_14614(SLC9A1);M_chul_16154(ATP2A2);M_chul_16155(Atp2a2);M_chul_16837(ifng);M_chul_17027(--);M_chul_20319(SLC9A1);M_…
GO:0060711	labyrinthine layer development	44	-0.497594	-1.46709	0.0254351	0.749388	MSTRG.27238(BIRC6);MSTRG.30954(Tmed2);M_chul_01380(fzd5);M_chul_01695(Itga4);M_chul_01757(grb2-a);M_chul_01758(GRB2);M_chul_02299(SOCS3);M_chul_03001(mapk1);M_chul_03483(Fbxw8);M_chul_05082(Lef1);M_chul_05083(Lef1);M_chul_05115(GAB1);M_chul_05502(BIRC6);M_chul_05706(fgfr2);M_chul_06926(Cdx4);M_chul_07254(Nsdhl);M_chul_08017(llgl2);M_chul_10112(ADM);M_chul_10725(rbpj);M_chul_11473(VASH2);M_chul_11…
GO:0005838	proteasome regulatory particle	23	-0.564098	-1.46632	0.0453901	0.750092	MSTRG.15863(PSMC5);M_chul_02588(psmd11a);M_chul_02964(Psmd9);M_chul_04074(ADRM1);M_chul_04215(PSMD12);M_chul_04616(PSMD13);M_chul_07905(psmd11b);M_chul_09313(PSMD6);M_chul_10148(psmc3-a);M_chul_11467(PSMC1);M_chul_11536(PSMD2);M_chul_11578(PSMC6);M_chul_14537(PSMD14);M_chul_14869(SEM1);M_chul_16590(PSMD5);M_chul_16779(adrm1b);M_chul_16903(Psmc2);M_chul_16906(PHAX);M_chul_17412(PSMD14);M_chul_1894…
GO:0050920	regulation of chemotaxis	138	-0.434142	-1.46628	0.003386	0.745823	MSTRG.2735(Ift88);MSTRG.34134(ADAM10);MSTRG.42041(Robo1);MSTRG.46357(ADAR);MSTRG.49974(--);MSTRG.6975(--);M_chul_00060(RHEB);M_chul_00413(SCP2);M_chul_00677(Artn);M_chul_00844(HCK);M_chul_00903(WNT3A);M_chul_00920(SNAI2);M_chul_01309(Ift88);M_chul_01712(plxna3);M_chul_01885(MOSPD2);M_chul_02242(MAPK3);M_chul_02463(CXCR4);M_chul_02493(efnb2a);M_chul_03014(nrp1a);M_chul_03106(P2rx4);M_chul_03235(fe…
GO:0008053	mitochondrial fusion	58	-0.481604	-1.46587	0.0206718	0.744031	MSTRG.14573(--);MSTRG.20382(--);MSTRG.22574(--);MSTRG.24591(TRIM7);MSTRG.27972(--);MSTRG.2811(--);MSTRG.36920(oma1);MSTRG.45571(AFG3L2);MSTRG.46704(--);MSTRG.47515(--);MSTRG.48138(--);MSTRG.48591(--);MSTRG.7562(--);M_chul_00084(--);M_chul_00366(Prkn);M_chul_00470(miga1);M_chul_02529(vat1);M_chul_02882(BAX);M_chul_03017(VAMP8);M_chul_03405(--);M_chul_03702(usp30);M_chul_06684(SEPTIN6);M_chul_06724…
GO:0042423	catecholamine biosynthetic process	24	-0.554493	-1.46505	0.035868	0.745425	MSTRG.18307(CHRNA7);MSTRG.47910(Lct);M_chul_00823(crhr2);M_chul_00824(Crhr2);M_chul_02097(Nr4a2);M_chul_02098(NR4A2);M_chul_03704(DAO);M_chul_04559(hand2);M_chul_06118(KL);M_chul_07213(ATP7A);M_chul_08514(park7);M_chul_09395(CHRNA7);M_chul_09415(HDC);M_chul_09680(VPS35);M_chul_10344(Gpr37);M_chul_13545(Epas1);M_chul_15477(AGTR2);M_chul_16404(DBH);M_chul_17091(gch1);M_chul_18092(PAH);M_chul_18120(…
GO:0019884	antigen processing and presentation of exogenous antigen	81	-0.461835	-1.463	0.015625	0.7555	MSTRG.19365(AP1G1);MSTRG.19417(sec23a);MSTRG.21354(KLC2);MSTRG.640(ifi30);MSTRG.641(ifi30);M_chul_00712(Dync1h1);M_chul_00734(AP1M1);M_chul_00810(KIFAP3);M_chul_01127(ap2m1a);M_chul_01312(AP2A1);M_chul_01487(ITGAV);M_chul_01848(Dnm2);M_chul_03017(VAMP8);M_chul_03293(KIF2A);M_chul_03304(Lnpep);M_chul_03624(Ap1b1);M_chul_03957(IKBKB);M_chul_03961(DYNLL2);M_chul_04249(CLTA);M_chul_04531(Unc93b1);M_c…
GO:0044853	plasma membrane raft	101	-0.442285	-1.46241	0.0104408	0.755336	MSTRG.18084(ptgis);MSTRG.18307(CHRNA7);MSTRG.2589(Cln3);MSTRG.48440(--);MSTRG.7831(Ptch1);M_chul_00147(cavin4a);M_chul_00508(ATP1A2);M_chul_00510(ATP1A2);M_chul_00799(atp1b3);M_chul_00821(AQP1);M_chul_00851(Xrn1);M_chul_00974(cdh2);M_chul_01219(Htr2a);M_chul_01506(HTR2A);M_chul_01723(Tfpi2);M_chul_02209(Cacna1h);M_chul_02242(MAPK3);M_chul_02797(SLC27A1);M_chul_03001(mapk1);M_chul_03114(ADD2);M_ch…
GO:0010874	regulation of cholesterol efflux	19	-0.596907	-1.46002	0.0513196	0.767827	MSTRG.19238(Nr1h3);MSTRG.43512(Lamtor1);MSTRG.7831(Ptch1);M_chul_01432(pparg);M_chul_01979(srebf2);M_chul_02191(ABCA12);M_chul_02863(Pla2g10);M_chul_03850(PTCH1);M_chul_04244(ABCA1);M_chul_06731(EGF);M_chul_08526(PPARG);M_chul_10877(GPS2);M_chul_14010(Sirt1);M_chul_18278(Herpud1);M_chul_18726(Abca1);M_chul_18741(PLTP);M_chul_18773(Abca1);M_chul_21075(IRAK1);M_chul_23353(Abcg1)
GO:0034501	protein localization to kinetochore	20	-0.584239	-1.45967	0.0481928	0.76591	M_chul_00712(Dync1h1);M_chul_02685(nup85);M_chul_02954(KNTC1);M_chul_04181(HASPIN);M_chul_05386(Ik);M_chul_05618(Nup98);M_chul_06955(CENPI);M_chul_08633(DYNC1H1);M_chul_10066(--);M_chul_10153(Mis12);M_chul_11773(ZW10);M_chul_12203(BUB1);M_chul_13022(Trappc12);M_chul_13798(cdt1);M_chul_16846(Nup107);M_chul_20218(ndc80);M_chul_20411(ttk);M_chul_20455(mtbp);M_chul_20539(NUP160);M_chul_20718(rcc2)
GO:0007223	Wnt signaling pathway, calcium modulating pathway	30	-0.543804	-1.45953	0.0292072	0.76249	M_chul_00042(vangl2);M_chul_01380(fzd5);M_chul_02350(TNRC6A);M_chul_02422(fzd2);M_chul_02682(TNRC6C);M_chul_05082(Lef1);M_chul_05083(Lef1);M_chul_05389(MAP3K7);M_chul_07836(wnt5b);M_chul_07963(TCF7L2);M_chul_08774(gnb1);M_chul_09095(mov10b.1);M_chul_10644(Plcb3);M_chul_10764(PPP3CA);M_chul_11902(Plcb1);M_chul_12140(MAP3K7);M_chul_13330(Plcb2);M_chul_14066(Plcb1);M_chul_14134(DKK1);M_chul_14865(AG…
GO:0000786	nucleosome	47	-0.49062	-1.45905	0.0361446	0.761371	MSTRG.13917(--);MSTRG.14120(--);MSTRG.24798(SOS1);MSTRG.2730(Mphosph8);MSTRG.28126(cenpa);M_chul_00912(zgc:112234);M_chul_01575(FOXK2);M_chul_03005(Slf1);M_chul_03206(KAT6A);M_chul_03273(H2AZ2);M_chul_03340(--);M_chul_05403(H3-I);M_chul_05404(H2AC21);M_chul_05572(H3-I);M_chul_05574(H2AC21);M_chul_05575(H3-I);M_chul_05765(h2ax);M_chul_06296(H3-I);M_chul_06306(H3-I);M_chul_06307(H2AC21);M_chul_0727…
GO:0002478	antigen processing and presentation of exogenous peptide antigen	78	-0.458544	-1.45892	0.0097561	0.757939	MSTRG.19365(AP1G1);MSTRG.19417(sec23a);MSTRG.21354(KLC2);MSTRG.640(ifi30);MSTRG.641(ifi30);M_chul_00712(Dync1h1);M_chul_00734(AP1M1);M_chul_00810(KIFAP3);M_chul_01127(ap2m1a);M_chul_01312(AP2A1);M_chul_01487(ITGAV);M_chul_01848(Dnm2);M_chul_03017(VAMP8);M_chul_03293(KIF2A);M_chul_03304(Lnpep);M_chul_03624(Ap1b1);M_chul_03957(IKBKB);M_chul_03961(DYNLL2);M_chul_04249(CLTA);M_chul_04531(Unc93b1);M_c…
GO:1905819	negative regulation of chromosome separation	63	-0.48261	-1.45859	0.0178571	0.755841	MSTRG.20382(--);MSTRG.20657(Pol);MSTRG.39787(--);MSTRG.39887(--);MSTRG.39889(--);MSTRG.40480(ERC2);MSTRG.41180(mad2l2);MSTRG.4330(ACTIA);MSTRG.46550(APC);MSTRG.48104(--);MSTRG.5689(MYH6);M_chul_00334(lrrcc1);M_chul_01441(coro1ca);M_chul_02954(KNTC1);M_chul_03534(KLHL22);M_chul_03537(Klhl22);M_chul_04044(MAD1L1);M_chul_04111(plk1);M_chul_05386(Ik);M_chul_05535(Skp1);M_chul_06441(ube2c);M_chul_0665…
GO:0042074	cell migration involved in gastrulation	37	-0.51608	-1.45837	0.0262794	0.7529	M_chul_00042(vangl2);M_chul_00975(cdh2);M_chul_01662(Epb41l5);M_chul_02463(CXCR4);M_chul_03191(efna5b);M_chul_04853(cxcl12);M_chul_05602(AMOT);M_chul_06106(ALG5);M_chul_06968(apln);M_chul_06994(wnt8a);M_chul_07836(wnt5b);M_chul_08404(wnt4a);M_chul_12274(churc1);M_chul_12395(Mixl1);M_chul_13052(nodal);M_chul_13560(fgf8a);M_chul_14016(PIK3AP1);M_chul_14017(PIK3AP1);M_chul_14373(TBXT);M_chul_14775(W…
GO:0032096	negative regulation of response to food	16	-0.613569	-1.45828	0.0516224	0.749272	MSTRG.3313(--);M_chul_09586(BBS4);M_chul_12558(Map1s);M_chul_12901(GHSR);M_chul_12976(NENF);M_chul_14206(MKKS);M_chul_14490(CARTPT);M_chul_14753(cck);M_chul_15958(spx);M_chul_16971(--);M_chul_17081(CARTPT);M_chul_17788(--);M_chul_18160(spx);M_chul_18507(CARTPT);M_chul_18508(--);M_chul_23204(Crh)
GO:0070723	response to cholesterol	18	-0.600952	-1.45783	0.0392749	0.748023	MSTRG.7831(Ptch1);M_chul_00254(CYP7A1);M_chul_00413(SCP2);M_chul_03313(smad2);M_chul_03582(ABCA2);M_chul_03850(PTCH1);M_chul_04244(ABCA1);M_chul_07888(Acsl5);M_chul_07912(NFE2L1);M_chul_09117(Dag1);M_chul_15706(SMO);M_chul_16087(HMGCS1);M_chul_16806(LRP6);M_chul_19374(LRP8);M_chul_20137(Tgfbr2);M_chul_22614(TGFBR1);M_chul_24083(INHBB);M_chul_24084(INHBB)
GO:0007614	short-term memory	22	-0.571876	-1.45721	0.0566038	0.748138	MSTRG.18307(CHRNA7);M_chul_00517(ADCY1);M_chul_01757(grb2-a);M_chul_01758(GRB2);M_chul_02264(XPO6);M_chul_03073(CUX2);M_chul_03399(RASA1);M_chul_05513(Serpinf1);M_chul_06917(npas4a);M_chul_09395(CHRNA7);M_chul_14765(NSUN2);M_chul_16685(BRINP1);M_chul_16983(Drd4);M_chul_17690(mdk-b);M_chul_19815(CHRNA7);M_chul_20020(Aplp2);M_chul_20036(dtnbp1a);M_chul_20674(ADNP);M_chul_21583(ATP6AP2);M_chul_21870…
GO:0044060	regulation of endocrine process	42	-0.505102	-1.45701	0.0325645	0.745325	M_chul_00585(OPRK1);M_chul_00823(crhr2);M_chul_00824(Crhr2);M_chul_01172(RUNX1);M_chul_01264(gh);M_chul_03268(il1b);M_chul_03385(f2r);M_chul_03529(fgfr1a);M_chul_03740(Nkx3-1);M_chul_03938(fsta);M_chul_05437(fgfr4);M_chul_07220(GDF9);M_chul_07719(LHCGR);M_chul_07774(RAB8B);M_chul_08045(ADRB1);M_chul_08177(RAB11FIP3);M_chul_08855(Golt1a);M_chul_10160(TACR3);M_chul_10875(tp53);M_chul_11812(crh);M_c…
GO:0051310	metaphase plate congression	51	-0.484952	-1.45619	0.0219072	0.747101	MSTRG.20686(--);MSTRG.35706(INCENP);MSTRG.7282(chmp7);M_chul_00712(Dync1h1);M_chul_02146(NUP62);M_chul_02170(CHMP2B);M_chul_02524(phospho1);M_chul_02954(KNTC1);M_chul_03018(ncaph);M_chul_04111(plk1);M_chul_05973(Bod1);M_chul_05974(Stc2);M_chul_06187(CDC23);M_chul_07923(chmp2a);M_chul_08035(becn1);M_chul_08105(kif22);M_chul_08633(DYNC1H1);M_chul_10027(KIF18A);M_chul_10066(--);M_chul_10141(GALNT2);…
GO:0052699	ergothioneine biosynthetic process	17	-0.601876	-1.45616	0.0431035	0.743145	MSTRG.11218(SUMF2);MSTRG.14765(--);M_chul_03904(GLDC);M_chul_05267(Itgal);M_chul_05655(SUMF2);M_chul_07188(GFPT2);M_chul_08736(SUMF1);M_chul_08737(Sumf1);M_chul_09239(Cacna2d3);M_chul_12234(Tcte1);M_chul_13993(SGPL1);M_chul_17746(ldha);M_chul_18415(SCLY);M_chul_18533(AGXT);M_chul_21625(LAMP1);M_chul_24164(NFS1);M_chul_25293(Sumf1)
GO:0050891	multicellular organismal water homeostasis	35	-0.51932	-1.45595	0.0327422	0.74053	M_chul_00142(ADCY8);M_chul_00517(ADCY1);M_chul_00805(CLDN1);M_chul_00821(AQP1);M_chul_00966(ADCY1);M_chul_00978(Aqp4);M_chul_02060(ADCY5);M_chul_02191(ABCA12);M_chul_02752(PRKAR1B);M_chul_03411(Aqp3);M_chul_03695(TRPV4);M_chul_03729(CELA2A);M_chul_03816(AVP);M_chul_03911(GAK);M_chul_05714(srf);M_chul_06328(KDF1);M_chul_07663(Grhl3);M_chul_08237(PRKAR1A);M_chul_08803(AQP10);M_chul_08875(MET);M_chu…
GO:0045839	negative regulation of mitotic nuclear division	77	-0.454249	-1.45579	0.0230583	0.737557	MSTRG.20382(--);MSTRG.20657(Pol);MSTRG.39787(--);MSTRG.39887(--);MSTRG.39889(--);MSTRG.40480(ERC2);MSTRG.41180(mad2l2);MSTRG.4330(ACTIA);MSTRG.46550(APC);MSTRG.48104(--);MSTRG.5689(MYH6);M_chul_00334(lrrcc1);M_chul_00783(Cdc7);M_chul_01441(coro1ca);M_chul_02954(KNTC1);M_chul_03534(KLHL22);M_chul_03537(Klhl22);M_chul_04044(MAD1L1);M_chul_04111(plk1);M_chul_05386(Ik);M_chul_05535(Skp1);M_chul_05706…
GO:0072539	T-helper 17 cell differentiation	18	-0.604469	-1.45562	0.0402385	0.734781	M_chul_01034(RC3H1);M_chul_02405(Stat3);M_chul_03899(MALT1);M_chul_07910(eomes);M_chul_08215(--);M_chul_11634(batf);M_chul_12638(loxl3b);M_chul_13893(--);M_chul_14810(il6);M_chul_16413(Rc3h2);M_chul_16654(SMAD7);M_chul_17901(roraa);M_chul_17903(--);M_chul_19326(IRF4);M_chul_19526(ZBTB7B);M_chul_20010(Nfkbid);M_chul_20494(Zc3h12a);M_chul_21060(otud5)
GO:0000793	condensed chromosome	324	-0.400508	-1.4546	0	0.737844	MSTRG.18160(--);MSTRG.20686(--);MSTRG.2453(--);MSTRG.24589(Trim39);MSTRG.24591(TRIM7);MSTRG.28126(cenpa);MSTRG.28513(--);MSTRG.31819(--);MSTRG.34519(PNMA1);MSTRG.35706(INCENP);MSTRG.38762(rpz);MSTRG.39006(Trim21);MSTRG.39857(--);MSTRG.39888(--);MSTRG.4460(--);MSTRG.46550(APC);MSTRG.48108(--);MSTRG.5689(MYH6);MSTRG.58(PNMA1);MSTRG.9628(smc3);M_chul_00146(ift57);M_chul_00271(--);M_chul_00585(OPRK1)…
GO:0045185	maintenance of protein location	117	-0.436029	-1.4544	0.0128056	0.735085	MSTRG.10030(FLNA);MSTRG.1970(CDK5);MSTRG.21953(TXN);MSTRG.27230(Ltbp1);MSTRG.30954(Tmed2);MSTRG.4429(Upp2);MSTRG.5567(kdelr2);M_chul_00188(glrx3);M_chul_00811(MYO10);M_chul_00944(GPAA1);M_chul_01010(ppp1r7);M_chul_01076(NCAN);M_chul_01284(Pgap1);M_chul_01827(HGS);M_chul_01974(kdelr3);M_chul_02015(Rangap1);M_chul_02057(PDIA5);M_chul_02190(BARD1);M_chul_02262(EPS8L1);M_chul_02350(TNRC6A);M_chul_024…
GO:0090543	Flemming body	27	-0.54567	-1.45409	0.0357654	0.733318	MSTRG.19546(IST1);MSTRG.27238(BIRC6);MSTRG.37315(EXOC1);MSTRG.37317(EXOC1);MSTRG.37318(Exoc1);MSTRG.50230(exoc7);M_chul_02146(NUP62);M_chul_05502(BIRC6);M_chul_07996(EXOC6);M_chul_08059(cep55);M_chul_08060(CEP55);M_chul_10873(Capg);M_chul_13327(Zfyve19);M_chul_14045(cep55);M_chul_16446(Exoc4);M_chul_17640(Sntb2);M_chul_17745(TSG101);M_chul_17878(Usp3);M_chul_19292(KIF14);M_chul_19325(EXOC2);M_chu…
GO:0045446	endothelial cell differentiation	100	-0.441458	-1.45354	0.0105263	0.733017	MSTRG.13782(RAP2C);MSTRG.18881(--);MSTRG.20572(PLOD3);MSTRG.20573(--);MSTRG.2735(Ift88);MSTRG.44571(myd88);MSTRG.45391(CUL9);MSTRG.45863(XDH);M_chul_00316(PROC);M_chul_00317(PROC);M_chul_00625(CNMD);M_chul_00805(CLDN1);M_chul_00819(ROCK1);M_chul_01032(tal1);M_chul_01309(Ift88);M_chul_01569(Tmem100);M_chul_01689(MSN);M_chul_02091(ACVR1);M_chul_02180(heg);M_chul_02228(N4BP2);M_chul_02463(CXCR4);M_c…
GO:0014896	muscle hypertrophy	86	-0.452222	-1.45336	0.0216607	0.730438	MSTRG.19322(CYBA);MSTRG.4855(--);M_chul_00188(glrx3);M_chul_00564(PARP2);M_chul_00592(Myoc);M_chul_00819(ROCK1);M_chul_00882(gata6-a);M_chul_01227(gdf-8);M_chul_01693(Pde9a);M_chul_01740(TRIM54);M_chul_01909(GSK3B);M_chul_02031(MYH16);M_chul_02536(--);M_chul_02821(trip10);M_chul_03106(P2rx4);M_chul_03404(MEF2C);M_chul_03447(PDLIM5);M_chul_03795(adra1a);M_chul_04354(SORBS2);M_chul_04547(MEF2C);M_c…
GO:0048002	antigen processing and presentation of peptide antigen	87	-0.451826	-1.45336	0.0193705	0.726593	MSTRG.19365(AP1G1);MSTRG.19417(sec23a);MSTRG.21354(KLC2);MSTRG.640(ifi30);MSTRG.641(ifi30);M_chul_00712(Dync1h1);M_chul_00734(AP1M1);M_chul_00810(KIFAP3);M_chul_01127(ap2m1a);M_chul_01312(AP2A1);M_chul_01487(ITGAV);M_chul_01848(Dnm2);M_chul_03017(VAMP8);M_chul_03293(KIF2A);M_chul_03304(Lnpep);M_chul_03624(Ap1b1);M_chul_03913(ERAP1);M_chul_03957(IKBKB);M_chul_03961(DYNLL2);M_chul_04101(MARCHF1);M_…
GO:0005933	cellular bud	17	-0.607515	-1.45317	0.0468521	0.723998	MSTRG.50230(exoc7);M_chul_00580(RP1);M_chul_00667(PRMT5);M_chul_00775(EXOC3);M_chul_02573(exoc8);M_chul_05227(sh3pxd2a);M_chul_05228(sh3pxd2a);M_chul_08094(pkmyt1);M_chul_09247(Nckipsd);M_chul_09266(CAPZB);M_chul_13099(EXOC5);M_chul_16236(PUM3);M_chul_16446(Exoc4);M_chul_19325(EXOC2);M_chul_21742(AP2S1);M_chul_22481(AVL9);M_chul_25274(Exoc7)
GO:1904748	regulation of apoptotic process involved in development	20	-0.579376	-1.453	0.044733	0.721348	MSTRG.27238(BIRC6);M_chul_01204(spns1);M_chul_01244(Gulp1);M_chul_02882(BAX);M_chul_02908(STRADA);M_chul_04319(melk);M_chul_07143(FBXW11);M_chul_08946(B4GALT1);M_chul_11259(PIK3C3);M_chul_13719(pax2-a);M_chul_13721(pax2-a);M_chul_15719(Pax8);M_chul_15933(nipblb);M_chul_17128(atg13);M_chul_18128(Tgfbr3);M_chul_18237(wt1);M_chul_19598(apaf1);M_chul_20198(Tnfrsf14);M_chul_21477(Ulk2);M_chul_23069(Bm…
GO:0051904	pigment granule transport	16	-0.612564	-1.45297	0.0561457	0.717761	M_chul_01887(GPR143);M_chul_02127(bbs5);M_chul_04843(bbip1);M_chul_06589(--);M_chul_08394(ASIP);M_chul_09586(BBS4);M_chul_09820(BLOC1S6);M_chul_10370(MYO5A);M_chul_13870(RAB1A);M_chul_14206(MKKS);M_chul_14399(ippk);M_chul_15037(dctn2);M_chul_22114(Myo7a);M_chul_22268(--);M_chul_22680(bloc1s5);M_chul_23220(mreg)
GO:0016050	vesicle organization	318	-0.401948	-1.45219	0.00102881	0.719282	MSTRG.19365(AP1G1);MSTRG.19417(sec23a);MSTRG.19546(IST1);MSTRG.30954(Tmed2);MSTRG.37793(STX17);MSTRG.40154(TBC1D22B);MSTRG.42462(STX1B);MSTRG.43512(Lamtor1);MSTRG.47559(ZNF385A);MSTRG.48624(SNX6);MSTRG.7282(chmp7);M_chul_00161(snap47);M_chul_00348(prkci);M_chul_00366(Prkn);M_chul_00455(CTSZ);M_chul_00593(Dnm3);M_chul_00644(Gorasp1);M_chul_00734(AP1M1);M_chul_00775(EXOC3);M_chul_00821(AQP1);M_chul…
GO:0015605	organophosphate ester transmembrane transporter activity	31	-0.530035	-1.45201	0.0384068	0.716655	M_chul_00713(TMEM30A);M_chul_01078(slc25a42);M_chul_01133(slc25a36a);M_chul_01694(SLC37A1);M_chul_02343(SLC25A17);M_chul_02689(SLC25A19);M_chul_03428(slc25a25a);M_chul_03520(MFSD3);M_chul_03820(fabp1);M_chul_04607(--);M_chul_05674(SLC37A4);M_chul_07940(PSD);M_chul_09612(SLC35C1);M_chul_09781(SLC25A4);M_chul_11710(slc44a4);M_chul_11781(slc37a2);M_chul_12237(SLC35B2);M_chul_13674(SLC25A16);M_chul_1…
GO:1901567	fatty acid derivative binding	31	-0.532767	-1.45143	0.0378682	0.716918	MSTRG.37522(SOAT1);M_chul_00413(SCP2);M_chul_00554(ACADM);M_chul_00611(YME1L1);M_chul_00811(MYO10);M_chul_01432(pparg);M_chul_01662(Epb41l5);M_chul_02952(HCAR3);M_chul_03075(ppp1cc-a);M_chul_04542(Acads);M_chul_05667(Alox5ap);M_chul_06257(PITPNA);M_chul_07111(hnf4a);M_chul_07976(Acbd4);M_chul_08526(PPARG);M_chul_10386(TLN2);M_chul_10854(ACADVL);M_chul_11531(Hadha);M_chul_11532(HADHB);M_chul_12394…
GO:0016572	histone phosphorylation	35	-0.51536	-1.4513	0.0379919	0.714228	MSTRG.1970(CDK5);MSTRG.35706(INCENP);MSTRG.4827(prkcbb);M_chul_02242(MAPK3);M_chul_02355(prkcbb);M_chul_02783(RPS6KA5);M_chul_03268(il1b);M_chul_03906(Jak2);M_chul_04181(HASPIN);M_chul_04668(PKN1);M_chul_05893(UBE2A);M_chul_06233(CHEK1);M_chul_06397(d14);M_chul_06429(fmr1);M_chul_06708(CCNA2);M_chul_08384(cdk2);M_chul_08471(aurka-b);M_chul_08673(Rps6ka4);M_chul_12089(tada3);M_chul_12540(vrk1);M_c…
GO:0014897	striated muscle hypertrophy	83	-0.453895	-1.45119	0.010989	0.711387	MSTRG.4855(--);M_chul_00188(glrx3);M_chul_00564(PARP2);M_chul_00592(Myoc);M_chul_00819(ROCK1);M_chul_00882(gata6-a);M_chul_01693(Pde9a);M_chul_01740(TRIM54);M_chul_01909(GSK3B);M_chul_02031(MYH16);M_chul_02536(--);M_chul_02821(trip10);M_chul_03106(P2rx4);M_chul_03404(MEF2C);M_chul_03447(PDLIM5);M_chul_03795(adra1a);M_chul_04354(SORBS2);M_chul_04547(MEF2C);M_chul_04559(hand2);M_chul_06083(TIAM1);M…
GO:0010039	response to iron ion	35	-0.513935	-1.45064	0.0353866	0.711553	M_chul_00843(urod);M_chul_00853(MAP1LC3A);M_chul_00990(--);M_chul_01009(tf);M_chul_01603(slc40a1);M_chul_01909(GSK3B);M_chul_05086(CASP6);M_chul_07213(ATP7A);M_chul_08035(becn1);M_chul_08419(MAP1LC3A);M_chul_08484(SLC11A2);M_chul_08777(H6PD);M_chul_09354(FN1);M_chul_09641(FXN);M_chul_10282(cyp1a1);M_chul_11170(ACO1);M_chul_11172(Aco1);M_chul_11203(Bola2);M_chul_12833(hif1a);M_chul_15400(C1QTNF9);…
GO:0008608	attachment of spindle microtubules to kinetochore	69	-0.462306	-1.45027	0.0148883	0.710314	MSTRG.18160(--);MSTRG.20686(--);MSTRG.24589(Trim39);MSTRG.28513(--);MSTRG.46550(APC);MSTRG.5689(MYH6);M_chul_00712(Dync1h1);M_chul_01142(FAM78B);M_chul_01200(TRIM62);M_chul_01296(SCMH1);M_chul_02524(phospho1);M_chul_02742(CDR2);M_chul_02808(Dsn1);M_chul_02891(psmc3ip);M_chul_02954(KNTC1);M_chul_03018(ncaph);M_chul_03371(OLFM1);M_chul_04095(tapt1);M_chul_04111(plk1);M_chul_04516(scoca);M_chul_0563…
GO:0035845	photoreceptor cell outer segment organization	18	-0.594318	-1.44978	0.0423977	0.709927	MSTRG.15963(Ift140);MSTRG.15964(Ift140);MSTRG.15966(IFT140);M_chul_00042(vangl2);M_chul_00348(prkci);M_chul_00580(RP1);M_chul_04666(ttc26);M_chul_09586(BBS4);M_chul_09761(mtap);M_chul_09893(kif7);M_chul_12960(--);M_chul_13011(Ahi1);M_chul_14308(NPHP1);M_chul_16948(arl13b);M_chul_18522(rp2);M_chul_21405(IFT20);M_chul_22777(Rp1);M_chul_24393(TMEM67)
GO:0034515	proteasome storage granule	18	-0.592303	-1.44837	0.0503704	0.715536	MSTRG.15863(PSMC5);M_chul_00668(PSMB5);M_chul_00981(psma7);M_chul_04215(PSMD12);M_chul_04616(PSMD13);M_chul_08693(PSMA5);M_chul_10147(psmb1-A);M_chul_11536(PSMD2);M_chul_14537(PSMD14);M_chul_14869(SEM1);M_chul_15257(Psmb2);M_chul_16960(Psma4);M_chul_18948(PSMD1);M_chul_20375(psma2);M_chul_22081(Psmd8);M_chul_23957(psmb4);M_chul_24061(PSMA1);M_chul_24700(Psma3)
GO:0031386	protein tag	19	-0.58984	-1.44832	0.055313	0.712355	M_chul_00666(Nedd8);M_chul_00853(MAP1LC3A);M_chul_01205(NFATC2IP);M_chul_02684(sumo2);M_chul_04116(--);M_chul_04205(UBL5);M_chul_04697(SUMO2);M_chul_05880(UBB);M_chul_08419(MAP1LC3A);M_chul_10878(ctdnep1a);M_chul_11273(Nedd8);M_chul_12689(sumo3l);M_chul_14244(rps27a);M_chul_15858(Nedd8);M_chul_16407(URM1);M_chul_17074(sumo1);M_chul_18477(UBA52);M_chul_19757(ATG12);M_chul_23780(sumo1)
GO:0046189	phenol-containing compound biosynthetic process	41	-0.499093	-1.44722	0.0263158	0.716294	MSTRG.18307(CHRNA7);MSTRG.35714(tph1);MSTRG.47910(Lct);M_chul_00823(crhr2);M_chul_00824(Crhr2);M_chul_02097(Nr4a2);M_chul_02098(NR4A2);M_chul_03704(DAO);M_chul_04239(TPH2);M_chul_04559(hand2);M_chul_04603(ddt);M_chul_06118(KL);M_chul_07054(RAPGEF2);M_chul_07213(ATP7A);M_chul_08394(ASIP);M_chul_08514(park7);M_chul_09116(TRPC1);M_chul_09395(CHRNA7);M_chul_09415(HDC);M_chul_09518(slc24a5);M_chul_096…
GO:0030673	axolemma	18	-0.59204	-1.44703	0.0688666	0.714033	MSTRG.18307(CHRNA7);MSTRG.42041(Robo1);M_chul_02247(Mapk8ip3);M_chul_03126(ADORA2A);M_chul_06236(--);M_chul_07907(myo1d);M_chul_09395(CHRNA7);M_chul_15586(ANK1);M_chul_16092(Nrg1);M_chul_17935(SLC1A2);M_chul_18017(Kcnj11);M_chul_18345(Kcnc1);M_chul_19815(CHRNA7);M_chul_21388(Robo2);M_chul_21505(Robo1);M_chul_23499(Kcnc2);M_chul_23800(CHRNA7);M_chul_24947(KCNH5)
GO:0086014	atrial cardiac muscle cell action potential	19	-0.582848	-1.44679	0.042522	0.712196	MSTRG.10030(FLNA);M_chul_02100(KCNJ3);M_chul_02101(KCNJ3);M_chul_05050(FLNA);M_chul_07984(RYR2);M_chul_10191(--);M_chul_10192(kcnq1);M_chul_10205(rnf207b);M_chul_11176(Ank2);M_chul_11584(gja1);M_chul_15710(Cacna1c);M_chul_15933(nipblb);M_chul_15971(KCNN2);M_chul_16819(KCNA5);M_chul_22241(KCNJ5);M_chul_22801(CACNB2);M_chul_23079(CACNA1C);M_chul_24330(SCN5A);M_chul_25330(Scn3a)
GO:0033628	regulation of cell adhesion mediated by integrin	32	-0.530721	-1.44677	0.0345782	0.708862	MSTRG.49974(--);M_chul_00844(HCK);M_chul_00920(SNAI2);M_chul_04172(ACER2);M_chul_05300(PLAU);M_chul_06895(Fermt3);M_chul_07116(ada);M_chul_07233(NEXMIF);M_chul_08036(ITGB3);M_chul_08425(NCKAP1L);M_chul_10101(PDE3B);M_chul_10492(SERPINE1);M_chul_11558(FERMT1);M_chul_11641(--);M_chul_12081(EPHA8);M_chul_12806(ITGB1BP1);M_chul_13803(Piezo1);M_chul_13997(RET);M_chul_14162(CYP1B1);M_chul_14545(PTK2);M…
GO:0060536	cartilage morphogenesis	16	-0.606425	-1.44659	0.0634441	0.706518	M_chul_00920(SNAI2);M_chul_03022(tbx1);M_chul_03404(MEF2C);M_chul_03742(stc);M_chul_04078(RAP1A);M_chul_04547(MEF2C);M_chul_04559(hand2);M_chul_05580(HAND1);M_chul_07836(wnt5b);M_chul_11018(cyp26b1);M_chul_12775(alcam);M_chul_13874(chrna1);M_chul_14708(hoxa5);M_chul_16806(LRP6);M_chul_17458(WNT7B);M_chul_20740(l1cam)
GO:0052701	cellular modified histidine metabolic process	17	-0.601876	-1.44657	0.0584708	0.703207	MSTRG.11218(SUMF2);MSTRG.14765(--);M_chul_03904(GLDC);M_chul_05267(Itgal);M_chul_05655(SUMF2);M_chul_07188(GFPT2);M_chul_08736(SUMF1);M_chul_08737(Sumf1);M_chul_09239(Cacna2d3);M_chul_12234(Tcte1);M_chul_13993(SGPL1);M_chul_17746(ldha);M_chul_18415(SCLY);M_chul_18533(AGXT);M_chul_21625(LAMP1);M_chul_24164(NFS1);M_chul_25293(Sumf1)
GO:0001974	blood vessel remodeling	34	-0.524909	-1.44444	0.0387275	0.713888	MSTRG.10030(FLNA);M_chul_01695(Itga4);M_chul_02882(BAX);M_chul_03022(tbx1);M_chul_03404(MEF2C);M_chul_04547(MEF2C);M_chul_05050(FLNA);M_chul_05291(ANGPT2);M_chul_05888(ABR);M_chul_06652(flt4);M_chul_07213(ATP7A);M_chul_08224(ACE);M_chul_09289(PBRM1);M_chul_10388(NFATC3);M_chul_10725(rbpj);M_chul_11584(gja1);M_chul_13545(Epas1);M_chul_13560(fgf8a);M_chul_13619(Agt);M_chul_14706(hoxa3a);M_chul_1547…
GO:0009953	dorsal/ventral pattern formation	173	-0.419053	-1.44437	0.0043956	0.711017	MSTRG.25750(PABPC4);MSTRG.2735(Ift88);MSTRG.44571(myd88);MSTRG.46550(APC);MSTRG.7831(Ptch1);M_chul_00143(lrrc6);M_chul_00712(Dync1h1);M_chul_00903(WNT3A);M_chul_01104(cactin);M_chul_01256(ppp4cb);M_chul_01309(Ift88);M_chul_01380(fzd5);M_chul_01565(nog);M_chul_01683(hoxb2a);M_chul_02091(ACVR1);M_chul_02143(dlx1a);M_chul_02423(fzd7-a);M_chul_02559(tbc1d32);M_chul_02730(axin2);M_chul_02785(NKX2-1);M…
GO:0015867	ATP transport	16	-0.622529	-1.44345	0.0486322	0.713547	M_chul_01078(slc25a42);M_chul_01827(HGS);M_chul_02343(SLC25A17);M_chul_03428(slc25a25a);M_chul_04953(CALHM1);M_chul_07822(vps25);M_chul_07921(snf8);M_chul_07923(chmp2a);M_chul_09781(SLC25A4);M_chul_11584(gja1);M_chul_15138(Vps28);M_chul_17745(TSG101);M_chul_18864(slc25a42);M_chul_19090(slc25a24);M_chul_19849(Ptpn23);M_chul_22496(PIGN)
GO:0000775	chromosome, centromeric region	318	-0.399856	-1.44339	0	0.710699	MSTRG.18160(--);MSTRG.20686(--);MSTRG.2453(--);MSTRG.24589(Trim39);MSTRG.24591(TRIM7);MSTRG.26926(Hells);MSTRG.2730(Mphosph8);MSTRG.28126(cenpa);MSTRG.28513(--);MSTRG.31819(--);MSTRG.34519(PNMA1);MSTRG.35706(INCENP);MSTRG.37023(--);MSTRG.38762(rpz);MSTRG.39857(--);MSTRG.39888(--);MSTRG.46550(APC);MSTRG.48108(--);MSTRG.5689(MYH6);MSTRG.58(PNMA1);MSTRG.6880(smarcad1b);MSTRG.9628(smc3);MSTRG.9710(sl…
GO:0140142	nucleocytoplasmic carrier activity	25	-0.555997	-1.44289	0.0409277	0.710479	M_chul_01310(xpo4);M_chul_01759(BPTF);M_chul_03847(IPO11);M_chul_04253(kpna1);M_chul_04649(Kpna2);M_chul_05193(Xpo1);M_chul_08468(IPO9);M_chul_09290(cse1l);M_chul_13663(XPO1);M_chul_13740(XPO5);M_chul_14597(KPNA6);M_chul_14827(nup42);M_chul_15670(XPO7);M_chul_16675(NUP214);M_chul_16782(TNPO3);M_chul_17129(IPO5);M_chul_18073(SNUPN);M_chul_18222(NUTF2);M_chul_19986(kpna5);M_chul_21598(Kpna3);M_chul…
GO:0030071	regulation of mitotic metaphase/anaphase transition	115	-0.431712	-1.44185	0.00925926	0.713811	MSTRG.15113(--);MSTRG.15863(PSMC5);MSTRG.20382(--);MSTRG.20657(Pol);MSTRG.39787(--);MSTRG.39887(--);MSTRG.39889(--);MSTRG.40480(ERC2);MSTRG.41180(mad2l2);MSTRG.4330(ACTIA);MSTRG.46550(APC);MSTRG.48104(--);MSTRG.5689(MYH6);M_chul_00334(lrrcc1);M_chul_00668(PSMB5);M_chul_00712(Dync1h1);M_chul_00981(psma7);M_chul_01010(ppp1r7);M_chul_01370(ANAPC2);M_chul_01441(coro1ca);M_chul_02954(KNTC1);M_chul_030…
GO:0048469	cell maturation	229	-0.40558	-1.44179	0	0.710857	MSTRG.19238(Nr1h3);MSTRG.1970(CDK5);MSTRG.19968(klf1);MSTRG.35531(CBFB);MSTRG.38015(--);MSTRG.49974(--);M_chul_00271(--);M_chul_00348(prkci);M_chul_00445(PTH1R);M_chul_00446(PTH1R);M_chul_00592(Myoc);M_chul_00667(PRMT5);M_chul_00712(Dync1h1);M_chul_00714(KDM1A);M_chul_00732(KLF2);M_chul_00819(ROCK1);M_chul_00990(--);M_chul_01011(CDC20);M_chul_01032(tal1);M_chul_01083(STK11);M_chul_01172(RUNX1);M_…
GO:1905881	positive regulation of oogenesis	16	-0.618709	-1.4404	0.044843	0.716078	M_chul_01011(CDC20);M_chul_02012(TOB2);M_chul_03313(smad2);M_chul_04822(Npepps);M_chul_07851(zar1);M_chul_08471(aurka-b);M_chul_10955(RBM4B);M_chul_11259(PIK3C3);M_chul_12172(PPIL4);M_chul_14010(Sirt1);M_chul_14755(trim71);M_chul_16555(smad2);M_chul_17128(atg13);M_chul_18903(PTGS2);M_chul_18904(PTGS2);M_chul_21477(Ulk2)
GO:0052698	ergothioneine metabolic process	17	-0.601876	-1.44	0.0552408	0.71535	MSTRG.11218(SUMF2);MSTRG.14765(--);M_chul_03904(GLDC);M_chul_05267(Itgal);M_chul_05655(SUMF2);M_chul_07188(GFPT2);M_chul_08736(SUMF1);M_chul_08737(Sumf1);M_chul_09239(Cacna2d3);M_chul_12234(Tcte1);M_chul_13993(SGPL1);M_chul_17746(ldha);M_chul_18415(SCLY);M_chul_18533(AGXT);M_chul_21625(LAMP1);M_chul_24164(NFS1);M_chul_25293(Sumf1)
GO:0086066	atrial cardiac muscle cell to AV node cell communication	19	-0.582848	-1.43963	0.0558739	0.714382	MSTRG.10030(FLNA);M_chul_02100(KCNJ3);M_chul_02101(KCNJ3);M_chul_05050(FLNA);M_chul_07984(RYR2);M_chul_10191(--);M_chul_10192(kcnq1);M_chul_10205(rnf207b);M_chul_11176(Ank2);M_chul_11584(gja1);M_chul_15710(Cacna1c);M_chul_15933(nipblb);M_chul_15971(KCNN2);M_chul_16819(KCNA5);M_chul_22241(KCNJ5);M_chul_22801(CACNB2);M_chul_23079(CACNA1C);M_chul_24330(SCN5A);M_chul_25330(Scn3a)
GO:0016328	lateral plasma membrane	45	-0.489354	-1.43934	0.0263158	0.712946	MSTRG.46550(APC);M_chul_00130(dlg1l);M_chul_00304(Mtcl1);M_chul_00805(CLDN1);M_chul_02865(axin1);M_chul_03806(ANXA1);M_chul_04450(GNA12);M_chul_04903(Pkd1);M_chul_04904(PKD1);M_chul_05102(pkd2);M_chul_06937(Fgf13);M_chul_07889(Ank3);M_chul_08786(NSG1);M_chul_09290(cse1l);M_chul_09316(Prickle2);M_chul_09317(PRICKLE2);M_chul_09545(IQGAP1);M_chul_10319(ABCC1);M_chul_10658(ARL2);M_chul_10664(Mark2);M…
GO:0071870	cellular response to catecholamine stimulus	87	-0.443187	-1.43926	0.0238663	0.710242	MSTRG.10030(FLNA);MSTRG.9619(NSG1);M_chul_00366(Prkn);M_chul_00457(Gnal);M_chul_00667(PRMT5);M_chul_01219(Htr2a);M_chul_01506(HTR2A);M_chul_01848(Dnm2);M_chul_01909(GSK3B);M_chul_02060(ADCY5);M_chul_02238(Slc9a3r1);M_chul_02242(MAPK3);M_chul_02290(HTR3A);M_chul_03001(mapk1);M_chul_03488(Nos1);M_chul_03845(htr1aa);M_chul_03860(PDE4D);M_chul_04235(LRRK2);M_chul_04404(htt);M_chul_04450(GNA12);M_chul…
GO:0098813	nuclear chromosome segregation	368	-0.395788	-1.43926	0	0.707062	MSTRG.15113(--);MSTRG.15863(PSMC5);MSTRG.17100(CIT);MSTRG.18160(--);MSTRG.19205(--);MSTRG.20382(--);MSTRG.20657(Pol);MSTRG.20686(--);MSTRG.2453(--);MSTRG.24589(Trim39);MSTRG.28126(cenpa);MSTRG.28137(Pogz);MSTRG.28138(--);MSTRG.28513(--);MSTRG.35706(INCENP);MSTRG.39787(--);MSTRG.39887(--);MSTRG.39889(--);MSTRG.40480(ERC2);MSTRG.41180(mad2l2);MSTRG.41982(BRIP1);MSTRG.4330(ACTIA);MSTRG.44445(--);MST…
GO:0008358	maternal determination of anterior/posterior axis, embryo	40	-0.503564	-1.43905	0.0369881	0.705085	M_chul_00271(--);M_chul_00348(prkci);M_chul_00667(PRMT5);M_chul_01083(STK11);M_chul_01353(IFIH1);M_chul_02487(--);M_chul_03667(VCP);M_chul_04245(tdrd7b);M_chul_04964(eif4a3);M_chul_05618(Nup98);M_chul_07073(RAB6A);M_chul_07143(FBXW11);M_chul_07822(vps25);M_chul_07912(NFE2L1);M_chul_07921(snf8);M_chul_08047(tdrd1);M_chul_09288(WDR77);M_chul_09499(cpeb1);M_chul_09887(mthfsd);M_chul_12042(tdrd6);M_c…
GO:0007080	mitotic metaphase plate congression	41	-0.502352	-1.43864	0.0226969	0.704402	MSTRG.20686(--);MSTRG.35706(INCENP);MSTRG.7282(chmp7);M_chul_00712(Dync1h1);M_chul_02146(NUP62);M_chul_02170(CHMP2B);M_chul_02524(phospho1);M_chul_02954(KNTC1);M_chul_03018(ncaph);M_chul_04111(plk1);M_chul_05973(Bod1);M_chul_05974(Stc2);M_chul_06187(CDC23);M_chul_07923(chmp2a);M_chul_08035(becn1);M_chul_08105(kif22);M_chul_08633(DYNC1H1);M_chul_10027(KIF18A);M_chul_10153(Mis12);M_chul_10933(--);M…
GO:2000369	regulation of clathrin-dependent endocytosis	18	-0.596661	-1.43822	0.0512048	0.704039	M_chul_00601(TNK2);M_chul_00602(Tnk2);M_chul_01848(Dnm2);M_chul_02949(HIP1R);M_chul_03224(GAPVD1);M_chul_03421(Bmp2k);M_chul_03760(Aak1);M_chul_04941(Smap1);M_chul_09803(NHS);M_chul_11903(PLCB4);M_chul_13691(Smap1);M_chul_16100(DAB2);M_chul_18700(DNAJC6);M_chul_19599(SCYL2);M_chul_19858(Snap91);M_chul_20056(Syt11);M_chul_21899(PIK3CB);M_chul_25215(nckap1)
GO:0014061	regulation of norepinephrine secretion	19	-0.588535	-1.43814	0.0470588	0.701397	MSTRG.18307(CHRNA7);MSTRG.42462(STX1B);M_chul_00823(crhr2);M_chul_00824(Crhr2);M_chul_03126(ADORA2A);M_chul_03821(OXT);M_chul_03977(adra2b);M_chul_05885(ADORA2B);M_chul_09295(OXTR);M_chul_09395(CHRNA7);M_chul_11812(crh);M_chul_12901(GHSR);M_chul_13501(P2RY1);M_chul_13619(Agt);M_chul_15477(AGTR2);M_chul_18937(PTGER3);M_chul_19815(CHRNA7);M_chul_23462(crh);M_chul_23800(CHRNA7)
GO:2000050	regulation of non-canonical Wnt signaling pathway	21	-0.579506	-1.43771	0.0520984	0.701009	MSTRG.30114(gpc3);M_chul_00042(vangl2);M_chul_01253(CSNK1D);M_chul_03185(znrf3);M_chul_06083(TIAM1);M_chul_07836(wnt5b);M_chul_11193(MLLT3);M_chul_12147(ANKRD6);M_chul_12941(DAAM2);M_chul_14134(DKK1);M_chul_15436(gpc3);M_chul_15523(SFRP1);M_chul_16100(DAB2);M_chul_16806(LRP6);M_chul_19630(ETV6);M_chul_20340(rspo1);M_chul_20355(rspo3);M_chul_20830(wnt5a);M_chul_21788(Ift80);M_chul_22833(nphp3);M_c…
GO:0044754	autolysosome	15	-0.619753	-1.43725	0.0674663	0.700845	MSTRG.35562(Map1lc3b);M_chul_00853(MAP1LC3A);M_chul_02837(Nprl3);M_chul_03667(VCP);M_chul_04235(LRRK2);M_chul_08188(wdr24);M_chul_08419(MAP1LC3A);M_chul_08957(Sqstm1);M_chul_10878(ctdnep1a);M_chul_11259(PIK3C3);M_chul_15455(Vamp7);M_chul_19908(mios);M_chul_24250(LRRK2);M_chul_24592(NCOA4);M_chul_25318(NCOA4)
GO:0007193	adenylate cyclase-inhibiting G protein-coupled receptor signaling pathway	63	-0.47001	-1.4371	0.0125471	0.698684	MSTRG.10030(FLNA);M_chul_00142(ADCY8);M_chul_00457(Gnal);M_chul_00517(ADCY1);M_chul_00585(OPRK1);M_chul_00667(PRMT5);M_chul_00966(ADCY1);M_chul_02060(ADCY5);M_chul_02308(NPB);M_chul_02311(SSTR2);M_chul_02952(HCAR3);M_chul_03845(htr1aa);M_chul_03977(adra2b);M_chul_04351(mtnr1aa);M_chul_04399(adra2c);M_chul_04841(adra2a);M_chul_04902(F_48D10.1);M_chul_05050(FLNA);M_chul_06124(RXFP2);M_chul_06189(Ca…
GO:0019003	GDP binding	55	-0.478972	-1.43657	0.0242967	0.699201	MSTRG.13782(RAP2C);M_chul_00060(RHEB);M_chul_00306(Rab12);M_chul_00871(RAB2A);M_chul_01321(Septin3);M_chul_01516(Rab40c);M_chul_01879(RAB9A);M_chul_02044(mief1);M_chul_02071(RERG);M_chul_02339(DRG2);M_chul_02477(ralb-a);M_chul_02735(Dxo);M_chul_03041(GUCA1A);M_chul_03042(RASEF);M_chul_03328(RAB14);M_chul_04078(RAP1A);M_chul_05110(ucp2);M_chul_06502(RAB28);M_chul_07257(RAB9B);M_chul_07470(arl3);M_…
GO:0051043	regulation of membrane protein ectodomain proteolysis	18	-0.59016	-1.43628	0.0486409	0.698059	MSTRG.10495(Adam8);M_chul_00819(ROCK1);M_chul_03268(il1b);M_chul_04341(SH3D19);M_chul_04626(Pacsin3);M_chul_07473(TIMP2);M_chul_08528(TIMP4);M_chul_09302(LRIG2);M_chul_12405(SNX9);M_chul_15510(ADAM9);M_chul_16465(timp3);M_chul_16837(ifng);M_chul_18074(Snx33);M_chul_20096(PTPN3);M_chul_23431(RGMA);M_chul_23924(--);M_chul_24234(app);M_chul_24235(app)
GO:0097205	renal filtration	16	-0.609997	-1.43616	0.0491803	0.695844	MSTRG.19322(CYBA);M_chul_00821(AQP1);M_chul_02293(AMN);M_chul_02361(--);M_chul_03385(f2r);M_chul_06510(SULF1);M_chul_07529(UTS2R);M_chul_08225(ITGA3);M_chul_08635(--);M_chul_09305(Suds3);M_chul_09929(MYO1E);M_chul_11584(gja1);M_chul_14511(GAS6);M_chul_16801(PTPRO);M_chul_16884(PODXL);M_chul_20016(NPHS1)
GO:0009713	catechol-containing compound biosynthetic process	24	-0.554493	-1.43559	0.0490196	0.696424	MSTRG.18307(CHRNA7);MSTRG.47910(Lct);M_chul_00823(crhr2);M_chul_00824(Crhr2);M_chul_02097(Nr4a2);M_chul_02098(NR4A2);M_chul_03704(DAO);M_chul_04559(hand2);M_chul_06118(KL);M_chul_07213(ATP7A);M_chul_08514(park7);M_chul_09395(CHRNA7);M_chul_09415(HDC);M_chul_09680(VPS35);M_chul_10344(Gpr37);M_chul_13545(Epas1);M_chul_15477(AGTR2);M_chul_16404(DBH);M_chul_17091(gch1);M_chul_18092(PAH);M_chul_18120(…
GO:0042379	chemokine receptor binding	33	-0.517891	-1.43526	0.0381895	0.695594	MSTRG.21325(--);MSTRG.49974(--);M_chul_00741(--);M_chul_01062(Ccl20);M_chul_01063(Ccl20);M_chul_01115(epha4-a);M_chul_01116(--);M_chul_02405(Stat3);M_chul_02685(nup85);M_chul_02991(SLC35D2);M_chul_04311(camk2d2);M_chul_04312(CXCL8);M_chul_04634(--);M_chul_04853(cxcl12);M_chul_05313(--);M_chul_05315(Cxcl12);M_chul_07186(--);M_chul_09629(--);M_chul_10937(Cxcl1);M_chul_11641(--);M_chul_11683(--);M_c…
GO:0007314	oocyte anterior/posterior axis specification	40	-0.503564	-1.43494	0.0441767	0.694746	M_chul_00271(--);M_chul_00348(prkci);M_chul_00667(PRMT5);M_chul_01083(STK11);M_chul_01353(IFIH1);M_chul_02487(--);M_chul_03667(VCP);M_chul_04245(tdrd7b);M_chul_04964(eif4a3);M_chul_05618(Nup98);M_chul_07073(RAB6A);M_chul_07143(FBXW11);M_chul_07822(vps25);M_chul_07912(NFE2L1);M_chul_07921(snf8);M_chul_08047(tdrd1);M_chul_09288(WDR77);M_chul_09499(cpeb1);M_chul_09887(mthfsd);M_chul_12042(tdrd6);M_c…
GO:0032881	regulation of polysaccharide metabolic process	26	-0.538124	-1.43483	0.051105	0.692603	MSTRG.27221(Sorbs1);M_chul_01312(AP2A1);M_chul_01909(GSK3B);M_chul_03756(Gfpt1);M_chul_03823(PTGER4);M_chul_03824(PTGER4);M_chul_03942(Gck);M_chul_05073(vimp);M_chul_06000(igf2);M_chul_06447(Khk);M_chul_06731(EGF);M_chul_07195(gnb2l1);M_chul_07208(C1QTNF2);M_chul_09955(--);M_chul_11130(PPP1CB);M_chul_11977(ENPP3);M_chul_14014(Sorbs1);M_chul_16023(ppp1r3b);M_chul_16838(Dyrk2);M_chul_17111(irs2-a);…
GO:0001782	B cell homeostasis	28	-0.532127	-1.43478	0.0494506	0.69001	MSTRG.24798(SOS1);M_chul_00844(HCK);M_chul_00898(Bcl10);M_chul_00990(--);M_chul_01034(RC3H1);M_chul_02882(BAX);M_chul_03404(MEF2C);M_chul_03957(IKBKB);M_chul_04547(MEF2C);M_chul_04668(PKN1);M_chul_05845(spns2);M_chul_07116(ada);M_chul_07279(--);M_chul_07644(Mif);M_chul_08425(NCKAP1L);M_chul_09684(--);M_chul_11102(DOCK11);M_chul_12579(Sos2);M_chul_12833(hif1a);M_chul_13443(SOS2);M_chul_13532(ppp2r…
GO:0042611	MHC protein complex	17	-0.597655	-1.43375	0.0470588	0.693506	MSTRG.7375(H2-K1);M_chul_02690(pitpnc1);M_chul_03210(H2-K1);M_chul_10500(H2-Ab1);M_chul_10502(--);M_chul_14443(H2-Q10);M_chul_15329(MR1);M_chul_15336(Mr1);M_chul_20106(MSH5);M_chul_20107(H2-Ea);M_chul_23368(b2m);M_chul_24364(H2-Ab1);M_chul_24365(H2-Ab1);M_chul_24366(H2-Ab1);M_chul_24870(--);M_chul_24871(HLA-DPA1);M_chul_25043(H2-K1)
GO:0006309	apoptotic DNA fragmentation	23	-0.561118	-1.43311	0.0493469	0.694459	MSTRG.25749(PPIE);M_chul_02882(BAX);M_chul_03370(Endog);M_chul_07104(AIFM1);M_chul_08185(h1-0-b);M_chul_12444(PROX1);M_chul_12856(dicer1);M_chul_12857(dicer1);M_chul_13660(REL);M_chul_14437(TATDN1);M_chul_14465(HSF1);M_chul_17773(Cecr2);M_chul_19012(DNASE2B);M_chul_19394(DNASE2);M_chul_19598(apaf1);M_chul_20644(DFFB);M_chul_21898(FOXL2);M_chul_22088(Exosc5);M_chul_22690(fen1);M_chul_22691(fen1);M…
GO:0071821	FANCM-MHF complex	34	-0.511999	-1.43286	0.0312076	0.692956	M_chul_02304(CENPX);M_chul_05403(H3-I);M_chul_05405(H4-I);M_chul_05406(H4-I);M_chul_05410(H3-I);M_chul_05474(H4-I);M_chul_05527(H4-I);M_chul_05572(H3-I);M_chul_05575(H3-I);M_chul_05773(TAF6);M_chul_06296(H3-I);M_chul_06297(H4-I);M_chul_06299(H4-I);M_chul_06303(H4-I);M_chul_06306(H3-I);M_chul_07274(H4-I);M_chul_07343(H3-I);M_chul_07503(H4-I);M_chul_07588(his-71);M_chul_08086(FAM117A);M_chul_10474(…
GO:0009994	oocyte differentiation	143	-0.415168	-1.43232	0.00767544	0.693563	MSTRG.25750(PABPC4);MSTRG.26421(YBX2);MSTRG.32966(--);MSTRG.48253(--);M_chul_00271(--);M_chul_00348(prkci);M_chul_00667(PRMT5);M_chul_00712(Dync1h1);M_chul_00990(--);M_chul_01011(CDC20);M_chul_01083(STK11);M_chul_01353(IFIH1);M_chul_01476(GRB14);M_chul_01939(henmt1);M_chul_02012(TOB2);M_chul_02487(--);M_chul_02851(gper1);M_chul_03313(smad2);M_chul_03567(ctu1);M_chul_03667(VCP);M_chul_03724(smn1);…
GO:0052703	cellular modified histidine biosynthetic process	17	-0.601876	-1.43189	0.0641399	0.693349	MSTRG.11218(SUMF2);MSTRG.14765(--);M_chul_03904(GLDC);M_chul_05267(Itgal);M_chul_05655(SUMF2);M_chul_07188(GFPT2);M_chul_08736(SUMF1);M_chul_08737(Sumf1);M_chul_09239(Cacna2d3);M_chul_12234(Tcte1);M_chul_13993(SGPL1);M_chul_17746(ldha);M_chul_18415(SCLY);M_chul_18533(AGXT);M_chul_21625(LAMP1);M_chul_24164(NFS1);M_chul_25293(Sumf1)
GO:0033197	response to vitamin E	19	-0.579808	-1.43146	0.0644678	0.693111	M_chul_00990(--);M_chul_01432(pparg);M_chul_01541(SRSF2);M_chul_03404(MEF2C);M_chul_03488(Nos1);M_chul_03848(HSD17B3);M_chul_04547(MEF2C);M_chul_07116(ada);M_chul_07508(SRSF2);M_chul_08035(becn1);M_chul_08526(PPARG);M_chul_09849(ccne1);M_chul_11861(Fkbp1b);M_chul_12655(ARG2);M_chul_15757(ALAD);M_chul_16087(HMGCS1);M_chul_16997(cat);M_chul_24507(arg1);M_chul_24558(cyp11a1)
GO:0071852	fungal-type cell wall organization or biogenesis	27	-0.547996	-1.4308	0.0523416	0.694395	M_chul_00877(DUSP12);M_chul_01284(Pgap1);M_chul_01408(UBE2G2);M_chul_03506(RICTOR);M_chul_05197(VPS54);M_chul_06473(syvn1);M_chul_07195(gnb2l1);M_chul_07619(Zdhhc4);M_chul_09766(Mogs);M_chul_09883(COX4I1);M_chul_10715(DNAJC3);M_chul_10932(TEX261);M_chul_11154(tada2b);M_chul_11663(ccnc);M_chul_11665(PGM3);M_chul_12433(pomt2);M_chul_13804(pomt1);M_chul_13884(pomt1);M_chul_15403(gmppb);M_chul_16069(…
GO:2000142	regulation of DNA-templated transcription, initiation	43	-0.500989	-1.43071	0.0296097	0.692071	MSTRG.15863(PSMC5);M_chul_00786(GTF2B);M_chul_00851(Xrn1);M_chul_01401(Rrn3);M_chul_03561(hnf1a);M_chul_04740(atf7ip);M_chul_05618(Nup98);M_chul_05714(srf);M_chul_05799(Taf1);M_chul_05916(supt6h);M_chul_06624(SSRP1);M_chul_06952(TAF7);M_chul_07015(NKX-2.5);M_chul_07312(SUB1);M_chul_07900(thra1);M_chul_08609(MITF);M_chul_09884(IRF8);M_chul_10114(CTR9);M_chul_10148(psmc3-a);M_chul_10149(tbp);M_chul…
GO:0043153	entrainment of circadian clock by photoperiod	18	-0.586543	-1.4304	0.0636492	0.691062	M_chul_01256(ppp4cb);M_chul_03075(ppp1cc-a);M_chul_04660(AANAT);M_chul_07214(FBXL3);M_chul_07676(fbxl15);M_chul_10845(Per1);M_chul_10875(tp53);M_chul_11130(PPP1CB);M_chul_11903(PLCB4);M_chul_12802(ID2);M_chul_13454(MTA1);M_chul_13891(Crtc1);M_chul_14241(opn4a);M_chul_14522(FBXL3);M_chul_18253(CRY2);M_chul_21645(SIK2);M_chul_22180(USP2);M_chul_24515(Mta1)
GO:0000794	condensed nuclear chromosome	110	-0.437781	-1.42981	0.00231214	0.691903	MSTRG.28126(cenpa);MSTRG.28513(--);MSTRG.35706(INCENP);MSTRG.4460(--);MSTRG.9628(smc3);M_chul_00663(RNF212B);M_chul_00675(--);M_chul_00810(KIFAP3);M_chul_00838(Toe1);M_chul_01256(ppp4cb);M_chul_01353(IFIH1);M_chul_01438(KMT5C);M_chul_01866(nifk);M_chul_02122(--);M_chul_02373(ATF6B);M_chul_02808(Dsn1);M_chul_02810(brd4);M_chul_02891(psmc3ip);M_chul_02893(TUBG1);M_chul_03018(ncaph);M_chul_03077(UBE…
GO:0051875	pigment granule localization	20	-0.570798	-1.42909	0.0491329	0.693677	M_chul_01887(GPR143);M_chul_02127(bbs5);M_chul_03792(VPS33A);M_chul_04843(bbip1);M_chul_06589(--);M_chul_08394(ASIP);M_chul_08598(shroom2);M_chul_09379(vps33b);M_chul_09586(BBS4);M_chul_09820(BLOC1S6);M_chul_10370(MYO5A);M_chul_13870(RAB1A);M_chul_14206(MKKS);M_chul_14399(ippk);M_chul_15037(dctn2);M_chul_22114(Myo7a);M_chul_22268(--);M_chul_22680(bloc1s5);M_chul_23220(mreg);M_chul_23255(SHROOM2)
GO:1902099	regulation of metaphase/anaphase transition of cell cycle	119	-0.427505	-1.42796	0.00794552	0.697877	MSTRG.15113(--);MSTRG.15863(PSMC5);MSTRG.20382(--);MSTRG.20657(Pol);MSTRG.39787(--);MSTRG.39887(--);MSTRG.39889(--);MSTRG.40480(ERC2);MSTRG.41180(mad2l2);MSTRG.4330(ACTIA);MSTRG.46550(APC);MSTRG.48104(--);MSTRG.5689(MYH6);M_chul_00334(lrrcc1);M_chul_00668(PSMB5);M_chul_00712(Dync1h1);M_chul_00981(psma7);M_chul_01010(ppp1r7);M_chul_01370(ANAPC2);M_chul_01441(coro1ca);M_chul_02016(RBX1);M_chul_0295…
GO:0086026	atrial cardiac muscle cell to AV node cell signaling	19	-0.582848	-1.42761	0.0695652	0.69724	MSTRG.10030(FLNA);M_chul_02100(KCNJ3);M_chul_02101(KCNJ3);M_chul_05050(FLNA);M_chul_07984(RYR2);M_chul_10191(--);M_chul_10192(kcnq1);M_chul_10205(rnf207b);M_chul_11176(Ank2);M_chul_11584(gja1);M_chul_15710(Cacna1c);M_chul_15933(nipblb);M_chul_15971(KCNN2);M_chul_16819(KCNA5);M_chul_22241(KCNJ5);M_chul_22801(CACNB2);M_chul_23079(CACNA1C);M_chul_24330(SCN5A);M_chul_25330(Scn3a)
GO:0015301	anion:anion antiporter activity	25	-0.547109	-1.42684	0.0467675	0.69938	M_chul_01665(SLC4A3);M_chul_01694(SLC37A1);M_chul_02765(SLC4A8);M_chul_03164(Slc4a5);M_chul_04607(--);M_chul_04915(SLC26A11);M_chul_06188(KIF20A);M_chul_06414(SLC7A3);M_chul_06748(Slc7a11);M_chul_06829(SLC26A2);M_chul_08896(Slc26a10);M_chul_09781(SLC25A4);M_chul_10593(SLC25A11);M_chul_11272(Slc7a8);M_chul_11781(slc37a2);M_chul_13680(slc7a2);M_chul_13826(Slc7a7);M_chul_14166(Slc7a7);M_chul_15219(S…
GO:0032589	neuron projection membrane	41	-0.490311	-1.42618	0.0306667	0.700544	MSTRG.18307(CHRNA7);MSTRG.42041(Robo1);M_chul_00690(WLS);M_chul_00691(WLS);M_chul_02247(Mapk8ip3);M_chul_02847(shisa9b);M_chul_02851(gper1);M_chul_03126(ADORA2A);M_chul_05399(GRIA1);M_chul_05808(myo1c);M_chul_05876(Trpv1);M_chul_05978(Gabrg2);M_chul_06236(--);M_chul_06337(OPRD1);M_chul_06643(UNC5A);M_chul_07907(myo1d);M_chul_08221(Mpp2);M_chul_09237(CACNA1D);M_chul_09395(CHRNA7);M_chul_10124(USH2…
GO:0060260	regulation of transcription initiation from RNA polymerase II promoter	35	-0.505159	-1.42594	0.0439414	0.699288	MSTRG.15863(PSMC5);M_chul_00786(GTF2B);M_chul_00851(Xrn1);M_chul_03561(hnf1a);M_chul_04740(atf7ip);M_chul_05618(Nup98);M_chul_05714(srf);M_chul_05799(Taf1);M_chul_05916(supt6h);M_chul_06624(SSRP1);M_chul_06952(TAF7);M_chul_07015(NKX-2.5);M_chul_07312(SUB1);M_chul_07900(thra1);M_chul_09884(IRF8);M_chul_10114(CTR9);M_chul_10148(psmc3-a);M_chul_10149(tbp);M_chul_10875(tp53);M_chul_11343(SUPT16H);M_c…
GO:0005892	acetylcholine-gated channel complex	16	-0.61493	-1.42512	0.0798258	0.701537	MSTRG.18307(CHRNA7);MSTRG.24438(STXBP5);MSTRG.48440(--);M_chul_04387(CHRNB3);M_chul_09395(CHRNA7);M_chul_10224(CHRNB4);M_chul_10226(CHRNA5);M_chul_10623(CHRNB1);M_chul_11629(CHRNA2);M_chul_12373(STXBP5);M_chul_13874(chrna1);M_chul_19508(CHRNB2);M_chul_19815(CHRNA7);M_chul_21234(CHRNA4);M_chul_22457(CHRND);M_chul_23800(CHRNA7)
GO:0000086	G2/M transition of mitotic cell cycle	198	-0.407925	-1.42489	0.00106952	0.700221	MSTRG.17100(CIT);MSTRG.18717(ccnb2);MSTRG.40553(Senp1);M_chul_00667(PRMT5);M_chul_00712(Dync1h1);M_chul_00783(Cdc7);M_chul_00934(ZNF830);M_chul_01025(Plk3);M_chul_01104(cactin);M_chul_01253(CSNK1D);M_chul_01547(CENPJ);M_chul_01848(Dnm2);M_chul_01881(OFD1);M_chul_02016(RBX1);M_chul_02146(NUP62);M_chul_02810(brd4);M_chul_02859(kdm8);M_chul_02893(TUBG1);M_chul_03101(TUBB4B);M_chul_03248(Taok3);M_chu…
GO:0051905	establishment of pigment granule localization	18	-0.589665	-1.42452	0.0649351	0.69976	M_chul_01887(GPR143);M_chul_02127(bbs5);M_chul_04843(bbip1);M_chul_06589(--);M_chul_08394(ASIP);M_chul_08598(shroom2);M_chul_09586(BBS4);M_chul_09820(BLOC1S6);M_chul_10370(MYO5A);M_chul_13870(RAB1A);M_chul_14206(MKKS);M_chul_14399(ippk);M_chul_15037(dctn2);M_chul_22114(Myo7a);M_chul_22268(--);M_chul_22680(bloc1s5);M_chul_23220(mreg);M_chul_23255(SHROOM2)
GO:0044839	cell cycle G2/M phase transition	211	-0.404446	-1.42419	0.00216216	0.699097	MSTRG.17100(CIT);MSTRG.18717(ccnb2);MSTRG.40553(Senp1);M_chul_00667(PRMT5);M_chul_00712(Dync1h1);M_chul_00783(Cdc7);M_chul_00934(ZNF830);M_chul_01025(Plk3);M_chul_01088(Fzr1);M_chul_01104(cactin);M_chul_01253(CSNK1D);M_chul_01547(CENPJ);M_chul_01848(Dnm2);M_chul_01881(OFD1);M_chul_02016(RBX1);M_chul_02146(NUP62);M_chul_02810(brd4);M_chul_02859(kdm8);M_chul_02893(TUBG1);M_chul_02994(CDC14A);M_chul…
GO:0000062	fatty-acyl-CoA binding	26	-0.547275	-1.42391	0.0566572	0.698097	MSTRG.37522(SOAT1);M_chul_00413(SCP2);M_chul_00554(ACADM);M_chul_00611(YME1L1);M_chul_00811(MYO10);M_chul_01662(Epb41l5);M_chul_04542(Acads);M_chul_06257(PITPNA);M_chul_07111(hnf4a);M_chul_07976(Acbd4);M_chul_10386(TLN2);M_chul_10854(ACADVL);M_chul_11531(Hadha);M_chul_11532(HADHB);M_chul_12394(ACBD3);M_chul_13198(HMGCL);M_chul_14787(GAL3ST1);M_chul_16088(TLN1);M_chul_17369(DBI);M_chul_17409(ACADL…
GO:1904886	beta-catenin destruction complex disassembly	19	-0.574804	-1.42388	0.0453858	0.695615	MSTRG.46550(APC);M_chul_00183(gbp);M_chul_00903(WNT3A);M_chul_01128(dvl3);M_chul_01380(fzd5);M_chul_01909(GSK3B);M_chul_02422(fzd2);M_chul_02865(axin1);M_chul_03075(ppp1cc-a);M_chul_06775(CSNK1A1);M_chul_06994(wnt8a);M_chul_07102(amer1);M_chul_10855(dvl2);M_chul_13725(wnt8b);M_chul_16806(LRP6);M_chul_20148(fzd1);M_chul_20357(ctnnb1);M_chul_20885(wnt1);M_chul_24190(cav1)
GO:0007062	sister chromatid cohesion	70	-0.45072	-1.42381	0.0245161	0.693319	MSTRG.28137(Pogz);MSTRG.28138(--);MSTRG.35706(INCENP);MSTRG.44445(--);MSTRG.45659(naa50);MSTRG.9628(smc3);M_chul_00144(--);M_chul_00986(ttc39c);M_chul_01011(CDC20);M_chul_01256(ppp4cb);M_chul_02020(TOP3A);M_chul_02615(ttc39a);M_chul_03005(Slf1);M_chul_03244(Rfc5);M_chul_03452(nipbla);M_chul_03463(rmi1);M_chul_03687(Pole);M_chul_04104(FBXW7);M_chul_04111(plk1);M_chul_04181(HASPIN);M_chul_04443(cht…
GO:0046966	thyroid hormone receptor binding	23	-0.559828	-1.42317	0.0521739	0.694637	MSTRG.26004(PRMT2);M_chul_00786(GTF2B);M_chul_02146(NUP62);M_chul_02891(psmc3ip);M_chul_03627(GAS2L1);M_chul_03775(Arid5a);M_chul_05428(ACAC);M_chul_05867(ZNHIT3);M_chul_05883(ncor1);M_chul_05884(Ncor1);M_chul_06579(med12);M_chul_06952(TAF7);M_chul_07969(MED1);M_chul_08214(med24);M_chul_09470(ncoa2);M_chul_10863(Trip6);M_chul_11702(med30);M_chul_13392(prmt2);M_chul_15322(rxrba);M_chul_19350(med16…
GO:0009649	entrainment of circadian clock	25	-0.540869	-1.42274	0.0529412	0.694556	M_chul_00962(Phlpp1);M_chul_01256(ppp4cb);M_chul_03075(ppp1cc-a);M_chul_04660(AANAT);M_chul_07214(FBXL3);M_chul_07676(fbxl15);M_chul_08278(--);M_chul_08279(TIMELESS);M_chul_08382(Timeless);M_chul_10845(Per1);M_chul_10875(tp53);M_chul_11130(PPP1CB);M_chul_11718(PRRC2A);M_chul_11903(PLCB4);M_chul_12802(ID2);M_chul_13454(MTA1);M_chul_13891(Crtc1);M_chul_14006(atoh7);M_chul_14241(opn4a);M_chul_14522(…
GO:0030856	regulation of epithelial cell differentiation	117	-0.423175	-1.42153	0.0104895	0.699355	MSTRG.35531(CBFB);MSTRG.45391(CUL9);MSTRG.45863(XDH);MSTRG.46550(APC);MSTRG.49115(TRIM16);MSTRG.7831(Ptch1);MSTRG.9807(ZNF646);M_chul_00060(RHEB);M_chul_00316(PROC);M_chul_00317(PROC);M_chul_00348(prkci);M_chul_00819(ROCK1);M_chul_01027(ptch1);M_chul_01032(tal1);M_chul_01171(FRZB);M_chul_01172(RUNX1);M_chul_01537(foxj1a);M_chul_01565(nog);M_chul_01569(Tmem100);M_chul_01595(dvr1);M_chul_01769(FRZB…
GO:0017157	regulation of exocytosis	133	-0.418682	-1.42122	0.00671892	0.69862	MSTRG.19365(AP1G1);MSTRG.1970(CDK5);MSTRG.24438(STXBP5);MSTRG.29560(YRK);MSTRG.38592(RIMS2);MSTRG.42462(STX1B);MSTRG.48440(--);M_chul_00366(Prkn);M_chul_00718(PTAFR);M_chul_00844(HCK);M_chul_01120(RAPGEF4);M_chul_01553(P65-C);M_chul_01800(Syt4);M_chul_01827(HGS);M_chul_01879(RAB9A);M_chul_02209(Cacna1h);M_chul_02277(CACNA1A);M_chul_02316(RAB26);M_chul_02475(stxbp5l);M_chul_02477(ralb-a);M_chul_02…
GO:0042417	dopamine metabolic process	35	-0.509544	-1.4211	0.0416107	0.69682	MSTRG.18307(CHRNA7);MSTRG.48440(--);M_chul_00366(Prkn);M_chul_00631(--);M_chul_01364(PNKD);M_chul_02097(Nr4a2);M_chul_02098(NR4A2);M_chul_03704(DAO);M_chul_03845(htr1aa);M_chul_06397(d14);M_chul_07026(--);M_chul_07213(ATP7A);M_chul_08414(MANF);M_chul_08424(Pde1b);M_chul_08514(park7);M_chul_09395(CHRNA7);M_chul_09680(VPS35);M_chul_10344(Gpr37);M_chul_11831(Htr2a);M_chul_13545(Epas1);M_chul_15439(H…
GO:0015299	solute:proton antiporter activity	25	-0.549879	-1.42018	0.0658083	0.699568	MSTRG.40324(--);M_chul_04157(SLC9B2);M_chul_04811(KDM2A);M_chul_06410(SLC9A6);M_chul_06411(SLC9A7);M_chul_06951(SLC9A6);M_chul_07826(SLC9A1);M_chul_08911(phf8);M_chul_09359(SLC22A18);M_chul_10328(Slc9a5);M_chul_10505(--);M_chul_11054(SLC9B2);M_chul_12069(Hdac11);M_chul_13006(letm1);M_chul_14516(Tmco3);M_chul_14614(SLC9A1);M_chul_14639(Slc9a3);M_chul_14646(SLC9A1);M_chul_15470(SLC9A2);M_chul_17302…
GO:0051783	regulation of nuclear division	262	-0.396045	-1.42014	0.00212766	0.697236	MSTRG.15863(PSMC5);MSTRG.17100(CIT);MSTRG.20382(--);MSTRG.20657(Pol);MSTRG.39787(--);MSTRG.39887(--);MSTRG.39889(--);MSTRG.40480(ERC2);MSTRG.41180(mad2l2);MSTRG.4330(ACTIA);MSTRG.45391(CUL9);MSTRG.46550(APC);MSTRG.48104(--);MSTRG.5689(MYH6);MSTRG.9628(smc3);M_chul_00334(lrrcc1);M_chul_00351(DAPK3);M_chul_00570(Kif20b);M_chul_00667(PRMT5);M_chul_00668(PSMB5);M_chul_00712(Dync1h1);M_chul_00742(RANB…
GO:0051588	regulation of neurotransmitter transport	108	-0.424197	-1.41989	0.00714286	0.696093	MSTRG.27659(Celsr1);MSTRG.38592(RIMS2);MSTRG.42462(STX1B);M_chul_00366(Prkn);M_chul_00498(--);M_chul_00508(ATP1A2);M_chul_00510(ATP1A2);M_chul_00792(SEPTIN2);M_chul_00823(crhr2);M_chul_00824(Crhr2);M_chul_01364(PNKD);M_chul_01372(ARL6IP1);M_chul_01535(gfap);M_chul_01755(asic1b);M_chul_01800(Syt4);M_chul_01882(Gpm6b);M_chul_02277(CACNA1A);M_chul_02401(--);M_chul_02851(gper1);M_chul_02853(Baiap3);M…
GO:0071868	cellular response to monoamine stimulus	87	-0.443187	-1.41973	0.0241546	0.694435	MSTRG.10030(FLNA);MSTRG.9619(NSG1);M_chul_00366(Prkn);M_chul_00457(Gnal);M_chul_00667(PRMT5);M_chul_01219(Htr2a);M_chul_01506(HTR2A);M_chul_01848(Dnm2);M_chul_01909(GSK3B);M_chul_02060(ADCY5);M_chul_02238(Slc9a3r1);M_chul_02242(MAPK3);M_chul_02290(HTR3A);M_chul_03001(mapk1);M_chul_03488(Nos1);M_chul_03845(htr1aa);M_chul_03860(PDE4D);M_chul_04235(LRRK2);M_chul_04404(htt);M_chul_04450(GNA12);M_chul…
GO:0034724	DNA replication-independent nucleosome organization	31	-0.517146	-1.41854	0.0577717	0.698795	MSTRG.28126(cenpa);MSTRG.37674(--);M_chul_02142(Hat1);M_chul_02304(CENPX);M_chul_03539(Cabin1);M_chul_03655(hira);M_chul_03687(Pole);M_chul_04292(UBN2);M_chul_04735(cenpm);M_chul_05117(SMARCA5);M_chul_06089(Mis18a);M_chul_06624(SSRP1);M_chul_06858(CENPU);M_chul_06955(CENPI);M_chul_07228(ATRX);M_chul_08297(ruvbl1);M_chul_09580(Pole3);M_chul_09729(rbbp7);M_chul_10066(--);M_chul_11343(SUPT16H);M_chu…
GO:0048333	mesodermal cell differentiation	42	-0.488887	-1.41793	0.0406824	0.699867	M_chul_00903(WNT3A);M_chul_01032(tal1);M_chul_03529(fgfr1a);M_chul_03939(ITGA2);M_chul_04041(NKX-2.5);M_chul_05122(smad1);M_chul_05706(fgfr2);M_chul_06667(NKX1-1);M_chul_06994(wnt8a);M_chul_06996(FOXI1);M_chul_07592(Itgb4);M_chul_07963(TCF7L2);M_chul_08036(ITGB3);M_chul_08225(ITGA3);M_chul_08884(EYA2);M_chul_09467(EYA1);M_chul_09886(foxf1);M_chul_10297(MESP2);M_chul_10511(Kdm6b);M_chul_12274(chur…
GO:0099625	ventricular cardiac muscle cell membrane repolarization	21	-0.566197	-1.41756	0.0670471	0.699587	M_chul_00130(dlg1l);M_chul_02100(KCNJ3);M_chul_02101(KCNJ3);M_chul_08359(WDR1);M_chul_09178(CAV3);M_chul_09296(CAV3);M_chul_10191(--);M_chul_10192(kcnq1);M_chul_10205(rnf207b);M_chul_10830(Scn4b);M_chul_11176(Ank2);M_chul_11584(gja1);M_chul_15007(AKAP9);M_chul_16863(KCNJ8);M_chul_18718(NOS1AP);M_chul_22241(KCNJ5);M_chul_22890(KCNH2);M_chul_23265(SNTA1);M_chul_24330(SCN5A);M_chul_24351(Sntb1);M_ch…
GO:0005798	Golgi-associated vesicle	145	-0.415667	-1.41736	0.00668151	0.698415	MSTRG.19365(AP1G1);MSTRG.19417(sec23a);MSTRG.28284(--);MSTRG.30954(Tmed2);MSTRG.3244(Itm2b);MSTRG.34134(ADAM10);MSTRG.35646(cyb5r2);MSTRG.37793(STX17);MSTRG.43905(CUBN);M_chul_00044(Copa);M_chul_00352(SPPL2B);M_chul_00353(SPPL2B);M_chul_00455(CTSZ);M_chul_00665(Ap1g1);M_chul_00734(AP1M1);M_chul_01129(COPB2);M_chul_01312(AP2A1);M_chul_01394(NUCB1);M_chul_01503(--);M_chul_01675(COPZ1);M_chul_01979(…
GO:0046887	positive regulation of hormone secretion	114	-0.422744	-1.41734	0.0148571	0.696022	MSTRG.18514(PFKFB2);M_chul_00366(Prkn);M_chul_00885(EGFR);M_chul_01061(Capn10);M_chul_01172(RUNX1);M_chul_01234(GPR39);M_chul_01264(gh);M_chul_02851(gper1);M_chul_02853(Baiap3);M_chul_02964(Psmd9);M_chul_03017(VAMP8);M_chul_03126(ADORA2A);M_chul_03529(fgfr1a);M_chul_03622(RASL10B);M_chul_03740(Nkx3-1);M_chul_03823(PTGER4);M_chul_03824(PTGER4);M_chul_03838(OXCT1);M_chul_03906(Jak2);M_chul_03942(Gc…
GO:0050853	B cell receptor signaling pathway	44	-0.491754	-1.41715	0.0375162	0.694622	MSTRG.35531(CBFB);MSTRG.3616(slc39a10);MSTRG.3617(slc39a10);MSTRG.4827(prkcbb);M_chul_00623(ELF1);M_chul_00844(HCK);M_chul_00990(--);M_chul_01172(RUNX1);M_chul_01656(slc39a10);M_chul_01890(KLHL6);M_chul_02355(prkcbb);M_chul_02882(BAX);M_chul_03001(mapk1);M_chul_03404(MEF2C);M_chul_04321(pax5);M_chul_04547(MEF2C);M_chul_06583(BTK);M_chul_06619(Stap1);M_chul_06687(ELF1);M_chul_07282(PLEKHA1);M_chul…
GO:0060742	epithelial cell differentiation involved in prostate gland development	18	-0.579624	-1.417	0.0614035	0.693074	M_chul_01338(hoxb13a);M_chul_01731(--);M_chul_05706(fgfr2);M_chul_07098(AR);M_chul_08961(--);M_chul_08962(--);M_chul_09288(WDR77);M_chul_09347(--);M_chul_14381(PSAP);M_chul_16738(rxraa);M_chul_17431(FEM1B);M_chul_18518(--);M_chul_18557(TP63);M_chul_20357(ctnnb1);M_chul_23659(--);M_chul_24905(foxa2);M_chul_24927(--);M_chul_25287(--)
GO:0006584	catecholamine metabolic process	48	-0.486795	-1.41665	0.0343949	0.692693	MSTRG.18307(CHRNA7);MSTRG.47910(Lct);MSTRG.48440(--);M_chul_00366(Prkn);M_chul_00631(--);M_chul_00823(crhr2);M_chul_00824(Crhr2);M_chul_01364(PNKD);M_chul_02097(Nr4a2);M_chul_02098(NR4A2);M_chul_03704(DAO);M_chul_03844(RNF180);M_chul_03845(htr1aa);M_chul_04559(hand2);M_chul_06118(KL);M_chul_06397(d14);M_chul_07026(--);M_chul_07213(ATP7A);M_chul_08414(MANF);M_chul_08424(Pde1b);M_chul_08514(park7);…
GO:0140323	solute:anion antiporter activity	25	-0.547109	-1.41588	0.0621469	0.695032	M_chul_01665(SLC4A3);M_chul_01694(SLC37A1);M_chul_02765(SLC4A8);M_chul_03164(Slc4a5);M_chul_04607(--);M_chul_04915(SLC26A11);M_chul_06188(KIF20A);M_chul_06414(SLC7A3);M_chul_06748(Slc7a11);M_chul_06829(SLC26A2);M_chul_08896(Slc26a10);M_chul_09781(SLC25A4);M_chul_10593(SLC25A11);M_chul_11272(Slc7a8);M_chul_11781(slc37a2);M_chul_13680(slc7a2);M_chul_13826(Slc7a7);M_chul_14166(Slc7a7);M_chul_15219(S…
GO:0140014	mitotic nuclear division	353	-0.390558	-1.41587	0.00102881	0.692596	MSTRG.10030(FLNA);MSTRG.15113(--);MSTRG.15863(PSMC5);MSTRG.17100(CIT);MSTRG.20382(--);MSTRG.20657(Pol);MSTRG.20686(--);MSTRG.2453(--);MSTRG.28126(cenpa);MSTRG.28137(Pogz);MSTRG.28138(--);MSTRG.35128(TUBGCP6);MSTRG.35129(TUBGCP6);MSTRG.35706(INCENP);MSTRG.39787(--);MSTRG.39887(--);MSTRG.39889(--);MSTRG.40480(ERC2);MSTRG.41180(mad2l2);MSTRG.4330(ACTIA);MSTRG.45391(CUL9);MSTRG.45659(naa50);MSTRG.465…
GO:0003300	cardiac muscle hypertrophy	81	-0.445854	-1.41576	0.0220859	0.690685	MSTRG.4855(--);M_chul_00188(glrx3);M_chul_00564(PARP2);M_chul_00819(ROCK1);M_chul_00882(gata6-a);M_chul_01693(Pde9a);M_chul_01740(TRIM54);M_chul_01909(GSK3B);M_chul_02031(MYH16);M_chul_02536(--);M_chul_02821(trip10);M_chul_03106(P2rx4);M_chul_03404(MEF2C);M_chul_03447(PDLIM5);M_chul_03795(adra1a);M_chul_04354(SORBS2);M_chul_04547(MEF2C);M_chul_04559(hand2);M_chul_06083(TIAM1);M_chul_07225(nr3c1);…
GO:0030742	GTP-dependent protein binding	16	-0.600929	-1.41556	0.0714286	0.689429	MSTRG.19365(AP1G1);M_chul_01346(MRAS);M_chul_02612(Rab3d);M_chul_05340(HPS6);M_chul_06095(Arfip2);M_chul_08255(RAC1);M_chul_09556(EEA1);M_chul_13314(gchfr);M_chul_16127(AP3B1);M_chul_16549(Unc13b);M_chul_17091(gch1);M_chul_17588(EEA1);M_chul_18314(PARD6A);M_chul_18980(Rab3a);M_chul_22092(rasgrp1);M_chul_22123(RAB34)
GO:0120227	acyl-CoA binding	27	-0.538278	-1.41551	0.0639456	0.687331	MSTRG.37522(SOAT1);M_chul_00413(SCP2);M_chul_00554(ACADM);M_chul_00611(YME1L1);M_chul_00811(MYO10);M_chul_01662(Epb41l5);M_chul_04542(Acads);M_chul_06257(PITPNA);M_chul_07111(hnf4a);M_chul_07976(Acbd4);M_chul_10386(TLN2);M_chul_10854(ACADVL);M_chul_11531(Hadha);M_chul_11532(HADHB);M_chul_12394(ACBD3);M_chul_13198(HMGCL);M_chul_14787(GAL3ST1);M_chul_16088(TLN1);M_chul_17369(DBI);M_chul_17409(ACADL…
GO:0055057	neuroblast division	32	-0.513627	-1.41549	0.0400553	0.684997	M_chul_00271(--);M_chul_00348(prkci);M_chul_00624(SUGT1);M_chul_00903(WNT3A);M_chul_00920(SNAI2);M_chul_01083(STK11);M_chul_01182(--);M_chul_01685(--);M_chul_02908(STRADA);M_chul_03529(fgfr1a);M_chul_04319(melk);M_chul_05082(Lef1);M_chul_05083(Lef1);M_chul_05706(fgfr2);M_chul_06937(Fgf13);M_chul_10570(VBP1);M_chul_10658(ARL2);M_chul_10946(PFDN2);M_chul_12179(RAB10);M_chul_12344(nr2e1);M_chul_1296…
GO:0005764	lysosome	498	-0.385424	-1.41513	0	0.684705	MSTRG.10495(Adam8);MSTRG.12708(CTSA);MSTRG.18849(Wdfy3);MSTRG.19365(AP1G1);MSTRG.19546(IST1);MSTRG.2589(Cln3);MSTRG.26029(SRK1);MSTRG.29895(--);MSTRG.30114(gpc3);MSTRG.31799(TRIM27);MSTRG.35562(Map1lc3b);MSTRG.38075(LUM);MSTRG.4146(Tlr8);MSTRG.43512(Lamtor1);MSTRG.43905(CUBN);MSTRG.44781(LAMTOR5);MSTRG.45857(CREG1);MSTRG.46211(Lect2);MSTRG.47196(CPNE1);MSTRG.48624(SNX6);MSTRG.49035(--);MSTRG.4952…
GO:0048487	beta-tubulin binding	43	-0.485584	-1.4151	0.0312094	0.682485	MSTRG.19875(SLC6A2);MSTRG.9628(smc3);M_chul_00025(GABARAPL2);M_chul_01816(ndel1b);M_chul_02639(Cdk5r1);M_chul_03695(TRPV4);M_chul_04404(htt);M_chul_04846(smc3);M_chul_05700(ruvbl2);M_chul_06904(STX5);M_chul_06937(Fgf13);M_chul_07026(--);M_chul_07736(--);M_chul_08946(B4GALT1);M_chul_09005(VAPB);M_chul_09266(CAPZB);M_chul_09586(BBS4);M_chul_10570(VBP1);M_chul_10878(ctdnep1a);M_chul_11584(gja1);M_ch…
GO:0061608	nuclear import signal receptor activity	18	-0.588321	-1.41448	0.0567686	0.683754	M_chul_01759(BPTF);M_chul_03847(IPO11);M_chul_04253(kpna1);M_chul_04649(Kpna2);M_chul_08468(IPO9);M_chul_13740(XPO5);M_chul_14597(KPNA6);M_chul_16782(TNPO3);M_chul_17129(IPO5);M_chul_18073(SNUPN);M_chul_18222(NUTF2);M_chul_19986(kpna5);M_chul_21598(Kpna3);M_chul_21785(KPNA4);M_chul_22686(IPO4);M_chul_22687(Ipo4);M_chul_22873(KPNA6);M_chul_24552(hikeshi)
GO:0060795	cell fate commitment involved in formation of primary germ layer	48	-0.481892	-1.41439	0.0441558	0.681843	M_chul_00882(gata6-a);M_chul_00903(WNT3A);M_chul_01565(nog);M_chul_02423(fzd7-a);M_chul_03094(fgf17);M_chul_03529(fgfr1a);M_chul_04041(NKX-2.5);M_chul_04129(Tab1);M_chul_05122(smad1);M_chul_06127(leo1);M_chul_06667(NKX1-1);M_chul_06994(wnt8a);M_chul_06996(FOXI1);M_chul_07963(TCF7L2);M_chul_08884(EYA2);M_chul_09467(EYA1);M_chul_10114(CTR9);M_chul_10276(tm2d3);M_chul_10297(MESP2);M_chul_12274(churc…
GO:0032108	negative regulation of response to nutrient levels	19	-0.577037	-1.41429	0.0708092	0.68002	MSTRG.3313(--);M_chul_00920(SNAI2);M_chul_01026(EIF2B3);M_chul_03685(pes1);M_chul_09586(BBS4);M_chul_12558(Map1s);M_chul_12901(GHSR);M_chul_12976(NENF);M_chul_14206(MKKS);M_chul_14490(CARTPT);M_chul_14753(cck);M_chul_15958(spx);M_chul_16971(--);M_chul_17081(CARTPT);M_chul_17788(--);M_chul_18160(spx);M_chul_18507(CARTPT);M_chul_18508(--);M_chul_23204(Crh)
GO:0007040	lysosome organization	66	-0.455659	-1.41418	0.0333333	0.678391	MSTRG.2589(Cln3);MSTRG.43512(Lamtor1);MSTRG.6719(AP3S1);M_chul_01204(spns1);M_chul_01378(PLEKHM3);M_chul_01441(coro1ca);M_chul_01593(fam160a2);M_chul_02170(CHMP2B);M_chul_02647(hook2);M_chul_03328(RAB14);M_chul_03634(P2RX7);M_chul_03667(VCP);M_chul_03792(VPS33A);M_chul_04235(LRRK2);M_chul_04244(ABCA1);M_chul_06019(vps18);M_chul_06446(Vipas39);M_chul_07883(Plekhm1);M_chul_08010(NAGLU);M_chul_08035…
GO:0042629	mast cell granule	16	-0.604213	-1.41325	0.0520833	0.681588	M_chul_00844(HCK);M_chul_06583(BTK);M_chul_09081(ADORA1);M_chul_10163(--);M_chul_12887(Snap23);M_chul_13285(RASGRP1);M_chul_14974(S100A13);M_chul_15805(PLA2G3);M_chul_16199(PIK3CG);M_chul_19443(Nr4a3);M_chul_21003(nppb);M_chul_21420(CBL);M_chul_21804(YWHAZ);M_chul_21805(YWHAZ);M_chul_23005(PIK3CD);M_chul_24712(Cplx1)
GO:0050927	positive regulation of positive chemotaxis	15	-0.606121	-1.41263	0.061674	0.682869	M_chul_00677(Artn);M_chul_03939(ITGA2);M_chul_04570(Vegfc);M_chul_04853(cxcl12);M_chul_06189(Casr);M_chul_06905(VEGFA);M_chul_09430(SMAD3);M_chul_09801(IL16);M_chul_09809(Vegfd);M_chul_10302(Ntrk3);M_chul_10332(NTF3);M_chul_17784(Cdh13);M_chul_18455(s1pr1);M_chul_19127(kdr);M_chul_19655(vegfaa)
GO:0045992	negative regulation of embryonic development	32	-0.510403	-1.41257	0.0546448	0.680901	M_chul_01565(nog);M_chul_02423(fzd7-a);M_chul_02879(lfng);M_chul_03094(fgf17);M_chul_03529(fgfr1a);M_chul_03938(fsta);M_chul_05334(SUFU);M_chul_06510(SULF1);M_chul_06996(FOXI1);M_chul_10297(MESP2);M_chul_12516(BMP4);M_chul_13257(FZD7);M_chul_13560(fgf8a);M_chul_14134(DKK1);M_chul_15474(rps6ka6);M_chul_16167(Tulp3);M_chul_16265(COL5A1);M_chul_16397(nrarpa);M_chul_16806(LRP6);M_chul_18120(gata3);M_…
GO:0051580	regulation of neurotransmitter uptake	18	-0.574987	-1.41229	0.0742358	0.680153	M_chul_00366(Prkn);M_chul_00508(ATP1A2);M_chul_00510(ATP1A2);M_chul_00792(SEPTIN2);M_chul_01372(ARL6IP1);M_chul_01535(gfap);M_chul_01882(Gpm6b);M_chul_03488(Nos1);M_chul_04091(NAT8L);M_chul_06397(d14);M_chul_11266(nat8l);M_chul_14774(gdnf);M_chul_16983(Drd4);M_chul_18480(Rgs4);M_chul_18980(Rab3a);M_chul_23225(fev);M_chul_23434(DRD3);M_chul_24035(Rgs2)
GO:0042813	Wnt-activated receptor activity	18	-0.582431	-1.41138	0.0535988	0.683503	M_chul_01171(FRZB);M_chul_01380(fzd5);M_chul_01769(FRZB);M_chul_02422(fzd2);M_chul_02423(fzd7-a);M_chul_03809(fzd10-b);M_chul_06731(EGF);M_chul_13257(FZD7);M_chul_15523(SFRP1);M_chul_16806(LRP6);M_chul_18146(RYK);M_chul_18308(Lrp5);M_chul_19385(Ror1);M_chul_19870(FZD6);M_chul_20148(fzd1);M_chul_22298(FZD4);M_chul_22327(Fzd9);M_chul_23823(SFRP2)
GO:0003873	6-phosphofructo-2-kinase activity	24	-0.5462	-1.4109	0.051676	0.68403	MSTRG.18514(PFKFB2);MSTRG.40562(ARF3);M_chul_00904(ARF1);M_chul_02551(Cnp);M_chul_02887(Arf79F);M_chul_07129(PFKFB1);M_chul_07351(Pstk);M_chul_07894(Arl4d);M_chul_08754(KIF21B);M_chul_09969(Srp54);M_chul_11928(ARF6);M_chul_12087(Dnah1);M_chul_14615(ARL4A);M_chul_15396(arf4);M_chul_16182(PFKFB3);M_chul_16245(Pfkfb4);M_chul_16785(arf4);M_chul_17321(ARL4C);M_chul_17847(ptpdc1);M_chul_18360(Clpx);M_c…
GO:0001968	fibronectin binding	20	-0.57407	-1.41056	0.0580551	0.68381	M_chul_00592(Myoc);M_chul_01487(ITGAV);M_chul_01695(Itga4);M_chul_08036(ITGB3);M_chul_08225(ITGA3);M_chul_08416(SDC4);M_chul_09256(Mfap2);M_chul_10240(MMP2);M_chul_11873(THBS1);M_chul_12638(loxl3b);M_chul_13888(thbs4);M_chul_16603(thbs4b);M_chul_19030(--);M_chul_19152(FSTL3);M_chul_20223(CTSS);M_chul_20224(Ctsk);M_chul_21539(ccdc80);M_chul_22911(ITGB1);M_chul_23823(SFRP2);M_chul_24708(CTSS)
GO:0009266	response to temperature stimulus	302	-0.389008	-1.41038	0	0.68262	MSTRG.15963(Ift140);MSTRG.15964(Ift140);MSTRG.15966(IFT140);MSTRG.18307(CHRNA7);MSTRG.26421(YBX2);MSTRG.2701(--);MSTRG.30751(nrf1);MSTRG.45863(XDH);MSTRG.4592(Dnajb2);MSTRG.5415(CARHSP1);MSTRG.7614(DNAJB5);M_chul_00143(lrrc6);M_chul_00467(DNAJB4);M_chul_00517(ADCY1);M_chul_00526(dhx9);M_chul_00554(ACADM);M_chul_00586(BAG1);M_chul_00652(EIF2B5);M_chul_00667(PRMT5);M_chul_00820(THOC1);M_chul_00844(…
GO:0001674	female germ cell nucleus	15	-0.594777	-1.40976	0.0564636	0.684247	M_chul_01692(WDR4);M_chul_02572(sprtn);M_chul_03655(hira);M_chul_05442(Pgrmc1);M_chul_07228(ATRX);M_chul_08471(aurka-b);M_chul_09240(--);M_chul_11607(tbpl1);M_chul_11742(--);M_chul_13844(STPG4);M_chul_13850(--);M_chul_13866(NCAPD3);M_chul_18626(LHX8);M_chul_19908(mios);M_chul_24972(Utp18)
GO:0060033	anatomical structure regression	41	-0.489527	-1.40975	0.0408432	0.682039	MSTRG.19238(Nr1h3);MSTRG.48253(--);M_chul_00916(Rb1cc1);M_chul_03667(VCP);M_chul_04225(Rptor);M_chul_04905(Tsc2);M_chul_05082(Lef1);M_chul_05083(Lef1);M_chul_05277(RPTOR);M_chul_05684(atg101);M_chul_05700(ruvbl2);M_chul_06579(med12);M_chul_08035(becn1);M_chul_08214(med24);M_chul_08358(IDH3B);M_chul_08722(ATG7);M_chul_09232(NINJ1);M_chul_10023(SPI1);M_chul_10563(PIK3R4);M_chul_10694(tmbim6);M_chul…
GO:0002260	lymphocyte homeostasis	47	-0.481921	-1.40972	0.0448549	0.679904	MSTRG.18717(ccnb2);MSTRG.24798(SOS1);MSTRG.8420(rps6);M_chul_00346(SKIL);M_chul_00844(HCK);M_chul_00898(Bcl10);M_chul_00990(--);M_chul_01034(RC3H1);M_chul_01441(coro1ca);M_chul_01603(slc40a1);M_chul_02320(Dnaja3);M_chul_02882(BAX);M_chul_03404(MEF2C);M_chul_03634(P2RX7);M_chul_03957(IKBKB);M_chul_04547(MEF2C);M_chul_04668(PKN1);M_chul_05845(spns2);M_chul_06872(Tsc22d3);M_chul_07116(ada);M_chul_07…
GO:0042588	zymogen granule	17	-0.592011	-1.40889	0.0659824	0.6825	MSTRG.30954(Tmed2);M_chul_02612(Rab3d);M_chul_02811(STXBP2);M_chul_03017(VAMP8);M_chul_03982(SCAMP1);M_chul_07250(OGT);M_chul_10163(--);M_chul_10191(--);M_chul_10192(kcnq1);M_chul_10450(HSPD1);M_chul_12421(tmed10);M_chul_13620(Cuzd1);M_chul_15385(--);M_chul_15386(--);M_chul_18902(pla2g4a);M_chul_19636(RAB5C);M_chul_22978(GNAI3)
GO:0001776	leukocyte homeostasis	60	-0.454719	-1.40842	0.0400517	0.683017	MSTRG.18717(ccnb2);MSTRG.24798(SOS1);MSTRG.8420(rps6);M_chul_00346(SKIL);M_chul_00844(HCK);M_chul_00898(Bcl10);M_chul_00990(--);M_chul_01034(RC3H1);M_chul_01441(coro1ca);M_chul_01603(slc40a1);M_chul_02097(Nr4a2);M_chul_02098(NR4A2);M_chul_02320(Dnaja3);M_chul_02882(BAX);M_chul_03404(MEF2C);M_chul_03634(P2RX7);M_chul_03957(IKBKB);M_chul_04041(NKX-2.5);M_chul_04547(MEF2C);M_chul_04668(PKN1);M_chul_…
GO:0034502	protein localization to chromosome	82	-0.447253	-1.40789	0.0254237	0.683742	MSTRG.16661(terf2ip);MSTRG.2730(Mphosph8);MSTRG.28126(cenpa);MSTRG.46795(CCT3);MSTRG.7282(chmp7);MSTRG.9628(smc3);M_chul_00712(Dync1h1);M_chul_01206(SGF29);M_chul_01414(carm1);M_chul_02120(XRCC5);M_chul_02632(pih1d1);M_chul_02685(nup85);M_chul_02954(KNTC1);M_chul_03005(Slf1);M_chul_03273(H2AZ2);M_chul_03452(nipbla);M_chul_04111(plk1);M_chul_04181(HASPIN);M_chul_04787(cct4);M_chul_04846(smc3);M_ch…
GO:0080171	lytic vacuole organization	66	-0.455659	-1.40739	0.021519	0.684249	MSTRG.2589(Cln3);MSTRG.43512(Lamtor1);MSTRG.6719(AP3S1);M_chul_01204(spns1);M_chul_01378(PLEKHM3);M_chul_01441(coro1ca);M_chul_01593(fam160a2);M_chul_02170(CHMP2B);M_chul_02647(hook2);M_chul_03328(RAB14);M_chul_03634(P2RX7);M_chul_03667(VCP);M_chul_03792(VPS33A);M_chul_04235(LRRK2);M_chul_04244(ABCA1);M_chul_06019(vps18);M_chul_06446(Vipas39);M_chul_07883(Plekhm1);M_chul_08010(NAGLU);M_chul_08035…
GO:0050919	negative chemotaxis	36	-0.501489	-1.40728	0.0439414	0.682627	MSTRG.11346(--);MSTRG.42041(Robo1);M_chul_01487(ITGAV);M_chul_01712(plxna3);M_chul_01808(Sema4d);M_chul_03191(efna5b);M_chul_03203(SEMA4C);M_chul_04335(Slit2);M_chul_05725(ROBO3);M_chul_06600(Slit3);M_chul_06975(Slit3);M_chul_07962(pol);M_chul_08036(ITGB3);M_chul_12851(FLRT2);M_chul_13953(Nrg3);M_chul_13954(--);M_chul_14216(FLRT3);M_chul_14749(SH3BP5);M_chul_15744(efna5b);M_chul_15843(SEMA3C);M_c…
GO:1901264	carbohydrate derivative transport	135	-0.417893	-1.40703	0.0111982	0.681837	MSTRG.17470(ABCA1);MSTRG.22380(Slc35a1);MSTRG.27721(SLC29A1);MSTRG.45449(--);MSTRG.7366(Abcb9);M_chul_00115(Abca4);M_chul_00729(Dnah8);M_chul_00906(GUK1);M_chul_00909(abcb8);M_chul_01078(slc25a42);M_chul_01143(SLC35A3);M_chul_01314(ABCC1);M_chul_01694(SLC37A1);M_chul_01827(HGS);M_chul_01864(ABCB11);M_chul_02026(slc29a4);M_chul_02191(ABCA12);M_chul_02304(CENPX);M_chul_02317(ABCA3);M_chul_02343(SLC…
GO:0032105	negative regulation of response to extracellular stimulus	19	-0.577037	-1.4065	0.0697674	0.682805	MSTRG.3313(--);M_chul_00920(SNAI2);M_chul_01026(EIF2B3);M_chul_03685(pes1);M_chul_09586(BBS4);M_chul_12558(Map1s);M_chul_12901(GHSR);M_chul_12976(NENF);M_chul_14206(MKKS);M_chul_14490(CARTPT);M_chul_14753(cck);M_chul_15958(spx);M_chul_16971(--);M_chul_17081(CARTPT);M_chul_17788(--);M_chul_18160(spx);M_chul_18507(CARTPT);M_chul_18508(--);M_chul_23204(Crh)
GO:1901019	regulation of calcium ion transmembrane transporter activity	66	-0.446301	-1.4059	0.0479705	0.684292	M_chul_00508(ATP1A2);M_chul_00510(ATP1A2);M_chul_01898(CASQ2);M_chul_02063(CACNB4);M_chul_02277(CACNA1A);M_chul_03038(UBQLN3);M_chul_03488(Nos1);M_chul_03860(PDE4D);M_chul_04144(PLA2G6);M_chul_04404(htt);M_chul_04614(Jph3);M_chul_04938(TRAK1);M_chul_05102(pkd2);M_chul_05894(PPP2CA);M_chul_06429(fmr1);M_chul_06670(CLIC2);M_chul_07826(SLC9A1);M_chul_07984(RYR2);M_chul_08377(STIMATE);M_chul_09178(CA…
GO:0008542	visual learning	55	-0.467031	-1.40499	0.029601	0.687232	MSTRG.1970(CDK5);M_chul_00330(B4galt2);M_chul_00508(ATP1A2);M_chul_00510(ATP1A2);M_chul_01359(TANC1);M_chul_01565(nog);M_chul_03672(DDHD2);M_chul_04404(htt);M_chul_06397(d14);M_chul_06824(ADH5);M_chul_07261(Nlgn3);M_chul_07650(Hrh2);M_chul_08424(Pde1b);M_chul_08723(HRH1);M_chul_09639(HMGCR);M_chul_09640(Hmgcr);M_chul_10229(Nptn);M_chul_11417(MEIS2);M_chul_11418(MEIS2);M_chul_11605(sgk1);M_chul_11…
GO:0098760	response to interleukin-7	15	-0.604963	-1.40498	0.0621302	0.685079	M_chul_02357(Socs1);M_chul_02405(Stat3);M_chul_02654(SMARCA4);M_chul_05403(H3-I);M_chul_05572(H3-I);M_chul_06296(H3-I);M_chul_06306(H3-I);M_chul_06412(Il2rg);M_chul_06583(BTK);M_chul_16025(--);M_chul_16800(SOCS2);M_chul_17111(irs2-a);M_chul_18698(jak1);M_chul_19309(JAK2);M_chul_21996(Brwd1)
GO:0007032	endosome organization	61	-0.461085	-1.4048	0.0394575	0.683906	MSTRG.19546(IST1);MSTRG.43512(Lamtor1);MSTRG.7282(chmp7);M_chul_00366(Prkn);M_chul_01593(fam160a2);M_chul_01827(HGS);M_chul_02062(STAM2);M_chul_02170(CHMP2B);M_chul_02573(exoc8);M_chul_02647(hook2);M_chul_02972(VPS37B);M_chul_03792(VPS33A);M_chul_04391(pi4k2b);M_chul_04597(VPS37C);M_chul_04837(VPS37A);M_chul_04896(pi4k2a);M_chul_06019(vps18);M_chul_06145(VPS37D);M_chul_07822(vps25);M_chul_07921(s…
GO:0051656	establishment of organelle localization	443	-0.383992	-1.40478	0	0.681868	MSTRG.17119(tacc3);MSTRG.17120(--);MSTRG.19417(sec23a);MSTRG.1970(CDK5);MSTRG.20686(--);MSTRG.2589(Cln3);MSTRG.28126(cenpa);MSTRG.29560(YRK);MSTRG.30954(Tmed2);MSTRG.35706(INCENP);MSTRG.37793(STX17);MSTRG.38592(RIMS2);MSTRG.42462(STX1B);MSTRG.4330(ACTIA);MSTRG.50230(exoc7);MSTRG.6719(AP3S1);MSTRG.7282(chmp7);MSTRG.9878(KIF16B);MSTRG.9881(--);M_chul_00042(vangl2);M_chul_00130(dlg1l);M_chul_00136(r…
GO:0007171	activation of transmembrane receptor protein tyrosine kinase activity	16	-0.598963	-1.40449	0.0652819	0.681184	M_chul_03191(efna5b);M_chul_03900(PRLR);M_chul_06718(PDGFC);M_chul_06731(EGF);M_chul_07002(adrb2);M_chul_08571(ANGPT4);M_chul_08931(Dgkq);M_chul_09087(ngf);M_chul_10224(CHRNB4);M_chul_13953(Nrg3);M_chul_13954(--);M_chul_15383(ANGPT1);M_chul_15744(efna5b);M_chul_16092(Nrg1);M_chul_16647(prlr);M_chul_21246(AGRN)
GO:0000313	organellar ribosome	152	-0.408923	-1.40437	0.00676437	0.67973	MSTRG.11152(--);MSTRG.26351(Chchd1);MSTRG.27618(--);MSTRG.44774(rpl10a);MSTRG.48223(--);MSTRG.5445(rpsa);MSTRG.727(--);MSTRG.8830(--);MSTRG.9709(KHSRP);M_chul_00074(MRPL37);M_chul_00136(rps15);M_chul_00176(MRPS12);M_chul_00199(Mrpl34);M_chul_00555(RPS8);M_chul_00565(Mettl17);M_chul_00636(RPL37A);M_chul_00682(nsun4);M_chul_01105(Sh3gl1);M_chul_01649(mrpl57);M_chul_01746(Pcbp2);M_chul_01768(rpl23);…
GO:0006336	DNA replication-independent nucleosome assembly	29	-0.521516	-1.40308	0.0550206	0.684934	MSTRG.28126(cenpa);MSTRG.37674(--);M_chul_02142(Hat1);M_chul_02304(CENPX);M_chul_03539(Cabin1);M_chul_03655(hira);M_chul_03687(Pole);M_chul_04292(UBN2);M_chul_04735(cenpm);M_chul_05117(SMARCA5);M_chul_06089(Mis18a);M_chul_06858(CENPU);M_chul_06955(CENPI);M_chul_07228(ATRX);M_chul_08297(ruvbl1);M_chul_09580(Pole3);M_chul_09729(rbbp7);M_chul_10066(--);M_chul_12721(CENPO);M_chul_12831(Mis18bp1);M_ch…
GO:0019882	antigen processing and presentation	133	-0.412972	-1.40284	0.00932401	0.684154	MSTRG.19365(AP1G1);MSTRG.19417(sec23a);MSTRG.21354(KLC2);MSTRG.27549(--);MSTRG.39144(Ceacam1);MSTRG.39912(--);MSTRG.49974(--);MSTRG.640(ifi30);MSTRG.641(ifi30);MSTRG.7375(H2-K1);M_chul_00712(Dync1h1);M_chul_00734(AP1M1);M_chul_00810(KIFAP3);M_chul_01127(ap2m1a);M_chul_01312(AP2A1);M_chul_01487(ITGAV);M_chul_01522(ttc30a);M_chul_01848(Dnm2);M_chul_02690(pitpnc1);M_chul_03017(VAMP8);M_chul_03210(H2…
GO:0035020	regulation of Rac protein signal transduction	17	-0.580979	-1.40217	0.074392	0.685997	M_chul_01182(--);M_chul_01685(--);M_chul_01814(Arhgap44);M_chul_01848(Dnm2);M_chul_05689(Auts2);M_chul_05691(AUTS2);M_chul_07250(OGT);M_chul_07651(DOCK2);M_chul_08944(ARAP3);M_chul_12356(DYNLT1);M_chul_13106(--);M_chul_16636(Arhgap24);M_chul_17297(Als2);M_chul_17566(KRAS);M_chul_20037(--);M_chul_21080(PLXNB1);M_chul_21870(Nf1)
GO:0098567	periplasmic side of plasma membrane	23	-0.545413	-1.402	0.0668563	0.684807	M_chul_02106(Myo10);M_chul_02632(pih1d1);M_chul_03764(Rab11fip2);M_chul_07556(ARHGAP22);M_chul_09259(atad3-a);M_chul_09932(ZNF821);M_chul_10044(Runx1t1);M_chul_10511(Kdm6b);M_chul_10654(Ppp2r5b);M_chul_11599(MAP7);M_chul_15180(SDC3);M_chul_15538(eepd1);M_chul_16847(Upf2);M_chul_17252(MAP7D1);M_chul_17495(TAF4);M_chul_17827(TNNT2);M_chul_19120(crad);M_chul_22114(Myo7a);M_chul_22991(RERE);M_chul_23…
GO:0005802	trans-Golgi network	201	-0.399719	-1.40198	0.00221239	0.68284	MSTRG.10030(FLNA);MSTRG.10040(--);MSTRG.19365(AP1G1);MSTRG.20242(ARAP1);MSTRG.20572(PLOD3);MSTRG.20573(--);MSTRG.2589(Cln3);MSTRG.27238(BIRC6);MSTRG.2735(Ift88);MSTRG.34134(ADAM10);MSTRG.5931(--);MSTRG.6719(AP3S1);M_chul_00112(nmnat2);M_chul_00583(RGS20);M_chul_00665(Ap1g1);M_chul_00690(WLS);M_chul_00691(WLS);M_chul_00734(AP1M1);M_chul_00752(Yipf1);M_chul_00858(KLHL20);M_chul_01056(EEF1AKMT4);M_c…
GO:1901021	positive regulation of calcium ion transmembrane transporter activity	31	-0.522574	-1.40164	0.0603933	0.682652	M_chul_02063(CACNB4);M_chul_04404(htt);M_chul_04938(TRAK1);M_chul_05102(pkd2);M_chul_07826(SLC9A1);M_chul_07984(RYR2);M_chul_08377(STIMATE);M_chul_10688(JPH2);M_chul_10728(Stim2);M_chul_11127(s100a1);M_chul_11176(Ank2);M_chul_11318(CASQ2);M_chul_11682(EHD3);M_chul_12465(--);M_chul_12479(AKAP6);M_chul_12516(BMP4);M_chul_13226(STAC);M_chul_14614(SLC9A1);M_chul_17074(sumo1);M_chul_17135(CACNB4);M_ch…
GO:0061178	regulation of insulin secretion involved in cellular response to glucose stimulus	69	-0.4488	-1.40052	0.0307503	0.687159	M_chul_00101(SIDT2);M_chul_00102(SIDT2);M_chul_00354(SIDT2);M_chul_00355(SIDT2);M_chul_00356(SIDT2);M_chul_00366(Prkn);M_chul_00823(crhr2);M_chul_00824(Crhr2);M_chul_01234(GPR39);M_chul_02060(ADCY5);M_chul_02853(Baiap3);M_chul_03191(efna5b);M_chul_03838(OXCT1);M_chul_03857(NDUFAF2);M_chul_03961(DYNLL2);M_chul_04144(PLA2G6);M_chul_04157(SLC9B2);M_chul_06083(TIAM1);M_chul_07075(ucp2);M_chul_07927(S…
GO:0042753	positive regulation of circadian rhythm	25	-0.54459	-1.40044	0.0606936	0.685491	MSTRG.19238(Nr1h3);M_chul_02785(NKX2-1);M_chul_03126(ADORA2A);M_chul_03823(PTGER4);M_chul_03824(PTGER4);M_chul_06059(--);M_chul_06060(CD248);M_chul_07143(FBXW11);M_chul_07529(UTS2R);M_chul_07898(etv4);M_chul_08278(--);M_chul_08279(TIMELESS);M_chul_08382(Timeless);M_chul_08635(--);M_chul_11081(NPY2R);M_chul_11812(crh);M_chul_14241(opn4a);M_chul_17901(roraa);M_chul_17903(--);M_chul_18286(Arntl);M_c…
GO:0036445	neuronal stem cell division	32	-0.513627	-1.40044	0.0495868	0.683391	M_chul_00271(--);M_chul_00348(prkci);M_chul_00624(SUGT1);M_chul_00903(WNT3A);M_chul_00920(SNAI2);M_chul_01083(STK11);M_chul_01182(--);M_chul_01685(--);M_chul_02908(STRADA);M_chul_03529(fgfr1a);M_chul_04319(melk);M_chul_05082(Lef1);M_chul_05083(Lef1);M_chul_05706(fgfr2);M_chul_06937(Fgf13);M_chul_10570(VBP1);M_chul_10658(ARL2);M_chul_10946(PFDN2);M_chul_12179(RAB10);M_chul_12344(nr2e1);M_chul_1296…
GO:0030214	hyaluronan catabolic process	18	-0.571254	-1.39941	0.0650637	0.687111	M_chul_03734(cemip2);M_chul_05063(CEMIP);M_chul_05865(GUSB);M_chul_06987(HMMR);M_chul_07037(FGF2);M_chul_07826(SLC9A1);M_chul_08703(HYAL1);M_chul_08704(HYAL1);M_chul_09684(--);M_chul_13001(Chp1);M_chul_14614(SLC9A1);M_chul_16258(HEXB);M_chul_16793(STAB2);M_chul_17663(HEXA);M_chul_17936(--);M_chul_20319(SLC9A1);M_chul_24562(--);M_chul_24563(Hexa)
GO:0098852	lytic vacuole membrane	243	-0.392672	-1.39936	0.00320171	0.685268	MSTRG.19365(AP1G1);MSTRG.2589(Cln3);MSTRG.29895(--);MSTRG.31799(TRIM27);MSTRG.4146(Tlr8);MSTRG.43512(Lamtor1);MSTRG.43905(CUBN);MSTRG.44781(LAMTOR5);MSTRG.47196(CPNE1);MSTRG.49035(--);MSTRG.4952(--);MSTRG.50349(--);MSTRG.5484(DHPS);MSTRG.7366(Abcb9);M_chul_00043(NCSTN);M_chul_00060(RHEB);M_chul_00101(SIDT2);M_chul_00102(SIDT2);M_chul_00306(Rab12);M_chul_00329(ATP6V0B);M_chul_00352(SPPL2B);M_chul_…
GO:0042910	xenobiotic transmembrane transporter activity	150	-0.409435	-1.39816	0.00800915	0.690225	MSTRG.17470(ABCA1);MSTRG.46199(SLC16A9);MSTRG.7366(Abcb9);MSTRG.7597(SLC2A8);M_chul_00115(Abca4);M_chul_00646(SLC22A13);M_chul_00909(abcb8);M_chul_00970(SLC22A23);M_chul_01095(Tcf3);M_chul_01314(ABCC1);M_chul_01623(SLC16A6);M_chul_01864(ABCB11);M_chul_02191(ABCA12);M_chul_02260(slc17a7);M_chul_02317(ABCA3);M_chul_02346(SLC2A6);M_chul_03193(--);M_chul_03288(SV2C);M_chul_03439(MFSD14B);M_chul_03582…
GO:0033059	cellular pigmentation	43	-0.476301	-1.39811	0.0518617	0.688355	MSTRG.19365(AP1G1);M_chul_00734(AP1M1);M_chul_00990(--);M_chul_01887(GPR143);M_chul_02127(bbs5);M_chul_03792(VPS33A);M_chul_04843(bbip1);M_chul_05690(--);M_chul_06019(vps18);M_chul_06589(--);M_chul_08394(ASIP);M_chul_08598(shroom2);M_chul_09378(atp6v0d1);M_chul_09379(vps33b);M_chul_09586(BBS4);M_chul_09820(BLOC1S6);M_chul_10370(MYO5A);M_chul_13870(RAB1A);M_chul_14190(LYST);M_chul_14206(MKKS);M_ch…
GO:0010824	regulation of centrosome duplication	32	-0.509597	-1.39738	0.0657718	0.690514	M_chul_01547(CENPJ);M_chul_02146(NUP62);M_chul_02170(CHMP2B);M_chul_02360(nubp1);M_chul_02399(kat2a);M_chul_03138(cep120);M_chul_03863(Plk2);M_chul_05216(cep76);M_chul_06076(chordc1);M_chul_07073(RAB6A);M_chul_07143(FBXW11);M_chul_07923(chmp2a);M_chul_08034(BRCA1);M_chul_09021(PLK2);M_chul_12353(GEN1);M_chul_13244(plk4);M_chul_13516(ROCK2);M_chul_13518(ROCK2);M_chul_15158(kat2b);M_chul_15579(Fbxw…
GO:0055117	regulation of cardiac muscle contraction	64	-0.456341	-1.39712	0.0283871	0.689948	MSTRG.10030(FLNA);M_chul_00130(dlg1l);M_chul_00508(ATP1A2);M_chul_00510(ATP1A2);M_chul_00969(TNS3);M_chul_01898(CASQ2);M_chul_03106(P2rx4);M_chul_03488(Nos1);M_chul_03742(stc);M_chul_03795(adra1a);M_chul_03860(PDE4D);M_chul_05050(FLNA);M_chul_05102(pkd2);M_chul_06670(CLIC2);M_chul_06937(Fgf13);M_chul_07015(NKX-2.5);M_chul_07826(SLC9A1);M_chul_07984(RYR2);M_chul_08045(ADRB1);M_chul_09178(CAV3);M_c…
GO:0007135	meiosis II	22	-0.550279	-1.39669	0.0629471	0.69017	MSTRG.35706(INCENP);MSTRG.9628(smc3);M_chul_01011(CDC20);M_chul_02016(RBX1);M_chul_02808(Dsn1);M_chul_04111(plk1);M_chul_04846(smc3);M_chul_08278(--);M_chul_08279(TIMELESS);M_chul_08382(Timeless);M_chul_10636(CCNB3);M_chul_12203(BUB1);M_chul_14734(dazl);M_chul_17085(Tubgcp4);M_chul_17086(TUBGCP4);M_chul_19922(hormad1);M_chul_20090(RAD54B);M_chul_20204(ncapd2);M_chul_21083(Rad51c);M_chul_22403(CUL…
GO:1905348	endonuclease complex	33	-0.500066	-1.39584	0.0609756	0.693145	MSTRG.48253(--);M_chul_00217(RPP30);M_chul_00526(dhx9);M_chul_01915(prkra);M_chul_02727(ERN1);M_chul_02735(Dxo);M_chul_03564(pop5);M_chul_05055(LAS1L);M_chul_05215(--);M_chul_08862(tarbp2);M_chul_09738(POP4);M_chul_10069(TRMT10C);M_chul_12856(dicer1);M_chul_12857(dicer1);M_chul_13420(NOL9);M_chul_13533(PRORP);M_chul_14865(AGO2);M_chul_15261(AGO4);M_chul_19485(POP1);M_chul_19842(RPP25L);M_chul_201…
GO:0008139	nuclear localization sequence binding	20	-0.56237	-1.39544	0.061693	0.693558	M_chul_04253(kpna1);M_chul_04908(Tnpo2);M_chul_05618(Nup98);M_chul_11775(POM121);M_chul_12177(Lbr);M_chul_14597(KPNA6);M_chul_15134(Nup153);M_chul_15802(BRAP);M_chul_16106(TNPO1);M_chul_16675(NUP214);M_chul_16782(TNPO3);M_chul_17129(IPO5);M_chul_18688(IPO13);M_chul_19986(kpna5);M_chul_21598(Kpna3);M_chul_21785(KPNA4);M_chul_22507(Nup58);M_chul_22686(IPO4);M_chul_22687(Ipo4);M_chul_22873(KPNA6)
GO:0120111	neuron projection cytoplasm	70	-0.451148	-1.39429	0.0358467	0.698097	MSTRG.27804(DST);MSTRG.45429(abhd12);MSTRG.6719(AP3S1);M_chul_00690(WLS);M_chul_00691(WLS);M_chul_00712(Dync1h1);M_chul_01816(ndel1b);M_chul_02015(Rangap1);M_chul_02182(MAP2);M_chul_02949(HIP1R);M_chul_03001(mapk1);M_chul_03961(DYNLL2);M_chul_04235(LRRK2);M_chul_04404(htt);M_chul_04938(TRAK1);M_chul_05298(AP3M1);M_chul_05856(hspb1);M_chul_05949(pafah1b1-1);M_chul_06281(TRAK2);M_chul_06429(fmr1);M…
GO:0042166	acetylcholine binding	16	-0.589467	-1.394	0.0861314	0.697778	MSTRG.18307(CHRNA7);M_chul_04387(CHRNB3);M_chul_07294(slc18a3a);M_chul_09395(CHRNA7);M_chul_10224(CHRNB4);M_chul_10226(CHRNA5);M_chul_10623(CHRNB1);M_chul_11254(ache);M_chul_11629(CHRNA2);M_chul_14042(slc18a3a);M_chul_14152(Chrm3);M_chul_19508(CHRNB2);M_chul_19815(CHRNA7);M_chul_21234(CHRNA4);M_chul_22457(CHRND);M_chul_23800(CHRNA7)
GO:0070382	exocytic vesicle	151	-0.41127	-1.39385	0.0133333	0.69658	MSTRG.12076(DMXL2);MSTRG.24438(STXBP5);MSTRG.2589(Cln3);MSTRG.42462(STX1B);MSTRG.7597(SLC2A8);M_chul_00161(snap47);M_chul_00366(Prkn);M_chul_01127(ap2m1a);M_chul_01516(Rab40c);M_chul_01603(slc40a1);M_chul_01650(STX19);M_chul_01800(Syt4);M_chul_01816(ndel1b);M_chul_01827(HGS);M_chul_01841(Gipc1);M_chul_02316(RAB26);M_chul_02341(SYNGR3);M_chul_02401(--);M_chul_02853(Baiap3);M_chul_03003(Mctp1);M_ch…
GO:0010842	retina layer formation	25	-0.545891	-1.39321	0.0654596	0.698242	MSTRG.30000(Ptprm);MSTRG.45429(abhd12);M_chul_03689(foxn4);M_chul_03938(fsta);M_chul_04043(SDK1);M_chul_07793(SDK2);M_chul_08178(RDH13);M_chul_09650(xlrs1);M_chul_09761(mtap);M_chul_10241(IRX6);M_chul_11545(Fat3);M_chul_11569(TFAP2B);M_chul_12934(rtn4ip1);M_chul_13011(Ahi1);M_chul_14006(atoh7);M_chul_16794(TSPAN12);M_chul_17424(HIPK2);M_chul_17540(POC1A);M_chul_18522(rp2);M_chul_19981(bves);M_chu…
GO:0031237	intrinsic component of periplasmic side of plasma membrane	23	-0.545413	-1.39277	0.0610465	0.698673	M_chul_02106(Myo10);M_chul_02632(pih1d1);M_chul_03764(Rab11fip2);M_chul_07556(ARHGAP22);M_chul_09259(atad3-a);M_chul_09932(ZNF821);M_chul_10044(Runx1t1);M_chul_10511(Kdm6b);M_chul_10654(Ppp2r5b);M_chul_11599(MAP7);M_chul_15180(SDC3);M_chul_15538(eepd1);M_chul_16847(Upf2);M_chul_17252(MAP7D1);M_chul_17495(TAF4);M_chul_17827(TNNT2);M_chul_19120(crad);M_chul_22114(Myo7a);M_chul_22991(RERE);M_chul_23…
GO:0006654	phosphatidic acid biosynthetic process	24	-0.535024	-1.39122	0.0625	0.705611	MSTRG.41392(Dgkb);M_chul_01902(ACP6);M_chul_02797(SLC27A1);M_chul_02863(Pla2g10);M_chul_03558(PLA2G1B);M_chul_03771(Gpat4);M_chul_03976(GPAM);M_chul_05289(AGPAT5);M_chul_05784(PLD2);M_chul_07973(GPAM);M_chul_08931(Dgkq);M_chul_11353(lpcat4);M_chul_12192(GNPAT);M_chul_12510(LCLAT1);M_chul_13251(AGPAT3);M_chul_17584(Nr1h4);M_chul_17625(--);M_chul_18108(DGKI);M_chul_18902(pla2g4a);M_chul_19996(gpd1l…
GO:0042634	regulation of hair cycle	15	-0.593831	-1.39014	0.09538	0.709782	M_chul_03452(nipbla);M_chul_03938(fsta);M_chul_06399(msxd);M_chul_10845(Per1);M_chul_11558(FERMT1);M_chul_14744(tert);M_chul_15675(HPSE);M_chul_15706(SMO);M_chul_15932(nipblb);M_chul_18234(FA2H);M_chul_18286(Arntl);M_chul_18311(gal);M_chul_20357(ctnnb1);M_chul_20830(wnt5a);M_chul_20884(wnt10b)
GO:0005991	trehalose metabolic process	16	-0.588251	-1.39009	0.0779412	0.707985	M_chul_00247(AGL);M_chul_00387(Amy1);M_chul_00388(Amy2);M_chul_00389(Amy1);M_chul_00390(Amy2);M_chul_07323(SLC3A2);M_chul_10905(SLC3A2);M_chul_13584(IDE);M_chul_13612(IDE);M_chul_14282(SLC3A1);M_chul_14842(BRAF);M_chul_18339(pgghg);M_chul_21519(--);M_chul_21746(PPM1A);M_chul_22023(GBE1);M_chul_22071(TREH)
GO:0098761	cellular response to interleukin-7	15	-0.604963	-1.38983	0.07739	0.707388	M_chul_02357(Socs1);M_chul_02405(Stat3);M_chul_02654(SMARCA4);M_chul_05403(H3-I);M_chul_05572(H3-I);M_chul_06296(H3-I);M_chul_06306(H3-I);M_chul_06412(Il2rg);M_chul_06583(BTK);M_chul_16025(--);M_chul_16800(SOCS2);M_chul_17111(irs2-a);M_chul_18698(jak1);M_chul_19309(JAK2);M_chul_21996(Brwd1)
GO:1903305	regulation of regulated secretory pathway	78	-0.437289	-1.38959	0.0272277	0.706746	MSTRG.19365(AP1G1);MSTRG.1970(CDK5);MSTRG.29560(YRK);MSTRG.38592(RIMS2);MSTRG.42462(STX1B);MSTRG.48440(--);M_chul_00718(PTAFR);M_chul_00844(HCK);M_chul_01553(P65-C);M_chul_01800(Syt4);M_chul_02209(Cacna1h);M_chul_02277(CACNA1A);M_chul_02612(Rab3d);M_chul_02811(STXBP2);M_chul_02853(Baiap3);M_chul_03017(VAMP8);M_chul_03227(Syn2);M_chul_03791(Rph3a);M_chul_04013(DOC2B);M_chul_04078(RAP1A);M_chul_041…
GO:0035773	insulin secretion involved in cellular response to glucose stimulus	71	-0.440584	-1.38938	0.0311333	0.705946	M_chul_00101(SIDT2);M_chul_00102(SIDT2);M_chul_00354(SIDT2);M_chul_00355(SIDT2);M_chul_00356(SIDT2);M_chul_00366(Prkn);M_chul_00823(crhr2);M_chul_00824(Crhr2);M_chul_01234(GPR39);M_chul_02060(ADCY5);M_chul_02853(Baiap3);M_chul_03191(efna5b);M_chul_03838(OXCT1);M_chul_03857(NDUFAF2);M_chul_03961(DYNLL2);M_chul_04144(PLA2G6);M_chul_04157(SLC9B2);M_chul_06083(TIAM1);M_chul_07075(ucp2);M_chul_07927(S…
GO:0007033	vacuole organization	181	-0.398947	-1.3885	0.0110132	0.709159	MSTRG.2589(Cln3);MSTRG.2735(Ift88);MSTRG.35562(Map1lc3b);MSTRG.37793(STX17);MSTRG.43512(Lamtor1);MSTRG.48872(PIK3C2A);MSTRG.6719(AP3S1);M_chul_00025(GABARAPL2);M_chul_00853(MAP1LC3A);M_chul_00877(DUSP12);M_chul_00916(Rb1cc1);M_chul_01204(spns1);M_chul_01309(Ift88);M_chul_01378(PLEKHM3);M_chul_01441(coro1ca);M_chul_01593(fam160a2);M_chul_02021(smcr8a);M_chul_02030(Smurf1);M_chul_02170(CHMP2B);M_ch…
GO:0051304	chromosome separation	160	-0.401912	-1.38836	0.00894855	0.707912	MSTRG.15113(--);MSTRG.15863(PSMC5);MSTRG.17100(CIT);MSTRG.20382(--);MSTRG.20657(Pol);MSTRG.39787(--);MSTRG.39887(--);MSTRG.39889(--);MSTRG.40480(ERC2);MSTRG.41180(mad2l2);MSTRG.4330(ACTIA);MSTRG.46550(APC);MSTRG.48104(--);MSTRG.5689(MYH6);MSTRG.6880(smarcad1b);M_chul_00334(lrrcc1);M_chul_00668(PSMB5);M_chul_00712(Dync1h1);M_chul_00981(psma7);M_chul_01010(ppp1r7);M_chul_01370(ANAPC2);M_chul_01441(…
GO:0090306	meiotic spindle assembly	18	-0.571066	-1.38804	0.065407	0.707705	MSTRG.35706(INCENP);M_chul_03479(Kif24);M_chul_04111(plk1);M_chul_08471(aurka-b);M_chul_10027(KIF18A);M_chul_10570(VBP1);M_chul_14301(fbxo5);M_chul_14972(CKS1B);M_chul_15332(KIFC1);M_chul_15933(nipblb);M_chul_16211(Golga2);M_chul_17085(Tubgcp4);M_chul_17086(TUBGCP4);M_chul_17693(NEDD1);M_chul_17872(washc1);M_chul_19083(ASPM);M_chul_20345(washc5);M_chul_25402(Tubgcp4)
GO:0005796	Golgi lumen	64	-0.454681	-1.38695	0.0284605	0.712297	MSTRG.30114(gpc3);MSTRG.38075(LUM);M_chul_00030(AGRP);M_chul_00316(PROC);M_chul_00317(PROC);M_chul_00865(impad1);M_chul_00903(WNT3A);M_chul_03395(BCAN);M_chul_03658(mmp11);M_chul_04401(LRPAP1);M_chul_05177(--);M_chul_05178(LYS);M_chul_05962(VTN);M_chul_06497(Gpc6);M_chul_06504(HS3ST1);M_chul_06936(F10);M_chul_07836(wnt5b);M_chul_07903(WNT3);M_chul_08404(wnt4a);M_chul_08416(SDC4);M_chul_08809(KERA…
GO:0032465	regulation of cytokinesis	71	-0.448093	-1.38662	0.0264151	0.712121	MSTRG.17100(CIT);MSTRG.27238(BIRC6);M_chul_00570(Kif20b);M_chul_00787(pkn2);M_chul_01025(Plk3);M_chul_01083(STK11);M_chul_01841(Gipc1);M_chul_02086(PKP4);M_chul_02146(NUP62);M_chul_02447(SH3BP1);M_chul_02893(TUBG1);M_chul_03262(PDXP);M_chul_03479(Kif24);M_chul_04111(plk1);M_chul_04534(rab11fip4a);M_chul_04548(CETN3);M_chul_04711(rab11fip4a);M_chul_04902(F_48D10.1);M_chul_05186(CDC6);M_chul_05502(…
GO:0032418	lysosome localization	56	-0.457867	-1.38587	0.0408685	0.714481	MSTRG.18849(Wdfy3);MSTRG.29560(YRK);MSTRG.43512(Lamtor1);M_chul_00844(HCK);M_chul_01816(ndel1b);M_chul_02811(STXBP2);M_chul_03017(VAMP8);M_chul_03792(VPS33A);M_chul_04133(RAC2);M_chul_05340(HPS6);M_chul_05749(IL13RA2);M_chul_05784(PLD2);M_chul_05885(ADORA2B);M_chul_06583(BTK);M_chul_07586(UNC13D);M_chul_07883(Plekhm1);M_chul_08194(PDPK1);M_chul_09081(ADORA1);M_chul_09379(vps33b);M_chul_09630(WDFY…
GO:0001937	negative regulation of endothelial cell proliferation	28	-0.517333	-1.38514	0.0681818	0.716973	MSTRG.30000(Ptprm);MSTRG.45863(XDH);M_chul_00625(CNMD);M_chul_01432(pparg);M_chul_03404(MEF2C);M_chul_04547(MEF2C);M_chul_04905(Tsc2);M_chul_06510(SULF1);M_chul_06688(TNMD);M_chul_06785(Atoh8);M_chul_07551(gdf2);M_chul_08526(PPARG);M_chul_11584(gja1);M_chul_11873(THBS1);M_chul_12986(SYNJ2BP);M_chul_13370(DLK1);M_chul_15005(krit1);M_chul_17323(STAT1);M_chul_17680(NR2F1);M_chul_17943(SPARC);M_chul_…
GO:0007041	lysosomal transport	94	-0.423071	-1.38508	0.0225386	0.715241	MSTRG.19365(AP1G1);M_chul_00306(Rab12);M_chul_00366(Prkn);M_chul_00884(NPC1);M_chul_01152(SNX16);M_chul_01204(spns1);M_chul_01593(fam160a2);M_chul_01827(HGS);M_chul_02170(CHMP2B);M_chul_02358(CLEC16A);M_chul_02436(Cacng2);M_chul_02647(hook2);M_chul_02661(HMGXB4);M_chul_02841(MGRN1);M_chul_03667(VCP);M_chul_03792(VPS33A);M_chul_03911(GAK);M_chul_04235(LRRK2);M_chul_04692(STX8);M_chul_05197(VPS54);…
GO:0007088	regulation of mitotic nuclear division	222	-0.390796	-1.38459	0.00438116	0.716042	MSTRG.15863(PSMC5);MSTRG.17100(CIT);MSTRG.20382(--);MSTRG.20657(Pol);MSTRG.39787(--);MSTRG.39887(--);MSTRG.39889(--);MSTRG.40480(ERC2);MSTRG.41180(mad2l2);MSTRG.4330(ACTIA);MSTRG.45391(CUL9);MSTRG.46550(APC);MSTRG.48104(--);MSTRG.5689(MYH6);MSTRG.9628(smc3);M_chul_00334(lrrcc1);M_chul_00351(DAPK3);M_chul_00570(Kif20b);M_chul_00667(PRMT5);M_chul_00668(PSMB5);M_chul_00712(Dync1h1);M_chul_00742(RANB…
GO:0002088	lens development in camera-type eye	84	-0.427407	-1.38429	0.0307692	0.715811	M_chul_00130(dlg1l);M_chul_00346(SKIL);M_chul_00579(vim);M_chul_00990(--);M_chul_01088(Fzr1);M_chul_01565(nog);M_chul_01904(GJA8);M_chul_02559(tbc1d32);M_chul_02654(SMARCA4);M_chul_03292(unc45b);M_chul_03481(Nf2);M_chul_04079(kdm5bb);M_chul_04245(tdrd7b);M_chul_04246(Tmod1);M_chul_04338(mab21l2);M_chul_05086(CASP6);M_chul_05375(MEIS1);M_chul_05706(fgfr2);M_chul_06228(CRYAB);M_chul_06748(Slc7a11);…
GO:0009523	photosystem II	24	-0.541981	-1.38409	0.0527046	0.715037	MSTRG.12286(--);MSTRG.13566(--);MSTRG.19629(--);MSTRG.28513(--);MSTRG.32887(--);MSTRG.39628(lpcat1);MSTRG.50426(CAPRIN1);M_chul_01917(cyc-B);M_chul_04821(mrpl45);M_chul_06046(SYCP3);M_chul_06322(--);M_chul_06967(XPNPEP2);M_chul_08567(--);M_chul_11199(NWD1);M_chul_11732(PLEC);M_chul_11733(PLEC);M_chul_11981(Cnih3);M_chul_13522(Mtres1);M_chul_14059(cyc);M_chul_14643(apoeb);M_chul_14688(cyc);M_chul_…
GO:1902410	mitotic cytokinetic process	18	-0.564069	-1.3837	0.0773558	0.715264	M_chul_00570(Kif20b);M_chul_01594(TRAPPC10);M_chul_02146(NUP62);M_chul_02893(TUBG1);M_chul_03479(Kif24);M_chul_04278(Foxk1);M_chul_07937(Tubgcp2);M_chul_08359(WDR1);M_chul_09266(CAPZB);M_chul_11167(MAD2L1);M_chul_13532(ppp2r3c);M_chul_14895(TRAPPC9);M_chul_15403(gmppb);M_chul_15800(PI4KA);M_chul_15803(NAA25);M_chul_16446(Exoc4);M_chul_19000(ECT2);M_chul_21714(PPP2R1A)
GO:0015874	norepinephrine transport	22	-0.542966	-1.38338	0.0764791	0.71521	MSTRG.18307(CHRNA7);MSTRG.19875(SLC6A2);MSTRG.42462(STX1B);MSTRG.4330(ACTIA);M_chul_00823(crhr2);M_chul_00824(Crhr2);M_chul_03126(ADORA2A);M_chul_03821(OXT);M_chul_03977(adra2b);M_chul_05885(ADORA2B);M_chul_09295(OXTR);M_chul_09395(CHRNA7);M_chul_11812(crh);M_chul_12901(GHSR);M_chul_13501(P2RY1);M_chul_13619(Agt);M_chul_15405(NISCH);M_chul_15477(AGTR2);M_chul_18937(PTGER3);M_chul_19815(CHRNA7);M_…
GO:0033206	meiotic cytokinesis	39	-0.4875	-1.3831	0.0472973	0.714849	MSTRG.17100(CIT);MSTRG.25750(PABPC4);M_chul_00044(Copa);M_chul_00819(ROCK1);M_chul_01011(CDC20);M_chul_01873(COG3);M_chul_02573(exoc8);M_chul_04111(plk1);M_chul_05373(actr2a);M_chul_06904(STX5);M_chul_07195(gnb2l1);M_chul_07982(Fmn2);M_chul_08147(Cog7);M_chul_08662(KIF4B);M_chul_08900(birc5.1-a);M_chul_09858(SHCBP1);M_chul_10027(KIF18A);M_chul_11773(ZW10);M_chul_14895(TRAPPC9);M_chul_15536(ASNS);…
GO:0007188	adenylate cyclase-modulating G protein-coupled receptor signaling pathway	139	-0.406093	-1.3831	0.0183066	0.712879	MSTRG.10030(FLNA);M_chul_00142(ADCY8);M_chul_00445(PTH1R);M_chul_00446(PTH1R);M_chul_00457(Gnal);M_chul_00517(ADCY1);M_chul_00585(OPRK1);M_chul_00667(PRMT5);M_chul_00823(crhr2);M_chul_00824(Crhr2);M_chul_00966(ADCY1);M_chul_01728(calcrl);M_chul_02060(ADCY5);M_chul_02238(Slc9a3r1);M_chul_02307(PCYT2);M_chul_02308(NPB);M_chul_02311(SSTR2);M_chul_02665(GCAT);M_chul_02851(gper1);M_chul_02952(HCAR3);M…
GO:0045198	establishment of epithelial cell apical/basal polarity	18	-0.570153	-1.38292	0.0707831	0.711991	M_chul_00348(prkci);M_chul_00712(Dync1h1);M_chul_00975(cdh2);M_chul_02238(Slc9a3r1);M_chul_02447(SH3BP1);M_chul_02814(Camsap3);M_chul_05715(PTK7);M_chul_07049(FAT4);M_chul_07097(Ophn1);M_chul_07099(Msn);M_chul_08316(TCF15);M_chul_08633(DYNC1H1);M_chul_08843(TCF15);M_chul_09886(foxf1);M_chul_10911(Ptk7);M_chul_17344(LAMA1);M_chul_18983(cdh2);M_chul_20830(wnt5a)
GO:0060191	regulation of lipase activity	64	-0.447056	-1.38269	0.0365239	0.711469	MSTRG.19238(Nr1h3);MSTRG.39774(--);M_chul_00138(ANGPTL4);M_chul_00718(PTAFR);M_chul_00885(EGFR);M_chul_01002(GPR55);M_chul_01219(Htr2a);M_chul_01506(HTR2A);M_chul_03459(NTRK2);M_chul_03529(fgfr1a);M_chul_03558(PLA2G1B);M_chul_03795(adra1a);M_chul_04298(LPAR2);M_chul_04481(DLC1);M_chul_05706(fgfr2);M_chul_06989(BTK);M_chul_07037(FGF2);M_chul_07052(--);M_chul_07053(ANG);M_chul_07114(lpar1-b);M_chul…
GO:0045143	homologous chromosome segregation	66	-0.443312	-1.38255	0.0315657	0.710258	MSTRG.19205(--);MSTRG.41982(BRIP1);MSTRG.4460(--);MSTRG.9628(smc3);M_chul_00663(RNF212B);M_chul_00712(Dync1h1);M_chul_00754(ndc1);M_chul_01256(ppp4cb);M_chul_02122(--);M_chul_02891(psmc3ip);M_chul_04079(kdm5bb);M_chul_04111(plk1);M_chul_04183(ncapg);M_chul_04229(--);M_chul_04759(SMC2);M_chul_04760(smc2);M_chul_04846(smc3);M_chul_05893(UBE2A);M_chul_06928(TEX11);M_chul_06995(--);M_chul_07379(Dmc1)…
GO:0032839	dendrite cytoplasm	27	-0.519046	-1.38173	0.0643836	0.71301	MSTRG.45429(abhd12);M_chul_00690(WLS);M_chul_00691(WLS);M_chul_02182(MAP2);M_chul_02949(HIP1R);M_chul_03001(mapk1);M_chul_04235(LRRK2);M_chul_06281(TRAK2);M_chul_07065(GRIA2);M_chul_07116(ada);M_chul_07487(--);M_chul_09649(CDKL5);M_chul_11632(zc3h14);M_chul_14256(OPRM1);M_chul_14608(HPCAL1);M_chul_15038(KIF5A);M_chul_18739(UHMK1);M_chul_20488(GRIK3);M_chul_21653(abhd13);M_chul_21980(KCNAB1);M_chu…
GO:2000179	positive regulation of neural precursor cell proliferation	45	-0.475128	-1.38162	0.0396927	0.711689	MSTRG.10030(FLNA);M_chul_00158(GJC1);M_chul_00348(prkci);M_chul_00455(CTSZ);M_chul_00714(KDM1A);M_chul_00844(HCK);M_chul_00903(WNT3A);M_chul_01565(nog);M_chul_01961(HDAC5);M_chul_02125(LRP2);M_chul_02851(gper1);M_chul_03596(Lhx2);M_chul_03751(Disp3);M_chul_03911(GAK);M_chul_03981(otpb);M_chul_04570(Vegfc);M_chul_04729(SOX10);M_chul_05050(FLNA);M_chul_06731(EGF);M_chul_07037(FGF2);M_chul_12344(nr2…
GO:0009798	axis specification	186	-0.396511	-1.38089	0.0120746	0.713951	MSTRG.30114(gpc3);MSTRG.30954(Tmed2);MSTRG.46550(APC);MSTRG.7831(Ptch1);M_chul_00271(--);M_chul_00348(prkci);M_chul_00667(PRMT5);M_chul_00690(WLS);M_chul_00691(WLS);M_chul_00712(Dync1h1);M_chul_01011(CDC20);M_chul_01083(STK11);M_chul_01104(cactin);M_chul_01244(Gulp1);M_chul_01284(Pgap1);M_chul_01353(IFIH1);M_chul_01380(fzd5);M_chul_01595(dvr1);M_chul_01662(Epb41l5);M_chul_01757(grb2-a);M_chul_017…
GO:0051651	maintenance of location in cell	203	-0.388821	-1.38068	0.00978261	0.713292	MSTRG.19322(CYBA);MSTRG.1970(CDK5);MSTRG.21953(TXN);MSTRG.30954(Tmed2);MSTRG.4429(Upp2);MSTRG.49974(--);MSTRG.5567(kdelr2);M_chul_00508(ATP1A2);M_chul_00510(ATP1A2);M_chul_00712(Dync1h1);M_chul_00811(MYO10);M_chul_00844(HCK);M_chul_00944(GPAA1);M_chul_01009(tf);M_chul_01010(ppp1r7);M_chul_01219(Htr2a);M_chul_01234(GPR39);M_chul_01284(Pgap1);M_chul_01441(coro1ca);M_chul_01487(ITGAV);M_chul_01506(H…
GO:0006415	translational termination	119	-0.41146	-1.38012	0.02194	0.714654	MSTRG.25268(EIF5A);MSTRG.26351(Chchd1);MSTRG.40085(--);MSTRG.45840(eef1b);M_chul_00074(MRPL37);M_chul_00176(MRPS12);M_chul_00199(Mrpl34);M_chul_00265(UPF1);M_chul_01099(EEF2);M_chul_01399(GSPT1);M_chul_01649(mrpl57);M_chul_01710(Gtpbp1);M_chul_01829(Mrpl12);M_chul_02000(Gga1);M_chul_02246(MRPS34);M_chul_02254(TUFM);M_chul_02523(Eftud2);M_chul_02616(GADD45GIP1);M_chul_02687(mrps7);M_chul_02823(eif…
GO:0034314	Arp2/3 complex-mediated actin nucleation	27	-0.522087	-1.37952	0.0776567	0.716144	MSTRG.8047(ARPC1B);M_chul_02459(Arpc5);M_chul_02949(HIP1R);M_chul_03286(IQGAP1);M_chul_03296(JMY);M_chul_04004(ARPC1A);M_chul_05373(actr2a);M_chul_06095(Arfip2);M_chul_06474(AP1AR);M_chul_08359(WDR1);M_chul_09266(CAPZB);M_chul_10658(ARL2);M_chul_10895(Coro1b);M_chul_12088(arpc4);M_chul_12381(Wasf1);M_chul_13448(GMFB);M_chul_16121(jmy);M_chul_16244(arpc4);M_chul_17107(arpc2-a);M_chul_17183(ACTR3);…
GO:0030133	transport vesicle	362	-0.376956	-1.37841	0	0.72073	MSTRG.10618(--);MSTRG.12076(DMXL2);MSTRG.14757(--);MSTRG.18804(--);MSTRG.19365(AP1G1);MSTRG.19417(sec23a);MSTRG.2393(--);MSTRG.24438(STXBP5);MSTRG.2589(Cln3);MSTRG.2622(--);MSTRG.30829(TRIM17);MSTRG.30954(Tmed2);MSTRG.36614(--);MSTRG.36616(ken);MSTRG.36739(--);MSTRG.37793(STX17);MSTRG.38971(--);MSTRG.42089(--);MSTRG.42462(STX1B);MSTRG.47615(--);MSTRG.49198(--);MSTRG.49655(--);MSTRG.49659(--);MSTR…
GO:0005776	autophagosome	90	-0.426222	-1.37838	0.0353774	0.718909	MSTRG.18849(Wdfy3);MSTRG.2589(Cln3);MSTRG.35562(Map1lc3b);MSTRG.37793(STX17);M_chul_00025(GABARAPL2);M_chul_00306(Rab12);M_chul_00471(usp33);M_chul_00853(MAP1LC3A);M_chul_01064(TICAM1);M_chul_01292(TBC1D17);M_chul_02477(ralb-a);M_chul_02837(Nprl3);M_chul_03038(UBQLN3);M_chul_03268(il1b);M_chul_03667(VCP);M_chul_03738(Entpd4);M_chul_03792(VPS33A);M_chul_03796(Tmem230);M_chul_03953(SNAP29);M_chul_0…
GO:0048103	somatic stem cell division	40	-0.478484	-1.37801	0.0551075	0.719196	M_chul_00271(--);M_chul_00348(prkci);M_chul_00469(Fubp1);M_chul_00624(SUGT1);M_chul_00903(WNT3A);M_chul_00920(SNAI2);M_chul_01083(STK11);M_chul_01182(--);M_chul_01685(--);M_chul_02423(fzd7-a);M_chul_02908(STRADA);M_chul_03529(fgfr1a);M_chul_04319(melk);M_chul_05082(Lef1);M_chul_05083(Lef1);M_chul_05706(fgfr2);M_chul_06937(Fgf13);M_chul_10150(PDCD2);M_chul_10570(VBP1);M_chul_10658(ARL2);M_chul_109…
GO:0033238	regulation of cellular amine metabolic process	39	-0.494208	-1.378	0.0544489	0.717288	MSTRG.18307(CHRNA7);MSTRG.46550(APC);MSTRG.48440(--);M_chul_00366(Prkn);M_chul_00631(--);M_chul_00725(Atcay);M_chul_01341(ACMSD);M_chul_01364(PNKD);M_chul_02097(Nr4a2);M_chul_02098(NR4A2);M_chul_02277(CACNA1A);M_chul_03845(htr1aa);M_chul_05309(PAOX);M_chul_06397(d14);M_chul_07719(LHCGR);M_chul_08424(Pde1b);M_chul_08514(park7);M_chul_09395(CHRNA7);M_chul_09680(VPS35);M_chul_10344(Gpr37);M_chul_107…
GO:0051298	centrosome duplication	63	-0.448907	-1.3779	0.0483871	0.715968	MSTRG.35128(TUBGCP6);MSTRG.35129(TUBGCP6);MSTRG.36334(--);M_chul_00471(usp33);M_chul_01547(CENPJ);M_chul_02146(NUP62);M_chul_02170(CHMP2B);M_chul_02360(nubp1);M_chul_02399(kat2a);M_chul_03138(cep120);M_chul_03753(kansl3);M_chul_03863(Plk2);M_chul_04548(CETN3);M_chul_05102(pkd2);M_chul_05216(cep76);M_chul_05656(CCT6A);M_chul_05659(CCT6A);M_chul_06076(chordc1);M_chul_06984(TENM2);M_chul_07073(RAB6A…
GO:0042613	MHC class II protein complex	16	-0.582972	-1.37773	0.0814607	0.715063	MSTRG.7375(H2-K1);M_chul_02690(pitpnc1);M_chul_03210(H2-K1);M_chul_10500(H2-Ab1);M_chul_10502(--);M_chul_14443(H2-Q10);M_chul_15329(MR1);M_chul_15336(Mr1);M_chul_20106(MSH5);M_chul_20107(H2-Ea);M_chul_24364(H2-Ab1);M_chul_24365(H2-Ab1);M_chul_24366(H2-Ab1);M_chul_24870(--);M_chul_24871(HLA-DPA1);M_chul_25043(H2-K1)
GO:0005767	secondary lysosome	24	-0.531636	-1.37716	0.0726257	0.716473	MSTRG.10495(Adam8);MSTRG.35562(Map1lc3b);M_chul_00712(Dync1h1);M_chul_00853(MAP1LC3A);M_chul_02837(Nprl3);M_chul_03667(VCP);M_chul_04235(LRRK2);M_chul_04423(NCF4);M_chul_05911(Ncf1);M_chul_08188(wdr24);M_chul_08419(MAP1LC3A);M_chul_08633(DYNC1H1);M_chul_08957(Sqstm1);M_chul_10878(ctdnep1a);M_chul_11259(PIK3C3);M_chul_12523(vps29);M_chul_15455(Vamp7);M_chul_16132(CRHBP);M_chul_17872(washc1);M_chul…
GO:1904666	regulation of ubiquitin protein ligase activity	21	-0.54368	-1.37684	0.0948396	0.7164	MSTRG.41180(mad2l2);M_chul_00644(Gorasp1);M_chul_01011(CDC20);M_chul_01088(Fzr1);M_chul_01768(rpl23);M_chul_02994(CDC14A);M_chul_03725(HSPB11);M_chul_03758(C9orf78);M_chul_04111(plk1);M_chul_05209(FBXO43);M_chul_06441(ube2c);M_chul_10980(ANAPC10);M_chul_11167(MAD2L1);M_chul_13169(PTEN);M_chul_13870(RAB1A);M_chul_14301(fbxo5);M_chul_16211(Golga2);M_chul_18101(usp44);M_chul_19735(ube2s);M_chul_2259…
GO:0048599	oocyte development	128	-0.409663	-1.37657	0.0136209	0.715977	MSTRG.25750(PABPC4);MSTRG.26421(YBX2);MSTRG.32966(--);M_chul_00271(--);M_chul_00348(prkci);M_chul_00667(PRMT5);M_chul_00712(Dync1h1);M_chul_00990(--);M_chul_01011(CDC20);M_chul_01083(STK11);M_chul_01353(IFIH1);M_chul_01476(GRB14);M_chul_01939(henmt1);M_chul_02012(TOB2);M_chul_02487(--);M_chul_02851(gper1);M_chul_03313(smad2);M_chul_03567(ctu1);M_chul_03667(VCP);M_chul_03724(smn1);M_chul_03929(ERE…
GO:0036314	response to sterol	34	-0.499271	-1.37543	0.0638587	0.720967	MSTRG.19238(Nr1h3);MSTRG.7831(Ptch1);M_chul_00254(CYP7A1);M_chul_00413(SCP2);M_chul_00667(PRMT5);M_chul_03313(smad2);M_chul_03367(med27);M_chul_03582(ABCA2);M_chul_03850(PTCH1);M_chul_04244(ABCA1);M_chul_05117(SMARCA5);M_chul_05618(Nup98);M_chul_05700(ruvbl2);M_chul_06579(med12);M_chul_07888(Acsl5);M_chul_07912(NFE2L1);M_chul_08214(med24);M_chul_08358(IDH3B);M_chul_09117(Dag1);M_chul_11607(tbpl1)…
GO:0008333	endosome to lysosome transport	53	-0.458867	-1.37489	0.0441558	0.722154	M_chul_00306(Rab12);M_chul_01152(SNX16);M_chul_01204(spns1);M_chul_01593(fam160a2);M_chul_01827(HGS);M_chul_02170(CHMP2B);M_chul_02358(CLEC16A);M_chul_02436(Cacng2);M_chul_02647(hook2);M_chul_02661(HMGXB4);M_chul_02841(MGRN1);M_chul_03667(VCP);M_chul_03792(VPS33A);M_chul_04692(STX8);M_chul_06019(vps18);M_chul_06281(TRAK2);M_chul_06446(Vipas39);M_chul_07002(adrb2);M_chul_07039(SPATA5);M_chul_08262…
GO:0072686	mitotic spindle	133	-0.402854	-1.37423	0.0157835	0.724108	MSTRG.18160(--);MSTRG.24589(Trim39);MSTRG.24591(TRIM7);MSTRG.31819(--);MSTRG.34519(PNMA1);MSTRG.35706(INCENP);MSTRG.49147(Mapkbp1);MSTRG.49150(--);MSTRG.5689(MYH6);MSTRG.58(PNMA1);MSTRG.9628(smc3);M_chul_00146(ift57);M_chul_00449(Hcls1);M_chul_00570(Kif20b);M_chul_00586(BAG1);M_chul_00783(Cdc7);M_chul_00860(--);M_chul_01054(YEATS2);M_chul_01142(FAM78B);M_chul_01522(ttc30a);M_chul_02015(Rangap1);M…
GO:0001541	ovarian follicle development	58	-0.457648	-1.37417	0.0503876	0.722561	M_chul_00652(EIF2B5);M_chul_00934(ZNF830);M_chul_00990(--);M_chul_02093(ACVR1C);M_chul_02526(PHB);M_chul_02879(lfng);M_chul_02882(BAX);M_chul_03446(BMPR1B);M_chul_03823(PTGER4);M_chul_03824(PTGER4);M_chul_03929(EREG);M_chul_04335(Slit2);M_chul_04539(GRK3);M_chul_05682(Umodl1);M_chul_06157(Capn5);M_chul_06429(fmr1);M_chul_06516(CTNNA1);M_chul_06955(CENPI);M_chul_07052(--);M_chul_07053(ANG);M_chul_…
GO:1905330	regulation of morphogenesis of an epithelium	122	-0.40865	-1.3737	0.0298165	0.723361	MSTRG.27659(Celsr1);MSTRG.30114(gpc3);M_chul_00042(vangl2);M_chul_00348(prkci);M_chul_00920(SNAI2);M_chul_01127(ap2m1a);M_chul_01128(dvl3);M_chul_01312(AP2A1);M_chul_01380(fzd5);M_chul_01565(nog);M_chul_01595(dvr1);M_chul_02030(Smurf1);M_chul_02310(sox9-b);M_chul_02315(sox8);M_chul_02422(fzd2);M_chul_02423(fzd7-a);M_chul_02886(WNT9B);M_chul_03185(znrf3);M_chul_03529(fgfr1a);M_chul_03940(ADAMTS12)…
GO:0042651	thylakoid membrane	17	-0.57073	-1.37357	0.08418	0.722156	MSTRG.28513(--);MSTRG.50426(CAPRIN1);M_chul_00183(gbp);M_chul_01917(cyc-B);M_chul_03084(Man1b1);M_chul_03147(--);M_chul_04821(mrpl45);M_chul_06046(SYCP3);M_chul_06322(--);M_chul_13522(Mtres1);M_chul_14059(cyc);M_chul_14643(apoeb);M_chul_14688(cyc);M_chul_19150(ATP5F1D);M_chul_22430(LSM5);M_chul_23009(LZIC);M_chul_23626(SYCP3)
GO:0031256	leading edge membrane	120	-0.408303	-1.37293	0.0226244	0.72417	MSTRG.18307(CHRNA7);MSTRG.29560(YRK);MSTRG.29934(MACF1);MSTRG.42041(Robo1);MSTRG.46550(APC);M_chul_00321(SLC39A6);M_chul_00690(WLS);M_chul_00691(WLS);M_chul_00919(SNTG1);M_chul_01182(--);M_chul_01487(ITGAV);M_chul_01500(lcp1);M_chul_01662(Epb41l5);M_chul_01685(--);M_chul_01693(Pde9a);M_chul_01814(Arhgap44);M_chul_01848(Dnm2);M_chul_02182(MAP2);M_chul_02247(Mapk8ip3);M_chul_02447(SH3BP1);M_chul_02…
GO:0090276	regulation of peptide hormone secretion	186	-0.396569	-1.3723	0.00657895	0.726133	MSTRG.18514(PFKFB2);MSTRG.35234(CPT1A);MSTRG.42462(STX1B);M_chul_00101(SIDT2);M_chul_00102(SIDT2);M_chul_00354(SIDT2);M_chul_00355(SIDT2);M_chul_00356(SIDT2);M_chul_00366(Prkn);M_chul_00823(crhr2);M_chul_00824(Crhr2);M_chul_00885(EGFR);M_chul_01061(Capn10);M_chul_01120(RAPGEF4);M_chul_01234(GPR39);M_chul_01432(pparg);M_chul_01697(neurod1);M_chul_02060(ADCY5);M_chul_02093(ACVR1C);M_chul_02123(PFKL…
GO:0031505	fungal-type cell wall organization	21	-0.544741	-1.37137	0.0893119	0.729708	M_chul_00877(DUSP12);M_chul_01408(UBE2G2);M_chul_03506(RICTOR);M_chul_05197(VPS54);M_chul_06473(syvn1);M_chul_07619(Zdhhc4);M_chul_09883(COX4I1);M_chul_10715(DNAJC3);M_chul_10932(TEX261);M_chul_11154(tada2b);M_chul_11663(ccnc);M_chul_12433(pomt2);M_chul_13804(pomt1);M_chul_13884(pomt1);M_chul_16069(MAPKAP1);M_chul_17469(MPI);M_chul_20951(--);M_chul_22126(TADA2A);M_chul_22453(Pigm);M_chul_22454(Pi…
GO:0048844	artery morphogenesis	57	-0.452769	-1.37066	0.0503778	0.73195	M_chul_01032(tal1);M_chul_01565(nog);M_chul_01728(calcrl);M_chul_02125(LRP2);M_chul_02493(efnb2a);M_chul_02654(SMARCA4);M_chul_02816(Notch3);M_chul_02837(Nprl3);M_chul_03014(nrp1a);M_chul_03022(tbx1);M_chul_03206(KAT6A);M_chul_03823(PTGER4);M_chul_03824(PTGER4);M_chul_04395(--);M_chul_04396(APOB);M_chul_04559(hand2);M_chul_04566(AKT3);M_chul_04585(Hpgd);M_chul_05102(pkd2);M_chul_05714(srf);M_chul…
GO:0046883	regulation of hormone secretion	234	-0.38511	-1.37061	0.00214592	0.730341	MSTRG.18514(PFKFB2);MSTRG.35234(CPT1A);MSTRG.42462(STX1B);M_chul_00101(SIDT2);M_chul_00102(SIDT2);M_chul_00354(SIDT2);M_chul_00355(SIDT2);M_chul_00356(SIDT2);M_chul_00366(Prkn);M_chul_00585(OPRK1);M_chul_00823(crhr2);M_chul_00824(Crhr2);M_chul_00885(EGFR);M_chul_01061(Capn10);M_chul_01120(RAPGEF4);M_chul_01172(RUNX1);M_chul_01234(GPR39);M_chul_01264(gh);M_chul_01432(pparg);M_chul_01697(neurod1);M…
GO:0030859	polarized epithelial cell differentiation	24	-0.527422	-1.37054	0.0736698	0.728809	M_chul_00348(prkci);M_chul_00712(Dync1h1);M_chul_00975(cdh2);M_chul_02238(Slc9a3r1);M_chul_02447(SH3BP1);M_chul_02814(Camsap3);M_chul_04559(hand2);M_chul_05715(PTK7);M_chul_07049(FAT4);M_chul_07097(Ophn1);M_chul_07099(Msn);M_chul_08316(TCF15);M_chul_08633(DYNC1H1);M_chul_08843(TCF15);M_chul_09886(foxf1);M_chul_10911(Ptk7);M_chul_12179(RAB10);M_chul_13011(Ahi1);M_chul_13833(Dlg5);M_chul_17344(LAMA…
GO:0070316	regulation of G0 to G1 transition	35	-0.490039	-1.37046	0.0684358	0.727454	M_chul_00242(rrm2);M_chul_00246(rrm2);M_chul_00294(Epc1);M_chul_00350(PHC1);M_chul_00783(Cdc7);M_chul_02458(rnf2);M_chul_03736(PCGF6);M_chul_05255(PCGF2);M_chul_06233(CHEK1);M_chul_06912(FOXO4);M_chul_07379(Dmc1);M_chul_07969(MED1);M_chul_08034(BRCA1);M_chul_08096(pelo);M_chul_08959(rnf2-a);M_chul_09015(rybpb);M_chul_09729(rbbp7);M_chul_10654(Ppp2r5b);M_chul_11711(Ehmt2);M_chul_11881(max);M_chul_…
GO:0015935	small ribosomal subunit	110	-0.418843	-1.36959	0.0213018	0.730714	MSTRG.19985(RPS15A);MSTRG.44781(LAMTOR5);MSTRG.48223(--);MSTRG.5445(rpsa);MSTRG.8420(rps6);MSTRG.9709(KHSRP);M_chul_00136(rps15);M_chul_00139(rps28);M_chul_00176(MRPS12);M_chul_00213(rps28);M_chul_00469(Fubp1);M_chul_00555(RPS8);M_chul_00565(Mettl17);M_chul_01105(Sh3gl1);M_chul_01746(Pcbp2);M_chul_01829(Mrpl12);M_chul_02111(IGF2BP2);M_chul_02246(MRPS34);M_chul_02379(rps18);M_chul_02687(mrps7);M_c…
GO:0032673	regulation of interleukin-4 production	16	-0.576457	-1.36898	0.103976	0.732462	M_chul_00320(--);M_chul_05082(Lef1);M_chul_05083(Lef1);M_chul_06380(ndfip1l);M_chul_16083(SYK);M_chul_18113(Prkcq);M_chul_18120(gata3);M_chul_18316(zfpm1);M_chul_19326(IRF4);M_chul_20951(--);M_chul_22159(--);M_chul_23173(--);M_chul_23175(--);M_chul_23177(--);M_chul_23179(--);M_chul_23729(--)
GO:0043495	protein-membrane adaptor activity	21	-0.542906	-1.36874	0.0835694	0.732022	M_chul_01067(Gpsm2);M_chul_02552(ttc25);M_chul_03788(TTC28);M_chul_09586(BBS4);M_chul_10114(CTR9);M_chul_10754(--);M_chul_12465(--);M_chul_12479(AKAP6);M_chul_12991(ACTN1);M_chul_13125(--);M_chul_15134(Nup153);M_chul_15804(TTC28);M_chul_16679(Gpsm1);M_chul_22575(Alg14);M_chul_22684(PDCD6);M_chul_23795(CIB1);M_chul_24509(--);M_chul_25020(AKAP6);M_chul_25148(Akap6);M_chul_25149(--);M_chul_25370(RAP…
GO:0030027	lamellipodium	165	-0.3955	-1.36859	0.0100446	0.731067	MSTRG.11314(Ablim1);MSTRG.1414(ABI1);MSTRG.1970(CDK5);MSTRG.30000(Ptprm);MSTRG.4330(ACTIA);MSTRG.46550(APC);M_chul_00321(SLC39A6);M_chul_00449(Hcls1);M_chul_00768(en2-a);M_chul_00787(pkn2);M_chul_00819(ROCK1);M_chul_00974(cdh2);M_chul_01441(coro1ca);M_chul_01487(ITGAV);M_chul_01689(MSN);M_chul_01848(Dnm2);M_chul_02028(FSCN1);M_chul_02447(SH3BP1);M_chul_02811(STXBP2);M_chul_03149(Snx2);M_chul_0326…
GO:0021695	cerebellar cortex development	54	-0.461024	-1.36843	0.0462131	0.73022	MSTRG.14215(Uqcrq);MSTRG.1970(CDK5);MSTRG.34297(Aars1);MSTRG.7144(--);M_chul_00330(B4galt2);M_chul_02277(CACNA1A);M_chul_02540(neurod2);M_chul_03350(grid2);M_chul_03457(agtpbp1);M_chul_03834(ATXN2);M_chul_05756(Sptbn1);M_chul_06227(DIXDC1);M_chul_07097(Ophn1);M_chul_07213(ATP7A);M_chul_07968(neurod2);M_chul_08010(NAGLU);M_chul_08217(TOP2A);M_chul_08722(ATG7);M_chul_08733(atp2b2);M_chul_09556(EEA1…
GO:0055037	recycling endosome	136	-0.405538	-1.36761	0.0171038	0.733083	MSTRG.13782(RAP2C);MSTRG.19365(AP1G1);M_chul_00043(NCSTN);M_chul_00306(Rab12);M_chul_01009(tf);M_chul_01109(ABHD17A);M_chul_01292(TBC1D17);M_chul_01814(Arhgap44);M_chul_01946(ATP11B);M_chul_01999(MICALL1);M_chul_02281(AATK);M_chul_02423(fzd7-a);M_chul_02686(Gga3);M_chul_02696(LMTK2);M_chul_02851(gper1);M_chul_02853(Baiap3);M_chul_02893(TUBG1);M_chul_03003(Mctp1);M_chul_03017(VAMP8);M_chul_03328(R…
GO:0030135	coated vesicle	275	-0.382759	-1.36702	0.00424178	0.734635	MSTRG.10618(--);MSTRG.14757(--);MSTRG.18804(--);MSTRG.19365(AP1G1);MSTRG.19417(sec23a);MSTRG.2393(--);MSTRG.2622(--);MSTRG.28284(--);MSTRG.30954(Tmed2);MSTRG.35646(cyb5r2);MSTRG.36614(--);MSTRG.36616(ken);MSTRG.36739(--);MSTRG.37793(STX17);MSTRG.38971(--);MSTRG.42089(--);MSTRG.43531(HIP1);MSTRG.43532(HIP1);MSTRG.43905(CUBN);MSTRG.47615(--);MSTRG.48872(PIK3C2A);MSTRG.49198(--);MSTRG.49655(--);MSTR…
GO:0071867	response to monoamine	93	-0.418033	-1.36702	0.0263789	0.732803	MSTRG.10030(FLNA);MSTRG.9619(NSG1);M_chul_00366(Prkn);M_chul_00457(Gnal);M_chul_00667(PRMT5);M_chul_01219(Htr2a);M_chul_01506(HTR2A);M_chul_01848(Dnm2);M_chul_01909(GSK3B);M_chul_02060(ADCY5);M_chul_02238(Slc9a3r1);M_chul_02242(MAPK3);M_chul_02290(HTR3A);M_chul_03001(mapk1);M_chul_03488(Nos1);M_chul_03845(htr1aa);M_chul_03860(PDE4D);M_chul_04235(LRRK2);M_chul_04404(htt);M_chul_04450(GNA12);M_chul…
GO:0015215	nucleotide transmembrane transporter activity	19	-0.560096	-1.36667	0.0857143	0.732991	M_chul_01078(slc25a42);M_chul_01133(slc25a36a);M_chul_02343(SLC25A17);M_chul_02689(SLC25A19);M_chul_03428(slc25a25a);M_chul_03520(MFSD3);M_chul_04607(--);M_chul_07940(PSD);M_chul_09781(SLC25A4);M_chul_12237(SLC35B2);M_chul_13674(SLC25A16);M_chul_13715(SLC25A16);M_chul_18864(slc25a42);M_chul_19090(slc25a24);M_chul_19872(SLC25A32);M_chul_20671(--);M_chul_21983(Slc33a1);M_chul_22678(Slc35b3);M_chul_…
GO:0006024	glycosaminoglycan biosynthetic process	140	-0.399673	-1.36666	0.0148741	0.731235	MSTRG.1447(dthadh);MSTRG.20603(Ugt2a1);MSTRG.20604(Ugt2a1);MSTRG.20657(Pol);MSTRG.25812(Chpf);MSTRG.26041(--);MSTRG.30114(gpc3);MSTRG.38075(LUM);MSTRG.46173(--);M_chul_00038(Galr1);M_chul_00203(ST3GAL3);M_chul_00330(B4galt2);M_chul_00406(Pgm1);M_chul_00634(Ugt1a1);M_chul_00652(EIF2B5);M_chul_01026(EIF2B3);M_chul_01312(AP2A1);M_chul_01363(gmppaa);M_chul_01534(chst14);M_chul_01945(Mccc1);M_chul_020…
GO:0030663	COPI-coated vesicle membrane	17	-0.572164	-1.3666	0.0894188	0.729787	MSTRG.28284(--);MSTRG.30954(Tmed2);MSTRG.35646(cyb5r2);M_chul_00044(Copa);M_chul_01129(COPB2);M_chul_01675(COPZ1);M_chul_02328(FAM20C);M_chul_03047(Tmed7);M_chul_06890(SCYL1);M_chul_08824(SYS1);M_chul_10102(copb1);M_chul_16449(copg2);M_chul_16450(copg2);M_chul_18915(Dab1);M_chul_19059(COPE);M_chul_21937(TMEM199);M_chul_22189(ARCN1)
GO:0048194	Golgi vesicle budding	59	-0.449506	-1.36628	0.0582278	0.729783	MSTRG.19417(sec23a);MSTRG.30954(Tmed2);M_chul_00348(prkci);M_chul_00455(CTSZ);M_chul_00644(Gorasp1);M_chul_01253(CSNK1D);M_chul_02595(TRAPPC5);M_chul_02885(Gosr2);M_chul_03614(PPP6C);M_chul_04081(klhl12);M_chul_05100(USO1);M_chul_05399(GRIA1);M_chul_05501(SEC24A);M_chul_05503(Sar1b);M_chul_05504(SAR1B);M_chul_06565(ATP8A1);M_chul_06742(SEC24B);M_chul_06875(F8);M_chul_06904(STX5);M_chul_07311(GOLP…
GO:0007098	centrosome cycle	112	-0.40969	-1.36624	0.0259434	0.728177	MSTRG.35128(TUBGCP6);MSTRG.35129(TUBGCP6);MSTRG.36334(--);M_chul_00471(usp33);M_chul_00624(SUGT1);M_chul_00712(Dync1h1);M_chul_00735(--);M_chul_00742(RANBP3);M_chul_01547(CENPJ);M_chul_01816(ndel1b);M_chul_02146(NUP62);M_chul_02170(CHMP2B);M_chul_02360(nubp1);M_chul_02399(kat2a);M_chul_03138(cep120);M_chul_03613(Golga1);M_chul_03753(kansl3);M_chul_03863(Plk2);M_chul_04024(Pcm1);M_chul_04111(plk1)…
GO:0010611	regulation of cardiac muscle hypertrophy	62	-0.438677	-1.36609	0.0440806	0.727294	MSTRG.4855(--);M_chul_00188(glrx3);M_chul_00564(PARP2);M_chul_00819(ROCK1);M_chul_01693(Pde9a);M_chul_01740(TRIM54);M_chul_01909(GSK3B);M_chul_02821(trip10);M_chul_03106(P2rx4);M_chul_03404(MEF2C);M_chul_03795(adra1a);M_chul_04547(MEF2C);M_chul_04559(hand2);M_chul_07225(nr3c1);M_chul_07826(SLC9A1);M_chul_08035(becn1);M_chul_08045(ADRB1);M_chul_08777(H6PD);M_chul_09020(foxp1b);M_chul_09178(CAV3);M…
GO:0017081	chloride channel regulator activity	15	-0.593016	-1.36569	0.104956	0.727758	MSTRG.18307(CHRNA7);MSTRG.42462(STX1B);M_chul_02238(Slc9a3r1);M_chul_03017(VAMP8);M_chul_04692(STX8);M_chul_05876(Trpv1);M_chul_07821(Wnk4);M_chul_09395(CHRNA7);M_chul_11605(sgk1);M_chul_12656(VTI1B);M_chul_16350(Wnk1);M_chul_19815(CHRNA7);M_chul_20604(SGK2);M_chul_23466(SGK3);M_chul_23800(CHRNA7)
GO:0032507	maintenance of protein location in cell	85	-0.422289	-1.36563	0.0302663	0.726357	MSTRG.1970(CDK5);MSTRG.21953(TXN);MSTRG.30954(Tmed2);MSTRG.4429(Upp2);MSTRG.5567(kdelr2);M_chul_00811(MYO10);M_chul_00944(GPAA1);M_chul_01010(ppp1r7);M_chul_01284(Pgap1);M_chul_01827(HGS);M_chul_01974(kdelr3);M_chul_02015(Rangap1);M_chul_02057(PDIA5);M_chul_02190(BARD1);M_chul_02350(TNRC6A);M_chul_02402(PLCL2);M_chul_03049(PGGT1B);M_chul_03113(HK2);M_chul_03675(TBX5);M_chul_04431(P4HB);M_chul_045…
GO:0045842	positive regulation of mitotic metaphase/anaphase transition	41	-0.47191	-1.36448	0.0636605	0.731354	MSTRG.15863(PSMC5);M_chul_00668(PSMB5);M_chul_00981(psma7);M_chul_01010(ppp1r7);M_chul_01370(ANAPC2);M_chul_03078(Anapc7);M_chul_03548(ANAPC5);M_chul_03725(HSPB11);M_chul_04616(PSMD13);M_chul_05272(Anapc11);M_chul_06187(CDC23);M_chul_06441(ube2c);M_chul_06494(CDC16);M_chul_06984(TENM2);M_chul_07854(ANAPC4);M_chul_08261(Dlgap5);M_chul_08360(--);M_chul_08693(PSMA5);M_chul_09313(PSMD6);M_chul_10147(…
GO:0060896	neural plate pattern specification	17	-0.570811	-1.36446	0.0804094	0.729626	MSTRG.7831(Ptch1);M_chul_01565(nog);M_chul_02865(axin1);M_chul_03313(smad2);M_chul_03850(PTCH1);M_chul_06994(wnt8a);M_chul_09267(--);M_chul_09268(CELSR2);M_chul_11846(Tbx18);M_chul_12854(gsc);M_chul_13725(wnt8b);M_chul_14243(Bmpr1a);M_chul_16555(smad2);M_chul_16642(rx3);M_chul_18621(Ssbp3);M_chul_20355(rspo3);M_chul_22117(c2cd3)
GO:0071880	adenylate cyclase-activating adrenergic receptor signaling pathway	16	-0.582137	-1.36394	0.0917293	0.73104	M_chul_03488(Nos1);M_chul_03718(ARRDC3);M_chul_03761(ADRB4C);M_chul_03795(adra1a);M_chul_03860(PDE4D);M_chul_03977(adra2b);M_chul_04399(adra2c);M_chul_04493(ADRA1D);M_chul_04841(adra2a);M_chul_06941(GPR101);M_chul_07002(adrb2);M_chul_07054(RAPGEF2);M_chul_07181(adra2db);M_chul_08045(ADRB1);M_chul_17027(--);M_chul_24987(--)
GO:0032543	mitochondrial translation	122	-0.407501	-1.36383	0.0267857	0.729937	MSTRG.18933(MTFMT);MSTRG.26351(Chchd1);MSTRG.42237(grtp1a);M_chul_00074(MRPL37);M_chul_00176(MRPS12);M_chul_00199(Mrpl34);M_chul_00565(Mettl17);M_chul_00682(nsun4);M_chul_00866(DARS2);M_chul_01649(mrpl57);M_chul_01829(Mrpl12);M_chul_02246(MRPS34);M_chul_02616(GADD45GIP1);M_chul_02687(mrps7);M_chul_02945(si:ch211-275j6.5);M_chul_03317(mrpl41);M_chul_03822(Mrps27);M_chul_03898(MRPS30);M_chul_03964(…
GO:0045921	positive regulation of exocytosis	62	-0.44034	-1.3636	0.043956	0.729526	MSTRG.19365(AP1G1);MSTRG.1970(CDK5);MSTRG.24438(STXBP5);MSTRG.29560(YRK);MSTRG.42462(STX1B);MSTRG.48440(--);M_chul_00718(PTAFR);M_chul_01800(Syt4);M_chul_01827(HGS);M_chul_01879(RAB9A);M_chul_02209(Cacna1h);M_chul_02612(Rab3d);M_chul_02811(STXBP2);M_chul_03017(VAMP8);M_chul_04144(PLA2G6);M_chul_04361(Fgg);M_chul_05784(PLD2);M_chul_05885(ADORA2B);M_chul_06964(SYTL4);M_chul_07288(CACNA1G);M_chul_07…
GO:0021846	cell proliferation in forebrain	37	-0.486937	-1.36284	0.0653951	0.732196	MSTRG.17119(tacc3);MSTRG.17120(--);M_chul_00903(WNT3A);M_chul_03138(cep120);M_chul_03525(Ncor2);M_chul_03529(fgfr1a);M_chul_04024(Pcm1);M_chul_04532(igf2bp1);M_chul_05706(fgfr2);M_chul_06227(DIXDC1);M_chul_07229(fgf16);M_chul_07732(six3);M_chul_07997(HHEX);M_chul_08795(Tacc1);M_chul_12693(FABP7);M_chul_12847(tacc3);M_chul_12968(Numb);M_chul_13560(fgf8a);M_chul_13753(EMX2);M_chul_13760(TACC2);M_ch…
GO:0048313	Golgi inheritance	15	-0.592912	-1.36277	0.0952381	0.73083	M_chul_00001(Vcpip1);M_chul_00311(VCPIP1);M_chul_00793(STK25);M_chul_01025(Plk3);M_chul_02242(MAPK3);M_chul_03001(mapk1);M_chul_06904(STX5);M_chul_12540(vrk1);M_chul_13970(GBF1);M_chul_16211(Golga2);M_chul_16446(Exoc4);M_chul_21804(YWHAZ);M_chul_21805(YWHAZ);M_chul_21933(YWHAE);M_chul_22189(ARCN1)
GO:0009712	catechol-containing compound metabolic process	57	-0.445734	-1.36261	0.0587484	0.729956	MSTRG.18307(CHRNA7);MSTRG.47910(Lct);MSTRG.48440(--);M_chul_00366(Prkn);M_chul_00631(--);M_chul_00823(crhr2);M_chul_00824(Crhr2);M_chul_01364(PNKD);M_chul_02097(Nr4a2);M_chul_02098(NR4A2);M_chul_03704(DAO);M_chul_03844(RNF180);M_chul_03845(htr1aa);M_chul_04559(hand2);M_chul_05599(HIPK1);M_chul_06118(KL);M_chul_06397(d14);M_chul_07026(--);M_chul_07213(ATP7A);M_chul_07235(glod5);M_chul_08414(MANF);…
GO:0098810	neurotransmitter reuptake	16	-0.574066	-1.36233	0.105572	0.72979	M_chul_00366(Prkn);M_chul_00508(ATP1A2);M_chul_00510(ATP1A2);M_chul_01882(Gpm6b);M_chul_03488(Nos1);M_chul_04091(NAT8L);M_chul_06397(d14);M_chul_08514(park7);M_chul_11266(nat8l);M_chul_14774(gdnf);M_chul_16983(Drd4);M_chul_18980(Rab3a);M_chul_20435(SLC6A3);M_chul_21685(SLC6A4);M_chul_23225(fev);M_chul_23434(DRD3)
GO:0032401	establishment of melanosome localization	17	-0.55963	-1.36106	0.0964912	0.735515	M_chul_01887(GPR143);M_chul_02127(bbs5);M_chul_04843(bbip1);M_chul_06589(--);M_chul_08394(ASIP);M_chul_08598(shroom2);M_chul_09586(BBS4);M_chul_09820(BLOC1S6);M_chul_10370(MYO5A);M_chul_13870(RAB1A);M_chul_14206(MKKS);M_chul_14399(ippk);M_chul_15037(dctn2);M_chul_22268(--);M_chul_22680(bloc1s5);M_chul_23220(mreg);M_chul_23255(SHROOM2)
GO:0030203	glycosaminoglycan metabolic process	194	-0.38966	-1.36091	0.00765864	0.734649	MSTRG.12922(--);MSTRG.1447(dthadh);MSTRG.18007(ITIH3);MSTRG.20603(Ugt2a1);MSTRG.20604(Ugt2a1);MSTRG.20657(Pol);MSTRG.25812(Chpf);MSTRG.26041(--);MSTRG.30114(gpc3);MSTRG.38075(LUM);MSTRG.46173(--);M_chul_00038(Galr1);M_chul_00203(ST3GAL3);M_chul_00330(B4galt2);M_chul_00406(Pgm1);M_chul_00634(Ugt1a1);M_chul_00652(EIF2B5);M_chul_00788(HS2ST1);M_chul_00865(impad1);M_chul_01026(EIF2B3);M_chul_01252(en…
GO:0006643	membrane lipid metabolic process	219	-0.38459	-1.36079	0.00647948	0.733568	MSTRG.10999(--);MSTRG.11118(--);MSTRG.12708(CTSA);MSTRG.14000(--);MSTRG.21510(--);MSTRG.22224(--);MSTRG.22225(--);MSTRG.22809(sox7);MSTRG.2589(Cln3);MSTRG.27266(--);MSTRG.35794(--);MSTRG.35795(--);MSTRG.45449(--);MSTRG.47844(--);MSTRG.4974(COL8A2);MSTRG.9409(--);M_chul_00169(PSAP);M_chul_00354(SIDT2);M_chul_00355(SIDT2);M_chul_00456(mppe1);M_chul_00475(PIGK);M_chul_00476(ST6GALNAC5);M_chul_00552(…
GO:0051315	attachment of mitotic spindle microtubules to kinetochore	19	-0.563852	-1.36063	0.0832095	0.732694	MSTRG.20686(--);M_chul_00712(Dync1h1);M_chul_02524(phospho1);M_chul_02954(KNTC1);M_chul_03018(ncaph);M_chul_04111(plk1);M_chul_05973(Bod1);M_chul_05974(Stc2);M_chul_08035(becn1);M_chul_08633(DYNC1H1);M_chul_10153(Mis12);M_chul_12032(HNRNPU);M_chul_12077(nuf2);M_chul_12173(CENPE);M_chul_13798(cdt1);M_chul_13866(NCAPD3);M_chul_17795(PARVG);M_chul_20218(ndc80);M_chul_25358(Nat10)
GO:0001956	positive regulation of neurotransmitter secretion	18	-0.563346	-1.36053	0.0924609	0.731596	MSTRG.42462(STX1B);M_chul_02851(gper1);M_chul_02853(Baiap3);M_chul_03126(ADORA2A);M_chul_03823(PTGER4);M_chul_03824(PTGER4);M_chul_09838(MADD);M_chul_10160(TACR3);M_chul_11831(Htr2a);M_chul_11903(PLCB4);M_chul_13583(kmo);M_chul_14122(PCSK2);M_chul_16549(Unc13b);M_chul_16745(STXBP1);M_chul_18880(NLGN1);M_chul_20036(dtnbp1a);M_chul_20677(Bcl2l1);M_chul_23744(cpe)
GO:0051286	cell tip	29	-0.503965	-1.36023	0.0776836	0.731718	MSTRG.2589(Cln3);MSTRG.4330(ACTIA);MSTRG.50230(exoc7);M_chul_00667(PRMT5);M_chul_00775(EXOC3);M_chul_01127(ap2m1a);M_chul_01689(MSN);M_chul_02321(Coro7);M_chul_02573(exoc8);M_chul_03813(Slc15a4);M_chul_04896(pi4k2a);M_chul_05227(sh3pxd2a);M_chul_05228(sh3pxd2a);M_chul_07099(Msn);M_chul_07774(RAB8B);M_chul_08359(WDR1);M_chul_08625(CHIA);M_chul_09247(Nckipsd);M_chul_09266(CAPZB);M_chul_13099(EXOC5)…
GO:0009648	photoperiodism	26	-0.516177	-1.3602	0.0707071	0.730094	M_chul_00030(AGRP);M_chul_01256(ppp4cb);M_chul_03075(ppp1cc-a);M_chul_04660(AANAT);M_chul_06740(ncbp1);M_chul_07214(FBXL3);M_chul_07676(fbxl15);M_chul_10845(Per1);M_chul_10875(tp53);M_chul_11130(PPP1CB);M_chul_11818(SNW1);M_chul_11903(PLCB4);M_chul_12802(ID2);M_chul_12949(FOSL2);M_chul_13454(MTA1);M_chul_13891(Crtc1);M_chul_14241(opn4a);M_chul_14522(FBXL3);M_chul_16847(Upf2);M_chul_16983(Drd4);M_…
GO:0008078	mesodermal cell migration	18	-0.560109	-1.3593	0.100145	0.733573	M_chul_00348(prkci);M_chul_01662(Epb41l5);M_chul_02463(CXCR4);M_chul_03191(efna5b);M_chul_04853(cxcl12);M_chul_06106(ALG5);M_chul_06968(apln);M_chul_10296(MESP1);M_chul_10297(MESP2);M_chul_12912(mpp5a);M_chul_13560(fgf8a);M_chul_14016(PIK3AP1);M_chul_14017(PIK3AP1);M_chul_14373(TBXT);M_chul_18455(s1pr1);M_chul_18976(aplnrb);M_chul_19000(ECT2);M_chul_25215(nckap1)
GO:0060071	Wnt signaling pathway, planar cell polarity pathway	56	-0.44973	-1.35907	0.0391909	0.733214	MSTRG.27659(Celsr1);MSTRG.30114(gpc3);M_chul_00042(vangl2);M_chul_01127(ap2m1a);M_chul_01128(dvl3);M_chul_01312(AP2A1);M_chul_01380(fzd5);M_chul_02030(Smurf1);M_chul_02422(fzd2);M_chul_02423(fzd7-a);M_chul_02886(WNT9B);M_chul_03185(znrf3);M_chul_05464(AP2B1);M_chul_05715(PTK7);M_chul_06083(TIAM1);M_chul_06579(med12);M_chul_07663(Grhl3);M_chul_08255(RAC1);M_chul_09267(--);M_chul_09268(CELSR2);M_ch…
GO:0032098	regulation of appetite	22	-0.539219	-1.35862	0.0865248	0.734229	MSTRG.2586(DUS1L);MSTRG.3313(--);M_chul_06548(HTR4);M_chul_08005(FASN);M_chul_09586(BBS4);M_chul_11831(Htr2a);M_chul_12558(Map1s);M_chul_12901(GHSR);M_chul_12976(NENF);M_chul_14206(MKKS);M_chul_14256(OPRM1);M_chul_14490(CARTPT);M_chul_14753(cck);M_chul_14862(npy);M_chul_15958(spx);M_chul_16971(--);M_chul_17081(CARTPT);M_chul_17788(--);M_chul_18160(spx);M_chul_18507(CARTPT);M_chul_18508(--);M_chul…
GO:0006903	vesicle targeting	84	-0.423288	-1.35834	0.0429082	0.734128	MSTRG.19417(sec23a);MSTRG.30954(Tmed2);MSTRG.50230(exoc7);M_chul_00161(snap47);M_chul_00455(CTSZ);M_chul_00547(STARD3);M_chul_00644(Gorasp1);M_chul_00775(EXOC3);M_chul_01253(CSNK1D);M_chul_02537(stard3);M_chul_02573(exoc8);M_chul_02595(TRAPPC5);M_chul_02672(FBXW9);M_chul_02885(Gosr2);M_chul_03614(PPP6C);M_chul_03792(VPS33A);M_chul_03943(ykt6);M_chul_03953(SNAP29);M_chul_04081(klhl12);M_chul_05100…
GO:0007298	border follicle cell migration	43	-0.467764	-1.35781	0.0736698	0.735454	MSTRG.14443(Dlg5);MSTRG.19238(Nr1h3);M_chul_00712(Dync1h1);M_chul_00775(EXOC3);M_chul_01827(HGS);M_chul_02031(MYH16);M_chul_04236(--);M_chul_04667(MAP2K7);M_chul_06019(vps18);M_chul_07143(FBXW11);M_chul_07333(--);M_chul_07336(Dlg5);M_chul_08359(WDR1);M_chul_08363(VIRMA);M_chul_08633(DYNC1H1);M_chul_08840(MYL9);M_chul_09266(CAPZB);M_chul_09801(IL16);M_chul_10029(LIN7C);M_chul_10331(CEBPA);M_chul_1…
GO:0071695	anatomical structure maturation	276	-0.378465	-1.35754	0.00523013	0.735346	MSTRG.18924(arnt2);MSTRG.18925(arnt2);MSTRG.19238(Nr1h3);MSTRG.1970(CDK5);MSTRG.19968(klf1);MSTRG.35531(CBFB);MSTRG.38015(--);MSTRG.49974(--);M_chul_00271(--);M_chul_00348(prkci);M_chul_00445(PTH1R);M_chul_00446(PTH1R);M_chul_00592(Myoc);M_chul_00667(PRMT5);M_chul_00712(Dync1h1);M_chul_00714(KDM1A);M_chul_00732(KLF2);M_chul_00819(ROCK1);M_chul_00990(--);M_chul_01011(CDC20);M_chul_01032(tal1);M_ch…
GO:0051123	RNA polymerase II preinitiation complex assembly	38	-0.482119	-1.35694	0.0689189	0.737132	MSTRG.15863(PSMC5);M_chul_00786(GTF2B);M_chul_04740(atf7ip);M_chul_05191(Taf5l);M_chul_05799(Taf1);M_chul_06624(SSRP1);M_chul_06952(TAF7);M_chul_07900(thra1);M_chul_09374(Ak6);M_chul_09673(gtf2a2);M_chul_10148(psmc3-a);M_chul_10149(tbp);M_chul_10875(tp53);M_chul_11343(SUPT16H);M_chul_11467(PSMC1);M_chul_11578(PSMC6);M_chul_11607(tbpl1);M_chul_11808(GTF2A1);M_chul_12097(TAF4);M_chul_12361(esr1);M_…
GO:0050926	regulation of positive chemotaxis	16	-0.578806	-1.3561	0.110132	0.740471	M_chul_00677(Artn);M_chul_03939(ITGA2);M_chul_04570(Vegfc);M_chul_04853(cxcl12);M_chul_05291(ANGPT2);M_chul_06189(Casr);M_chul_06905(VEGFA);M_chul_09430(SMAD3);M_chul_09801(IL16);M_chul_09809(Vegfd);M_chul_10302(Ntrk3);M_chul_10332(NTF3);M_chul_17784(Cdh13);M_chul_18455(s1pr1);M_chul_19127(kdr);M_chul_19655(vegfaa)
GO:1903531	negative regulation of secretion by cell	164	-0.391688	-1.35594	0.0199115	0.739734	MSTRG.19238(Nr1h3);MSTRG.4146(Tlr8);MSTRG.49147(Mapkbp1);MSTRG.49150(--);MSTRG.8302(--);M_chul_00366(Prkn);M_chul_00498(--);M_chul_00585(OPRK1);M_chul_00823(crhr2);M_chul_00824(Crhr2);M_chul_01264(gh);M_chul_01364(PNKD);M_chul_01432(pparg);M_chul_01755(asic1b);M_chul_01800(Syt4);M_chul_02093(ACVR1C);M_chul_02123(PFKL);M_chul_02311(SSTR2);M_chul_02475(stxbp5l);M_chul_02703(SREBF1);M_chul_02839(rhb…
GO:0030662	coated vesicle membrane	188	-0.386001	-1.35561	0.0151025	0.739907	MSTRG.10618(--);MSTRG.14757(--);MSTRG.18804(--);MSTRG.19365(AP1G1);MSTRG.19417(sec23a);MSTRG.2393(--);MSTRG.2622(--);MSTRG.28284(--);MSTRG.30954(Tmed2);MSTRG.35646(cyb5r2);MSTRG.36614(--);MSTRG.36616(ken);MSTRG.36739(--);MSTRG.37793(STX17);MSTRG.38971(--);MSTRG.42089(--);MSTRG.43531(HIP1);MSTRG.43532(HIP1);MSTRG.47615(--);MSTRG.49198(--);MSTRG.49655(--);MSTRG.49659(--);MSTRG.50504(--);MSTRG.7597(…
GO:0045862	positive regulation of proteolysis	322	-0.375342	-1.35506	0.00517063	0.741462	MSTRG.10495(Adam8);MSTRG.12779(LONRF3);MSTRG.15863(PSMC5);MSTRG.19546(IST1);MSTRG.22809(sox7);MSTRG.24994(fyna);MSTRG.24995(fyna);MSTRG.40553(Senp1);MSTRG.42041(Robo1);MSTRG.43531(HIP1);MSTRG.43532(HIP1);MSTRG.45863(XDH);MSTRG.4592(Dnajb2);MSTRG.6975(--);MSTRG.8016(DAPK1);MSTRG.8665(--);M_chul_00146(ift57);M_chul_00366(Prkn);M_chul_00651(klhl40a);M_chul_00668(PSMB5);M_chul_00844(HCK);M_chul_00898…
GO:0007309	oocyte axis specification	49	-0.460205	-1.3545	0.0488127	0.742869	M_chul_00271(--);M_chul_00348(prkci);M_chul_00667(PRMT5);M_chul_00712(Dync1h1);M_chul_01083(STK11);M_chul_01353(IFIH1);M_chul_02487(--);M_chul_03667(VCP);M_chul_04245(tdrd7b);M_chul_04964(eif4a3);M_chul_05618(Nup98);M_chul_07073(RAB6A);M_chul_07143(FBXW11);M_chul_07822(vps25);M_chul_07912(NFE2L1);M_chul_07921(snf8);M_chul_08047(tdrd1);M_chul_08633(DYNC1H1);M_chul_09288(WDR77);M_chul_09499(cpeb1);…
GO:0051984	positive regulation of chromosome segregation	63	-0.436381	-1.35418	0.0606436	0.743021	MSTRG.15863(PSMC5);M_chul_00668(PSMB5);M_chul_00981(psma7);M_chul_01010(ppp1r7);M_chul_01370(ANAPC2);M_chul_02016(RBX1);M_chul_02954(KNTC1);M_chul_03005(Slf1);M_chul_03078(Anapc7);M_chul_03548(ANAPC5);M_chul_03725(HSPB11);M_chul_04616(PSMD13);M_chul_05186(CDC6);M_chul_05272(Anapc11);M_chul_06187(CDC23);M_chul_06441(ube2c);M_chul_06494(CDC16);M_chul_06924(smc6);M_chul_06984(TENM2);M_chul_07854(ANA…
GO:0009313	oligosaccharide catabolic process	22	-0.529135	-1.35395	0.085554	0.742626	MSTRG.35573(--);MSTRG.46702(--);M_chul_00939(--);M_chul_08269(Gm2a);M_chul_09201(hdhd3);M_chul_09917(Tex9);M_chul_10723(MAN2B2);M_chul_12984(MANBA);M_chul_13824(Nanp);M_chul_13827(Nanp);M_chul_16258(HEXB);M_chul_16560(hdhd2);M_chul_17477(MAN2C1);M_chul_17877(MAN2C1);M_chul_18339(pgghg);M_chul_19015(CTBS);M_chul_21519(--);M_chul_21770(NEU4);M_chul_21944(tcaf);M_chul_22071(TREH);M_chul_24322(PUDP);…
GO:0042752	regulation of circadian rhythm	111	-0.405872	-1.3537	0.0312139	0.742468	MSTRG.19238(Nr1h3);MSTRG.41208(fam50a);M_chul_00143(lrrc6);M_chul_00517(ADCY1);M_chul_00962(Phlpp1);M_chul_00966(ADCY1);M_chul_01192(Armc5);M_chul_01253(CSNK1D);M_chul_01256(ppp4cb);M_chul_01432(pparg);M_chul_02024(SHMT1);M_chul_02785(NKX2-1);M_chul_03075(ppp1cc-a);M_chul_03126(ADORA2A);M_chul_03442(LZTR1);M_chul_03508(Nono);M_chul_03519(Rorb);M_chul_03670(SRRD);M_chul_03683(LZTR1);M_chul_03823(P…
GO:0009408	response to heat	217	-0.383626	-1.35363	0.0140389	0.741183	MSTRG.15963(Ift140);MSTRG.15964(Ift140);MSTRG.15966(IFT140);MSTRG.2701(--);MSTRG.45863(XDH);MSTRG.4592(Dnajb2);MSTRG.7614(DNAJB5);M_chul_00467(DNAJB4);M_chul_00517(ADCY1);M_chul_00526(dhx9);M_chul_00586(BAG1);M_chul_00652(EIF2B5);M_chul_00820(THOC1);M_chul_00844(HCK);M_chul_00910(asic1c);M_chul_00990(--);M_chul_01026(EIF2B3);M_chul_01181(DNAJC10);M_chul_01227(gdf-8);M_chul_01293(Akt1s1);M_chul_01…
GO:0004000	adenosine deaminase activity	31	-0.490507	-1.35248	0.0882353	0.746243	MSTRG.46357(ADAR);M_chul_00011(ADARB2);M_chul_01230(adat3);M_chul_01268(--);M_chul_01412(--);M_chul_04556(DCTD);M_chul_05525(--);M_chul_05933(rpa1);M_chul_06405(ADAD2);M_chul_06865(--);M_chul_07034(Adad1);M_chul_07116(ada);M_chul_07167(pdgfrb);M_chul_08851(Apobec2);M_chul_09284(Ampd2);M_chul_10582(--);M_chul_11961(adat2);M_chul_17022(ADARB1);M_chul_17125(cdadc1);M_chul_17629(Ampd3);M_chul_17636(A…
GO:0007187	G protein-coupled receptor signaling pathway, coupled to cyclic nucleotide second messenger	143	-0.39566	-1.35247	0.024055	0.744569	MSTRG.10030(FLNA);MSTRG.37145(Lpar3);M_chul_00142(ADCY8);M_chul_00445(PTH1R);M_chul_00446(PTH1R);M_chul_00457(Gnal);M_chul_00517(ADCY1);M_chul_00585(OPRK1);M_chul_00823(crhr2);M_chul_00824(Crhr2);M_chul_00966(ADCY1);M_chul_01728(calcrl);M_chul_02060(ADCY5);M_chul_02238(Slc9a3r1);M_chul_02307(PCYT2);M_chul_02308(NPB);M_chul_02311(SSTR2);M_chul_02422(fzd2);M_chul_02431(SSTR3);M_chul_02665(GCAT);M_c…
GO:0034067	protein localization to Golgi apparatus	24	-0.524725	-1.35216	0.0989811	0.744758	M_chul_01253(CSNK1D);M_chul_01827(HGS);M_chul_03420(Paqr3);M_chul_03911(GAK);M_chul_07073(RAB6A);M_chul_07311(GOLPH3);M_chul_07923(chmp2a);M_chul_08147(Cog7);M_chul_09680(VPS35);M_chul_10563(PIK3R4);M_chul_10932(TEX261);M_chul_10959(PACS1);M_chul_12687(ATG9A);M_chul_13265(GCC2);M_chul_13970(GBF1);M_chul_14225(Arl1);M_chul_16176(optn);M_chul_18300(Ripor1);M_chul_20720(VPS13D);M_chul_20721(VPS13D);…
GO:0043462	regulation of ATPase activity	80	-0.425972	-1.35211	0.0343195	0.743322	MSTRG.40503(TNNT2);MSTRG.4592(Dnajb2);MSTRG.5588(pam16);M_chul_00025(GABARAPL2);M_chul_00467(DNAJB4);M_chul_00526(dhx9);M_chul_00735(--);M_chul_00799(atp1b3);M_chul_01181(DNAJC10);M_chul_01264(gh);M_chul_01316(SNRNP70);M_chul_01377(dnajc15);M_chul_01848(Dnm2);M_chul_02031(MYH16);M_chul_02553(DNAJC7);M_chul_03018(ncaph);M_chul_03874(HSCB);M_chul_03961(DYNLL2);M_chul_04141(DNAL4);M_chul_04170(DNAJA…
GO:0031252	cell leading edge	338	-0.374702	-1.35168	0.00309598	0.744079	MSTRG.11314(Ablim1);MSTRG.1414(ABI1);MSTRG.17100(CIT);MSTRG.18307(CHRNA7);MSTRG.1970(CDK5);MSTRG.27804(DST);MSTRG.29560(YRK);MSTRG.29934(MACF1);MSTRG.30000(Ptprm);MSTRG.42041(Robo1);MSTRG.4330(ACTIA);MSTRG.46550(APC);M_chul_00321(SLC39A6);M_chul_00348(prkci);M_chul_00449(Hcls1);M_chul_00579(vim);M_chul_00690(WLS);M_chul_00691(WLS);M_chul_00768(en2-a);M_chul_00787(pkn2);M_chul_00819(ROCK1);M_chul_…
GO:0010092	specification of animal organ identity	34	-0.497355	-1.35073	0.0852197	0.748051	MSTRG.42041(Robo1);M_chul_00903(WNT3A);M_chul_02125(LRP2);M_chul_02143(dlx1a);M_chul_03404(MEF2C);M_chul_03529(fgfr1a);M_chul_04547(MEF2C);M_chul_05437(fgfr4);M_chul_05706(fgfr2);M_chul_07037(FGF2);M_chul_07041(SPRY1);M_chul_07098(AR);M_chul_07307(ISL1);M_chul_09704(fgf3);M_chul_10297(MESP2);M_chul_10725(rbpj);M_chul_11560(bmp2);M_chul_12516(BMP4);M_chul_12838(six1b);M_chul_13560(fgf8a);M_chul_13…
GO:0014743	regulation of muscle hypertrophy	64	-0.441199	-1.35066	0.0625767	0.746809	MSTRG.4855(--);M_chul_00188(glrx3);M_chul_00564(PARP2);M_chul_00819(ROCK1);M_chul_01227(gdf-8);M_chul_01693(Pde9a);M_chul_01740(TRIM54);M_chul_01909(GSK3B);M_chul_02821(trip10);M_chul_03106(P2rx4);M_chul_03404(MEF2C);M_chul_03795(adra1a);M_chul_04547(MEF2C);M_chul_04559(hand2);M_chul_06981(eif4ebp3l);M_chul_07225(nr3c1);M_chul_07826(SLC9A1);M_chul_08035(becn1);M_chul_08045(ADRB1);M_chul_08777(H6P…
GO:0090277	positive regulation of peptide hormone secretion	80	-0.423478	-1.35044	0.0513447	0.746308	MSTRG.18514(PFKFB2);M_chul_00366(Prkn);M_chul_00885(EGFR);M_chul_01061(Capn10);M_chul_01234(GPR39);M_chul_02851(gper1);M_chul_02853(Baiap3);M_chul_02964(Psmd9);M_chul_03622(RASL10B);M_chul_03823(PTGER4);M_chul_03824(PTGER4);M_chul_03838(OXCT1);M_chul_03906(Jak2);M_chul_03942(Gck);M_chul_03961(DYNLL2);M_chul_04144(PLA2G6);M_chul_04361(Fgg);M_chul_04617(SIRT3);M_chul_05337(Oga);M_chul_06189(Casr);M…
GO:0045324	late endosome to vacuole transport	30	-0.491344	-1.35025	0.0771388	0.74564	MSTRG.19546(IST1);MSTRG.2589(Cln3);MSTRG.7282(chmp7);M_chul_01827(HGS);M_chul_05680(UVRAG);M_chul_06019(vps18);M_chul_06598(LEPROTL1);M_chul_07822(vps25);M_chul_07921(snf8);M_chul_07923(chmp2a);M_chul_07960(VTI1A);M_chul_08035(becn1);M_chul_10563(PIK3R4);M_chul_11968(VTA1);M_chul_13327(Zfyve19);M_chul_13358(tonsl);M_chul_13863(VPS8);M_chul_14085(Vps8);M_chul_14086(VPS8);M_chul_15138(Vps28);M_chul…
GO:0009749	response to glucose	218	-0.382219	-1.35006	0.0161987	0.745121	MSTRG.18514(PFKFB2);MSTRG.19322(CYBA);MSTRG.21953(TXN);MSTRG.27721(SLC29A1);M_chul_00101(SIDT2);M_chul_00102(SIDT2);M_chul_00169(PSAP);M_chul_00254(CYP7A1);M_chul_00354(SIDT2);M_chul_00355(SIDT2);M_chul_00356(SIDT2);M_chul_00366(Prkn);M_chul_00585(OPRK1);M_chul_00652(EIF2B5);M_chul_00673(Nop9);M_chul_00823(crhr2);M_chul_00824(Crhr2);M_chul_00827(NOP9);M_chul_00978(Aqp4);M_chul_00990(--);M_chul_01…
GO:0019634	organic phosphonate metabolic process	103	-0.410698	-1.34991	0.0346475	0.744257	MSTRG.10030(FLNA);MSTRG.17470(ABCA1);MSTRG.22528(--);MSTRG.31992(--);MSTRG.7366(Abcb9);MSTRG.7556(Gimap8);M_chul_00115(Abca4);M_chul_00116(--);M_chul_00130(dlg1l);M_chul_00606(MPP7);M_chul_00906(GUK1);M_chul_00909(abcb8);M_chul_01314(ABCC1);M_chul_01497(Mpp4);M_chul_01605(Gimap9);M_chul_01864(ABCB11);M_chul_02191(ABCA12);M_chul_02317(ABCA3);M_chul_02749(NUGGC);M_chul_02750(NUGGC);M_chul_02775(DPY…
GO:0042157	lipoprotein metabolic process	278	-0.376641	-1.34943	0.00629591	0.745586	MSTRG.10999(--);MSTRG.11118(--);MSTRG.12660(--);MSTRG.12728(--);MSTRG.12800(--);MSTRG.14000(--);MSTRG.14573(--);MSTRG.14598(--);MSTRG.14600(--);MSTRG.15715(zdhhc6);MSTRG.15821(--);MSTRG.16121(--);MSTRG.21510(--);MSTRG.22538(--);MSTRG.22571(--);MSTRG.22572(--);MSTRG.22574(--);MSTRG.22809(sox7);MSTRG.24621(--);MSTRG.27187(--);MSTRG.27971(--);MSTRG.27972(--);MSTRG.2811(--);MSTRG.28134(--);MSTRG.2851…
GO:0051443	positive regulation of ubiquitin-protein transferase activity	28	-0.496305	-1.34918	0.0728022	0.74551	MSTRG.42236(DCUN1D2);M_chul_00644(Gorasp1);M_chul_01011(CDC20);M_chul_01088(Fzr1);M_chul_02709(rps2);M_chul_02865(axin1);M_chul_02928(UBE2L3);M_chul_02994(CDC14A);M_chul_03718(ARRDC3);M_chul_03725(HSPB11);M_chul_04104(FBXW7);M_chul_04111(plk1);M_chul_06441(ube2c);M_chul_07847(dcun1d4);M_chul_08211(DCUN1D3);M_chul_09761(mtap);M_chul_10980(ANAPC10);M_chul_11550(TRIB2);M_chul_13169(PTEN);M_chul_1387…
GO:0010737	protein kinase A signaling	34	-0.487592	-1.3491	0.0798376	0.74436	M_chul_00517(ADCY1);M_chul_01076(NCAN);M_chul_01500(lcp1);M_chul_01689(MSN);M_chul_02831(Pde4b);M_chul_02977(Tcim);M_chul_03719(adgrv1);M_chul_04016(AIP);M_chul_04235(LRRK2);M_chul_07002(adrb2);M_chul_07644(Mif);M_chul_07719(LHCGR);M_chul_09512(FBN1);M_chul_09513(FBN1);M_chul_11678(AKAP7);M_chul_12363(Akap12);M_chul_12465(--);M_chul_12479(AKAP6);M_chul_14374(PDE10A);M_chul_14883(Calcrl);M_chul_16…
GO:0007308	oocyte construction	50	-0.458513	-1.34872	0.0633423	0.744985	M_chul_00271(--);M_chul_00348(prkci);M_chul_00667(PRMT5);M_chul_00712(Dync1h1);M_chul_01083(STK11);M_chul_01353(IFIH1);M_chul_02487(--);M_chul_03667(VCP);M_chul_04245(tdrd7b);M_chul_04964(eif4a3);M_chul_05618(Nup98);M_chul_07073(RAB6A);M_chul_07143(FBXW11);M_chul_07822(vps25);M_chul_07912(NFE2L1);M_chul_07921(snf8);M_chul_08047(tdrd1);M_chul_08633(DYNC1H1);M_chul_09288(WDR77);M_chul_09499(cpeb1);…
GO:0035904	aorta development	47	-0.457587	-1.34834	0.0766283	0.74549	MSTRG.27230(Ltbp1);MSTRG.42041(Robo1);M_chul_01848(Dnm2);M_chul_02125(LRP2);M_chul_02463(CXCR4);M_chul_02493(efnb2a);M_chul_02654(SMARCA4);M_chul_02837(Nprl3);M_chul_03022(tbx1);M_chul_03206(KAT6A);M_chul_03740(Nkx3-1);M_chul_04129(Tab1);M_chul_05102(pkd2);M_chul_05334(SUFU);M_chul_05464(AP2B1);M_chul_05714(srf);M_chul_05737(ephb4a);M_chul_06742(SEC24B);M_chul_07173(ndst1);M_chul_09318(ADAMTS9);M…
GO:0071869	response to catecholamine	91	-0.41775	-1.34805	0.0380499	0.745499	MSTRG.10030(FLNA);MSTRG.9619(NSG1);M_chul_00366(Prkn);M_chul_00457(Gnal);M_chul_00667(PRMT5);M_chul_01219(Htr2a);M_chul_01506(HTR2A);M_chul_01848(Dnm2);M_chul_01909(GSK3B);M_chul_02060(ADCY5);M_chul_02238(Slc9a3r1);M_chul_02242(MAPK3);M_chul_02290(HTR3A);M_chul_03001(mapk1);M_chul_03488(Nos1);M_chul_03845(htr1aa);M_chul_03860(PDE4D);M_chul_04235(LRRK2);M_chul_04404(htt);M_chul_04450(GNA12);M_chul…
GO:0043303	mast cell degranulation	31	-0.493536	-1.34804	0.0776439	0.743904	MSTRG.29560(YRK);M_chul_00844(HCK);M_chul_02811(STXBP2);M_chul_03017(VAMP8);M_chul_04133(RAC2);M_chul_05749(IL13RA2);M_chul_05784(PLD2);M_chul_05885(ADORA2B);M_chul_06583(BTK);M_chul_07586(UNC13D);M_chul_08194(PDPK1);M_chul_09081(ADORA1);M_chul_09886(foxf1);M_chul_09894(V-FPS);M_chul_12887(Snap23);M_chul_13285(RASGRP1);M_chul_14974(S100A13);M_chul_15455(Vamp7);M_chul_15805(PLA2G3);M_chul_16083(SY…
GO:0030641	regulation of cellular pH	74	-0.427403	-1.34803	0.052439	0.742309	MSTRG.12076(DMXL2);MSTRG.2589(Cln3);M_chul_00089(TTPA);M_chul_00329(ATP6V0B);M_chul_00584(ATP6V1H);M_chul_00990(--);M_chul_01151(Atp6v0d1);M_chul_01234(GPR39);M_chul_01665(SLC4A3);M_chul_02242(MAPK3);M_chul_02765(SLC4A8);M_chul_02998(SLC4A4);M_chul_03001(mapk1);M_chul_03164(Slc4a5);M_chul_03328(RAB14);M_chul_03792(VPS33A);M_chul_03816(AVP);M_chul_03837(DMXL1);M_chul_04235(LRRK2);M_chul_04567(ATP6…
GO:0030964	NADH dehydrogenase complex	46	-0.45766	-1.34532	0.0679739	0.756848	MSTRG.14748(--);MSTRG.37318(Exoc1);MSTRG.48426(--);MSTRG.7838(CBWD2);M_chul_00302(NDUFV2);M_chul_01980(Ndufa6);M_chul_02351(Ndufab1);M_chul_02710(Ndufb10);M_chul_03699(SLC6A4);M_chul_04714(PALM3);M_chul_04802(NDUFS8);M_chul_05387(NDUFA2);M_chul_06148(foxred1);M_chul_06595(NDUFC1);M_chul_06679(Ndufa1);M_chul_08514(park7);M_chul_09761(mtap);M_chul_10417(NDUFA10);M_chul_10564(Picalm);M_chul_10981(AB…
GO:0044837	actomyosin contractile ring organization	19	-0.536953	-1.34529	0.0938416	0.755323	MSTRG.17100(CIT);M_chul_01083(STK11);M_chul_01866(nifk);M_chul_02573(exoc8);M_chul_04111(plk1);M_chul_06374(Aff4);M_chul_08147(Cog7);M_chul_08900(birc5.1-a);M_chul_09266(CAPZB);M_chul_11167(MAD2L1);M_chul_14895(TRAPPC9);M_chul_15536(ASNS);M_chul_15800(PI4KA);M_chul_15803(NAA25);M_chul_16229(Cog5);M_chul_16446(Exoc4);M_chul_19000(ECT2);M_chul_21315(RACGAP1);M_chul_21714(PPP2R1A)
GO:0045023	G0 to G1 transition	35	-0.490039	-1.34449	0.0798898	0.758405	M_chul_00242(rrm2);M_chul_00246(rrm2);M_chul_00294(Epc1);M_chul_00350(PHC1);M_chul_00783(Cdc7);M_chul_02458(rnf2);M_chul_03736(PCGF6);M_chul_05255(PCGF2);M_chul_06233(CHEK1);M_chul_06912(FOXO4);M_chul_07379(Dmc1);M_chul_07969(MED1);M_chul_08034(BRCA1);M_chul_08096(pelo);M_chul_08959(rnf2-a);M_chul_09015(rybpb);M_chul_09729(rbbp7);M_chul_10654(Ppp2r5b);M_chul_11711(Ehmt2);M_chul_11881(max);M_chul_…
GO:0015385	sodium:proton antiporter activity	15	-0.580219	-1.34433	0.0932331	0.757769	M_chul_04157(SLC9B2);M_chul_06411(SLC9A7);M_chul_06951(SLC9A6);M_chul_07826(SLC9A1);M_chul_10328(Slc9a5);M_chul_14614(SLC9A1);M_chul_14639(Slc9a3);M_chul_14646(SLC9A1);M_chul_15470(SLC9A2);M_chul_17302(SLC9A2);M_chul_18523(SLC9A7);M_chul_18578(--);M_chul_20319(SLC9A1);M_chul_20804(SLC9A8);M_chul_21610(Slc9a2)
GO:1901970	positive regulation of mitotic sister chromatid separation	43	-0.462939	-1.34411	0.074124	0.757377	MSTRG.15863(PSMC5);M_chul_00668(PSMB5);M_chul_00981(psma7);M_chul_01010(ppp1r7);M_chul_01370(ANAPC2);M_chul_02954(KNTC1);M_chul_03078(Anapc7);M_chul_03548(ANAPC5);M_chul_03725(HSPB11);M_chul_04616(PSMD13);M_chul_05272(Anapc11);M_chul_06187(CDC23);M_chul_06441(ube2c);M_chul_06494(CDC16);M_chul_06984(TENM2);M_chul_07854(ANAPC4);M_chul_08261(Dlgap5);M_chul_08360(--);M_chul_08693(PSMA5);M_chul_09313(…
GO:0001678	cellular glucose homeostasis	161	-0.388799	-1.34406	0.0277778	0.756033	MSTRG.19322(CYBA);MSTRG.21953(TXN);MSTRG.27721(SLC29A1);M_chul_00101(SIDT2);M_chul_00102(SIDT2);M_chul_00254(CYP7A1);M_chul_00354(SIDT2);M_chul_00355(SIDT2);M_chul_00356(SIDT2);M_chul_00366(Prkn);M_chul_00585(OPRK1);M_chul_00823(crhr2);M_chul_00824(Crhr2);M_chul_00978(Aqp4);M_chul_00990(--);M_chul_01234(GPR39);M_chul_01256(ppp4cb);M_chul_01697(neurod1);M_chul_02060(ADCY5);M_chul_02225(Nptx1);M_ch…
GO:0050840	extracellular matrix binding	45	-0.465904	-1.34341	0.0648855	0.758346	MSTRG.24919(SMOC1);MSTRG.46554(--);MSTRG.5445(rpsa);M_chul_00974(cdh2);M_chul_01122(Itga6);M_chul_01487(ITGAV);M_chul_03939(ITGA2);M_chul_04335(Slit2);M_chul_05769(Adamts15);M_chul_05962(VTN);M_chul_06218(NRG2);M_chul_08036(ITGB3);M_chul_08225(ITGA3);M_chul_08941(TGFBI);M_chul_09117(Dag1);M_chul_09990(wdsub1);M_chul_10489(ZAN);M_chul_11254(ache);M_chul_11873(THBS1);M_chul_11967(adgrg6);M_chul_124…
GO:0050482	arachidonic acid secretion	24	-0.516186	-1.34297	0.0970588	0.759357	M_chul_00021(Oc90);M_chul_00023(--);M_chul_02863(Pla2g10);M_chul_03558(PLA2G1B);M_chul_03559(PLA2G1B);M_chul_03791(Rph3a);M_chul_04144(PLA2G6);M_chul_07644(Mif);M_chul_07650(Hrh2);M_chul_08224(ACE);M_chul_08410(--);M_chul_11784(--);M_chul_14540(PLA2R1);M_chul_15805(PLA2G3);M_chul_16083(SYK);M_chul_16522(PNPLA8);M_chul_16543(PRKAB1);M_chul_16983(Drd4);M_chul_17419(tspan9);M_chul_18902(pla2g4a);M_c…
GO:0051438	regulation of ubiquitin-protein transferase activity	46	-0.460808	-1.34223	0.0710526	0.761857	MSTRG.41180(mad2l2);MSTRG.42236(DCUN1D2);M_chul_00644(Gorasp1);M_chul_00666(Nedd8);M_chul_01011(CDC20);M_chul_01088(Fzr1);M_chul_01111(fem1a);M_chul_01768(rpl23);M_chul_02709(rps2);M_chul_02865(axin1);M_chul_02928(UBE2L3);M_chul_02994(CDC14A);M_chul_03718(ARRDC3);M_chul_03725(HSPB11);M_chul_03758(C9orf78);M_chul_04104(FBXW7);M_chul_04111(plk1);M_chul_05209(FBXO43);M_chul_06441(ube2c);M_chul_07847…
GO:0048208	COPII vesicle coating	51	-0.444702	-1.342	0.0635995	0.761501	MSTRG.19417(sec23a);MSTRG.30954(Tmed2);M_chul_00455(CTSZ);M_chul_00644(Gorasp1);M_chul_01253(CSNK1D);M_chul_02595(TRAPPC5);M_chul_02885(Gosr2);M_chul_03614(PPP6C);M_chul_04081(klhl12);M_chul_05100(USO1);M_chul_05399(GRIA1);M_chul_05501(SEC24A);M_chul_05503(Sar1b);M_chul_05504(SAR1B);M_chul_06742(SEC24B);M_chul_06875(F8);M_chul_06904(STX5);M_chul_08668(cnih2);M_chul_10046(trappc2l);M_chul_10173(SE…
GO:1903963	arachidonate transport	24	-0.516186	-1.34194	0.0939691	0.760213	M_chul_00021(Oc90);M_chul_00023(--);M_chul_02863(Pla2g10);M_chul_03558(PLA2G1B);M_chul_03559(PLA2G1B);M_chul_03791(Rph3a);M_chul_04144(PLA2G6);M_chul_07644(Mif);M_chul_07650(Hrh2);M_chul_08224(ACE);M_chul_08410(--);M_chul_11784(--);M_chul_14540(PLA2R1);M_chul_15805(PLA2G3);M_chul_16083(SYK);M_chul_16522(PNPLA8);M_chul_16543(PRKAB1);M_chul_16983(Drd4);M_chul_17419(tspan9);M_chul_18902(pla2g4a);M_c…
GO:2000108	positive regulation of leukocyte apoptotic process	24	-0.517237	-1.34192	0.0895954	0.758715	MSTRG.10495(Adam8);MSTRG.11516(FNIP1);M_chul_00844(HCK);M_chul_02882(BAX);M_chul_03404(MEF2C);M_chul_03634(P2RX7);M_chul_04547(MEF2C);M_chul_05837(Fnip1);M_chul_06650(PRELID1);M_chul_07054(RAPGEF2);M_chul_09684(--);M_chul_10875(tp53);M_chul_13168(--);M_chul_14010(Sirt1);M_chul_16419(--);M_chul_16420(--);M_chul_17936(--);M_chul_19309(JAK2);M_chul_19443(Nr4a3);M_chul_20010(Nfkbid);M_chul_20830(wnt5…
GO:0003128	heart field specification	15	-0.583315	-1.34179	0.10994	0.757842	MSTRG.42041(Robo1);M_chul_00903(WNT3A);M_chul_02125(LRP2);M_chul_03404(MEF2C);M_chul_04547(MEF2C);M_chul_07307(ISL1);M_chul_10297(MESP2);M_chul_10725(rbpj);M_chul_11560(bmp2);M_chul_12516(BMP4);M_chul_14134(DKK1);M_chul_21388(Robo2);M_chul_21505(Robo1);M_chul_22760(Smarcd3);M_chul_23138(foxh1)
GO:0002102	podosome	32	-0.492969	-1.34164	0.0912752	0.757073	MSTRG.10495(Adam8);MSTRG.15506(PTPN12);MSTRG.4330(ACTIA);M_chul_00449(Hcls1);M_chul_01182(--);M_chul_01500(lcp1);M_chul_01685(--);M_chul_02028(FSCN1);M_chul_05227(sh3pxd2a);M_chul_05228(sh3pxd2a);M_chul_05299(VCL);M_chul_05373(actr2a);M_chul_05911(Ncf1);M_chul_05996(SH3PXD2B);M_chul_05997(Sh3pxd2b);M_chul_06047(afap1l1);M_chul_06895(Fermt3);M_chul_08359(WDR1);M_chul_10151(RHOU);M_chul_13106(--);M…
GO:0015932	nucleobase-containing compound transmembrane transporter activity	52	-0.446318	-1.34125	0.0721649	0.757815	MSTRG.22380(Slc35a1);MSTRG.27721(SLC29A1);MSTRG.45449(--);M_chul_00101(SIDT2);M_chul_00102(SIDT2);M_chul_00354(SIDT2);M_chul_00355(SIDT2);M_chul_00356(SIDT2);M_chul_01078(slc25a42);M_chul_01133(slc25a36a);M_chul_01143(SLC35A3);M_chul_01921(HNRNPA3);M_chul_02026(slc29a4);M_chul_02304(CENPX);M_chul_02343(SLC25A17);M_chul_02689(SLC25A19);M_chul_02913(slc35b1);M_chul_02991(SLC35D2);M_chul_03428(slc25…
GO:0090175	regulation of establishment of planar polarity	60	-0.442066	-1.34108	0.0641026	0.75713	MSTRG.27659(Celsr1);MSTRG.30114(gpc3);M_chul_00042(vangl2);M_chul_01127(ap2m1a);M_chul_01128(dvl3);M_chul_01312(AP2A1);M_chul_01380(fzd5);M_chul_02030(Smurf1);M_chul_02422(fzd2);M_chul_02423(fzd7-a);M_chul_02886(WNT9B);M_chul_03185(znrf3);M_chul_05464(AP2B1);M_chul_05715(PTK7);M_chul_06083(TIAM1);M_chul_06579(med12);M_chul_06742(SEC24B);M_chul_07663(Grhl3);M_chul_08255(RAC1);M_chul_09267(--);M_ch…
GO:0071855	neuropeptide receptor binding	22	-0.529463	-1.34102	0.114085	0.755802	MSTRG.17411(--);M_chul_00030(AGRP);M_chul_00773(RNF31);M_chul_02401(--);M_chul_06968(apln);M_chul_08394(ASIP);M_chul_08855(Golt1a);M_chul_09907(GNAO1);M_chul_11436(mrap2a);M_chul_11812(crh);M_chul_12327(mrap2a);M_chul_14862(npy);M_chul_15958(spx);M_chul_18160(spx);M_chul_18200(GNAO1);M_chul_18311(gal);M_chul_21003(nppb);M_chul_23091(KCNB2);M_chul_23204(Crh);M_chul_23462(crh);M_chul_24084(INHBB);M…
GO:1902855	regulation of non-motile cilium assembly	18	-0.560398	-1.34087	0.105417	0.755138	M_chul_00580(RP1);M_chul_00860(--);M_chul_01547(CENPJ);M_chul_01848(Dnm2);M_chul_02360(nubp1);M_chul_03070(WRAP73);M_chul_04404(htt);M_chul_04938(TRAK1);M_chul_09484(KIF17);M_chul_09586(BBS4);M_chul_12275(TTBK2);M_chul_15538(eepd1);M_chul_18268(SEPTIN7);M_chul_20556(WRAP73);M_chul_22521(Mak);M_chul_22777(Rp1);M_chul_24393(TMEM67);M_chul_24665(PQBP1)
GO:0006022	aminoglycan metabolic process	209	-0.380007	-1.34046	0.0140693	0.756019	MSTRG.12922(--);MSTRG.1447(dthadh);MSTRG.18007(ITIH3);MSTRG.20603(Ugt2a1);MSTRG.20604(Ugt2a1);MSTRG.20657(Pol);MSTRG.25812(Chpf);MSTRG.26041(--);MSTRG.30114(gpc3);MSTRG.38075(LUM);MSTRG.46173(--);M_chul_00038(Galr1);M_chul_00203(ST3GAL3);M_chul_00330(B4galt2);M_chul_00406(Pgm1);M_chul_00588(MYOM1);M_chul_00634(Ugt1a1);M_chul_00652(EIF2B5);M_chul_00788(HS2ST1);M_chul_00865(impad1);M_chul_01026(EIF…
GO:0060236	regulation of mitotic spindle organization	37	-0.478365	-1.34029	0.0683871	0.755441	MSTRG.9628(smc3);M_chul_00712(Dync1h1);M_chul_02146(NUP62);M_chul_02170(CHMP2B);M_chul_04093(hsp70);M_chul_04111(plk1);M_chul_04846(smc3);M_chul_04903(Pkd1);M_chul_04904(PKD1);M_chul_07923(chmp2a);M_chul_08360(--);M_chul_08633(DYNC1H1);M_chul_08906(Smc1a);M_chul_10027(KIF18A);M_chul_10144(ccsap);M_chul_10735(PARP3);M_chul_10933(--);M_chul_11167(MAD2L1);M_chul_12032(HNRNPU);M_chul_12091(rae1);M_ch…
GO:0003091	renal water homeostasis	17	-0.557804	-1.34002	0.113208	0.755383	M_chul_00142(ADCY8);M_chul_00517(ADCY1);M_chul_00821(AQP1);M_chul_00966(ADCY1);M_chul_00978(Aqp4);M_chul_02060(ADCY5);M_chul_02752(PRKAR1B);M_chul_03411(Aqp3);M_chul_03816(AVP);M_chul_08237(PRKAR1A);M_chul_08803(AQP10);M_chul_10257(ADCY2);M_chul_11569(TFAP2B);M_chul_13572(RAB11FIP2);M_chul_16026(MYO5B);M_chul_19010(PRKACB);M_chul_19039(Mindy4)
GO:0060187	cell pole	34	-0.477179	-1.33984	0.0749014	0.754955	MSTRG.2589(Cln3);MSTRG.4330(ACTIA);MSTRG.50230(exoc7);M_chul_00667(PRMT5);M_chul_00775(EXOC3);M_chul_01127(ap2m1a);M_chul_01689(MSN);M_chul_02321(Coro7);M_chul_02573(exoc8);M_chul_03813(Slc15a4);M_chul_04896(pi4k2a);M_chul_05227(sh3pxd2a);M_chul_05228(sh3pxd2a);M_chul_07099(Msn);M_chul_07774(RAB8B);M_chul_08359(WDR1);M_chul_08625(CHIA);M_chul_09247(Nckipsd);M_chul_09266(CAPZB);M_chul_13099(EXOC5)…
GO:0015216	purine nucleotide transmembrane transporter activity	15	-0.57749	-1.33952	0.114286	0.755207	M_chul_01078(slc25a42);M_chul_02343(SLC25A17);M_chul_03428(slc25a25a);M_chul_03520(MFSD3);M_chul_04607(--);M_chul_07940(PSD);M_chul_09781(SLC25A4);M_chul_12237(SLC35B2);M_chul_13674(SLC25A16);M_chul_13715(SLC25A16);M_chul_18864(slc25a42);M_chul_19090(slc25a24);M_chul_20671(--);M_chul_21983(Slc33a1);M_chul_22678(Slc35b3)
GO:0043113	receptor clustering	47	-0.45324	-1.33937	0.0728218	0.754483	MSTRG.10030(FLNA);MSTRG.1970(CDK5);MSTRG.48440(--);M_chul_00130(dlg1l);M_chul_00974(cdh2);M_chul_01695(Itga4);M_chul_02277(CACNA1A);M_chul_02320(Dnaja3);M_chul_02321(Coro7);M_chul_03545(LRRTM4);M_chul_03724(smn1);M_chul_03845(htr1aa);M_chul_04325(Wdr19);M_chul_04402(DOK7);M_chul_04584(Glra3);M_chul_05050(FLNA);M_chul_05267(Itgal);M_chul_06218(NRG2);M_chul_06236(--);M_chul_06717(GLRB);M_chul_06929…
GO:0034058	endosomal vesicle fusion	18	-0.538708	-1.33909	0.107091	0.754626	M_chul_03328(RAB14);M_chul_04575(SAMD9);M_chul_05847(Ankfy1);M_chul_12786(VPS11);M_chul_12970(Vps39);M_chul_13863(VPS8);M_chul_14085(Vps8);M_chul_14086(VPS8);M_chul_14488(Vps45);M_chul_14520(tgfbrap1);M_chul_15923(RAB14);M_chul_17640(Sntb2);M_chul_21271(RBSN);M_chul_21527(RAB5C);M_chul_22775(VPS41);M_chul_23979(VPS45);M_chul_24627(SAMD9);M_chul_25029(VPS4A)
GO:0010460	positive regulation of heart rate	26	-0.508517	-1.33884	0.113604	0.754573	MSTRG.18307(CHRNA7);M_chul_00823(crhr2);M_chul_00824(Crhr2);M_chul_03795(adra1a);M_chul_03860(PDE4D);M_chul_07116(ada);M_chul_07984(RYR2);M_chul_08045(ADRB1);M_chul_08635(--);M_chul_09395(CHRNA7);M_chul_10112(ADM);M_chul_10191(--);M_chul_10192(kcnq1);M_chul_11185(Slc1a1);M_chul_12205(hey2);M_chul_14010(Sirt1);M_chul_16154(ATP2A2);M_chul_16155(Atp2a2);M_chul_17091(gch1);M_chul_18480(Rgs4);M_chul_1…
GO:0032984	protein-containing complex disassembly	352	-0.37057	-1.3388	0.004158	0.753237	MSTRG.19546(IST1);MSTRG.25268(EIF5A);MSTRG.2589(Cln3);MSTRG.26351(Chchd1);MSTRG.27945(--);MSTRG.35562(Map1lc3b);MSTRG.37793(STX17);MSTRG.40085(--);MSTRG.45840(eef1b);MSTRG.46550(APC);MSTRG.49189(--);MSTRG.6389(specc1l);MSTRG.7282(chmp7);M_chul_00025(GABARAPL2);M_chul_00074(MRPL37);M_chul_00176(MRPS12);M_chul_00183(gbp);M_chul_00199(Mrpl34);M_chul_00265(UPF1);M_chul_00580(RP1);M_chul_00599(Rgs11);…
GO:0060384	innervation	22	-0.516928	-1.33852	0.0988539	0.753284	M_chul_00768(en2-a);M_chul_01695(Itga4);M_chul_02225(Nptx1);M_chul_03014(nrp1a);M_chul_06510(SULF1);M_chul_07307(ISL1);M_chul_09302(LRIG2);M_chul_09325(LRIG1);M_chul_09984(Pou4f1);M_chul_13007(fgfr3);M_chul_13997(RET);M_chul_16549(Unc13b);M_chul_16601(Rnf165);M_chul_17149(SLITRK6);M_chul_17366(eng2a);M_chul_18387(sema3ab);M_chul_18452(--);M_chul_18809(Vcam1);M_chul_19747(PRKCA);M_chul_19887(NTRK1…
GO:0030120	vesicle coat	125	-0.395303	-1.33846	0.036488	0.752117	MSTRG.10618(--);MSTRG.14757(--);MSTRG.18804(--);MSTRG.19365(AP1G1);MSTRG.19417(sec23a);MSTRG.2393(--);MSTRG.2622(--);MSTRG.28284(--);MSTRG.35646(cyb5r2);MSTRG.36614(--);MSTRG.36616(ken);MSTRG.36739(--);MSTRG.38971(--);MSTRG.42089(--);MSTRG.43531(HIP1);MSTRG.43532(HIP1);MSTRG.47615(--);MSTRG.49198(--);MSTRG.49655(--);MSTRG.49659(--);MSTRG.50504(--);MSTRG.9831(--);M_chul_00044(Copa);M_chul_00151(--…
GO:0090224	regulation of spindle organization	42	-0.46096	-1.33829	0.0848564	0.751489	MSTRG.9628(smc3);M_chul_00712(Dync1h1);M_chul_02146(NUP62);M_chul_02170(CHMP2B);M_chul_04093(hsp70);M_chul_04111(plk1);M_chul_04846(smc3);M_chul_04903(Pkd1);M_chul_04904(PKD1);M_chul_07923(chmp2a);M_chul_08360(--);M_chul_08633(DYNC1H1);M_chul_08906(Smc1a);M_chul_08951(RNF4);M_chul_09006(PPP4R1);M_chul_10027(KIF18A);M_chul_10144(ccsap);M_chul_10735(PARP3);M_chul_10933(--);M_chul_11167(MAD2L1);M_ch…
GO:0030888	regulation of B cell proliferation	37	-0.469441	-1.33762	0.0689655	0.75387	MSTRG.3616(slc39a10);MSTRG.3617(slc39a10);M_chul_00844(HCK);M_chul_00903(WNT3A);M_chul_00990(--);M_chul_01034(RC3H1);M_chul_01064(TICAM1);M_chul_01656(slc39a10);M_chul_02035(Card11);M_chul_02678(Atad5);M_chul_03404(MEF2C);M_chul_04547(MEF2C);M_chul_04668(PKN1);M_chul_05251(IKZF3);M_chul_06059(--);M_chul_06060(CD248);M_chul_06583(BTK);M_chul_07116(ada);M_chul_07279(--);M_chul_07644(Mif);M_chul_082…
GO:0007269	neurotransmitter secretion	152	-0.389848	-1.33734	0.0269058	0.753932	MSTRG.1970(CDK5);MSTRG.27659(Celsr1);MSTRG.37793(STX17);MSTRG.38592(RIMS2);MSTRG.42462(STX1B);MSTRG.50230(exoc7);M_chul_00161(snap47);M_chul_00366(Prkn);M_chul_00498(--);M_chul_00775(EXOC3);M_chul_00834(Slc6a9);M_chul_01317(LIN7B);M_chul_01364(PNKD);M_chul_01553(P65-C);M_chul_01650(STX19);M_chul_01755(asic1b);M_chul_01800(Syt4);M_chul_01827(HGS);M_chul_02277(CACNA1A);M_chul_02401(--);M_chul_02573…
GO:0005984	disaccharide metabolic process	39	-0.474856	-1.33721	0.0843373	0.75313	MSTRG.35573(--);MSTRG.46702(--);MSTRG.8018(FBP2);M_chul_00247(AGL);M_chul_00387(Amy1);M_chul_00388(Amy2);M_chul_00389(Amy1);M_chul_00390(Amy2);M_chul_00939(--);M_chul_01501(alg11);M_chul_03812(Glt1d1);M_chul_04043(SDK1);M_chul_05177(--);M_chul_05178(LYS);M_chul_07323(SLC3A2);M_chul_08946(B4GALT1);M_chul_09201(hdhd3);M_chul_09917(Tex9);M_chul_10905(SLC3A2);M_chul_12971(Ganab);M_chul_13584(IDE);M_c…
GO:0008009	chemokine activity	26	-0.509935	-1.33714	0.0993103	0.751983	MSTRG.21325(--);MSTRG.49974(--);M_chul_00741(--);M_chul_01062(Ccl20);M_chul_01063(Ccl20);M_chul_01115(epha4-a);M_chul_01116(--);M_chul_02991(SLC35D2);M_chul_04311(camk2d2);M_chul_04312(CXCL8);M_chul_04634(--);M_chul_04853(cxcl12);M_chul_05313(--);M_chul_05315(Cxcl12);M_chul_07186(--);M_chul_09629(--);M_chul_10937(Cxcl1);M_chul_11641(--);M_chul_11683(--);M_chul_15508(C5);M_chul_18266(--);M_chul_19…
GO:0009584	detection of visible light	50	-0.452704	-1.33712	0.0677966	0.750547	M_chul_00525(lamc1);M_chul_00580(RP1);M_chul_00798(grk7a);M_chul_00931(rpe65a);M_chul_02063(CACNB4);M_chul_03710(ficd);M_chul_04405(GRK4);M_chul_04539(GRK3);M_chul_06831(PDE6A);M_chul_08061(rbp4a);M_chul_08062(PDE6C);M_chul_08605(GUCA1B);M_chul_08774(gnb1);M_chul_09080(Tulp3);M_chul_09159(Gnat1);M_chul_09286(GUCA1A);M_chul_09650(xlrs1);M_chul_09652(PPEF2);M_chul_10104(Tub);M_chul_10241(IRX6);M_ch…
GO:0005876	spindle microtubule	70	-0.422866	-1.33698	0.0525031	0.749861	MSTRG.24589(Trim39);MSTRG.28513(--);M_chul_00712(Dync1h1);M_chul_00792(SEPTIN2);M_chul_00810(KIFAP3);M_chul_01160(Tbl1xr1);M_chul_01200(TRIM62);M_chul_01253(CSNK1D);M_chul_01296(SCMH1);M_chul_01888(Tbl1x);M_chul_02893(TUBG1);M_chul_02954(KNTC1);M_chul_03293(KIF2A);M_chul_03534(KLHL22);M_chul_03537(Klhl22);M_chul_03960(polb);M_chul_04111(plk1);M_chul_04786(fam161a);M_chul_05633(Trim39);M_chul_0574…
GO:0032065	maintenance of protein location in cell cortex	18	-0.551318	-1.33681	0.11226	0.749265	MSTRG.4429(Upp2);M_chul_00811(MYO10);M_chul_02402(PLCL2);M_chul_03675(TBX5);M_chul_04704(ADAP1);M_chul_05205(ADAP1);M_chul_07103(GAB3);M_chul_07282(PLEKHA1);M_chul_07432(ADAP1);M_chul_08717(Plch2);M_chul_10837(ARAP2);M_chul_14174(plcd3a);M_chul_15547(agr2);M_chul_18024(NAP1L4);M_chul_19494(PLCL2);M_chul_20813(Plcg1);M_chul_21651(Irs2);M_chul_23856(PLEKHA1)
GO:0051653	spindle localization	60	-0.436532	-1.33678	0.0690088	0.747896	MSTRG.28126(cenpa);MSTRG.4330(ACTIA);M_chul_00042(vangl2);M_chul_00348(prkci);M_chul_00712(Dync1h1);M_chul_00860(--);M_chul_01182(--);M_chul_01244(Gulp1);M_chul_01685(--);M_chul_01816(ndel1b);M_chul_02146(NUP62);M_chul_04404(htt);M_chul_05290(MCPH1);M_chul_05373(actr2a);M_chul_05949(pafah1b1-1);M_chul_07041(SPRY1);M_chul_07278(cops3);M_chul_07474(bccip);M_chul_07930(ndel1b);M_chul_07982(Fmn2);M_c…
GO:0045475	locomotor rhythm	30	-0.493647	-1.33671	0.0886427	0.746833	M_chul_05337(Oga);M_chul_05409(ins);M_chul_06001(ins);M_chul_07092(NPAS2);M_chul_07143(FBXW11);M_chul_07250(OGT);M_chul_07676(fbxl15);M_chul_08010(NAGLU);M_chul_09470(ncoa2);M_chul_09939(ZFHX3);M_chul_12802(ID2);M_chul_12949(FOSL2);M_chul_13126(UNC79);M_chul_13127(UNC79);M_chul_13169(PTEN);M_chul_13454(MTA1);M_chul_14111(KCNMA1);M_chul_16337(RPAP3);M_chul_16635(MAPK10);M_chul_16750(WHRN);M_chul_1…
GO:0048771	tissue remodeling	130	-0.396316	-1.33662	0.029036	0.74584	MSTRG.10030(FLNA);MSTRG.10495(Adam8);MSTRG.35714(tph1);M_chul_00437(AHSG);M_chul_00445(PTH1R);M_chul_00446(PTH1R);M_chul_00819(ROCK1);M_chul_00885(EGFR);M_chul_01002(GPR55);M_chul_01487(ITGAV);M_chul_01695(Itga4);M_chul_01944(--);M_chul_02612(Rab3d);M_chul_02882(BAX);M_chul_03022(tbx1);M_chul_03385(f2r);M_chul_03404(MEF2C);M_chul_03561(hnf1a);M_chul_03634(P2RX7);M_chul_03823(PTGER4);M_chul_03824(…
GO:1902101	positive regulation of metaphase/anaphase transition of cell cycle	45	-0.457733	-1.33604	0.0782269	0.747756	MSTRG.15863(PSMC5);M_chul_00668(PSMB5);M_chul_00981(psma7);M_chul_01010(ppp1r7);M_chul_01370(ANAPC2);M_chul_02016(RBX1);M_chul_03078(Anapc7);M_chul_03548(ANAPC5);M_chul_03725(HSPB11);M_chul_04616(PSMD13);M_chul_05272(Anapc11);M_chul_06187(CDC23);M_chul_06441(ube2c);M_chul_06494(CDC16);M_chul_06984(TENM2);M_chul_07854(ANAPC4);M_chul_08261(Dlgap5);M_chul_08360(--);M_chul_08693(PSMA5);M_chul_09313(P…
GO:0002279	mast cell activation involved in immune response	31	-0.493536	-1.33557	0.0927247	0.748909	MSTRG.29560(YRK);M_chul_00844(HCK);M_chul_02811(STXBP2);M_chul_03017(VAMP8);M_chul_04133(RAC2);M_chul_05749(IL13RA2);M_chul_05784(PLD2);M_chul_05885(ADORA2B);M_chul_06583(BTK);M_chul_07586(UNC13D);M_chul_08194(PDPK1);M_chul_09081(ADORA1);M_chul_09886(foxf1);M_chul_09894(V-FPS);M_chul_12887(Snap23);M_chul_13285(RASGRP1);M_chul_14974(S100A13);M_chul_15455(Vamp7);M_chul_15805(PLA2G3);M_chul_16083(SY…
GO:0071333	cellular response to glucose stimulus	155	-0.388757	-1.33483	0.0243363	0.751698	MSTRG.19322(CYBA);MSTRG.21953(TXN);MSTRG.27721(SLC29A1);M_chul_00101(SIDT2);M_chul_00102(SIDT2);M_chul_00254(CYP7A1);M_chul_00354(SIDT2);M_chul_00355(SIDT2);M_chul_00356(SIDT2);M_chul_00366(Prkn);M_chul_00585(OPRK1);M_chul_00823(crhr2);M_chul_00824(Crhr2);M_chul_00978(Aqp4);M_chul_00990(--);M_chul_01234(GPR39);M_chul_01256(ppp4cb);M_chul_01697(neurod1);M_chul_02060(ADCY5);M_chul_02225(Nptx1);M_ch…
GO:0045123	cellular extravasation	37	-0.475643	-1.33475	0.0802721	0.750639	MSTRG.10495(Adam8);MSTRG.48440(--);MSTRG.49974(--);M_chul_00718(PTAFR);M_chul_00741(--);M_chul_00819(ROCK1);M_chul_01695(Itga4);M_chul_02228(N4BP2);M_chul_03114(ADD2);M_chul_03823(PTGER4);M_chul_03824(PTGER4);M_chul_04853(cxcl12);M_chul_05888(ABR);M_chul_06236(--);M_chul_07311(GOLPH3);M_chul_08983(PODXL2);M_chul_09698(FADD);M_chul_11246(cd99l2);M_chul_11641(--);M_chul_11680(med23);M_chul_11902(Pl…
GO:0016471	vacuolar proton-transporting V-type ATPase complex	61	-0.437479	-1.33434	0.0564417	0.751442	MSTRG.12121(--);M_chul_00002(CYRIB);M_chul_00329(ATP6V0B);M_chul_00584(ATP6V1H);M_chul_01151(Atp6v0d1);M_chul_01600(Sympk);M_chul_01733(Armc4);M_chul_02245(ATP6V0C);M_chul_02704(tom1l2);M_chul_03828(ATP5F1A);M_chul_04253(kpna1);M_chul_04567(ATP6V0E2);M_chul_04649(Kpna2);M_chul_05259(ATP5F1B);M_chul_05983(--);M_chul_06247(PIGS);M_chul_07159(PRPF19);M_chul_08162(ATP6V0C);M_chul_08363(VIRMA);M_chul_…
GO:0033572	transferrin transport	18	-0.542006	-1.33326	0.108382	0.756109	M_chul_00329(ATP6V0B);M_chul_00584(ATP6V1H);M_chul_01151(Atp6v0d1);M_chul_01848(Dnm2);M_chul_02696(LMTK2);M_chul_04567(ATP6V0E2);M_chul_07013(ATP6V0E1);M_chul_07159(PRPF19);M_chul_09378(atp6v0d1);M_chul_12241(ATP6V1D);M_chul_12345(SNX3);M_chul_12944(atp6v1c1b);M_chul_13963(ATP6V1B2);M_chul_17327(ARHGAP1);M_chul_17368(Steap3);M_chul_19479(atp6v1c1a);M_chul_23230(MYO1B);M_chul_23890(ATP6V1G1)
GO:0140013	meiotic nuclear division	249	-0.371782	-1.33308	0.0149413	0.755638	MSTRG.17100(CIT);MSTRG.19205(--);MSTRG.25750(PABPC4);MSTRG.27337(mcm8);MSTRG.28513(--);MSTRG.35706(INCENP);MSTRG.41982(BRIP1);MSTRG.4330(ACTIA);MSTRG.4460(--);MSTRG.7597(SLC2A8);MSTRG.9628(smc3);M_chul_00044(Copa);M_chul_00663(RNF212B);M_chul_00675(--);M_chul_00712(Dync1h1);M_chul_00754(ndc1);M_chul_00783(Cdc7);M_chul_00819(ROCK1);M_chul_00905(MMTAG2);M_chul_01011(CDC20);M_chul_01088(Fzr1);M_chul…
GO:2000641	regulation of early endosome to late endosome transport	15	-0.58289	-1.33295	0.101796	0.754867	M_chul_01689(MSN);M_chul_02242(MAPK3);M_chul_03001(mapk1);M_chul_06413(SNX12);M_chul_07099(Msn);M_chul_08035(becn1);M_chul_11259(PIK3C3);M_chul_12345(SNX3);M_chul_12786(VPS11);M_chul_16019(wdr91);M_chul_16100(DAB2);M_chul_16826(Rab21);M_chul_19849(Ptpn23);M_chul_22475(SH3GLB1);M_chul_22587(DNAJC13)
GO:0032633	interleukin-4 production	22	-0.523856	-1.3326	0.104499	0.755521	M_chul_00320(--);M_chul_05082(Lef1);M_chul_05083(Lef1);M_chul_06380(ndfip1l);M_chul_06989(BTK);M_chul_10725(rbpj);M_chul_11066(TEC);M_chul_16083(SYK);M_chul_18113(Prkcq);M_chul_18120(gata3);M_chul_18316(zfpm1);M_chul_19192(NOTCH2);M_chul_19326(IRF4);M_chul_20951(--);M_chul_21953(Il1rap);M_chul_21954(Il1rap);M_chul_22159(--);M_chul_23173(--);M_chul_23175(--);M_chul_23177(--);M_chul_23179(--);M_chu…
GO:0031398	positive regulation of protein ubiquitination	91	-0.416316	-1.33239	0.0429975	0.755269	MSTRG.11419(STK36);MSTRG.42236(DCUN1D2);MSTRG.4592(Dnajb2);M_chul_00366(Prkn);M_chul_00644(Gorasp1);M_chul_00651(klhl40a);M_chul_00714(KDM1A);M_chul_00898(Bcl10);M_chul_01011(CDC20);M_chul_01064(TICAM1);M_chul_01088(Fzr1);M_chul_01827(HGS);M_chul_02255(HSPBP1);M_chul_02304(CENPX);M_chul_02320(Dnaja3);M_chul_02572(sprtn);M_chul_02694(Aimp2);M_chul_02709(rps2);M_chul_02865(axin1);M_chul_02928(UBE2L…
GO:0005793	endoplasmic reticulum-Golgi intermediate compartment	90	-0.408624	-1.33191	0.0502392	0.756541	MSTRG.19546(IST1);MSTRG.30954(Tmed2);MSTRG.37793(STX17);M_chul_00044(Copa);M_chul_00455(CTSZ);M_chul_00456(mppe1);M_chul_00644(Gorasp1);M_chul_00871(RAB2A);M_chul_01075(Tm6sf2);M_chul_01253(CSNK1D);M_chul_01286(Stk17b);M_chul_01394(NUCB1);M_chul_01675(COPZ1);M_chul_01880(trappc2);M_chul_02581(PDIA6);M_chul_02595(TRAPPC5);M_chul_02885(Gosr2);M_chul_03047(Tmed7);M_chul_03661(RGMB);M_chul_03672(DDHD…
GO:0002792	negative regulation of peptide secretion	106	-0.407409	-1.33161	0.0480657	0.756783	MSTRG.19238(Nr1h3);MSTRG.4146(Tlr8);MSTRG.49147(Mapkbp1);MSTRG.49150(--);M_chul_00366(Prkn);M_chul_00823(crhr2);M_chul_00824(Crhr2);M_chul_01432(pparg);M_chul_01800(Syt4);M_chul_02093(ACVR1C);M_chul_02123(PFKL);M_chul_02311(SSTR2);M_chul_02475(stxbp5l);M_chul_02703(SREBF1);M_chul_02839(rhbdf1);M_chul_02964(Psmd9);M_chul_03268(il1b);M_chul_03385(f2r);M_chul_03488(Nos1);M_chul_03823(PTGER4);M_chul_…
GO:0090382	phagosome maturation	26	-0.506952	-1.33157	0.114449	0.755582	M_chul_00712(Dync1h1);M_chul_01441(coro1ca);M_chul_03328(RAB14);M_chul_03634(P2RX7);M_chul_06019(vps18);M_chul_06446(Vipas39);M_chul_08262(ccz1);M_chul_08633(DYNC1H1);M_chul_09633(tmem175);M_chul_11259(PIK3C3);M_chul_14190(LYST);M_chul_15053(rab7);M_chul_15923(RAB14);M_chul_16243(rab7);M_chul_16549(Unc13b);M_chul_17671(SPG11);M_chul_17872(washc1);M_chul_18005(WASHC4);M_chul_20056(Syt11);M_chul_20…
GO:1901991	negative regulation of mitotic cell cycle phase transition	190	-0.383049	-1.33147	0.01427	0.754754	MSTRG.20382(--);MSTRG.20657(Pol);MSTRG.26004(PRMT2);MSTRG.39787(--);MSTRG.39887(--);MSTRG.39889(--);MSTRG.40480(ERC2);MSTRG.41180(mad2l2);MSTRG.42138(PPP2R3B);MSTRG.42267(--);MSTRG.4330(ACTIA);MSTRG.46550(APC);MSTRG.47559(ZNF385A);MSTRG.48104(--);MSTRG.5689(MYH6);M_chul_00158(GJC1);M_chul_00334(lrrcc1);M_chul_00783(Cdc7);M_chul_00934(ZNF830);M_chul_00990(--);M_chul_01000(gigyf2);M_chul_01025(Plk3…
GO:1903046	meiotic cell cycle process	300	-0.368613	-1.33137	0.00626305	0.753841	MSTRG.1447(dthadh);MSTRG.17100(CIT);MSTRG.19205(--);MSTRG.25750(PABPC4);MSTRG.27337(mcm8);MSTRG.28513(--);MSTRG.35706(INCENP);MSTRG.41982(BRIP1);MSTRG.4330(ACTIA);MSTRG.4460(--);MSTRG.7597(SLC2A8);MSTRG.9628(smc3);M_chul_00044(Copa);M_chul_00632(Mcm6);M_chul_00663(RNF212B);M_chul_00675(--);M_chul_00712(Dync1h1);M_chul_00754(ndc1);M_chul_00783(Cdc7);M_chul_00819(ROCK1);M_chul_00877(DUSP12);M_chul_…
GO:0046473	phosphatidic acid metabolic process	25	-0.505663	-1.33078	0.105263	0.755896	MSTRG.41392(Dgkb);M_chul_01902(ACP6);M_chul_02797(SLC27A1);M_chul_02863(Pla2g10);M_chul_03558(PLA2G1B);M_chul_03771(Gpat4);M_chul_03976(GPAM);M_chul_05289(AGPAT5);M_chul_05784(PLD2);M_chul_07973(GPAM);M_chul_08931(Dgkq);M_chul_09924(Lipc);M_chul_11353(lpcat4);M_chul_12192(GNPAT);M_chul_12510(LCLAT1);M_chul_13251(AGPAT3);M_chul_17584(Nr1h4);M_chul_17625(--);M_chul_18108(DGKI);M_chul_18902(pla2g4a)…
GO:0006023	aminoglycan biosynthetic process	143	-0.393638	-1.33067	0.0292135	0.755077	MSTRG.1447(dthadh);MSTRG.20603(Ugt2a1);MSTRG.20604(Ugt2a1);MSTRG.20657(Pol);MSTRG.25812(Chpf);MSTRG.26041(--);MSTRG.30114(gpc3);MSTRG.38075(LUM);MSTRG.46173(--);M_chul_00038(Galr1);M_chul_00203(ST3GAL3);M_chul_00330(B4galt2);M_chul_00406(Pgm1);M_chul_00634(Ugt1a1);M_chul_00652(EIF2B5);M_chul_01026(EIF2B3);M_chul_01312(AP2A1);M_chul_01363(gmppaa);M_chul_01534(chst14);M_chul_01945(Mccc1);M_chul_020…
GO:1901992	positive regulation of mitotic cell cycle phase transition	105	-0.406313	-1.32998	0.0367734	0.757574	MSTRG.15863(PSMC5);MSTRG.19311(GINS2);MSTRG.9807(ZNF646);M_chul_00668(PSMB5);M_chul_00783(Cdc7);M_chul_00851(Xrn1);M_chul_00981(psma7);M_chul_01010(ppp1r7);M_chul_01104(cactin);M_chul_01370(ANAPC2);M_chul_01689(MSN);M_chul_02810(brd4);M_chul_03078(Anapc7);M_chul_03548(ANAPC5);M_chul_03725(HSPB11);M_chul_03774(Gins4);M_chul_04225(Rptor);M_chul_04362(PLRG1);M_chul_04616(PSMD13);M_chul_05099(ANP32A)…
GO:0006836	neurotransmitter transport	243	-0.370423	-1.32984	0.0127524	0.756952	MSTRG.1970(CDK5);MSTRG.19875(SLC6A2);MSTRG.27659(Celsr1);MSTRG.37793(STX17);MSTRG.38592(RIMS2);MSTRG.42462(STX1B);MSTRG.50230(exoc7);MSTRG.5444(slc25a38a);MSTRG.9363(slc25a38b);M_chul_00161(snap47);M_chul_00366(Prkn);M_chul_00498(--);M_chul_00508(ATP1A2);M_chul_00510(ATP1A2);M_chul_00701(SLC6A20);M_chul_00775(EXOC3);M_chul_00792(SEPTIN2);M_chul_00821(AQP1);M_chul_00823(crhr2);M_chul_00824(Crhr2);…
GO:0032400	melanosome localization	19	-0.543926	-1.32933	0.113402	0.758412	M_chul_01887(GPR143);M_chul_02127(bbs5);M_chul_03792(VPS33A);M_chul_04843(bbip1);M_chul_06589(--);M_chul_08394(ASIP);M_chul_08598(shroom2);M_chul_09379(vps33b);M_chul_09586(BBS4);M_chul_09820(BLOC1S6);M_chul_10370(MYO5A);M_chul_13870(RAB1A);M_chul_14206(MKKS);M_chul_14399(ippk);M_chul_15037(dctn2);M_chul_22268(--);M_chul_22680(bloc1s5);M_chul_23220(mreg);M_chul_23255(SHROOM2)
GO:0000940	outer kinetochore	69	-0.425404	-1.32896	0.0651629	0.758996	MSTRG.18160(--);MSTRG.24589(Trim39);MSTRG.24591(TRIM7);MSTRG.28513(--);MSTRG.31819(--);MSTRG.34519(PNMA1);MSTRG.5689(MYH6);MSTRG.58(PNMA1);M_chul_00146(ift57);M_chul_00586(BAG1);M_chul_01142(FAM78B);M_chul_01200(TRIM62);M_chul_01296(SCMH1);M_chul_01522(ttc30a);M_chul_02742(CDR2);M_chul_02891(psmc3ip);M_chul_02954(KNTC1);M_chul_03297(HOMER1);M_chul_03371(OLFM1);M_chul_04095(tapt1);M_chul_04111(plk…
GO:0050921	positive regulation of chemotaxis	88	-0.410547	-1.32827	0.0564904	0.761587	MSTRG.2735(Ift88);MSTRG.34134(ADAM10);MSTRG.46357(ADAR);MSTRG.49974(--);MSTRG.6975(--);M_chul_00060(RHEB);M_chul_00677(Artn);M_chul_00920(SNAI2);M_chul_01309(Ift88);M_chul_01885(MOSPD2);M_chul_02242(MAPK3);M_chul_03014(nrp1a);M_chul_03106(P2rx4);M_chul_03268(il1b);M_chul_03379(Ppm1f);M_chul_03529(fgfr1a);M_chul_03695(TRPV4);M_chul_03711(CMKLR1);M_chul_03939(ITGA2);M_chul_04133(RAC2);M_chul_04225(…
GO:0060390	regulation of SMAD protein signal transduction	15	-0.571811	-1.32734	0.123726	0.765674	M_chul_06054(fam89a);M_chul_07496(TOB1);M_chul_08417(GDF5);M_chul_09530(CILP);M_chul_10158(Pbld1);M_chul_10926(RBPMS);M_chul_11637(TGFB3);M_chul_12396(PARP1);M_chul_12516(BMP4);M_chul_13052(nodal);M_chul_14243(Bmpr1a);M_chul_16100(DAB2);M_chul_20452(CCN3);M_chul_22614(TGFBR1);M_chul_22682(Bmp7)
GO:0032092	positive regulation of protein binding	85	-0.417195	-1.32671	0.0674699	0.767859	MSTRG.1970(CDK5);MSTRG.35562(Map1lc3b);M_chul_00366(Prkn);M_chul_00471(usp33);M_chul_00903(WNT3A);M_chul_01064(TICAM1);M_chul_01662(Epb41l5);M_chul_01909(GSK3B);M_chul_02477(ralb-a);M_chul_02879(lfng);M_chul_02949(HIP1R);M_chul_03014(nrp1a);M_chul_03114(ADD2);M_chul_03404(MEF2C);M_chul_03863(Plk2);M_chul_04235(LRRK2);M_chul_04547(MEF2C);M_chul_04903(Pkd1);M_chul_04904(PKD1);M_chul_05799(Taf1);M_c…
GO:0140053	mitochondrial gene expression	150	-0.3896	-1.32654	0.0340136	0.767475	MSTRG.18933(MTFMT);MSTRG.26351(Chchd1);MSTRG.42237(grtp1a);M_chul_00074(MRPL37);M_chul_00176(MRPS12);M_chul_00199(Mrpl34);M_chul_00565(Mettl17);M_chul_00682(nsun4);M_chul_00866(DARS2);M_chul_01232(osgepl1);M_chul_01525(Elac2);M_chul_01649(mrpl57);M_chul_01829(Mrpl12);M_chul_02246(MRPS34);M_chul_02616(GADD45GIP1);M_chul_02687(mrps7);M_chul_02945(si:ch211-275j6.5);M_chul_03317(mrpl41);M_chul_03822(…
GO:0036257	multivesicular body organization	21	-0.525457	-1.32629	0.0926194	0.767343	MSTRG.19546(IST1);MSTRG.7282(chmp7);M_chul_01827(HGS);M_chul_02062(STAM2);M_chul_02170(CHMP2B);M_chul_02972(VPS37B);M_chul_04597(VPS37C);M_chul_04837(VPS37A);M_chul_06145(VPS37D);M_chul_07822(vps25);M_chul_07921(snf8);M_chul_07923(chmp2a);M_chul_11968(VTA1);M_chul_15138(Vps28);M_chul_17640(Sntb2);M_chul_17648(AAGAB);M_chul_17745(TSG101);M_chul_20902(chmp4b);M_chul_22804(chmp4c);M_chul_25029(VPS4A…
GO:0062033	positive regulation of mitotic sister chromatid segregation	46	-0.443693	-1.326	0.0759162	0.767628	MSTRG.15863(PSMC5);M_chul_00668(PSMB5);M_chul_00981(psma7);M_chul_01010(ppp1r7);M_chul_01370(ANAPC2);M_chul_02954(KNTC1);M_chul_03005(Slf1);M_chul_03078(Anapc7);M_chul_03548(ANAPC5);M_chul_03725(HSPB11);M_chul_04616(PSMD13);M_chul_05272(Anapc11);M_chul_06187(CDC23);M_chul_06441(ube2c);M_chul_06494(CDC16);M_chul_06984(TENM2);M_chul_07854(ANAPC4);M_chul_08035(becn1);M_chul_08261(Dlgap5);M_chul_0836…
GO:0071902	positive regulation of protein serine/threonine kinase activity	281	-0.367956	-1.32586	0.0158562	0.766911	MSTRG.10495(Adam8);MSTRG.18307(CHRNA7);MSTRG.35706(INCENP);MSTRG.37145(Lpar3);MSTRG.42041(Robo1);MSTRG.44306(MAP3K15);MSTRG.49147(Mapkbp1);MSTRG.49150(--);M_chul_00150(HIGD1A);M_chul_00152(Higd1a);M_chul_00258(Gdf15);M_chul_00793(STK25);M_chul_00885(EGFR);M_chul_00959(Ripk1);M_chul_01083(STK11);M_chul_01128(dvl3);M_chul_01219(Htr2a);M_chul_01234(GPR39);M_chul_01380(fzd5);M_chul_01506(HTR2A);M_chu…
GO:0043588	skin development	160	-0.385213	-1.32577	0.0311111	0.765898	MSTRG.25747(GJB3);MSTRG.27659(Celsr1);MSTRG.35531(CBFB);MSTRG.37767(--);MSTRG.39159(cnfn);MSTRG.40076(--);MSTRG.46550(APC);MSTRG.49115(TRIM16);M_chul_00065(CBX7);M_chul_00805(CLDN1);M_chul_00819(ROCK1);M_chul_00885(EGFR);M_chul_00945(rbck1);M_chul_00969(TNS3);M_chul_00990(--);M_chul_01027(ptch1);M_chul_01122(Itga6);M_chul_01172(RUNX1);M_chul_02086(PKP4);M_chul_02191(ABCA12);M_chul_02194(LATS2);M_…
GO:0051139	metal ion:proton antiporter activity	16	-0.551177	-1.32574	0.135493	0.764631	M_chul_04157(SLC9B2);M_chul_06411(SLC9A7);M_chul_06951(SLC9A6);M_chul_07826(SLC9A1);M_chul_10328(Slc9a5);M_chul_13006(letm1);M_chul_14614(SLC9A1);M_chul_14639(Slc9a3);M_chul_14646(SLC9A1);M_chul_15470(SLC9A2);M_chul_17302(SLC9A2);M_chul_18523(SLC9A7);M_chul_18578(--);M_chul_20319(SLC9A1);M_chul_20804(SLC9A8);M_chul_21610(Slc9a2)
GO:0048262	determination of dorsal/ventral asymmetry	24	-0.508264	-1.32564	0.113798	0.763794	M_chul_00903(WNT3A);M_chul_01256(ppp4cb);M_chul_02091(ACVR1);M_chul_02143(dlx1a);M_chul_03938(fsta);M_chul_04019(tll1);M_chul_06994(wnt8a);M_chul_07555(mapk8);M_chul_09264(nbl1);M_chul_11344(ift46);M_chul_11881(max);M_chul_12232(aida);M_chul_13009(foxi1c);M_chul_13296(max);M_chul_13560(fgf8a);M_chul_13725(wnt8b);M_chul_14350(MAP3K4);M_chul_15036(DDIT3);M_chul_19664(SOSTDC1);M_chul_20357(ctnnb1);M…
GO:0060669	embryonic placenta morphogenesis	28	-0.498605	-1.32512	0.097629	0.76525	M_chul_01380(fzd5);M_chul_01695(Itga4);M_chul_01757(grb2-a);M_chul_01758(GRB2);M_chul_02299(SOCS3);M_chul_05082(Lef1);M_chul_05083(Lef1);M_chul_05706(fgfr2);M_chul_06000(igf2);M_chul_08017(llgl2);M_chul_10112(ADM);M_chul_11517(Ppn);M_chul_12331(NCOA1);M_chul_14329(BMP5);M_chul_15086(GRHL2);M_chul_15358(ERF);M_chul_17458(WNT7B);M_chul_17952(CDKN1C);M_chul_18026(igf2);M_chul_18452(--);M_chul_18809(…
GO:0055038	recycling endosome membrane	54	-0.4406	-1.32357	0.0835476	0.772673	MSTRG.13782(RAP2C);M_chul_00306(Rab12);M_chul_01109(ABHD17A);M_chul_01946(ATP11B);M_chul_01999(MICALL1);M_chul_02423(fzd7-a);M_chul_02686(Gga3);M_chul_02853(Baiap3);M_chul_03017(VAMP8);M_chul_03328(RAB14);M_chul_03982(SCAMP1);M_chul_04534(rab11fip4a);M_chul_04711(rab11fip4a);M_chul_04893(ZFYVE27);M_chul_05061(abhd17c);M_chul_05399(GRIA1);M_chul_05571(Slc22a4);M_chul_05988(PDLIM4);M_chul_06886(EHD…
GO:1904315	transmitter-gated ion channel activity involved in regulation of postsynaptic membrane potential	16	-0.553571	-1.32253	0.129173	0.777411	MSTRG.18307(CHRNA7);M_chul_04387(CHRNB3);M_chul_05399(GRIA1);M_chul_05512(CHRNA10);M_chul_05977(Gabra1);M_chul_09395(CHRNA7);M_chul_10224(CHRNB4);M_chul_10226(CHRNA5);M_chul_10623(CHRNB1);M_chul_11629(CHRNA2);M_chul_13874(chrna1);M_chul_19508(CHRNB2);M_chul_19815(CHRNA7);M_chul_21234(CHRNA4);M_chul_22457(CHRND);M_chul_23800(CHRNA7)
GO:2000727	positive regulation of cardiac muscle cell differentiation	28	-0.501584	-1.3225	0.0998613	0.776124	M_chul_00564(PARP2);M_chul_00903(WNT3A);M_chul_01909(GSK3B);M_chul_02493(efnb2a);M_chul_02821(trip10);M_chul_03404(MEF2C);M_chul_04547(MEF2C);M_chul_07225(nr3c1);M_chul_08045(ADRB1);M_chul_09020(foxp1b);M_chul_09781(SLC25A4);M_chul_10725(rbpj);M_chul_11247(ARRB2);M_chul_12465(--);M_chul_12479(AKAP6);M_chul_12516(BMP4);M_chul_14010(Sirt1);M_chul_14796(CCN4);M_chul_15560(DDX39B);M_chul_15561(DDX39B…
GO:0007605	sensory perception of sound	157	-0.382845	-1.32249	0.0232044	0.774756	MSTRG.15963(Ift140);MSTRG.15964(Ift140);MSTRG.15966(IFT140);MSTRG.27221(Sorbs1);MSTRG.2735(Ift88);MSTRG.34893(--);MSTRG.34894(--);MSTRG.34896(Ptprq);MSTRG.3622(DNAH7);M_chul_00143(lrrc6);M_chul_00176(MRPS12);M_chul_00447(TMIE);M_chul_00920(SNAI2);M_chul_00978(Aqp4);M_chul_01284(Pgap1);M_chul_01309(Ift88);M_chul_01311(GJB6);M_chul_01657(DNAH7);M_chul_01716(asic2);M_chul_01888(Tbl1x);M_chul_02125(L…
GO:0032613	interleukin-10 production	23	-0.514259	-1.32236	0.100583	0.774034	M_chul_00320(--);M_chul_01804(ORF4);M_chul_03823(PTGER4);M_chul_03824(PTGER4);M_chul_08637(--);M_chul_08705(Tusc2);M_chul_09305(Suds3);M_chul_10450(HSPD1);M_chul_10604(TLR2-1);M_chul_11237(--);M_chul_11550(TRIB2);M_chul_11988(Tnfrsf21);M_chul_16419(--);M_chul_16420(--);M_chul_19309(JAK2);M_chul_19326(IRF4);M_chul_19827(--);M_chul_23173(--);M_chul_23175(--);M_chul_23177(--);M_chul_23179(--);M_chul…
GO:0048243	norepinephrine secretion	20	-0.531598	-1.32193	0.127786	0.775116	MSTRG.18307(CHRNA7);MSTRG.42462(STX1B);M_chul_00823(crhr2);M_chul_00824(Crhr2);M_chul_03126(ADORA2A);M_chul_03821(OXT);M_chul_03977(adra2b);M_chul_05885(ADORA2B);M_chul_09295(OXTR);M_chul_09395(CHRNA7);M_chul_11812(crh);M_chul_12901(GHSR);M_chul_13501(P2RY1);M_chul_13619(Agt);M_chul_15405(NISCH);M_chul_15477(AGTR2);M_chul_18937(PTGER3);M_chul_19815(CHRNA7);M_chul_23462(crh);M_chul_23800(CHRNA7)
GO:0015562	efflux transmembrane transporter activity	40	-0.459359	-1.32159	0.0837696	0.775765	MSTRG.22836(FLVCR2);MSTRG.46199(SLC16A9);MSTRG.47379(--);MSTRG.4855(--);M_chul_00884(NPC1);M_chul_01254(SLC16A3);M_chul_01314(ABCC1);M_chul_03901(SECISBP2);M_chul_05674(SLC37A4);M_chul_06220(SLC22A6);M_chul_06507(slc30a9);M_chul_06739(slc49a3);M_chul_08006(SLC16A3);M_chul_08318(slc2a10);M_chul_09822(SLC30A4);M_chul_10019(slc17a6b);M_chul_11703(slc30a8);M_chul_11781(slc37a2);M_chul_11955(FLVCR1);M…
GO:0043405	regulation of MAP kinase activity	272	-0.370213	-1.32148	0.00849257	0.774942	MSTRG.10495(Adam8);MSTRG.18307(CHRNA7);MSTRG.37145(Lpar3);MSTRG.42041(Robo1);MSTRG.44306(MAP3K15);MSTRG.49147(Mapkbp1);MSTRG.49150(--);M_chul_00258(Gdf15);M_chul_00793(STK25);M_chul_00844(HCK);M_chul_00877(DUSP12);M_chul_00885(EGFR);M_chul_00959(Ripk1);M_chul_01128(dvl3);M_chul_01219(Htr2a);M_chul_01234(GPR39);M_chul_01380(fzd5);M_chul_01506(HTR2A);M_chul_01519(GPS1);M_chul_01757(grb2-a);M_chul_0…
GO:0045132	meiotic chromosome segregation	119	-0.395041	-1.32141	0.0405244	0.773904	MSTRG.19205(--);MSTRG.35706(INCENP);MSTRG.41982(BRIP1);MSTRG.4460(--);MSTRG.9628(smc3);M_chul_00663(RNF212B);M_chul_00712(Dync1h1);M_chul_00754(ndc1);M_chul_01256(ppp4cb);M_chul_02016(RBX1);M_chul_02020(TOP3A);M_chul_02122(--);M_chul_02304(CENPX);M_chul_02664(mcm5);M_chul_02808(Dsn1);M_chul_02891(psmc3ip);M_chul_03018(ncaph);M_chul_03888(Lhx6);M_chul_04079(kdm5bb);M_chul_04111(plk1);M_chul_04183(…
GO:0051453	regulation of intracellular pH	70	-0.427752	-1.32114	0.0602258	0.774048	MSTRG.12076(DMXL2);MSTRG.2589(Cln3);M_chul_00089(TTPA);M_chul_00329(ATP6V0B);M_chul_00584(ATP6V1H);M_chul_00990(--);M_chul_01151(Atp6v0d1);M_chul_01665(SLC4A3);M_chul_02765(SLC4A8);M_chul_02998(SLC4A4);M_chul_03164(Slc4a5);M_chul_03328(RAB14);M_chul_03792(VPS33A);M_chul_03816(AVP);M_chul_03837(DMXL1);M_chul_04235(LRRK2);M_chul_04567(ATP6V0E2);M_chul_04915(SLC26A11);M_chul_05535(Skp1);M_chul_06135…
GO:0010517	regulation of phospholipase activity	53	-0.444036	-1.32109	0.0741688	0.772872	M_chul_00718(PTAFR);M_chul_00885(EGFR);M_chul_01002(GPR55);M_chul_01219(Htr2a);M_chul_01506(HTR2A);M_chul_03459(NTRK2);M_chul_03529(fgfr1a);M_chul_03558(PLA2G1B);M_chul_03795(adra1a);M_chul_04298(LPAR2);M_chul_04481(DLC1);M_chul_05706(fgfr2);M_chul_06989(BTK);M_chul_07037(FGF2);M_chul_07052(--);M_chul_07053(ANG);M_chul_07114(lpar1-b);M_chul_08194(PDPK1);M_chul_08669(vps51);M_chul_09955(--);M_chul…
GO:0033108	mitochondrial respiratory chain complex assembly	96	-0.401643	-1.32076	0.049763	0.773402	MSTRG.32284(--);MSTRG.32843(--);MSTRG.35312(--);MSTRG.7075(--);MSTRG.9771(--);M_chul_00302(NDUFV2);M_chul_00358(--);M_chul_01980(Ndufa6);M_chul_02199(COX17);M_chul_02351(Ndufab1);M_chul_02710(Ndufb10);M_chul_02811(STXBP2);M_chul_03337(SDHAF1);M_chul_03857(NDUFAF2);M_chul_04967(Aars2);M_chul_04973(Kat14);M_chul_04974(pet117);M_chul_05018(ndufaf5);M_chul_05033(TAZ);M_chul_05387(NDUFA2);M_chul_05937…
GO:1905820	positive regulation of chromosome separation	47	-0.449295	-1.32053	0.0820106	0.7733	MSTRG.15863(PSMC5);M_chul_00668(PSMB5);M_chul_00981(psma7);M_chul_01010(ppp1r7);M_chul_01370(ANAPC2);M_chul_02016(RBX1);M_chul_02954(KNTC1);M_chul_03078(Anapc7);M_chul_03548(ANAPC5);M_chul_03725(HSPB11);M_chul_04616(PSMD13);M_chul_05272(Anapc11);M_chul_06187(CDC23);M_chul_06441(ube2c);M_chul_06494(CDC16);M_chul_06984(TENM2);M_chul_07854(ANAPC4);M_chul_08261(Dlgap5);M_chul_08360(--);M_chul_08693(P…
GO:1902850	microtubule cytoskeleton organization involved in mitosis	159	-0.379304	-1.32044	0.0291807	0.772301	MSTRG.10030(FLNA);MSTRG.28126(cenpa);MSTRG.35128(TUBGCP6);MSTRG.35129(TUBGCP6);MSTRG.43070(--);MSTRG.4330(ACTIA);MSTRG.9628(smc3);M_chul_00042(vangl2);M_chul_00146(ift57);M_chul_00348(prkci);M_chul_00523(GTPBP4);M_chul_00638(orc2);M_chul_00712(Dync1h1);M_chul_00860(--);M_chul_00921(mcm4-b);M_chul_01011(CDC20);M_chul_01083(STK11);M_chul_01182(--);M_chul_01244(Gulp1);M_chul_01685(--);M_chul_01816(n…
GO:0005765	lysosomal membrane	217	-0.371628	-1.32043	0.0139785	0.770945	MSTRG.19365(AP1G1);MSTRG.2589(Cln3);MSTRG.29895(--);MSTRG.31799(TRIM27);MSTRG.4146(Tlr8);MSTRG.43512(Lamtor1);MSTRG.43905(CUBN);MSTRG.44781(LAMTOR5);MSTRG.47196(CPNE1);MSTRG.49035(--);MSTRG.4952(--);MSTRG.50349(--);MSTRG.5484(DHPS);MSTRG.7366(Abcb9);M_chul_00043(NCSTN);M_chul_00060(RHEB);M_chul_00101(SIDT2);M_chul_00102(SIDT2);M_chul_00306(Rab12);M_chul_00352(SPPL2B);M_chul_00353(SPPL2B);M_chul_0…
GO:0032094	response to food	48	-0.445739	-1.32022	0.078125	0.77073	MSTRG.18307(CHRNA7);MSTRG.2586(DUS1L);MSTRG.3313(--);MSTRG.9740(--);M_chul_00031(CTRB1);M_chul_00033(CTRB1);M_chul_00034(CTRB1);M_chul_00898(Bcl10);M_chul_01264(gh);M_chul_01432(pparg);M_chul_02184(Cps1);M_chul_02299(SOCS3);M_chul_02703(SREBF1);M_chul_03821(OXT);M_chul_03903(mboat4);M_chul_06397(d14);M_chul_07779(HSD11B2);M_chul_08005(FASN);M_chul_08526(PPARG);M_chul_08777(H6PD);M_chul_08931(Dgkq…
GO:0006942	regulation of striated muscle contraction	73	-0.418701	-1.3201	0.0604938	0.770034	MSTRG.10030(FLNA);M_chul_00130(dlg1l);M_chul_00508(ATP1A2);M_chul_00510(ATP1A2);M_chul_00969(TNS3);M_chul_01898(CASQ2);M_chul_03106(P2rx4);M_chul_03488(Nos1);M_chul_03742(stc);M_chul_03795(adra1a);M_chul_03860(PDE4D);M_chul_04539(GRK3);M_chul_05050(FLNA);M_chul_05102(pkd2);M_chul_05471(--);M_chul_05472(DMPK);M_chul_06670(CLIC2);M_chul_06937(Fgf13);M_chul_07015(NKX-2.5);M_chul_07826(SLC9A1);M_chul…
GO:0036465	synaptic vesicle recycling	49	-0.444789	-1.31991	0.0785619	0.769647	MSTRG.1970(CDK5);M_chul_00593(Dnm3);M_chul_00819(ROCK1);M_chul_00903(WNT3A);M_chul_01127(ap2m1a);M_chul_01204(spns1);M_chul_03911(GAK);M_chul_04235(LRRK2);M_chul_05784(PLD2);M_chul_06641(CLTA);M_chul_07097(Ophn1);M_chul_07261(Nlgn3);M_chul_07947(GRN);M_chul_09068(pacsin1b);M_chul_09136(SYT1);M_chul_09680(VPS35);M_chul_10658(ARL2);M_chul_10769(PLAA);M_chul_11552(NAPB);M_chul_13031(si:ch211-233a24.…
GO:0016504	peptidase activator activity	47	-0.447109	-1.31969	0.0831169	0.769575	M_chul_00898(Bcl10);M_chul_01356(TANK);M_chul_02779(Asxl2);M_chul_03667(VCP);M_chul_03740(Nkx3-1);M_chul_04074(ADRM1);M_chul_04375(--);M_chul_07039(SPATA5);M_chul_07189(MAPK9);M_chul_07195(gnb2l1);M_chul_08118(Mmp25);M_chul_09087(ngf);M_chul_09354(FN1);M_chul_10356(FGL2);M_chul_10649(BAD);M_chul_11237(--);M_chul_13384(CFLAR);M_chul_13556(NVL);M_chul_13796(Nvl);M_chul_13797(--);M_chul_14352(psme4b…
GO:0090100	positive regulation of transmembrane receptor protein serine/threonine kinase signaling pathway	90	-0.408046	-1.31968	0.0473934	0.768239	MSTRG.30114(gpc3);M_chul_00258(Gdf15);M_chul_00882(gata6-a);M_chul_01083(STK11);M_chul_01227(gdf-8);M_chul_01256(ppp4cb);M_chul_01595(dvr1);M_chul_01841(Gipc1);M_chul_02091(ACVR1);M_chul_02865(axin1);M_chul_03313(smad2);M_chul_03377(Bmp3);M_chul_03938(fsta);M_chul_04019(tll1);M_chul_04661(UBE2O);M_chul_05327(GDF10);M_chul_06399(msxd);M_chul_06510(SULF1);M_chul_07220(GDF9);M_chul_07551(gdf2);M_chu…
GO:0060977	coronary vasculature morphogenesis	27	-0.500405	-1.31951	0.10174	0.767759	M_chul_02125(LRP2);M_chul_02613(Epor);M_chul_03014(nrp1a);M_chul_03022(tbx1);M_chul_03529(fgfr1a);M_chul_04559(hand2);M_chul_05706(fgfr2);M_chul_06742(SEC24B);M_chul_07037(FGF2);M_chul_08224(ACE);M_chul_09016(PROK1);M_chul_09289(PBRM1);M_chul_10522(epo);M_chul_11423(SPRED1);M_chul_12205(hey2);M_chul_12410(gata4);M_chul_15383(ANGPT1);M_chul_15920(tbx5a);M_chul_16189(ARID2);M_chul_16738(rxraa);M_ch…
GO:0048207	vesicle targeting, rough ER to cis-Golgi	51	-0.444702	-1.31938	0.0985733	0.767215	MSTRG.19417(sec23a);MSTRG.30954(Tmed2);M_chul_00455(CTSZ);M_chul_00644(Gorasp1);M_chul_01253(CSNK1D);M_chul_02595(TRAPPC5);M_chul_02885(Gosr2);M_chul_03614(PPP6C);M_chul_04081(klhl12);M_chul_05100(USO1);M_chul_05399(GRIA1);M_chul_05501(SEC24A);M_chul_05503(Sar1b);M_chul_05504(SAR1B);M_chul_06742(SEC24B);M_chul_06875(F8);M_chul_06904(STX5);M_chul_08668(cnih2);M_chul_10046(trappc2l);M_chul_10173(SE…
GO:0140112	extracellular vesicle biogenesis	18	-0.541365	-1.31934	0.123932	0.766	M_chul_00366(Prkn);M_chul_01827(HGS);M_chul_07921(snf8);M_chul_07923(chmp2a);M_chul_08416(SDC4);M_chul_09305(Suds3);M_chul_15053(rab7);M_chul_16026(MYO5B);M_chul_16243(rab7);M_chul_16689(Arrdc1);M_chul_17368(Steap3);M_chul_17640(Sntb2);M_chul_17745(TSG101);M_chul_18269(SMPD3);M_chul_21198(ATP13A2);M_chul_23469(cops5);M_chul_25029(VPS4A);M_chul_25264(VPS4B)
GO:0002761	regulation of myeloid leukocyte differentiation	75	-0.416454	-1.31911	0.0698254	0.765936	MSTRG.10495(Adam8);MSTRG.18881(--);MSTRG.34134(ADAM10);MSTRG.46550(APC);M_chul_00844(HCK);M_chul_00959(Ripk1);M_chul_01002(GPR55);M_chul_01032(tal1);M_chul_01076(NCAN);M_chul_01172(RUNX1);M_chul_02012(TOB2);M_chul_02779(Asxl2);M_chul_04104(FBXW7);M_chul_04157(SLC9B2);M_chul_04282(POU4F2);M_chul_04353(TLR3);M_chul_05082(Lef1);M_chul_05083(Lef1);M_chul_06380(ndfip1l);M_chul_06579(med12);M_chul_0683…
GO:0005643	nuclear pore	80	-0.420273	-1.31903	0.0538173	0.765029	MSTRG.15865(atxn7l3);MSTRG.48111(--);M_chul_00742(RANBP3);M_chul_00754(ndc1);M_chul_01310(xpo4);M_chul_01699(nup35);M_chul_01806(--);M_chul_02015(Rangap1);M_chul_02146(NUP62);M_chul_02685(nup85);M_chul_03198(DCST2);M_chul_03435(GLE1);M_chul_03847(IPO11);M_chul_04253(kpna1);M_chul_04548(CETN3);M_chul_05190(nup133);M_chul_05618(Nup98);M_chul_06710(TMEM33);M_chul_06979(NXT2);M_chul_08276(PARP11);M_c…
GO:0035329	hippo signaling	36	-0.464911	-1.31892	0.0884354	0.764262	MSTRG.18881(--);M_chul_01532(DCAF7);M_chul_02194(LATS2);M_chul_03481(Nf2);M_chul_05602(AMOT);M_chul_05643(Wwc1);M_chul_07049(FAT4);M_chul_08570(STK4);M_chul_08594(WWC3);M_chul_08965(Hipk3);M_chul_10262(wtip);M_chul_10451(MOB4);M_chul_10821(HIPK1);M_chul_10827(hpk-1);M_chul_10855(dvl2);M_chul_11280(Ajuba);M_chul_11576(LATS1);M_chul_12466(Mark3);M_chul_12906(FRMD6);M_chul_13507(Iqcj-Schip1);M_chul_…
GO:0021697	cerebellar cortex formation	26	-0.508946	-1.31892	0.109267	0.762905	MSTRG.1970(CDK5);MSTRG.7144(--);M_chul_02277(CACNA1A);M_chul_03350(grid2);M_chul_03457(agtpbp1);M_chul_03834(ATXN2);M_chul_07097(Ophn1);M_chul_07213(ATP7A);M_chul_08217(TOP2A);M_chul_08733(atp2b2);M_chul_09556(EEA1);M_chul_09569(HERC1);M_chul_13788(KNDC1);M_chul_15807(Ptpn11);M_chul_15848(MTPN);M_chul_16144(lhx5);M_chul_16390(ULK1);M_chul_16559(Skor2);M_chul_16750(WHRN);M_chul_16867(Whrn);M_chul_…
GO:0002709	regulation of T cell mediated immunity	22	-0.518374	-1.31809	0.11049	0.766254	M_chul_00320(--);M_chul_01380(fzd5);M_chul_03268(il1b);M_chul_03634(P2RX7);M_chul_03775(Arid5a);M_chul_03899(MALT1);M_chul_05389(MAP3K7);M_chul_07910(eomes);M_chul_09475(traf6);M_chul_09698(FADD);M_chul_10450(HSPD1);M_chul_12140(MAP3K7);M_chul_13893(--);M_chul_14102(VSIR);M_chul_15325(Tap2);M_chul_16025(--);M_chul_16654(SMAD7);M_chul_18120(gata3);M_chul_18412(ptprc);M_chul_20281(Nectin2);M_chul_2…
GO:0015114	phosphate ion transmembrane transporter activity	117	-0.392406	-1.31774	0.0458824	0.766922	MSTRG.17470(ABCA1);MSTRG.7366(Abcb9);M_chul_00115(Abca4);M_chul_00646(SLC22A13);M_chul_00906(GUK1);M_chul_00909(abcb8);M_chul_00970(SLC22A23);M_chul_01095(Tcf3);M_chul_01314(ABCC1);M_chul_01694(SLC37A1);M_chul_01864(ABCB11);M_chul_01973(KCNJ12);M_chul_02191(ABCA12);M_chul_02317(ABCA3);M_chul_02346(SLC2A6);M_chul_02992(znf367);M_chul_03288(SV2C);M_chul_03582(ABCA2);M_chul_03703(SVOP);M_chul_03932(…
GO:2000144	positive regulation of DNA-templated transcription, initiation	31	-0.484769	-1.31756	0.0882741	0.766508	MSTRG.15863(PSMC5);M_chul_00786(GTF2B);M_chul_00851(Xrn1);M_chul_03561(hnf1a);M_chul_05618(Nup98);M_chul_05714(srf);M_chul_05799(Taf1);M_chul_06624(SSRP1);M_chul_07015(NKX-2.5);M_chul_07312(SUB1);M_chul_08609(MITF);M_chul_09884(IRF8);M_chul_10148(psmc3-a);M_chul_10149(tbp);M_chul_10331(CEBPA);M_chul_10875(tp53);M_chul_11343(SUPT16H);M_chul_11467(PSMC1);M_chul_11578(PSMC6);M_chul_12361(esr1);M_chu…
GO:0030507	spectrin binding	30	-0.481354	-1.31737	0.111878	0.766303	M_chul_00309(Piezo2);M_chul_00774(camsap1b);M_chul_01065(Camsap2);M_chul_02814(Camsap3);M_chul_03114(ADD2);M_chul_03881(camsap1b);M_chul_04297(Camsap3);M_chul_07755(PDE6G);M_chul_07889(Ank3);M_chul_07927(STX4);M_chul_08774(gnb1);M_chul_11176(Ank2);M_chul_11951(EPB41L2);M_chul_14686(EPB41);M_chul_15037(dctn2);M_chul_15586(ANK1);M_chul_15672(DMTN);M_chul_16034(SPTAN1);M_chul_16592(camsap1b);M_chul_…
GO:0090178	regulation of establishment of planar polarity involved in neural tube closure	15	-0.559575	-1.31731	0.117737	0.765293	MSTRG.27659(Celsr1);M_chul_01128(dvl3);M_chul_02422(fzd2);M_chul_05715(PTK7);M_chul_06742(SEC24B);M_chul_07663(Grhl3);M_chul_10855(dvl2);M_chul_10911(Ptk7);M_chul_14228(Celsr1);M_chul_15523(SFRP1);M_chul_16806(LRP6);M_chul_20148(fzd1);M_chul_20830(wnt5a);M_chul_22833(nphp3);M_chul_23823(SFRP2)
GO:0048520	positive regulation of behavior	57	-0.431683	-1.31704	0.0816327	0.765494	MSTRG.19238(Nr1h3);M_chul_00030(AGRP);M_chul_00585(OPRK1);M_chul_01264(gh);M_chul_02441(Rundc1);M_chul_02672(FBXW9);M_chul_03126(ADORA2A);M_chul_03404(MEF2C);M_chul_03823(PTGER4);M_chul_03824(PTGER4);M_chul_04018(Gpr83);M_chul_04539(GRK3);M_chul_04547(MEF2C);M_chul_06059(--);M_chul_06060(CD248);M_chul_06397(d14);M_chul_07529(UTS2R);M_chul_07898(etv4);M_chul_08078(Nr2c2);M_chul_08635(--);M_chul_08…
GO:0033344	cholesterol efflux	35	-0.470778	-1.31667	0.102981	0.766348	MSTRG.19238(Nr1h3);MSTRG.37522(SOAT1);MSTRG.39774(--);MSTRG.43512(Lamtor1);MSTRG.7831(Ptch1);M_chul_00884(NPC1);M_chul_01432(pparg);M_chul_01979(srebf2);M_chul_02191(ABCA12);M_chul_02863(Pla2g10);M_chul_03850(PTCH1);M_chul_04244(ABCA1);M_chul_04395(--);M_chul_04396(APOB);M_chul_06731(EGF);M_chul_07420(Abca5);M_chul_08526(PPARG);M_chul_10877(GPS2);M_chul_12916(APOB);M_chul_14010(Sirt1);M_chul_1427…
GO:0051590	positive regulation of neurotransmitter transport	36	-0.465139	-1.31614	0.103261	0.767887	MSTRG.42462(STX1B);M_chul_00366(Prkn);M_chul_00823(crhr2);M_chul_00824(Crhr2);M_chul_01372(ARL6IP1);M_chul_02851(gper1);M_chul_02853(Baiap3);M_chul_03017(VAMP8);M_chul_03126(ADORA2A);M_chul_03634(P2RX7);M_chul_03823(PTGER4);M_chul_03824(PTGER4);M_chul_04091(NAT8L);M_chul_08726(SLC6A1);M_chul_09838(MADD);M_chul_10160(TACR3);M_chul_11266(nat8l);M_chul_11831(Htr2a);M_chul_11903(PLCB4);M_chul_12477(-…
GO:0099643	signal release from synapse	152	-0.389848	-1.31562	0.0271493	0.769366	MSTRG.1970(CDK5);MSTRG.27659(Celsr1);MSTRG.37793(STX17);MSTRG.38592(RIMS2);MSTRG.42462(STX1B);MSTRG.50230(exoc7);M_chul_00161(snap47);M_chul_00366(Prkn);M_chul_00498(--);M_chul_00775(EXOC3);M_chul_00834(Slc6a9);M_chul_01317(LIN7B);M_chul_01364(PNKD);M_chul_01553(P65-C);M_chul_01650(STX19);M_chul_01755(asic1b);M_chul_01800(Syt4);M_chul_01827(HGS);M_chul_02277(CACNA1A);M_chul_02401(--);M_chul_02573…
GO:0009913	epidermal cell differentiation	142	-0.381813	-1.31518	0.0321101	0.770629	MSTRG.34893(--);MSTRG.34894(--);MSTRG.34896(Ptprq);MSTRG.35531(CBFB);MSTRG.37767(--);MSTRG.39159(cnfn);MSTRG.40076(--);MSTRG.49115(TRIM16);MSTRG.7831(Ptch1);MSTRG.9628(smc3);M_chul_00819(ROCK1);M_chul_00945(rbck1);M_chul_00969(TNS3);M_chul_00975(cdh2);M_chul_01027(ptch1);M_chul_01172(RUNX1);M_chul_01595(dvr1);M_chul_01697(neurod1);M_chul_01863(NOSTRIN);M_chul_02086(PKP4);M_chul_02135(MYO3B);M_chu…
GO:0003950	NAD+ ADP-ribosyltransferase activity	39	-0.461212	-1.31502	0.102426	0.770131	MSTRG.19869(PARP6);MSTRG.31088(TNKS);MSTRG.32147(PARP12);MSTRG.32150(PARP12);MSTRG.32151(PARP12);MSTRG.3283(--);MSTRG.45855(--);M_chul_00564(PARP2);M_chul_00965(SIRT5);M_chul_01660(Parp14);M_chul_01661(PARP9);M_chul_03156(PARP14);M_chul_03572(Tnks);M_chul_04617(SIRT3);M_chul_06384(ARHGAP26);M_chul_06896(trpt1);M_chul_08276(PARP11);M_chul_10234(PARP6);M_chul_10410(PARP4);M_chul_10735(PARP3);M_chul…
GO:0007189	adenylate cyclase-activating G protein-coupled receptor signaling pathway	76	-0.417591	-1.31493	0.062422	0.769266	M_chul_00142(ADCY8);M_chul_00445(PTH1R);M_chul_00446(PTH1R);M_chul_00457(Gnal);M_chul_00517(ADCY1);M_chul_00966(ADCY1);M_chul_01728(calcrl);M_chul_02060(ADCY5);M_chul_02238(Slc9a3r1);M_chul_02851(gper1);M_chul_03126(ADORA2A);M_chul_03488(Nos1);M_chul_03521(ADGRD1);M_chul_03718(ARRDC3);M_chul_03761(ADRB4C);M_chul_03795(adra1a);M_chul_03823(PTGER4);M_chul_03824(PTGER4);M_chul_03860(PDE4D);M_chul_03…
GO:0005901	caveola	83	-0.412723	-1.31485	0.0628019	0.768356	MSTRG.18084(ptgis);MSTRG.2589(Cln3);MSTRG.7831(Ptch1);M_chul_00147(cavin4a);M_chul_00508(ATP1A2);M_chul_00510(ATP1A2);M_chul_00799(atp1b3);M_chul_00821(AQP1);M_chul_01219(Htr2a);M_chul_01506(HTR2A);M_chul_01723(Tfpi2);M_chul_02209(Cacna1h);M_chul_02242(MAPK3);M_chul_02797(SLC27A1);M_chul_03001(mapk1);M_chul_03191(efna5b);M_chul_03385(f2r);M_chul_03488(Nos1);M_chul_03795(adra1a);M_chul_03850(PTCH1…
GO:0045745	positive regulation of G protein-coupled receptor signaling pathway	28	-0.493016	-1.31466	0.11245	0.767969	M_chul_00667(PRMT5);M_chul_02422(fzd2);M_chul_02526(PHB);M_chul_02851(gper1);M_chul_03488(Nos1);M_chul_04235(LRRK2);M_chul_05968(CRCP);M_chul_06128(TMOD3);M_chul_07755(PDE6G);M_chul_08036(ITGB3);M_chul_08045(ADRB1);M_chul_09017(gpr173);M_chul_09680(VPS35);M_chul_11436(mrap2a);M_chul_12327(mrap2a);M_chul_13068(Ptgdr2);M_chul_16643(GRP);M_chul_18008(GSK3A);M_chul_18214(Necab2);M_chul_20830(wnt5a);M…
GO:0030850	prostate gland development	54	-0.441603	-1.31416	0.0833333	0.769553	MSTRG.46550(APC);MSTRG.7831(Ptch1);M_chul_01083(STK11);M_chul_01338(hoxb13a);M_chul_01565(nog);M_chul_01731(--);M_chul_02310(sox9-b);M_chul_03740(Nkx3-1);M_chul_03850(PTCH1);M_chul_03900(PRLR);M_chul_05214(id4);M_chul_05513(Serpinf1);M_chul_05706(fgfr2);M_chul_06510(SULF1);M_chul_07098(AR);M_chul_08961(--);M_chul_08962(--);M_chul_09288(WDR77);M_chul_09347(--);M_chul_09684(--);M_chul_10240(MMP2);M…
GO:0032941	secretion by tissue	39	-0.464918	-1.31403	0.0727273	0.768919	MSTRG.19238(Nr1h3);MSTRG.19322(CYBA);MSTRG.35562(Map1lc3b);M_chul_00044(Copa);M_chul_00585(OPRK1);M_chul_00821(AQP1);M_chul_01861(Stk39);M_chul_03017(VAMP8);M_chul_03164(Slc4a5);M_chul_03823(PTGER4);M_chul_03824(PTGER4);M_chul_06365(smg9);M_chul_07116(ada);M_chul_07821(Wnk4);M_chul_08045(ADRB1);M_chul_08722(ATG7);M_chul_08945(neurog1);M_chul_09081(ADORA1);M_chul_09116(TRPC1);M_chul_09267(--);M_ch…
GO:0099622	cardiac muscle cell membrane repolarization	29	-0.487131	-1.31333	0.105114	0.771536	MSTRG.10030(FLNA);M_chul_00130(dlg1l);M_chul_02100(KCNJ3);M_chul_02101(KCNJ3);M_chul_05050(FLNA);M_chul_08359(WDR1);M_chul_09178(CAV3);M_chul_09237(CACNA1D);M_chul_09296(CAV3);M_chul_10191(--);M_chul_10192(kcnq1);M_chul_10205(rnf207b);M_chul_10830(Scn4b);M_chul_11176(Ank2);M_chul_11584(gja1);M_chul_15007(AKAP9);M_chul_15971(KCNN2);M_chul_16819(KCNA5);M_chul_16863(KCNJ8);M_chul_18718(NOS1AP);M_chu…
GO:0036258	multivesicular body assembly	21	-0.525457	-1.31306	0.115493	0.771745	MSTRG.19546(IST1);MSTRG.7282(chmp7);M_chul_01827(HGS);M_chul_02062(STAM2);M_chul_02170(CHMP2B);M_chul_02972(VPS37B);M_chul_04597(VPS37C);M_chul_04837(VPS37A);M_chul_06145(VPS37D);M_chul_07822(vps25);M_chul_07921(snf8);M_chul_07923(chmp2a);M_chul_11968(VTA1);M_chul_15138(Vps28);M_chul_17640(Sntb2);M_chul_17648(AAGAB);M_chul_17745(TSG101);M_chul_20902(chmp4b);M_chul_22804(chmp4c);M_chul_25029(VPS4A…
GO:0061982	meiosis I cell cycle process	174	-0.378928	-1.31257	0.0277469	0.773227	MSTRG.1447(dthadh);MSTRG.19205(--);MSTRG.28513(--);MSTRG.41982(BRIP1);MSTRG.4330(ACTIA);MSTRG.4460(--);MSTRG.7597(SLC2A8);MSTRG.9628(smc3);M_chul_00663(RNF212B);M_chul_00675(--);M_chul_00712(Dync1h1);M_chul_00754(ndc1);M_chul_00783(Cdc7);M_chul_00905(MMTAG2);M_chul_01011(CDC20);M_chul_01256(ppp4cb);M_chul_02020(TOP3A);M_chul_02122(--);M_chul_02146(NUP62);M_chul_02304(CENPX);M_chul_02573(exoc8);M_…
GO:0032653	regulation of interleukin-10 production	22	-0.523405	-1.31241	0.10101	0.772779	M_chul_00320(--);M_chul_01804(ORF4);M_chul_03823(PTGER4);M_chul_03824(PTGER4);M_chul_08637(--);M_chul_08705(Tusc2);M_chul_09305(Suds3);M_chul_10450(HSPD1);M_chul_10604(TLR2-1);M_chul_11237(--);M_chul_11550(TRIB2);M_chul_11988(Tnfrsf21);M_chul_16419(--);M_chul_16420(--);M_chul_19309(JAK2);M_chul_19326(IRF4);M_chul_19827(--);M_chul_23173(--);M_chul_23175(--);M_chul_23177(--);M_chul_23179(--);M_chul…
GO:0035265	organ growth	187	-0.377226	-1.31231	0.034141	0.772072	MSTRG.18849(Wdfy3);MSTRG.46550(APC);MSTRG.4855(--);M_chul_00564(PARP2);M_chul_00851(Xrn1);M_chul_00882(gata6-a);M_chul_00990(--);M_chul_01414(carm1);M_chul_01565(nog);M_chul_02031(MYH16);M_chul_02180(heg);M_chul_02194(LATS2);M_chul_02310(sox9-b);M_chul_02821(trip10);M_chul_03220(LMX1B);M_chul_03313(smad2);M_chul_03404(MEF2C);M_chul_03447(PDLIM5);M_chul_03488(Nos1);M_chul_03529(fgfr1a);M_chul_0368…
GO:1901505	carbohydrate derivative transmembrane transporter activity	107	-0.393125	-1.31182	0.0462085	0.773598	MSTRG.17470(ABCA1);MSTRG.22380(Slc35a1);MSTRG.27721(SLC29A1);MSTRG.45449(--);MSTRG.7366(Abcb9);M_chul_00115(Abca4);M_chul_00909(abcb8);M_chul_01078(slc25a42);M_chul_01143(SLC35A3);M_chul_01314(ABCC1);M_chul_01694(SLC37A1);M_chul_01864(ABCB11);M_chul_02026(slc29a4);M_chul_02191(ABCA12);M_chul_02304(CENPX);M_chul_02317(ABCA3);M_chul_02343(SLC25A17);M_chul_02913(slc35b1);M_chul_02991(SLC35D2);M_chul…
GO:0060840	artery development	82	-0.416151	-1.31168	0.0503067	0.772997	MSTRG.27230(Ltbp1);MSTRG.42041(Robo1);M_chul_01032(tal1);M_chul_01565(nog);M_chul_01728(calcrl);M_chul_01848(Dnm2);M_chul_02125(LRP2);M_chul_02463(CXCR4);M_chul_02493(efnb2a);M_chul_02654(SMARCA4);M_chul_02816(Notch3);M_chul_02837(Nprl3);M_chul_03014(nrp1a);M_chul_03022(tbx1);M_chul_03206(KAT6A);M_chul_03740(Nkx3-1);M_chul_03823(PTGER4);M_chul_03824(PTGER4);M_chul_04129(Tab1);M_chul_04395(--);M_c…
GO:0050435	amyloid-beta metabolic process	31	-0.487583	-1.31155	0.105409	0.772369	MSTRG.18307(CHRNA7);MSTRG.34134(ADAM10);M_chul_00043(NCSTN);M_chul_00819(ROCK1);M_chul_04938(TRAK1);M_chul_08035(becn1);M_chul_08224(ACE);M_chul_09395(CHRNA7);M_chul_10354(GSAP);M_chul_12421(tmed10);M_chul_13480(Dyrk1a);M_chul_13495(Mme);M_chul_13516(ROCK2);M_chul_13518(ROCK2);M_chul_13584(IDE);M_chul_13612(IDE);M_chul_16266(OLFM1);M_chul_18008(GSK3A);M_chul_18726(Abca1);M_chul_18773(Abca1);M_chu…
GO:1903307	positive regulation of regulated secretory pathway	35	-0.470366	-1.31116	0.0983607	0.773317	MSTRG.19365(AP1G1);MSTRG.1970(CDK5);MSTRG.29560(YRK);MSTRG.42462(STX1B);MSTRG.48440(--);M_chul_00718(PTAFR);M_chul_01800(Syt4);M_chul_02209(Cacna1h);M_chul_02612(Rab3d);M_chul_02811(STXBP2);M_chul_03017(VAMP8);M_chul_05784(PLD2);M_chul_05885(ADORA2B);M_chul_07288(CACNA1G);M_chul_07290(CACNA1G);M_chul_07353(Cacna1g);M_chul_07532(CACNA1G);M_chul_07586(UNC13D);M_chul_07927(STX4);M_chul_09081(ADORA1)…
GO:0034616	response to laminar fluid shear stress	15	-0.563846	-1.31107	0.132353	0.772458	M_chul_00732(KLF2);M_chul_01979(srebf2);M_chul_03255(Xbp1);M_chul_04244(ABCA1);M_chul_08116(MAPK7);M_chul_08224(ACE);M_chul_09427(MAP2K5);M_chul_10492(SERPINE1);M_chul_11637(TGFB3);M_chul_15510(ADAM9);M_chul_16205(ass1);M_chul_16654(SMAD7);M_chul_16665(Klf4);M_chul_22244(ETS1);M_chul_22439(NCF2)
GO:1903351	cellular response to dopamine	64	-0.425535	-1.31048	0.0904523	0.77453	MSTRG.10030(FLNA);MSTRG.9619(NSG1);M_chul_00366(Prkn);M_chul_00457(Gnal);M_chul_00667(PRMT5);M_chul_01219(Htr2a);M_chul_01506(HTR2A);M_chul_01848(Dnm2);M_chul_01909(GSK3B);M_chul_02060(ADCY5);M_chul_02238(Slc9a3r1);M_chul_02242(MAPK3);M_chul_02290(HTR3A);M_chul_03001(mapk1);M_chul_03845(htr1aa);M_chul_04235(LRRK2);M_chul_04404(htt);M_chul_04450(GNA12);M_chul_04539(GRK3);M_chul_05050(FLNA);M_chul_…
GO:1903350	response to dopamine	64	-0.425535	-1.30977	0.079602	0.777368	MSTRG.10030(FLNA);MSTRG.9619(NSG1);M_chul_00366(Prkn);M_chul_00457(Gnal);M_chul_00667(PRMT5);M_chul_01219(Htr2a);M_chul_01506(HTR2A);M_chul_01848(Dnm2);M_chul_01909(GSK3B);M_chul_02060(ADCY5);M_chul_02238(Slc9a3r1);M_chul_02242(MAPK3);M_chul_02290(HTR3A);M_chul_03001(mapk1);M_chul_03845(htr1aa);M_chul_04235(LRRK2);M_chul_04404(htt);M_chul_04450(GNA12);M_chul_04539(GRK3);M_chul_05050(FLNA);M_chul_…
GO:0008021	synaptic vesicle	136	-0.385317	-1.30965	0.0460674	0.776724	MSTRG.12076(DMXL2);MSTRG.24438(STXBP5);MSTRG.2589(Cln3);MSTRG.42462(STX1B);MSTRG.7597(SLC2A8);M_chul_00161(snap47);M_chul_00366(Prkn);M_chul_01127(ap2m1a);M_chul_01516(Rab40c);M_chul_01603(slc40a1);M_chul_01650(STX19);M_chul_01800(Syt4);M_chul_01816(ndel1b);M_chul_01827(HGS);M_chul_01841(Gipc1);M_chul_02316(RAB26);M_chul_02341(SYNGR3);M_chul_02401(--);M_chul_02853(Baiap3);M_chul_03003(Mctp1);M_ch…
GO:0048532	anatomical structure arrangement	28	-0.492382	-1.30946	0.107924	0.776552	M_chul_00974(cdh2);M_chul_00975(cdh2);M_chul_01682(hoxb1a);M_chul_01683(hoxb2a);M_chul_01712(plxna3);M_chul_03014(nrp1a);M_chul_04318(POLQ);M_chul_05089(SNAPC3);M_chul_07962(pol);M_chul_07988(egr2b);M_chul_08255(RAC1);M_chul_09085(KCNA2);M_chul_09997(slc7a6os);M_chul_11882(Fntb);M_chul_13719(pax2-a);M_chul_13721(pax2-a);M_chul_14243(Bmpr1a);M_chul_14703(hoxa1a);M_chul_17092(DMD);M_chul_17917(kti1…
GO:0030212	hyaluronan metabolic process	34	-0.474128	-1.30894	0.0949796	0.778134	MSTRG.18007(ITIH3);M_chul_01312(AP2A1);M_chul_02993(HABP4);M_chul_03268(il1b);M_chul_03734(cemip2);M_chul_03823(PTGER4);M_chul_03824(PTGER4);M_chul_05063(CEMIP);M_chul_05865(GUSB);M_chul_06149(ITIH3);M_chul_06362(has1);M_chul_06731(EGF);M_chul_06987(HMMR);M_chul_07037(FGF2);M_chul_07826(SLC9A1);M_chul_08703(HYAL1);M_chul_08704(HYAL1);M_chul_09684(--);M_chul_13001(Chp1);M_chul_14614(SLC9A1);M_chul…
GO:0007617	mating behavior	45	-0.448675	-1.30851	0.0902965	0.779184	MSTRG.44334(--);MSTRG.45855(--);MSTRG.50232(--);M_chul_00143(lrrc6);M_chul_00176(MRPS12);M_chul_00235(Mrc1);M_chul_00517(ADCY1);M_chul_00526(dhx9);M_chul_01204(spns1);M_chul_01896(NHLH1);M_chul_02270(IGHV4-59);M_chul_03816(AVP);M_chul_03821(OXT);M_chul_04351(mtnr1aa);M_chul_05308(fuom);M_chul_05409(ins);M_chul_06001(ins);M_chul_06397(d14);M_chul_07098(AR);M_chul_07900(thra1);M_chul_07947(GRN);M_c…
GO:0036156	inner dynein arm	19	-0.522445	-1.30809	0.132847	0.780301	MSTRG.3622(DNAH7);MSTRG.46269(DNAH10);M_chul_01657(DNAH7);M_chul_04065(DNHD1);M_chul_04066(--);M_chul_04140(DNHD1);M_chul_04264(DNAH6);M_chul_12087(Dnah1);M_chul_14221(casc1);M_chul_14722(Dnah3);M_chul_14723(DNAH3);M_chul_18742(DNAH10);M_chul_18743(DNAH10);M_chul_18744(DNAH10);M_chul_20342(DNALI1);M_chul_20575(DNAH6);M_chul_20788(DNAH12);M_chul_23753(DNAH10);M_chul_23754(DNAH10)
GO:0097384	cellular lipid biosynthetic process	24	-0.507559	-1.30731	0.108604	0.783472	M_chul_01919(AGPS);M_chul_02250(dhrs7b);M_chul_07254(Nsdhl);M_chul_08005(FASN);M_chul_09891(mvd);M_chul_10239(lpcat2);M_chul_12192(GNPAT);M_chul_12408(FDFT1);M_chul_12451(ERG28);M_chul_15006(CYP51A1);M_chul_16087(HMGCS1);M_chul_16562(sigmar1);M_chul_18289(far1);M_chul_18902(pla2g4a);M_chul_19415(cyb5r4);M_chul_19587(chpt1);M_chul_19850(SCAP);M_chul_21532(cyb5r4);M_chul_22321(POR);M_chul_23469(cop…
GO:0006334	nucleosome assembly	71	-0.418226	-1.30707	0.0660147	0.783548	MSTRG.28126(cenpa);MSTRG.37674(--);MSTRG.5416(naa60);M_chul_01575(FOXK2);M_chul_02142(Hat1);M_chul_02304(CENPX);M_chul_02310(sox9-b);M_chul_02654(SMARCA4);M_chul_03206(KAT6A);M_chul_03340(--);M_chul_03432(SET);M_chul_03539(Cabin1);M_chul_03655(hira);M_chul_03687(Pole);M_chul_03709(sart3);M_chul_03994(SMARCA2);M_chul_04292(UBN2);M_chul_04735(cenpm);M_chul_05099(ANP32A);M_chul_05117(SMARCA5);M_chul…
GO:0042100	B cell proliferation	49	-0.441599	-1.30692	0.102632	0.783091	MSTRG.3616(slc39a10);MSTRG.3617(slc39a10);M_chul_00844(HCK);M_chul_00903(WNT3A);M_chul_00990(--);M_chul_01034(RC3H1);M_chul_01064(TICAM1);M_chul_01656(slc39a10);M_chul_02035(Card11);M_chul_02678(Atad5);M_chul_02882(BAX);M_chul_03404(MEF2C);M_chul_04547(MEF2C);M_chul_04668(PKN1);M_chul_05082(Lef1);M_chul_05083(Lef1);M_chul_05251(IKZF3);M_chul_06059(--);M_chul_06060(CD248);M_chul_06583(BTK);M_chul_…
GO:0048515	spermatid differentiation	138	-0.384154	-1.30673	0.041049	0.782887	MSTRG.15866(Ubtf);MSTRG.19238(Nr1h3);MSTRG.25750(PABPC4);MSTRG.26421(YBX2);MSTRG.27238(BIRC6);MSTRG.2735(Ift88);MSTRG.32966(--);MSTRG.41982(BRIP1);MSTRG.45554(CDYL);MSTRG.46899(MAST2);MSTRG.50430(--);M_chul_00712(Dync1h1);M_chul_01083(STK11);M_chul_01168(Ddx18);M_chul_01309(Ift88);M_chul_01504(SUCLA2);M_chul_01545(Rnf17);M_chul_01733(Armc4);M_chul_01960(PEX12);M_chul_02573(exoc8);M_chul_02654(SMA…
GO:0060261	positive regulation of transcription initiation from RNA polymerase II promoter	25	-0.496395	-1.30669	0.105114	0.781815	MSTRG.15863(PSMC5);M_chul_00786(GTF2B);M_chul_00851(Xrn1);M_chul_03561(hnf1a);M_chul_05618(Nup98);M_chul_05714(srf);M_chul_05799(Taf1);M_chul_06624(SSRP1);M_chul_07015(NKX-2.5);M_chul_07312(SUB1);M_chul_09884(IRF8);M_chul_10148(psmc3-a);M_chul_10149(tbp);M_chul_10875(tp53);M_chul_11343(SUPT16H);M_chul_11467(PSMC1);M_chul_11578(PSMC6);M_chul_12361(esr1);M_chul_13818(ikzf1);M_chul_16835(CAND1);M_ch…
GO:0007292	female gamete generation	401	-0.357535	-1.30668	0.0112705	0.780555	MSTRG.11419(STK36);MSTRG.14443(Dlg5);MSTRG.19238(Nr1h3);MSTRG.25750(PABPC4);MSTRG.26421(YBX2);MSTRG.27238(BIRC6);MSTRG.27337(mcm8);MSTRG.32966(--);MSTRG.35706(INCENP);MSTRG.4460(--);MSTRG.48253(--);MSTRG.8420(rps6);MSTRG.9807(ZNF646);M_chul_00271(--);M_chul_00348(prkci);M_chul_00366(Prkn);M_chul_00632(Mcm6);M_chul_00638(orc2);M_chul_00667(PRMT5);M_chul_00712(Dync1h1);M_chul_00714(KDM1A);M_chul_00…
GO:0030134	COPII-coated ER to Golgi transport vesicle	126	-0.389729	-1.30649	0.0372526	0.780208	MSTRG.10618(--);MSTRG.14757(--);MSTRG.18804(--);MSTRG.19417(sec23a);MSTRG.2393(--);MSTRG.2622(--);MSTRG.30954(Tmed2);MSTRG.36614(--);MSTRG.36616(ken);MSTRG.36739(--);MSTRG.37793(STX17);MSTRG.38971(--);MSTRG.42089(--);MSTRG.47615(--);MSTRG.49198(--);MSTRG.49655(--);MSTRG.49659(--);MSTRG.50504(--);MSTRG.9831(--);M_chul_00151(--);M_chul_00455(CTSZ);M_chul_01186(--);M_chul_01187(--);M_chul_01260(--);…
GO:0010518	positive regulation of phospholipase activity	47	-0.446404	-1.30632	0.084507	0.779889	M_chul_00718(PTAFR);M_chul_00885(EGFR);M_chul_01002(GPR55);M_chul_01219(Htr2a);M_chul_01506(HTR2A);M_chul_03459(NTRK2);M_chul_03529(fgfr1a);M_chul_03558(PLA2G1B);M_chul_03795(adra1a);M_chul_04298(LPAR2);M_chul_04481(DLC1);M_chul_05706(fgfr2);M_chul_06989(BTK);M_chul_07037(FGF2);M_chul_07052(--);M_chul_07053(ANG);M_chul_07114(lpar1-b);M_chul_08194(PDPK1);M_chul_09955(--);M_chul_10028(bdnf);M_chul_…
GO:0015628	protein secretion by the type II secretion system	32	-0.477252	-1.30611	0.0952381	0.779797	MSTRG.13120(--);MSTRG.13121(--);MSTRG.13549(--);MSTRG.20783(--);MSTRG.5136(--);M_chul_00130(dlg1l);M_chul_00712(Dync1h1);M_chul_03066(HTRA4);M_chul_03575(HTR7);M_chul_06117(RFC3);M_chul_06925(Lnx2);M_chul_06931(pdzd11);M_chul_07336(Dlg5);M_chul_07876(PDZD7);M_chul_07927(STX4);M_chul_08221(Mpp2);M_chul_09000(MANBAL);M_chul_09156(--);M_chul_09321(MAGI1);M_chul_09375(RAD17);M_chul_12195(emc7);M_chul…
GO:0072520	seminiferous tubule development	17	-0.544735	-1.3059	0.125364	0.779691	MSTRG.41982(BRIP1);M_chul_03989(dmrt1);M_chul_03990(dmrt1);M_chul_05880(UBB);M_chul_07098(AR);M_chul_07228(ATRX);M_chul_10027(KIF18A);M_chul_11200(ING2);M_chul_12410(gata4);M_chul_15771(UBB);M_chul_18237(wt1);M_chul_21485(BRIP1);M_chul_22685(REC8);M_chul_23581(RAD21L1);M_chul_24083(INHBB);M_chul_24084(INHBB);M_chul_24117(Tbc1d20)
GO:0006888	endoplasmic reticulum to Golgi vesicle-mediated transport	228	-0.369274	-1.30576	0.0182013	0.779179	MSTRG.10618(--);MSTRG.14757(--);MSTRG.18804(--);MSTRG.19417(sec23a);MSTRG.2393(--);MSTRG.2622(--);MSTRG.30954(Tmed2);MSTRG.36614(--);MSTRG.36616(ken);MSTRG.36739(--);MSTRG.37793(STX17);MSTRG.38971(--);MSTRG.42089(--);MSTRG.47615(--);MSTRG.49198(--);MSTRG.49477(--);MSTRG.49655(--);MSTRG.49659(--);MSTRG.50504(--);MSTRG.9831(--);M_chul_00044(Copa);M_chul_00125(stx18);M_chul_00151(--);M_chul_00316(PR…
GO:0000217	DNA secondary structure binding	39	-0.460442	-1.30568	0.108144	0.778287	M_chul_03404(MEF2C);M_chul_03463(rmi1);M_chul_04547(MEF2C);M_chul_04559(hand2);M_chul_04759(SMC2);M_chul_04760(smc2);M_chul_05510(RBMX2);M_chul_06721(NEIL3);M_chul_07379(Dmc1);M_chul_07721(MSH2);M_chul_07862(fbxl5);M_chul_08185(h1-0-b);M_chul_08278(--);M_chul_08279(TIMELESS);M_chul_08382(Timeless);M_chul_09294(Rad18);M_chul_09563(tipin);M_chul_10071(ERCC5);M_chul_10149(tbp);M_chul_11209(Men1);M_c…
GO:0030178	negative regulation of Wnt signaling pathway	154	-0.382869	-1.30556	0.0388889	0.777663	MSTRG.30114(gpc3);MSTRG.41180(mad2l2);MSTRG.46211(Lect2);MSTRG.46550(APC);M_chul_00047(Nfatc4);M_chul_00366(Prkn);M_chul_00656(chd8);M_chul_00742(RANBP3);M_chul_00920(SNAI2);M_chul_00967(IGFBP1);M_chul_00974(cdh2);M_chul_01023(Tnn);M_chul_01128(dvl3);M_chul_01171(FRZB);M_chul_01565(nog);M_chul_01769(FRZB);M_chul_01909(GSK3B);M_chul_02016(RBX1);M_chul_02194(LATS2);M_chul_02238(Slc9a3r1);M_chul_023…
GO:0070897	transcription preinitiation complex assembly	52	-0.438627	-1.30546	0.0874036	0.776949	MSTRG.15863(PSMC5);MSTRG.50204(--);M_chul_00786(GTF2B);M_chul_01401(Rrn3);M_chul_02632(pih1d1);M_chul_02654(SMARCA4);M_chul_02921(UBTF);M_chul_03437(smarcb1);M_chul_04314(POLR1E);M_chul_04740(atf7ip);M_chul_05191(Taf5l);M_chul_05799(Taf1);M_chul_06624(SSRP1);M_chul_06952(TAF7);M_chul_07312(SUB1);M_chul_07900(thra1);M_chul_09374(Ak6);M_chul_09673(gtf2a2);M_chul_10148(psmc3-a);M_chul_10149(tbp);M_c…
GO:0021692	cerebellar Purkinje cell layer morphogenesis	21	-0.524453	-1.30539	0.139535	0.776015	MSTRG.7144(--);M_chul_02277(CACNA1A);M_chul_03457(agtpbp1);M_chul_03834(ATXN2);M_chul_05756(Sptbn1);M_chul_07213(ATP7A);M_chul_08217(TOP2A);M_chul_08733(atp2b2);M_chul_09556(EEA1);M_chul_09569(HERC1);M_chul_16144(lhx5);M_chul_16559(Skor2);M_chul_16750(WHRN);M_chul_16867(Whrn);M_chul_17588(EEA1);M_chul_17901(roraa);M_chul_17903(--);M_chul_19292(KIF14);M_chul_21399(coq8b);M_chul_21824(lhx1a);M_chul…
GO:0007034	vacuolar transport	170	-0.376189	-1.30528	0.0309735	0.775369	MSTRG.14034(CHMP1B);MSTRG.19365(AP1G1);MSTRG.19546(IST1);MSTRG.2589(Cln3);MSTRG.7282(chmp7);M_chul_00306(Rab12);M_chul_00366(Prkn);M_chul_00585(OPRK1);M_chul_00884(NPC1);M_chul_01151(Atp6v0d1);M_chul_01152(SNX16);M_chul_01204(spns1);M_chul_01593(fam160a2);M_chul_01594(TRAPPC10);M_chul_01827(HGS);M_chul_01873(COG3);M_chul_02030(Smurf1);M_chul_02170(CHMP2B);M_chul_02279(ttyh2l);M_chul_02358(CLEC16A…
GO:0098687	chromosomal region	452	-0.355923	-1.30517	0.00407747	0.774722	MSTRG.16661(terf2ip);MSTRG.18160(--);MSTRG.20686(--);MSTRG.2453(--);MSTRG.24589(Trim39);MSTRG.24591(TRIM7);MSTRG.26071(zfh1);MSTRG.26073(--);MSTRG.26926(Hells);MSTRG.2730(Mphosph8);MSTRG.28126(cenpa);MSTRG.28513(--);MSTRG.31819(--);MSTRG.32877(dclre1c);MSTRG.32878(dclre1c);MSTRG.34519(PNMA1);MSTRG.35706(INCENP);MSTRG.37023(--);MSTRG.38762(rpz);MSTRG.39857(--);MSTRG.39888(--);MSTRG.46550(APC);MSTR…
GO:2001025	positive regulation of response to drug	40	-0.456848	-1.30504	0.105606	0.774172	MSTRG.27687(--);M_chul_00585(OPRK1);M_chul_00959(Ripk1);M_chul_01172(RUNX1);M_chul_01314(ABCC1);M_chul_01372(ARL6IP1);M_chul_03126(ADORA2A);M_chul_03370(Endog);M_chul_03823(PTGER4);M_chul_03824(PTGER4);M_chul_04091(NAT8L);M_chul_04853(cxcl12);M_chul_09020(foxp1b);M_chul_09838(MADD);M_chul_10160(TACR3);M_chul_11081(NPY2R);M_chul_11266(nat8l);M_chul_11812(crh);M_chul_11831(Htr2a);M_chul_11903(PLCB4…
GO:0048477	oogenesis	339	-0.360734	-1.30497	0.00515996	0.773282	MSTRG.11419(STK36);MSTRG.14443(Dlg5);MSTRG.19238(Nr1h3);MSTRG.25750(PABPC4);MSTRG.26421(YBX2);MSTRG.27238(BIRC6);MSTRG.32966(--);MSTRG.4460(--);MSTRG.48253(--);MSTRG.8420(rps6);MSTRG.9807(ZNF646);M_chul_00271(--);M_chul_00348(prkci);M_chul_00366(Prkn);M_chul_00632(Mcm6);M_chul_00638(orc2);M_chul_00667(PRMT5);M_chul_00712(Dync1h1);M_chul_00714(KDM1A);M_chul_00775(EXOC3);M_chul_00934(ZNF830);M_chul…
GO:0005775	vacuolar lumen	142	-0.381844	-1.30489	0.0391061	0.772486	MSTRG.12708(CTSA);MSTRG.19546(IST1);MSTRG.26029(SRK1);MSTRG.30114(gpc3);MSTRG.38075(LUM);MSTRG.43905(CUBN);MSTRG.45857(CREG1);MSTRG.640(ifi30);MSTRG.641(ifi30);M_chul_00394(PRDX6);M_chul_00590(PRDX6);M_chul_00712(Dync1h1);M_chul_02529(vat1);M_chul_02550(Acly);M_chul_02700(NPTX2);M_chul_02808(Dsn1);M_chul_02939(TCN2);M_chul_03001(mapk1);M_chul_03083(Dpp7);M_chul_03395(BCAN);M_chul_03430(ptges2);M_…
GO:0004198	calcium-dependent cysteine-type endopeptidase activity	25	-0.500761	-1.30473	0.127874	0.772045	M_chul_01061(Capn10);M_chul_02081(Capn11);M_chul_04961(CAPN2);M_chul_05181(Capn9);M_chul_05746(Capn5);M_chul_05918(CAPN11);M_chul_06157(Capn5);M_chul_08150(Capn15);M_chul_10848(Capn5);M_chul_10962(CAPN1);M_chul_12272(Capn3);M_chul_12372(Adgb);M_chul_12972(CAPN3);M_chul_13224(CAPN9);M_chul_13769(CAPN1);M_chul_13770(Capn2);M_chul_13771(CAPN2);M_chul_14545(PTK2);M_chul_14580(pef1);M_chul_17231(Gca);…
GO:0031683	G-protein beta/gamma-subunit complex binding	113	-0.393351	-1.30461	0.0453488	0.771525	MSTRG.32390(GNA14);MSTRG.40562(ARF3);MSTRG.9681(Gimap9);M_chul_00457(Gnal);M_chul_00904(ARF1);M_chul_01029(arrK);M_chul_01184(IFI44L);M_chul_01396(ARL4D);M_chul_01778(ARL4C);M_chul_01822(ARL16);M_chul_01864(ABCB11);M_chul_01879(RAB9A);M_chul_02048(GIMAP8);M_chul_02064(NEB);M_chul_02066(pdcl3);M_chul_02219(RASD2);M_chul_02307(PCYT2);M_chul_02682(TNRC6C);M_chul_02887(Arf79F);M_chul_03471(GNAQ);M_ch…
GO:0043406	positive regulation of MAP kinase activity	214	-0.37109	-1.30452	0.0227273	0.770757	MSTRG.10495(Adam8);MSTRG.18307(CHRNA7);MSTRG.37145(Lpar3);MSTRG.42041(Robo1);MSTRG.44306(MAP3K15);MSTRG.49147(Mapkbp1);MSTRG.49150(--);M_chul_00258(Gdf15);M_chul_00793(STK25);M_chul_00885(EGFR);M_chul_00959(Ripk1);M_chul_01128(dvl3);M_chul_01219(Htr2a);M_chul_01234(GPR39);M_chul_01380(fzd5);M_chul_01506(HTR2A);M_chul_01757(grb2-a);M_chul_01758(GRB2);M_chul_01861(Stk39);M_chul_01911(Stk24);M_chul_…
GO:1902555	endoribonuclease complex	37	-0.461764	-1.30431	0.121622	0.77067	MSTRG.48253(--);MSTRG.48863(--);MSTRG.48864(--);M_chul_00217(RPP30);M_chul_00526(dhx9);M_chul_01915(prkra);M_chul_01954(TSEN54);M_chul_02727(ERN1);M_chul_02735(Dxo);M_chul_03564(pop5);M_chul_05055(LAS1L);M_chul_05215(--);M_chul_08862(tarbp2);M_chul_09738(POP4);M_chul_10069(TRMT10C);M_chul_12856(dicer1);M_chul_12857(dicer1);M_chul_13420(NOL9);M_chul_13533(PRORP);M_chul_14865(AGO2);M_chul_15261(AGO…
GO:0061351	neural precursor cell proliferation	197	-0.374362	-1.304	0.0268817	0.771138	MSTRG.10030(FLNA);MSTRG.17119(tacc3);MSTRG.17120(--);MSTRG.19238(Nr1h3);MSTRG.2735(Ift88);M_chul_00158(GJC1);M_chul_00271(--);M_chul_00348(prkci);M_chul_00455(CTSZ);M_chul_00624(SUGT1);M_chul_00656(chd8);M_chul_00677(Artn);M_chul_00712(Dync1h1);M_chul_00714(KDM1A);M_chul_00844(HCK);M_chul_00903(WNT3A);M_chul_00920(SNAI2);M_chul_00974(cdh2);M_chul_00975(cdh2);M_chul_01083(STK11);M_chul_01182(--);M…
GO:0000910	cytokinesis	363	-0.357661	-1.30378	0.00619195	0.771074	MSTRG.14956(--);MSTRG.17100(CIT);MSTRG.172(--);MSTRG.17470(ABCA1);MSTRG.191(--);MSTRG.19546(IST1);MSTRG.20382(--);MSTRG.20783(--);MSTRG.20805(TUBA1A);MSTRG.20806(TUBA1A);MSTRG.25750(PABPC4);MSTRG.25828(TSC22D1);MSTRG.26038(hsp70);MSTRG.26804(--);MSTRG.27238(BIRC6);MSTRG.28126(cenpa);MSTRG.35706(INCENP);MSTRG.39782(--);MSTRG.45391(CUL9);MSTRG.46305(TUBA1C);MSTRG.46550(APC);MSTRG.6081(--);MSTRG.736…
GO:0006901	vesicle coating	54	-0.43657	-1.30366	0.1	0.770519	MSTRG.19417(sec23a);MSTRG.30954(Tmed2);M_chul_00455(CTSZ);M_chul_00644(Gorasp1);M_chul_01253(CSNK1D);M_chul_02595(TRAPPC5);M_chul_02885(Gosr2);M_chul_03614(PPP6C);M_chul_04081(klhl12);M_chul_05100(USO1);M_chul_05399(GRIA1);M_chul_05501(SEC24A);M_chul_05503(Sar1b);M_chul_05504(SAR1B);M_chul_06641(CLTA);M_chul_06742(SEC24B);M_chul_06875(F8);M_chul_06904(STX5);M_chul_08668(cnih2);M_chul_10046(trappc…
GO:0070507	regulation of microtubule cytoskeleton organization	187	-0.373989	-1.30362	0.0287929	0.76947	MSTRG.27804(DST);MSTRG.46550(APC);MSTRG.6389(specc1l);MSTRG.9628(smc3);M_chul_00382(Togaram1);M_chul_00460(pak1ip1);M_chul_00580(RP1);M_chul_00712(Dync1h1);M_chul_00742(RANBP3);M_chul_00774(camsap1b);M_chul_00903(WNT3A);M_chul_01182(--);M_chul_01547(CENPJ);M_chul_01647(Epha3);M_chul_01685(--);M_chul_01909(GSK3B);M_chul_02146(NUP62);M_chul_02170(CHMP2B);M_chul_02182(MAP2);M_chul_02360(nubp1);M_chu…
GO:0099623	regulation of cardiac muscle cell membrane repolarization	22	-0.518274	-1.30306	0.123894	0.771455	MSTRG.10030(FLNA);M_chul_00130(dlg1l);M_chul_05050(FLNA);M_chul_08359(WDR1);M_chul_09178(CAV3);M_chul_09237(CACNA1D);M_chul_09296(CAV3);M_chul_10191(--);M_chul_10192(kcnq1);M_chul_10205(rnf207b);M_chul_10830(Scn4b);M_chul_11176(Ank2);M_chul_11584(gja1);M_chul_15007(AKAP9);M_chul_16819(KCNA5);M_chul_18718(NOS1AP);M_chul_21003(nppb);M_chul_22890(KCNH2);M_chul_23265(SNTA1);M_chul_24330(SCN5A);M_chul…
GO:0032885	regulation of polysaccharide biosynthetic process	24	-0.508152	-1.30274	0.14367	0.772057	MSTRG.27221(Sorbs1);M_chul_01312(AP2A1);M_chul_01909(GSK3B);M_chul_03756(Gfpt1);M_chul_03823(PTGER4);M_chul_03824(PTGER4);M_chul_03942(Gck);M_chul_05073(vimp);M_chul_06000(igf2);M_chul_06731(EGF);M_chul_07195(gnb2l1);M_chul_07208(C1QTNF2);M_chul_09955(--);M_chul_11130(PPP1CB);M_chul_11977(ENPP3);M_chul_14014(Sorbs1);M_chul_16023(ppp1r3b);M_chul_16838(Dyrk2);M_chul_17111(irs2-a);M_chul_18026(igf2)…
GO:1902749	regulation of cell cycle G2/M phase transition	168	-0.374856	-1.30247	0.0373626	0.772298	M_chul_00712(Dync1h1);M_chul_00783(Cdc7);M_chul_00934(ZNF830);M_chul_01088(Fzr1);M_chul_01104(cactin);M_chul_01253(CSNK1D);M_chul_01547(CENPJ);M_chul_01881(OFD1);M_chul_02016(RBX1);M_chul_02146(NUP62);M_chul_02810(brd4);M_chul_02893(TUBG1);M_chul_02994(CDC14A);M_chul_03101(TUBB4B);M_chul_03248(Taok3);M_chul_03260(cep78);M_chul_03687(Pole);M_chul_03961(DYNLL2);M_chul_04024(Pcm1);M_chul_04111(plk1)…
GO:0006664	glycolipid metabolic process	140	-0.384931	-1.30226	0.0390625	0.772236	MSTRG.10999(--);MSTRG.11118(--);MSTRG.12708(CTSA);MSTRG.14000(--);MSTRG.21510(--);MSTRG.22224(--);MSTRG.22225(--);MSTRG.22809(sox7);MSTRG.2589(Cln3);MSTRG.27266(--);MSTRG.35794(--);MSTRG.35795(--);MSTRG.45449(--);MSTRG.4974(COL8A2);MSTRG.9409(--);M_chul_00456(mppe1);M_chul_00475(PIGK);M_chul_00476(ST6GALNAC5);M_chul_00552(ST6GALNAC3);M_chul_00652(EIF2B5);M_chul_00944(GPAA1);M_chul_01026(EIF2B3);M…
GO:0008360	regulation of cell shape	159	-0.377751	-1.30209	0.0309051	0.771991	MSTRG.20242(ARAP1);MSTRG.24994(fyna);MSTRG.24995(fyna);MSTRG.26038(hsp70);MSTRG.29560(YRK);MSTRG.31643(fgfr1op2);MSTRG.48440(--);M_chul_00130(dlg1l);M_chul_00251(palmd);M_chul_00351(DAPK3);M_chul_00637(CFAP410);M_chul_00667(PRMT5);M_chul_00783(Cdc7);M_chul_01253(CSNK1D);M_chul_01386(--);M_chul_01441(coro1ca);M_chul_01689(MSN);M_chul_02232(Arhgdia);M_chul_02238(Slc9a3r1);M_chul_02606(--);M_chul_02…
GO:0071295	cellular response to vitamin	31	-0.479212	-1.30201	0.11336	0.771131	MSTRG.27230(Ltbp1);MSTRG.41982(BRIP1);M_chul_00920(SNAI2);M_chul_01432(pparg);M_chul_02422(fzd2);M_chul_06189(Casr);M_chul_06421(Dcps);M_chul_07969(MED1);M_chul_07995(cyp26a1);M_chul_08526(PPARG);M_chul_08929(LTC4S);M_chul_09037(vdrb);M_chul_09099(CYP24A1);M_chul_11818(SNW1);M_chul_14010(Sirt1);M_chul_14511(GAS6);M_chul_15523(SFRP1);M_chul_16055(ndor1);M_chul_16170(PTN);M_chul_16452(ATP2B1);M_chu…
GO:0007143	female meiotic nuclear division	49	-0.443287	-1.30193	0.0954199	0.77033	MSTRG.27337(mcm8);MSTRG.35706(INCENP);M_chul_00819(ROCK1);M_chul_01011(CDC20);M_chul_03018(ncaph);M_chul_03929(EREG);M_chul_04111(plk1);M_chul_05880(UBB);M_chul_06928(TEX11);M_chul_07195(gnb2l1);M_chul_07296(Ercc4);M_chul_07616(mlst8);M_chul_07982(Fmn2);M_chul_08094(pkmyt1);M_chul_08217(TOP2A);M_chul_08237(PRKAR1A);M_chul_08471(aurka-b);M_chul_08662(KIF4B);M_chul_10314(MARF1);M_chul_12156(RAD51);…
GO:0010952	positive regulation of peptidase activity	153	-0.377403	-1.3019	0.0422857	0.769292	MSTRG.22809(sox7);MSTRG.24994(fyna);MSTRG.24995(fyna);MSTRG.40553(Senp1);MSTRG.42041(Robo1);MSTRG.43531(HIP1);MSTRG.43532(HIP1);MSTRG.45863(XDH);MSTRG.6975(--);MSTRG.8016(DAPK1);MSTRG.8665(--);M_chul_00146(ift57);M_chul_00844(HCK);M_chul_00898(Bcl10);M_chul_00903(WNT3A);M_chul_00917(ST18);M_chul_00959(Ripk1);M_chul_01182(--);M_chul_01356(TANK);M_chul_01432(pparg);M_chul_01504(SUCLA2);M_chul_01685…
GO:0014002	astrocyte development	20	-0.534879	-1.30171	0.127841	0.769119	MSTRG.40006(Lamb2);MSTRG.40009(Lamb1);M_chul_00579(vim);M_chul_00652(EIF2B5);M_chul_00885(EGFR);M_chul_01535(gfap);M_chul_03126(ADORA2A);M_chul_04386(Ttbk1);M_chul_06397(d14);M_chul_13619(Agt);M_chul_15706(SMO);M_chul_16080(Ror2);M_chul_16273(LAMC3);M_chul_17171(--);M_chul_17566(KRAS);M_chul_19385(Ror1);M_chul_19865(pou3f2);M_chul_21870(Nf1);M_chul_24234(app);M_chul_24235(app)
GO:0060644	mammary gland epithelial cell differentiation	20	-0.517303	-1.3017	0.11127	0.767961	MSTRG.7831(Ptch1);M_chul_03305(znf703);M_chul_03850(PTCH1);M_chul_03900(PRLR);M_chul_07037(FGF2);M_chul_09285(IRF6);M_chul_09886(foxf1);M_chul_11576(LATS1);M_chul_12513(LBH);M_chul_12802(ID2);M_chul_12833(hif1a);M_chul_13903(Mgmt);M_chul_14708(hoxa5);M_chul_15706(SMO);M_chul_16647(prlr);M_chul_17404(Erbb4);M_chul_17897(foxb1);M_chul_17898(FOXB1);M_chul_17899(foxb1);M_chul_20951(--)
GO:0060193	positive regulation of lipase activity	50	-0.446073	-1.30151	0.0857143	0.76782	MSTRG.19238(Nr1h3);M_chul_00718(PTAFR);M_chul_00885(EGFR);M_chul_01002(GPR55);M_chul_01219(Htr2a);M_chul_01506(HTR2A);M_chul_03459(NTRK2);M_chul_03529(fgfr1a);M_chul_03558(PLA2G1B);M_chul_03795(adra1a);M_chul_04298(LPAR2);M_chul_04481(DLC1);M_chul_05706(fgfr2);M_chul_06989(BTK);M_chul_07037(FGF2);M_chul_07052(--);M_chul_07053(ANG);M_chul_07114(lpar1-b);M_chul_08194(PDPK1);M_chul_09955(--);M_chul_…
GO:0051784	negative regulation of nuclear division	96	-0.402524	-1.30111	0.0660264	0.768885	MSTRG.20382(--);MSTRG.20657(Pol);MSTRG.39787(--);MSTRG.39887(--);MSTRG.39889(--);MSTRG.40480(ERC2);MSTRG.41180(mad2l2);MSTRG.4330(ACTIA);MSTRG.46550(APC);MSTRG.48104(--);MSTRG.5689(MYH6);M_chul_00334(lrrcc1);M_chul_00783(Cdc7);M_chul_01256(ppp4cb);M_chul_01441(coro1ca);M_chul_02954(KNTC1);M_chul_03534(KLHL22);M_chul_03537(Klhl22);M_chul_03989(dmrt1);M_chul_03990(dmrt1);M_chul_04044(MAD1L1);M_chul…
GO:0030670	phagocytic vesicle membrane	47	-0.439213	-1.30072	0.109804	0.769978	MSTRG.19322(CYBA);M_chul_00329(ATP6V0B);M_chul_00712(Dync1h1);M_chul_01151(Atp6v0d1);M_chul_01441(coro1ca);M_chul_01848(Dnm2);M_chul_01879(RAB9A);M_chul_03017(VAMP8);M_chul_04133(RAC2);M_chul_04567(ATP6V0E2);M_chul_06970(Ocrl);M_chul_07013(ATP6V0E1);M_chul_07159(PRPF19);M_chul_07213(ATP7A);M_chul_07257(RAB9B);M_chul_07774(RAB8B);M_chul_07927(STX4);M_chul_08633(DYNC1H1);M_chul_08696(VAMP3);M_chul_…
GO:0030111	regulation of Wnt signaling pathway	292	-0.363138	-1.30066	0.0145833	0.769083	MSTRG.22809(sox7);MSTRG.29934(MACF1);MSTRG.30114(gpc3);MSTRG.30751(nrf1);MSTRG.31684(RGS3);MSTRG.35531(CBFB);MSTRG.41180(mad2l2);MSTRG.46211(Lect2);MSTRG.46550(APC);M_chul_00042(vangl2);M_chul_00047(Nfatc4);M_chul_00351(DAPK3);M_chul_00366(Prkn);M_chul_00656(chd8);M_chul_00690(WLS);M_chul_00691(WLS);M_chul_00742(RANBP3);M_chul_00835(RNF220);M_chul_00885(EGFR);M_chul_00903(WNT3A);M_chul_00920(SNAI…
GO:0045505	dynein intermediate chain binding	41	-0.45421	-1.30053	0.0934211	0.768607	MSTRG.3622(DNAH7);MSTRG.46269(DNAH10);M_chul_00712(Dync1h1);M_chul_00728(Dnah8);M_chul_01657(DNAH7);M_chul_02753(DNAAF5);M_chul_03354(DNAH5);M_chul_03961(DYNLL2);M_chul_04065(DNHD1);M_chul_04066(--);M_chul_04140(DNHD1);M_chul_04141(DNAL4);M_chul_04264(DNAH6);M_chul_04404(htt);M_chul_05949(pafah1b1-1);M_chul_06245(DYNLL2);M_chul_06375(Dnah17);M_chul_07703(DNAH9);M_chul_08422(DYNLRB1);M_chul_08633(…
GO:0070822	Sin3-type complex	17	-0.538627	-1.30051	0.135642	0.767516	M_chul_03249(Suds3);M_chul_03250(SUDS3);M_chul_05581(sap30l);M_chul_05883(ncor1);M_chul_05884(Ncor1);M_chul_06141(emsy);M_chul_11200(ING2);M_chul_11868(HDAC2);M_chul_12060(brms1la);M_chul_12205(hey2);M_chul_13537(BRMS1L);M_chul_17197(SAP18);M_chul_18072(Sin3a);M_chul_18574(SAP130);M_chul_19067(Sin3b);M_chul_21647(Ing1);M_chul_21836(SEZ6)
GO:0045840	positive regulation of mitotic nuclear division	79	-0.410062	-1.30045	0.066586	0.766635	MSTRG.15863(PSMC5);M_chul_00668(PSMB5);M_chul_00712(Dync1h1);M_chul_00742(RANBP3);M_chul_00981(psma7);M_chul_01010(ppp1r7);M_chul_01370(ANAPC2);M_chul_02146(NUP62);M_chul_02954(KNTC1);M_chul_03005(Slf1);M_chul_03078(Anapc7);M_chul_03268(il1b);M_chul_03548(ANAPC5);M_chul_03725(HSPB11);M_chul_03929(EREG);M_chul_03989(dmrt1);M_chul_03990(dmrt1);M_chul_04616(PSMD13);M_chul_05272(Anapc11);M_chul_06000…
GO:1905368	peptidase complex	181	-0.370993	-1.30007	0.0320796	0.767538	MSTRG.1561(--);MSTRG.15863(PSMC5);MSTRG.15865(atxn7l3);MSTRG.15915(--);MSTRG.22394(--);MSTRG.2531(--);MSTRG.39886(--);MSTRG.45449(--);MSTRG.45571(AFG3L2);MSTRG.484(--);MSTRG.49675(--);M_chul_00397(tada1);M_chul_00475(PIGK);M_chul_00610(Yme1l1);M_chul_00611(YME1L1);M_chul_00668(PSMB5);M_chul_00944(GPAA1);M_chul_00981(psma7);M_chul_00989(Vps4b);M_chul_01206(SGF29);M_chul_01427(fign);M_chul_01620(It…
GO:0051648	vesicle localization	233	-0.367542	-1.29988	0.0117146	0.767378	MSTRG.19417(sec23a);MSTRG.1970(CDK5);MSTRG.2589(Cln3);MSTRG.30954(Tmed2);MSTRG.37793(STX17);MSTRG.38592(RIMS2);MSTRG.42462(STX1B);MSTRG.50230(exoc7);MSTRG.6719(AP3S1);MSTRG.9878(KIF16B);MSTRG.9881(--);M_chul_00161(snap47);M_chul_00366(Prkn);M_chul_00455(CTSZ);M_chul_00547(STARD3);M_chul_00593(Dnm3);M_chul_00644(Gorasp1);M_chul_00712(Dync1h1);M_chul_00775(EXOC3);M_chul_00810(KIFAP3);M_chul_00974(c…
GO:0015627	type II protein secretion system complex	27	-0.490746	-1.29914	0.104668	0.770374	MSTRG.13549(--);MSTRG.20783(--);MSTRG.5136(--);M_chul_00130(dlg1l);M_chul_00712(Dync1h1);M_chul_03066(HTRA4);M_chul_03575(HTR7);M_chul_06117(RFC3);M_chul_06925(Lnx2);M_chul_06931(pdzd11);M_chul_07336(Dlg5);M_chul_07876(PDZD7);M_chul_07927(STX4);M_chul_08221(Mpp2);M_chul_09000(MANBAL);M_chul_09156(--);M_chul_09321(MAGI1);M_chul_09375(RAD17);M_chul_12195(emc7);M_chul_13907(adra2a);M_chul_18517(gora…
GO:0070304	positive regulation of stress-activated protein kinase signaling cascade	142	-0.383052	-1.29909	0.0450958	0.76946	MSTRG.44571(myd88);MSTRG.45863(XDH);MSTRG.49147(Mapkbp1);MSTRG.49150(--);MSTRG.49974(--);M_chul_00528(ZNF622);M_chul_00585(OPRK1);M_chul_00793(STK25);M_chul_00823(crhr2);M_chul_00824(Crhr2);M_chul_00844(HCK);M_chul_00916(Rb1cc1);M_chul_00958(dusp22b);M_chul_00959(Ripk1);M_chul_01128(dvl3);M_chul_01182(--);M_chul_01313(prmt1);M_chul_01380(fzd5);M_chul_01685(--);M_chul_01757(grb2-a);M_chul_01758(GR…
GO:0005819	spindle	367	-0.358862	-1.29906	0.00823045	0.768434	MSTRG.18160(--);MSTRG.24589(Trim39);MSTRG.24591(TRIM7);MSTRG.27238(BIRC6);MSTRG.28513(--);MSTRG.3016(--);MSTRG.31819(--);MSTRG.34519(PNMA1);MSTRG.35128(TUBGCP6);MSTRG.35129(TUBGCP6);MSTRG.35706(INCENP);MSTRG.36334(--);MSTRG.41180(mad2l2);MSTRG.45686(ppp1r42);MSTRG.49147(Mapkbp1);MSTRG.49150(--);MSTRG.5689(MYH6);MSTRG.58(PNMA1);MSTRG.6389(specc1l);MSTRG.9628(smc3);M_chul_00146(ift57);M_chul_00304(…
GO:1905369	endopeptidase complex	142	-0.380179	-1.29818	0.048369	0.772196	MSTRG.15863(PSMC5);MSTRG.39886(--);MSTRG.45449(--);MSTRG.45571(AFG3L2);MSTRG.484(--);MSTRG.49675(--);M_chul_00475(PIGK);M_chul_00610(Yme1l1);M_chul_00611(YME1L1);M_chul_00668(PSMB5);M_chul_00944(GPAA1);M_chul_00981(psma7);M_chul_00989(Vps4b);M_chul_01427(fign);M_chul_01642(SLC10A2);M_chul_02588(psmd11a);M_chul_02619(RAD23A);M_chul_02637(NSF);M_chul_02964(Psmd9);M_chul_03019(TACR1);M_chul_03038(UB…
GO:0050922	negative regulation of chemotaxis	29	-0.486717	-1.29812	0.114569	0.77136	MSTRG.42041(Robo1);M_chul_00903(WNT3A);M_chul_01712(plxna3);M_chul_03014(nrp1a);M_chul_04335(Slit2);M_chul_04603(ddt);M_chul_05291(ANGPT2);M_chul_06619(Stap1);M_chul_07644(Mif);M_chul_07903(WNT3);M_chul_07962(pol);M_chul_09264(nbl1);M_chul_09301(PADI2);M_chul_10895(Coro1b);M_chul_11873(THBS1);M_chul_15508(C5);M_chul_16801(PTPRO);M_chul_18146(RYK);M_chul_18387(sema3ab);M_chul_20452(CCN3);M_chul_20…
GO:0010389	regulation of G2/M transition of mitotic cell cycle	155	-0.381532	-1.29809	0.0370787	0.770298	M_chul_00712(Dync1h1);M_chul_00783(Cdc7);M_chul_00934(ZNF830);M_chul_01104(cactin);M_chul_01253(CSNK1D);M_chul_01547(CENPJ);M_chul_01881(OFD1);M_chul_02016(RBX1);M_chul_02146(NUP62);M_chul_02810(brd4);M_chul_02893(TUBG1);M_chul_03101(TUBB4B);M_chul_03248(Taok3);M_chul_03260(cep78);M_chul_03687(Pole);M_chul_03961(DYNLL2);M_chul_04024(Pcm1);M_chul_04111(plk1);M_chul_04230(--);M_chul_04548(CETN3);M_…
GO:0007494	midgut development	24	-0.496412	-1.29805	0.1266	0.769315	M_chul_00885(EGFR);M_chul_02184(Cps1);M_chul_05966(ASL);M_chul_09886(foxf1);M_chul_09923(ALDH1A2);M_chul_12105(ID1);M_chul_12655(ARG2);M_chul_13997(RET);M_chul_14572(ngly1);M_chul_14703(hoxa1a);M_chul_14708(hoxa5);M_chul_15706(SMO);M_chul_16205(ass1);M_chul_16587(CDK5RAP2);M_chul_16588(col27a1b);M_chul_16738(rxraa);M_chul_17426(RELN);M_chul_17471(Hsp90b1);M_chul_18319(Foxl1);M_chul_20357(ctnnb1);…
GO:0060999	positive regulation of dendritic spine development	46	-0.442851	-1.29794	0.100254	0.768719	MSTRG.50426(CAPRIN1);M_chul_03073(CUX2);M_chul_03833(Mapkapk5);M_chul_04069(ZMYND8);M_chul_04905(Tsc2);M_chul_05226(NEURL1);M_chul_05373(actr2a);M_chul_05745(Pak3);M_chul_05949(pafah1b1-1);M_chul_06083(TIAM1);M_chul_06126(MAPK6);M_chul_06429(fmr1);M_chul_07114(lpar1-b);M_chul_07225(nr3c1);M_chul_07261(Nlgn3);M_chul_07487(--);M_chul_07947(GRN);M_chul_08056(DBN1);M_chul_08255(RAC1);M_chul_09187(CAM…
GO:0017151	DEAD/H-box RNA helicase binding	16	-0.554363	-1.2977	0.148629	0.768911	MSTRG.48253(--);M_chul_05122(smad1);M_chul_09430(SMAD3);M_chul_10266(LSM14A);M_chul_12156(RAD51);M_chul_15040(Sp7);M_chul_15358(ERF);M_chul_17065(Eif5b);M_chul_17496(lsm14a);M_chul_17611(POT1);M_chul_21714(PPP2R1A);M_chul_22477(DROSHA);M_chul_23469(cops5);M_chul_25085(DROSHA);M_chul_25108(Drosha);M_chul_25299(DROSHA)
GO:0032486	Rap protein signal transduction	15	-0.557676	-1.29768	0.155425	0.767816	MSTRG.13782(RAP2C);M_chul_01689(MSN);M_chul_01709(sgsm3);M_chul_03863(Plk2);M_chul_04078(RAP1A);M_chul_07054(RAPGEF2);M_chul_07473(TIMP2);M_chul_09021(PLK2);M_chul_13500(RAP2A);M_chul_16578(RAPGEF1);M_chul_16579(RAPGEF1);M_chul_16941(RAP2A);M_chul_19292(KIF14);M_chul_21323(RAPGEF3);M_chul_21663(RAP2A)
GO:0098793	presynapse	357	-0.355444	-1.29745	0.0103306	0.767865	MSTRG.12076(DMXL2);MSTRG.13180(Gria3);MSTRG.13847(Ctbp1);MSTRG.18307(CHRNA7);MSTRG.18849(Wdfy3);MSTRG.19138(GUCY1B1);MSTRG.1970(CDK5);MSTRG.24438(STXBP5);MSTRG.2589(Cln3);MSTRG.38592(RIMS2);MSTRG.42462(STX1B);MSTRG.4330(ACTIA);MSTRG.43531(HIP1);MSTRG.43532(HIP1);MSTRG.7597(SLC2A8);M_chul_00130(dlg1l);M_chul_00161(snap47);M_chul_00271(--);M_chul_00366(Prkn);M_chul_00450(PPFIA1);M_chul_00585(OPRK1)…
GO:0060914	heart formation	32	-0.473629	-1.29745	0.0934066	0.766684	MSTRG.2735(Ift88);MSTRG.42041(Robo1);MSTRG.9807(ZNF646);M_chul_00903(WNT3A);M_chul_01309(Ift88);M_chul_02125(LRP2);M_chul_03022(tbx1);M_chul_03404(MEF2C);M_chul_03734(cemip2);M_chul_04547(MEF2C);M_chul_04559(hand2);M_chul_07307(ISL1);M_chul_09467(EYA1);M_chul_10297(MESP2);M_chul_10725(rbpj);M_chul_11560(bmp2);M_chul_12516(BMP4);M_chul_12838(six1b);M_chul_14134(DKK1);M_chul_14243(Bmpr1a);M_chul_15…
GO:0048730	epidermis morphogenesis	27	-0.483465	-1.29734	0.110193	0.766029	MSTRG.20572(PLOD3);MSTRG.20573(--);M_chul_00990(--);M_chul_01172(RUNX1);M_chul_02262(EPS8L1);M_chul_02493(efnb2a);M_chul_02654(SMARCA4);M_chul_03938(fsta);M_chul_05096(foxe1);M_chul_05706(fgfr2);M_chul_07213(ATP7A);M_chul_09442(FGF7);M_chul_12856(dicer1);M_chul_12857(dicer1);M_chul_13203(RUNX3);M_chul_15381(Sdc2);M_chul_15706(SMO);M_chul_16665(Klf4);M_chul_18517(gorab);M_chul_18557(TP63);M_chul_1…
GO:0098776	protein transport across the cell outer membrane	32	-0.477252	-1.29732	0.104079	0.764999	MSTRG.13120(--);MSTRG.13121(--);MSTRG.13549(--);MSTRG.20783(--);MSTRG.5136(--);M_chul_00130(dlg1l);M_chul_00712(Dync1h1);M_chul_03066(HTRA4);M_chul_03575(HTR7);M_chul_06117(RFC3);M_chul_06925(Lnx2);M_chul_06931(pdzd11);M_chul_07336(Dlg5);M_chul_07876(PDZD7);M_chul_07927(STX4);M_chul_08221(Mpp2);M_chul_09000(MANBAL);M_chul_09156(--);M_chul_09321(MAGI1);M_chul_09375(RAD17);M_chul_12195(emc7);M_chul…
GO:0045277	respiratory chain complex IV	20	-0.51642	-1.29703	0.135015	0.765434	M_chul_01193(COX6A2);M_chul_03398(Cox7c);M_chul_03556(COX6A1);M_chul_04894(--);M_chul_07213(ATP7A);M_chul_07433(COX19);M_chul_08209(COX6B1);M_chul_09865(Uqcrfs1);M_chul_09883(COX4I1);M_chul_13131(COX8A);M_chul_15293(SLC2A3);M_chul_16197(COA6);M_chul_17249(STK40);M_chul_18306(COX8B);M_chul_19769(COX6B1);M_chul_19770(COX6B1);M_chul_20652(--);M_chul_21608(coa5);M_chul_23302(Gvin1);M_chul_24789(--)
GO:0071071	regulation of phospholipid biosynthetic process	16	-0.546392	-1.29685	0.1347	0.765276	M_chul_01219(Htr2a);M_chul_01264(gh);M_chul_01506(HTR2A);M_chul_02797(SLC27A1);M_chul_03255(Xbp1);M_chul_10759(PC);M_chul_10878(ctdnep1a);M_chul_11831(Htr2a);M_chul_12179(RAB10);M_chul_15175(fabp3);M_chul_17584(Nr1h4);M_chul_18949(htr2b);M_chul_19850(SCAP);M_chul_21531(IDH1);M_chul_24234(app);M_chul_24235(app)
GO:0001891	phagocytic cup	24	-0.49848	-1.29673	0.125691	0.764775	M_chul_01441(coro1ca);M_chul_01500(lcp1);M_chul_01848(Dnm2);M_chul_02447(SH3BP1);M_chul_02821(trip10);M_chul_03171(Arhgap25);M_chul_03806(ANXA1);M_chul_05519(Adgrb1);M_chul_07195(gnb2l1);M_chul_08255(RAC1);M_chul_08359(WDR1);M_chul_09958(CDC42SE2);M_chul_10473(MYO1G);M_chul_10609(megf10);M_chul_11259(PIK3C3);M_chul_13773(Snx5);M_chul_15049(Bin2);M_chul_16078(megf10);M_chul_18726(Abca1);M_chul_187…
GO:0050796	regulation of insulin secretion	159	-0.382505	-1.2967	0.0408389	0.763752	MSTRG.18514(PFKFB2);MSTRG.35234(CPT1A);MSTRG.42462(STX1B);M_chul_00101(SIDT2);M_chul_00102(SIDT2);M_chul_00354(SIDT2);M_chul_00355(SIDT2);M_chul_00356(SIDT2);M_chul_00366(Prkn);M_chul_00823(crhr2);M_chul_00824(Crhr2);M_chul_01061(Capn10);M_chul_01120(RAPGEF4);M_chul_01234(GPR39);M_chul_01697(neurod1);M_chul_02060(ADCY5);M_chul_02093(ACVR1C);M_chul_02123(PFKL);M_chul_02277(CACNA1A);M_chul_02475(st…
GO:0006929	substrate-dependent cell migration	30	-0.475923	-1.29659	0.114286	0.763243	MSTRG.10495(Adam8);MSTRG.42041(Robo1);M_chul_00449(Hcls1);M_chul_00920(SNAI2);M_chul_01272(ITGA11);M_chul_01662(Epb41l5);M_chul_02889(FMNL1);M_chul_03014(nrp1a);M_chul_03136(ANKS1A);M_chul_03529(fgfr1a);M_chul_03939(ITGA2);M_chul_04335(Slit2);M_chul_04570(Vegfc);M_chul_07097(Ophn1);M_chul_09354(FN1);M_chul_11987(Cd2ap);M_chul_12081(EPHA8);M_chul_12806(ITGB1BP1);M_chul_13620(Cuzd1);M_chul_14545(PT…
GO:0099529	neurotransmitter receptor activity involved in regulation of postsynaptic membrane potential	16	-0.553571	-1.2963	0.132847	0.76366	MSTRG.18307(CHRNA7);M_chul_04387(CHRNB3);M_chul_05399(GRIA1);M_chul_05512(CHRNA10);M_chul_05977(Gabra1);M_chul_09395(CHRNA7);M_chul_10224(CHRNB4);M_chul_10226(CHRNA5);M_chul_10623(CHRNB1);M_chul_11629(CHRNA2);M_chul_13874(chrna1);M_chul_19508(CHRNB2);M_chul_19815(CHRNA7);M_chul_21234(CHRNA4);M_chul_22457(CHRND);M_chul_23800(CHRNA7)
GO:0034755	iron ion transmembrane transport	21	-0.518148	-1.29628	0.114894	0.762575	M_chul_00910(asic1c);M_chul_01009(tf);M_chul_01603(slc40a1);M_chul_03739(SLC25A37);M_chul_07213(ATP7A);M_chul_07232(Abcb7);M_chul_08206(SLC6A15);M_chul_08484(SLC11A2);M_chul_09594(slc39a14);M_chul_09596(slc39a14);M_chul_10022(slc39a13);M_chul_12188(scara5);M_chul_12775(alcam);M_chul_15442(mmgt1);M_chul_17327(ARHGAP1);M_chul_17368(Steap3);M_chul_19710(Slc6a18);M_chul_19733(ttyh1);M_chul_19789(STEA…
GO:0097354	prenylation	16	-0.544307	-1.29616	0.147982	0.762117	M_chul_02553(DNAJC7);M_chul_03049(PGGT1B);M_chul_03717(TTC37);M_chul_03842(Apba1);M_chul_07802(Cox10);M_chul_09583(Chm);M_chul_09965(TTC21B);M_chul_11882(Fntb);M_chul_15413(Fnta);M_chul_16527(MUSK);M_chul_18822(SGTA);M_chul_19112(RABGGTA);M_chul_20306(PEX5);M_chul_21246(AGRN);M_chul_22534(--);M_chul_24595(Chm)
GO:0046467	membrane lipid biosynthetic process	162	-0.37614	-1.29597	0.034141	0.762003	MSTRG.10999(--);MSTRG.11118(--);MSTRG.14000(--);MSTRG.21510(--);MSTRG.22224(--);MSTRG.22225(--);MSTRG.22809(sox7);MSTRG.27266(--);MSTRG.35794(--);MSTRG.35795(--);MSTRG.45449(--);MSTRG.47844(--);MSTRG.4974(COL8A2);MSTRG.9409(--);M_chul_00456(mppe1);M_chul_00475(PIGK);M_chul_00476(ST6GALNAC5);M_chul_00652(EIF2B5);M_chul_00944(GPAA1);M_chul_01026(EIF2B3);M_chul_01030(PPM1L);M_chul_01159(b3gnt5a);M_c…
GO:0009948	anterior/posterior axis specification	121	-0.390611	-1.29565	0.0545877	0.762642	MSTRG.30114(gpc3);MSTRG.30954(Tmed2);M_chul_00271(--);M_chul_00348(prkci);M_chul_00667(PRMT5);M_chul_00690(WLS);M_chul_00691(WLS);M_chul_01011(CDC20);M_chul_01083(STK11);M_chul_01104(cactin);M_chul_01284(Pgap1);M_chul_01353(IFIH1);M_chul_01380(fzd5);M_chul_01595(dvr1);M_chul_01662(Epb41l5);M_chul_01757(grb2-a);M_chul_01758(GRB2);M_chul_02016(RBX1);M_chul_02348(USP7);M_chul_02458(rnf2);M_chul_0248…
GO:0014704	intercalated disc	56	-0.431506	-1.29559	0.0938303	0.761816	MSTRG.27804(DST);M_chul_00130(dlg1l);M_chul_00508(ATP1A2);M_chul_00510(ATP1A2);M_chul_00645(xirp1);M_chul_00969(TNS3);M_chul_00974(cdh2);M_chul_00975(cdh2);M_chul_03016(--);M_chul_03853(Pgm5);M_chul_04098(Anxa5);M_chul_05299(VCL);M_chul_05688(cxadr);M_chul_06516(CTNNA1);M_chul_06937(Fgf13);M_chul_07826(SLC9A1);M_chul_07889(Ank3);M_chul_08040(NRAP);M_chul_08337(ANXA6);M_chul_09178(CAV3);M_chul_092…
GO:1902236	negative regulation of endoplasmic reticulum stress-induced intrinsic apoptotic signaling pathway	18	-0.530522	-1.29558	0.153401	0.760715	MSTRG.31395(Grina);M_chul_00366(Prkn);M_chul_00465(Txndc12);M_chul_03255(Xbp1);M_chul_04082(PTPN1);M_chul_04235(LRRK2);M_chul_05073(vimp);M_chul_06473(syvn1);M_chul_08514(park7);M_chul_09087(ngf);M_chul_10694(tmbim6);M_chul_12787(hyou1);M_chul_15140(GRINA);M_chul_17126(Creb3l1);M_chul_18944(opa1);M_chul_20683(Ikbkg);M_chul_23449(pdx1);M_chul_24250(LRRK2)
GO:0032733	positive regulation of interleukin-10 production	18	-0.538901	-1.29546	0.131772	0.76029	M_chul_00320(--);M_chul_01804(ORF4);M_chul_03823(PTGER4);M_chul_03824(PTGER4);M_chul_08705(Tusc2);M_chul_09305(Suds3);M_chul_10450(HSPD1);M_chul_10604(TLR2-1);M_chul_11237(--);M_chul_16419(--);M_chul_16420(--);M_chul_19326(IRF4);M_chul_19827(--);M_chul_23173(--);M_chul_23175(--);M_chul_23177(--);M_chul_23179(--);M_chul_23729(--)
GO:1901990	regulation of mitotic cell cycle phase transition	395	-0.354776	-1.29501	0.00924974	0.76165	MSTRG.15113(--);MSTRG.15863(PSMC5);MSTRG.19311(GINS2);MSTRG.20382(--);MSTRG.20657(Pol);MSTRG.26004(PRMT2);MSTRG.39787(--);MSTRG.39887(--);MSTRG.39889(--);MSTRG.40480(ERC2);MSTRG.41180(mad2l2);MSTRG.42138(PPP2R3B);MSTRG.42267(--);MSTRG.4330(ACTIA);MSTRG.46550(APC);MSTRG.47559(ZNF385A);MSTRG.48104(--);MSTRG.5689(MYH6);MSTRG.9807(ZNF646);M_chul_00158(GJC1);M_chul_00334(lrrcc1);M_chul_00668(PSMB5);M_…
GO:0001508	action potential	131	-0.382898	-1.29489	0.0490308	0.761165	MSTRG.10030(FLNA);MSTRG.18307(CHRNA7);MSTRG.2589(Cln3);M_chul_00130(dlg1l);M_chul_00508(ATP1A2);M_chul_00510(ATP1A2);M_chul_00969(TNS3);M_chul_01038(FGF12);M_chul_01120(RAPGEF4);M_chul_01161(Kcnmb2);M_chul_01163(KCNMB3);M_chul_01263(scn4ab);M_chul_01404(Scn9a);M_chul_02063(CACNB4);M_chul_02084(Scn9a);M_chul_02100(KCNJ3);M_chul_02101(KCNJ3);M_chul_02209(Cacna1h);M_chul_02277(CACNA1A);M_chul_02851(…
GO:0000314	organellar small ribosomal subunit	68	-0.417838	-1.29461	0.0811486	0.761545	MSTRG.48223(--);MSTRG.5445(rpsa);MSTRG.9709(KHSRP);M_chul_00136(rps15);M_chul_00176(MRPS12);M_chul_00555(RPS8);M_chul_00565(Mettl17);M_chul_01105(Sh3gl1);M_chul_01746(Pcbp2);M_chul_01829(Mrpl12);M_chul_02246(MRPS34);M_chul_02687(mrps7);M_chul_02709(rps2);M_chul_03464(HNRNPK);M_chul_03822(Mrps27);M_chul_03898(MRPS30);M_chul_04352(--);M_chul_04950(PDCD11);M_chul_04959(MRPS28);M_chul_05283(GCLC);M_c…
GO:0032993	protein-DNA complex	173	-0.371128	-1.29425	0.0388889	0.762297	MSTRG.13917(--);MSTRG.14120(--);MSTRG.16661(terf2ip);MSTRG.19311(GINS2);MSTRG.2308(EIF4A2);MSTRG.24798(SOS1);MSTRG.2730(Mphosph8);MSTRG.28126(cenpa);MSTRG.41081(--);MSTRG.44361(PRIM1);MSTRG.46778(--);MSTRG.47832(--);M_chul_00068(XRCC6);M_chul_00215(POLD3);M_chul_00632(Mcm6);M_chul_00638(orc2);M_chul_00708(POLE2);M_chul_00786(GTF2B);M_chul_00912(zgc:112234);M_chul_00917(ST18);M_chul_01168(Ddx18);M…
GO:0010453	regulation of cell fate commitment	54	-0.435548	-1.29391	0.0970626	0.763014	M_chul_00903(WNT3A);M_chul_01565(nog);M_chul_01595(dvr1);M_chul_02423(fzd7-a);M_chul_03094(fgf17);M_chul_03273(H2AZ2);M_chul_03529(fgfr1a);M_chul_05706(fgfr2);M_chul_05759(KAT5);M_chul_06996(FOXI1);M_chul_07037(FGF2);M_chul_07098(AR);M_chul_07910(eomes);M_chul_07963(TCF7L2);M_chul_08513(Pax7);M_chul_08887(Rtf2);M_chul_09563(tipin);M_chul_10297(MESP2);M_chul_10725(rbpj);M_chul_11688(HECA);M_chul_1…
GO:1904949	ATPase complex	108	-0.391645	-1.29373	0.055814	0.76286	MSTRG.12789(--);MSTRG.21871(MTA2);MSTRG.7366(Abcb9);M_chul_00508(ATP1A2);M_chul_00510(ATP1A2);M_chul_00799(atp1b3);M_chul_00909(abcb8);M_chul_00982(ss18l1);M_chul_01759(BPTF);M_chul_01952(suz12);M_chul_02360(nubp1);M_chul_02654(SMARCA4);M_chul_02661(HMGXB4);M_chul_03244(Rfc5);M_chul_03437(smarcb1);M_chul_03523(EP400);M_chul_03582(ABCA2);M_chul_03667(VCP);M_chul_03994(SMARCA2);M_chul_04186(TRRAP);…
GO:1904427	positive regulation of calcium ion transmembrane transport	60	-0.426571	-1.29358	0.0830141	0.762494	M_chul_00158(GJC1);M_chul_01234(GPR39);M_chul_02063(CACNB4);M_chul_02851(gper1);M_chul_02882(BAX);M_chul_03385(f2r);M_chul_04404(htt);M_chul_04938(TRAK1);M_chul_05063(CEMIP);M_chul_05102(pkd2);M_chul_06236(--);M_chul_06397(d14);M_chul_07002(adrb2);M_chul_07826(SLC9A1);M_chul_07984(RYR2);M_chul_08045(ADRB1);M_chul_08194(PDPK1);M_chul_08377(STIMATE);M_chul_08777(H6PD);M_chul_08810(F2RL3);M_chul_088…
GO:0051427	hormone receptor binding	156	-0.374432	-1.29333	0.0527497	0.76271	MSTRG.15863(PSMC5);MSTRG.19238(Nr1h3);MSTRG.24994(fyna);MSTRG.24995(fyna);MSTRG.26004(PRMT2);MSTRG.4827(prkcbb);M_chul_00714(KDM1A);M_chul_00786(GTF2B);M_chul_01264(gh);M_chul_01432(pparg);M_chul_01554(med25);M_chul_01761(DDX5);M_chul_02012(TOB2);M_chul_02022(bud31);M_chul_02071(RERG);M_chul_02082(ACTN4);M_chul_02097(Nr4a2);M_chul_02098(NR4A2);M_chul_02125(LRP2);M_chul_02146(NUP62);M_chul_02355(p…
GO:0017000	antibiotic biosynthetic process	21	-0.514296	-1.2931	0.133144	0.762791	MSTRG.19322(CYBA);MSTRG.40403(K02A2.6);MSTRG.47497(--);M_chul_02351(Ndufab1);M_chul_04248(GNE);M_chul_05081(CYP2U1);M_chul_05911(Ncf1);M_chul_10282(cyp1a1);M_chul_12268(Sod2);M_chul_12942(Mocs1);M_chul_13669(ccar1);M_chul_13824(Nanp);M_chul_13827(Nanp);M_chul_14254(ITSN1);M_chul_16751(ACSS2);M_chul_17513(DUOX1);M_chul_17946(Stxbp5);M_chul_20239(CAPN7);M_chul_20442(cdkal1);M_chul_24049(--);M_chul_…
GO:0051048	negative regulation of secretion	181	-0.374582	-1.29292	0.03433	0.762583	MSTRG.19238(Nr1h3);MSTRG.4146(Tlr8);MSTRG.49147(Mapkbp1);MSTRG.49150(--);MSTRG.8302(--);M_chul_00366(Prkn);M_chul_00498(--);M_chul_00585(OPRK1);M_chul_00823(crhr2);M_chul_00824(Crhr2);M_chul_01234(GPR39);M_chul_01264(gh);M_chul_01364(PNKD);M_chul_01432(pparg);M_chul_01755(asic1b);M_chul_01800(Syt4);M_chul_01861(Stk39);M_chul_02093(ACVR1C);M_chul_02123(PFKL);M_chul_02311(SSTR2);M_chul_02475(stxbp5…
GO:0071331	cellular response to hexose stimulus	157	-0.377839	-1.2928	0.0492721	0.762111	MSTRG.19322(CYBA);MSTRG.21953(TXN);MSTRG.27721(SLC29A1);M_chul_00101(SIDT2);M_chul_00102(SIDT2);M_chul_00254(CYP7A1);M_chul_00354(SIDT2);M_chul_00355(SIDT2);M_chul_00356(SIDT2);M_chul_00366(Prkn);M_chul_00585(OPRK1);M_chul_00823(crhr2);M_chul_00824(Crhr2);M_chul_00978(Aqp4);M_chul_00990(--);M_chul_01234(GPR39);M_chul_01256(ppp4cb);M_chul_01697(neurod1);M_chul_02060(ADCY5);M_chul_02225(Nptx1);M_ch…
GO:0022413	reproductive process in single-celled organism	40	-0.449166	-1.29273	0.102122	0.76138	MSTRG.9628(smc3);M_chul_00877(DUSP12);M_chul_01827(HGS);M_chul_02120(XRCC5);M_chul_03953(SNAP29);M_chul_04846(smc3);M_chul_05197(VPS54);M_chul_07296(Ercc4);M_chul_07312(SUB1);M_chul_07619(Zdhhc4);M_chul_07721(MSH2);M_chul_08250(TMEM235);M_chul_08278(--);M_chul_08279(TIMELESS);M_chul_08382(Timeless);M_chul_08887(Rtf2);M_chul_09563(tipin);M_chul_10087(sdhaf2);M_chul_10546(FANCM);M_chul_10878(ctdnep…
GO:0030707	ovarian follicle cell development	101	-0.395172	-1.2926	0.0596659	0.760974	MSTRG.14443(Dlg5);MSTRG.19238(Nr1h3);MSTRG.9807(ZNF646);M_chul_00632(Mcm6);M_chul_00638(orc2);M_chul_00712(Dync1h1);M_chul_00775(EXOC3);M_chul_01083(STK11);M_chul_01757(grb2-a);M_chul_01758(GRB2);M_chul_01827(HGS);M_chul_01863(NOSTRIN);M_chul_02031(MYH16);M_chul_03627(GAS2L1);M_chul_03679(PLBD2);M_chul_04236(--);M_chul_04447(EIF3B);M_chul_04667(MAP2K7);M_chul_05081(CYP2U1);M_chul_05155(--);M_chul…
GO:0051225	spindle assembly	115	-0.385419	-1.29247	0.0469108	0.760542	MSTRG.10030(FLNA);MSTRG.35128(TUBGCP6);MSTRG.35129(TUBGCP6);MSTRG.35706(INCENP);MSTRG.36334(--);MSTRG.39787(--);MSTRG.9628(smc3);M_chul_00523(GTPBP4);M_chul_00712(Dync1h1);M_chul_01011(CDC20);M_chul_01253(CSNK1D);M_chul_02170(CHMP2B);M_chul_02893(TUBG1);M_chul_02954(KNTC1);M_chul_02960(MLXIP);M_chul_02994(CDC14A);M_chul_03070(WRAP73);M_chul_03293(KIF2A);M_chul_03372(--);M_chul_03479(Kif24);M_chul…
GO:0046326	positive regulation of glucose import	37	-0.462599	-1.29221	0.104539	0.760802	MSTRG.27221(Sorbs1);MSTRG.30114(gpc3);M_chul_00348(prkci);M_chul_01061(Capn10);M_chul_03399(RASA1);M_chul_03955(Cltc);M_chul_04078(RAP1A);M_chul_05337(Oga);M_chul_07208(C1QTNF2);M_chul_07644(Mif);M_chul_07835(ADIPOR2);M_chul_08136(Fgf21);M_chul_09708(--);M_chul_09955(--);M_chul_11742(--);M_chul_13431(c1qtnf12);M_chul_13619(Agt);M_chul_13857(RHOQ);M_chul_14014(Sorbs1);M_chul_14744(tert);M_chul_154…
GO:0033363	secretory granule organization	37	-0.46306	-1.29216	0.117251	0.759983	MSTRG.19365(AP1G1);MSTRG.47559(ZNF385A);M_chul_00734(AP1M1);M_chul_00821(AQP1);M_chul_01800(Syt4);M_chul_02441(Rundc1);M_chul_02853(Baiap3);M_chul_03385(f2r);M_chul_04244(ABCA1);M_chul_05197(VPS54);M_chul_05949(pafah1b1-1);M_chul_08329(--);M_chul_08810(F2RL3);M_chul_08811(F2RL3);M_chul_08812(F2RL3);M_chul_08815(F2RL3);M_chul_09338(Tmf1);M_chul_09379(vps33b);M_chul_10163(--);M_chul_11607(tbpl1);M_…
GO:0005544	calcium-dependent phospholipid binding	36	-0.46268	-1.29185	0.109551	0.76047	MSTRG.47196(CPNE1);M_chul_00615(ANXA13);M_chul_01553(P65-C);M_chul_01800(Syt4);M_chul_03277(ANXA11);M_chul_03791(Rph3a);M_chul_03806(ANXA1);M_chul_04013(DOC2B);M_chul_04098(Anxa5);M_chul_06707(Anxa5);M_chul_06964(SYTL4);M_chul_07337(ANXA11);M_chul_08337(ANXA6);M_chul_08508(Rims4);M_chul_09136(SYT1);M_chul_09668(ANXA2);M_chul_11015(DYSF);M_chul_11766(DOC2B);M_chul_12299(SYTL3);M_chul_13428(SYT6);M…
GO:0018105	peptidyl-serine phosphorylation	246	-0.363086	-1.29173	0.0240838	0.759985	MSTRG.11516(FNIP1);MSTRG.16661(terf2ip);MSTRG.18307(CHRNA7);MSTRG.1970(CDK5);MSTRG.21953(TXN);MSTRG.24062(pbk);MSTRG.36306(Mknk1);MSTRG.41180(mad2l2);MSTRG.46899(MAST2);MSTRG.4827(prkcbb);MSTRG.50430(--);MSTRG.6975(--);M_chul_00348(prkci);M_chul_00351(DAPK3);M_chul_00783(Cdc7);M_chul_00787(pkn2);M_chul_00885(EGFR);M_chul_00903(WNT3A);M_chul_00959(Ripk1);M_chul_00990(--);M_chul_01083(STK11);M_chul…
GO:2000177	regulation of neural precursor cell proliferation	96	-0.395667	-1.29116	0.0715137	0.762051	MSTRG.10030(FLNA);MSTRG.19238(Nr1h3);M_chul_00158(GJC1);M_chul_00348(prkci);M_chul_00455(CTSZ);M_chul_00656(chd8);M_chul_00714(KDM1A);M_chul_00844(HCK);M_chul_00903(WNT3A);M_chul_00974(cdh2);M_chul_00975(cdh2);M_chul_01565(nog);M_chul_01961(HDAC5);M_chul_02125(LRP2);M_chul_02136(SP5);M_chul_02851(gper1);M_chul_03268(il1b);M_chul_03367(med27);M_chul_03398(Cox7c);M_chul_03481(Nf2);M_chul_03503(Kdm2…
GO:0051321	meiotic cell cycle	398	-0.35392	-1.29056	0.00926879	0.764302	MSTRG.1369(Hectd2);MSTRG.1447(dthadh);MSTRG.17100(CIT);MSTRG.19205(--);MSTRG.25750(PABPC4);MSTRG.27337(mcm8);MSTRG.28513(--);MSTRG.35128(TUBGCP6);MSTRG.35129(TUBGCP6);MSTRG.35706(INCENP);MSTRG.41982(BRIP1);MSTRG.4330(ACTIA);MSTRG.4460(--);MSTRG.7597(SLC2A8);MSTRG.9628(smc3);M_chul_00044(Copa);M_chul_00578(HECTD2);M_chul_00632(Mcm6);M_chul_00663(RNF212B);M_chul_00675(--);M_chul_00712(Dync1h1);M_ch…
GO:0046323	glucose import	67	-0.420097	-1.29009	0.0871166	0.765796	MSTRG.27221(Sorbs1);MSTRG.30114(gpc3);MSTRG.7597(SLC2A8);M_chul_00348(prkci);M_chul_01061(Capn10);M_chul_02346(SLC2A6);M_chul_03113(HK2);M_chul_03399(RASA1);M_chul_03558(PLA2G1B);M_chul_03561(hnf1a);M_chul_03955(Cltc);M_chul_04078(RAP1A);M_chul_04351(mtnr1aa);M_chul_04539(GRK3);M_chul_04905(Tsc2);M_chul_05073(vimp);M_chul_05337(Oga);M_chul_06397(d14);M_chul_06656(mtnr1c);M_chul_07208(C1QTNF2);M_c…
GO:0010862	positive regulation of pathway-restricted SMAD protein phosphorylation	33	-0.468234	-1.29005	0.108844	0.764904	M_chul_00258(Gdf15);M_chul_01227(gdf-8);M_chul_01595(dvr1);M_chul_02091(ACVR1);M_chul_03377(Bmp3);M_chul_05327(GDF10);M_chul_07220(GDF9);M_chul_07551(gdf2);M_chul_08389(GDF11);M_chul_08417(GDF5);M_chul_10926(RBPMS);M_chul_11380(BMP15);M_chul_11560(bmp2);M_chul_11637(TGFB3);M_chul_12516(BMP4);M_chul_13052(nodal);M_chul_14243(Bmpr1a);M_chul_14329(BMP5);M_chul_14652(gdf6b);M_chul_15029(INHBB);M_chul…
GO:0048284	organelle fusion	213	-0.367289	-1.28988	0.0386266	0.764783	MSTRG.14573(--);MSTRG.20382(--);MSTRG.22574(--);MSTRG.24591(TRIM7);MSTRG.27972(--);MSTRG.2811(--);MSTRG.36920(oma1);MSTRG.37793(STX17);MSTRG.40154(TBC1D22B);MSTRG.42462(STX1B);MSTRG.45571(AFG3L2);MSTRG.46704(--);MSTRG.47515(--);MSTRG.48138(--);MSTRG.48591(--);MSTRG.7562(--);M_chul_00001(Vcpip1);M_chul_00084(--);M_chul_00161(snap47);M_chul_00311(VCPIP1);M_chul_00366(Prkn);M_chul_00470(miga1);M_chu…
GO:0035584	calcium-mediated signaling using intracellular calcium source	16	-0.548546	-1.28982	0.146269	0.763976	M_chul_01854(ADGRL1);M_chul_01887(GPR143);M_chul_03459(NTRK2);M_chul_06984(TENM2);M_chul_07984(RYR2);M_chul_08377(STIMATE);M_chul_09659(HOMER2);M_chul_10714(FIS1);M_chul_11861(Fkbp1b);M_chul_15672(DMTN);M_chul_18452(--);M_chul_18628(PTGFR);M_chul_18809(Vcam1);M_chul_19127(kdr);M_chul_21057(BCAP31);M_chul_24456(trpm2)
GO:0012507	ER to Golgi transport vesicle membrane	102	-0.394186	-1.28962	0.0532544	0.763925	MSTRG.10618(--);MSTRG.14757(--);MSTRG.18804(--);MSTRG.19417(sec23a);MSTRG.2393(--);MSTRG.2622(--);MSTRG.30954(Tmed2);MSTRG.36614(--);MSTRG.36616(ken);MSTRG.36739(--);MSTRG.37793(STX17);MSTRG.38971(--);MSTRG.42089(--);MSTRG.47615(--);MSTRG.49198(--);MSTRG.49655(--);MSTRG.49659(--);MSTRG.50504(--);MSTRG.9831(--);M_chul_00151(--);M_chul_01186(--);M_chul_01187(--);M_chul_01260(--);M_chul_01261(--);M_…
GO:0045780	positive regulation of bone resorption	16	-0.544271	-1.2896	0.163235	0.762935	MSTRG.10495(Adam8);M_chul_00437(AHSG);M_chul_00885(EGFR);M_chul_03823(PTGER4);M_chul_03824(PTGER4);M_chul_06833(Ppargc1b);M_chul_07883(Plekhm1);M_chul_08036(ITGB3);M_chul_13370(DLK1);M_chul_14925(--);M_chul_15125(TMEM64);M_chul_16083(SYK);M_chul_16806(LRP6);M_chul_19875(DCSTAMP);M_chul_22478(mc4r);M_chul_22493(TNFRSF11A)
GO:0035577	azurophil granule membrane	31	-0.471674	-1.28946	0.117483	0.762545	MSTRG.43512(Lamtor1);MSTRG.47196(CPNE1);M_chul_00043(NCSTN);M_chul_01946(ATP11B);M_chul_02612(Rab3d);M_chul_02698(--);M_chul_03017(VAMP8);M_chul_03953(SNAP29);M_chul_04078(RAP1A);M_chul_04407(TOM1);M_chul_06565(ATP8A1);M_chul_06777(magt1);M_chul_07697(RAB37);M_chul_08946(B4GALT1);M_chul_09199(RAB44);M_chul_12984(MANBA);M_chul_14381(PSAP);M_chul_14848(MGST1);M_chul_15455(Vamp7);M_chul_16705(STOM);…
GO:0032886	regulation of microtubule-based process	235	-0.364671	-1.28943	0.0276596	0.761607	MSTRG.15963(Ift140);MSTRG.15964(Ift140);MSTRG.15966(IFT140);MSTRG.17119(tacc3);MSTRG.17120(--);MSTRG.17411(--);MSTRG.27804(DST);MSTRG.29934(MACF1);MSTRG.46550(APC);MSTRG.6389(specc1l);MSTRG.9628(smc3);M_chul_00382(Togaram1);M_chul_00460(pak1ip1);M_chul_00580(RP1);M_chul_00712(Dync1h1);M_chul_00742(RANBP3);M_chul_00774(camsap1b);M_chul_00903(WNT3A);M_chul_01182(--);M_chul_01537(foxj1a);M_chul_0154…
GO:0031023	microtubule organizing center organization	144	-0.373817	-1.28905	0.0489978	0.762641	MSTRG.35128(TUBGCP6);MSTRG.35129(TUBGCP6);MSTRG.36334(--);MSTRG.37755(--);M_chul_00471(usp33);M_chul_00490(--);M_chul_00624(SUGT1);M_chul_00712(Dync1h1);M_chul_00735(--);M_chul_00742(RANBP3);M_chul_01128(dvl3);M_chul_01547(CENPJ);M_chul_01816(ndel1b);M_chul_02146(NUP62);M_chul_02170(CHMP2B);M_chul_02360(nubp1);M_chul_02399(kat2a);M_chul_02954(KNTC1);M_chul_02960(MLXIP);M_chul_03138(cep120);M_chul…
GO:0006817	phosphate ion transport	148	-0.376376	-1.289	0.0460157	0.761768	MSTRG.17470(ABCA1);MSTRG.7366(Abcb9);M_chul_00115(Abca4);M_chul_00646(SLC22A13);M_chul_00906(GUK1);M_chul_00909(abcb8);M_chul_00970(SLC22A23);M_chul_01095(Tcf3);M_chul_01314(ABCC1);M_chul_01694(SLC37A1);M_chul_01864(ABCB11);M_chul_01973(KCNJ12);M_chul_02147(PDK1);M_chul_02191(ABCA12);M_chul_02317(ABCA3);M_chul_02346(SLC2A6);M_chul_02992(znf367);M_chul_03228(slc20a1a);M_chul_03288(SV2C);M_chul_035…
GO:0008045	motor neuron axon guidance	57	-0.426224	-1.28896	0.0766234	0.760906	MSTRG.1970(CDK5);M_chul_00953(foxc1a);M_chul_00975(cdh2);M_chul_01565(nog);M_chul_01712(plxna3);M_chul_01932(CHN1);M_chul_02463(CXCR4);M_chul_03014(nrp1a);M_chul_03377(Bmp3);M_chul_03724(smn1);M_chul_04335(Slit2);M_chul_04853(cxcl12);M_chul_06652(flt4);M_chul_06984(TENM2);M_chul_07195(gnb2l1);M_chul_07898(etv4);M_chul_07962(pol);M_chul_07988(egr2b);M_chul_08090(ERBB2);M_chul_08947(rest);M_chul_09…
GO:0018342	protein prenylation	16	-0.544307	-1.28889	0.150972	0.760238	M_chul_02553(DNAJC7);M_chul_03049(PGGT1B);M_chul_03717(TTC37);M_chul_03842(Apba1);M_chul_07802(Cox10);M_chul_09583(Chm);M_chul_09965(TTC21B);M_chul_11882(Fntb);M_chul_15413(Fnta);M_chul_16527(MUSK);M_chul_18822(SGTA);M_chul_19112(RABGGTA);M_chul_20306(PEX5);M_chul_21246(AGRN);M_chul_22534(--);M_chul_24595(Chm)
GO:0018027	peptidyl-lysine dimethylation	17	-0.541242	-1.28878	0.12	0.759708	M_chul_02632(pih1d1);M_chul_03437(smarcb1);M_chul_05916(supt6h);M_chul_06524(setd7);M_chul_09578(kmt5b);M_chul_11150(cskmt);M_chul_11711(Ehmt2);M_chul_12172(PPIL4);M_chul_12402(SMYD2);M_chul_12924(setd3);M_chul_13588(eef1akmt2);M_chul_14400(RBBP5);M_chul_14956(ASH1L);M_chul_16031(smarcb1);M_chul_16879(Ehmt1);M_chul_19801(SETD2);M_chul_20601(Suv39h1)
GO:1903169	regulation of calcium ion transmembrane transport	114	-0.383315	-1.28876	0.0538012	0.758729	MSTRG.19322(CYBA);MSTRG.24994(fyna);MSTRG.24995(fyna);M_chul_00158(GJC1);M_chul_00190(TSPAN13);M_chul_00508(ATP1A2);M_chul_00510(ATP1A2);M_chul_00844(HCK);M_chul_01234(GPR39);M_chul_01297(sestd1);M_chul_01441(coro1ca);M_chul_01898(CASQ2);M_chul_02063(CACNB4);M_chul_02277(CACNA1A);M_chul_02851(gper1);M_chul_02882(BAX);M_chul_03038(UBQLN3);M_chul_03385(f2r);M_chul_03488(Nos1);M_chul_03803(tmc1);M_c…
GO:0009247	glycolipid biosynthetic process	97	-0.39321	-1.28873	0.0777385	0.75778	MSTRG.10999(--);MSTRG.11118(--);MSTRG.14000(--);MSTRG.21510(--);MSTRG.22224(--);MSTRG.22225(--);MSTRG.22809(sox7);MSTRG.27266(--);MSTRG.35794(--);MSTRG.35795(--);MSTRG.45449(--);MSTRG.4974(COL8A2);MSTRG.9409(--);M_chul_00456(mppe1);M_chul_00475(PIGK);M_chul_00476(ST6GALNAC5);M_chul_00652(EIF2B5);M_chul_00944(GPAA1);M_chul_01026(EIF2B3);M_chul_01159(b3gnt5a);M_chul_01284(Pgap1);M_chul_01363(gmppaa…
GO:0000145	exocyst	42	-0.444329	-1.28827	0.10686	0.759238	MSTRG.37315(EXOC1);MSTRG.37317(EXOC1);MSTRG.37318(Exoc1);MSTRG.46841(--);MSTRG.50230(exoc7);M_chul_00024(--);M_chul_00775(EXOC3);M_chul_00792(SEPTIN2);M_chul_02477(ralb-a);M_chul_02573(exoc8);M_chul_02809(PBX1);M_chul_03016(--);M_chul_03222(pbx1);M_chul_04783(--);M_chul_06096(Trim3);M_chul_07960(VTI1A);M_chul_07996(EXOC6);M_chul_08271(PIK3C2B);M_chul_08960(Vps52);M_chul_09311(thoc7);M_chul_11019(…
GO:0070273	phosphatidylinositol-4-phosphate binding	27	-0.488741	-1.28806	0.124654	0.759183	M_chul_01297(sestd1);M_chul_05581(sap30l);M_chul_05996(SH3PXD2B);M_chul_05997(Sh3pxd2b);M_chul_06095(Arfip2);M_chul_07311(GOLPH3);M_chul_08018(wdr45b);M_chul_09650(xlrs1);M_chul_09739(Plekhf1);M_chul_10688(JPH2);M_chul_12345(SNX3);M_chul_13708(Pgam1);M_chul_13773(Snx5);M_chul_13782(SH3PXD2A);M_chul_15953(--);M_chul_15954(PLEKHA5);M_chul_15982(SNX24);M_chul_16141(CERT1);M_chul_16612(Golph3);M_chul…
GO:0008131	primary amine oxidase activity	16	-0.547863	-1.28801	0.151376	0.758358	M_chul_01176(AOC2);M_chul_01246(Aoc3);M_chul_01247(AOC3);M_chul_08260(RSPH10B);M_chul_10463(Aoc3);M_chul_18452(--);M_chul_18809(Vcam1);M_chul_21544(mao);M_chul_22084(BICRA);M_chul_22886(Aoc1);M_chul_25006(AOC2);M_chul_25007(AOC1);M_chul_25008(AOC2);M_chul_25009(--);M_chul_25010(Aoc1);M_chul_25012(AOC2)
GO:0051293	establishment of spindle localization	58	-0.423804	-1.28796	0.106299	0.757625	MSTRG.28126(cenpa);MSTRG.4330(ACTIA);M_chul_00042(vangl2);M_chul_00348(prkci);M_chul_00712(Dync1h1);M_chul_00860(--);M_chul_01182(--);M_chul_01244(Gulp1);M_chul_01685(--);M_chul_01816(ndel1b);M_chul_02146(NUP62);M_chul_04404(htt);M_chul_05290(MCPH1);M_chul_05949(pafah1b1-1);M_chul_07041(SPRY1);M_chul_07278(cops3);M_chul_07474(bccip);M_chul_07930(ndel1b);M_chul_07982(Fmn2);M_chul_08360(--);M_chul_…
GO:0051785	positive regulation of nuclear division	97	-0.400289	-1.2879	0.0677765	0.756901	MSTRG.15863(PSMC5);M_chul_00668(PSMB5);M_chul_00712(Dync1h1);M_chul_00742(RANBP3);M_chul_00783(Cdc7);M_chul_00981(psma7);M_chul_01010(ppp1r7);M_chul_01370(ANAPC2);M_chul_02016(RBX1);M_chul_02146(NUP62);M_chul_02954(KNTC1);M_chul_03005(Slf1);M_chul_03078(Anapc7);M_chul_03268(il1b);M_chul_03548(ANAPC5);M_chul_03573(piwil2);M_chul_03725(HSPB11);M_chul_03929(EREG);M_chul_03989(dmrt1);M_chul_03990(dmr…
GO:0002456	T cell mediated immunity	35	-0.461994	-1.28738	0.119015	0.758651	M_chul_00130(dlg1l);M_chul_00320(--);M_chul_01380(fzd5);M_chul_01804(ORF4);M_chul_02361(--);M_chul_03268(il1b);M_chul_03634(P2RX7);M_chul_03775(Arid5a);M_chul_03899(MALT1);M_chul_05389(MAP3K7);M_chul_07910(eomes);M_chul_09475(traf6);M_chul_09698(FADD);M_chul_10450(HSPD1);M_chul_10473(MYO1G);M_chul_12140(MAP3K7);M_chul_13021(Stx11);M_chul_13893(--);M_chul_14102(VSIR);M_chul_14190(LYST);M_chul_1452…
GO:1900745	positive regulation of p38MAPK cascade	23	-0.505105	-1.2873	0.130373	0.758016	MSTRG.45863(XDH);M_chul_00585(OPRK1);M_chul_01182(--);M_chul_01313(prmt1);M_chul_01685(--);M_chul_02905(Map3k3);M_chul_03189(GADD45G);M_chul_03268(il1b);M_chul_04559(hand2);M_chul_05783(Mink1);M_chul_05911(Ncf1);M_chul_08875(MET);M_chul_11560(bmp2);M_chul_11571(Map3k5);M_chul_12376(SASH1);M_chul_13106(--);M_chul_14350(MAP3K4);M_chul_16022(mfhas1);M_chul_20037(--);M_chul_20408(gdf6a);M_chul_20494(…
GO:0051282	regulation of sequestering of calcium ion	93	-0.395093	-1.28687	0.071934	0.759324	MSTRG.19322(CYBA);MSTRG.49974(--);M_chul_00508(ATP1A2);M_chul_00510(ATP1A2);M_chul_00844(HCK);M_chul_01219(Htr2a);M_chul_01234(GPR39);M_chul_01441(coro1ca);M_chul_01487(ITGAV);M_chul_01506(HTR2A);M_chul_01898(CASQ2);M_chul_02851(gper1);M_chul_02882(BAX);M_chul_03385(f2r);M_chul_03488(Nos1);M_chul_03634(P2RX7);M_chul_03676(TPCN1);M_chul_03860(PDE4D);M_chul_04098(Anxa5);M_chul_04404(htt);M_chul_046…
GO:0030509	BMP signaling pathway	147	-0.375613	-1.28624	0.0526906	0.761638	MSTRG.11419(STK36);MSTRG.30114(gpc3);M_chul_00258(Gdf15);M_chul_00346(SKIL);M_chul_00882(gata6-a);M_chul_00903(WNT3A);M_chul_01076(NCAN);M_chul_01256(ppp4cb);M_chul_01565(nog);M_chul_01569(Tmem100);M_chul_01595(dvr1);M_chul_01760(smurf2);M_chul_01761(DDX5);M_chul_01906(FSTL1);M_chul_02030(Smurf1);M_chul_02031(MYH16);M_chul_02091(ACVR1);M_chul_02125(LRP2);M_chul_02143(dlx1a);M_chul_02189(vwc2l);M_…
GO:0031346	positive regulation of cell projection organization	377	-0.351872	-1.2858	0.011259	0.76298	MSTRG.15963(Ift140);MSTRG.15964(Ift140);MSTRG.15966(IFT140);MSTRG.19546(IST1);MSTRG.20242(ARAP1);MSTRG.24994(fyna);MSTRG.24995(fyna);MSTRG.27687(--);MSTRG.29934(MACF1);MSTRG.37145(Lpar3);MSTRG.38592(RIMS2);MSTRG.42041(Robo1);MSTRG.45391(CUL9);MSTRG.46550(APC);MSTRG.49974(--);MSTRG.50426(CAPRIN1);MSTRG.9131(tenm3);MSTRG.9135(tenm3);M_chul_00060(RHEB);M_chul_00346(SKIL);M_chul_00348(prkci);M_chul_0…
GO:0022406	membrane docking	169	-0.370121	-1.28546	0.0438695	0.763704	MSTRG.37793(STX17);MSTRG.42462(STX1B);MSTRG.46841(--);MSTRG.50230(exoc7);M_chul_00161(snap47);M_chul_00712(Dync1h1);M_chul_00775(EXOC3);M_chul_00819(ROCK1);M_chul_01253(CSNK1D);M_chul_01547(CENPJ);M_chul_01650(STX19);M_chul_01659(esyt3);M_chul_01881(OFD1);M_chul_02211(b9d1);M_chul_02316(RAB26);M_chul_02477(ralb-a);M_chul_02573(exoc8);M_chul_02809(PBX1);M_chul_02811(STXBP2);M_chul_02893(TUBG1);M_c…
GO:0030136	clathrin-coated vesicle	128	-0.382257	-1.28544	0.0619159	0.762737	MSTRG.19365(AP1G1);MSTRG.43531(HIP1);MSTRG.43532(HIP1);MSTRG.48872(PIK3C2A);MSTRG.7597(SLC2A8);M_chul_00169(PSAP);M_chul_00601(TNK2);M_chul_00602(Tnk2);M_chul_00665(Ap1g1);M_chul_00734(AP1M1);M_chul_00855(ASTN1);M_chul_00885(EGFR);M_chul_01127(ap2m1a);M_chul_01312(AP2A1);M_chul_01380(fzd5);M_chul_01848(Dnm2);M_chul_02125(LRP2);M_chul_02212(Epn2);M_chul_02422(fzd2);M_chul_02949(HIP1R);M_chul_03017…
GO:0034103	regulation of tissue remodeling	50	-0.430027	-1.28469	0.108497	0.765574	MSTRG.10495(Adam8);M_chul_00437(AHSG);M_chul_00819(ROCK1);M_chul_00885(EGFR);M_chul_01487(ITGAV);M_chul_02882(BAX);M_chul_03634(P2RX7);M_chul_03823(PTGER4);M_chul_03824(PTGER4);M_chul_04559(hand2);M_chul_05888(ABR);M_chul_06652(flt4);M_chul_06833(Ppargc1b);M_chul_07719(LHCGR);M_chul_07883(Plekhm1);M_chul_08036(ITGB3);M_chul_08946(B4GALT1);M_chul_10281(CSK);M_chul_10764(PPP3CA);M_chul_10875(tp53);…
GO:0080009	mRNA methylation	22	-0.507686	-1.28456	0.132857	0.765196	MSTRG.5689(MYH6);M_chul_02891(psmc3ip);M_chul_03847(IPO11);M_chul_04488(mettl14);M_chul_08363(VIRMA);M_chul_09658(RAMAC);M_chul_09902(cmtr2);M_chul_09985(Obi1);M_chul_10069(TRMT10C);M_chul_10711(mettl3);M_chul_11180(--);M_chul_12130(TRAIP);M_chul_12269(wtap);M_chul_12390(cmtr1);M_chul_13509(TRMT61B);M_chul_14469(rnmt);M_chul_19316(depdc1a);M_chul_20092(Virma);M_chul_22719(rpl31);M_chul_22789(METT…
GO:0005915	zonula adherens	15	-0.550368	-1.28435	0.157012	0.765204	MSTRG.27221(Sorbs1);M_chul_00348(prkci);M_chul_00775(EXOC3);M_chul_02814(Camsap3);M_chul_04528(CTNND1);M_chul_04529(Ctnnd1);M_chul_05299(VCL);M_chul_06516(CTNNA1);M_chul_09743(Kifc3);M_chul_10097(PLEKHA7);M_chul_12906(FRMD6);M_chul_12991(ACTN1);M_chul_14014(Sorbs1);M_chul_14242(LDB3);M_chul_20281(Nectin2)
GO:0007297	ovarian follicle cell migration	45	-0.435391	-1.28404	0.109067	0.765847	MSTRG.14443(Dlg5);MSTRG.19238(Nr1h3);M_chul_00712(Dync1h1);M_chul_00775(EXOC3);M_chul_01827(HGS);M_chul_02031(MYH16);M_chul_04236(--);M_chul_04667(MAP2K7);M_chul_06019(vps18);M_chul_07143(FBXW11);M_chul_07333(--);M_chul_07336(Dlg5);M_chul_07959(COASY);M_chul_08359(WDR1);M_chul_08363(VIRMA);M_chul_08633(DYNC1H1);M_chul_08840(MYL9);M_chul_09266(CAPZB);M_chul_09801(IL16);M_chul_10029(LIN7C);M_chul_1…
GO:0046852	positive regulation of bone remodeling	16	-0.544271	-1.2839	0.149408	0.765428	MSTRG.10495(Adam8);M_chul_00437(AHSG);M_chul_00885(EGFR);M_chul_03823(PTGER4);M_chul_03824(PTGER4);M_chul_06833(Ppargc1b);M_chul_07883(Plekhm1);M_chul_08036(ITGB3);M_chul_13370(DLK1);M_chul_14925(--);M_chul_15125(TMEM64);M_chul_16083(SYK);M_chul_16806(LRP6);M_chul_19875(DCSTAMP);M_chul_22478(mc4r);M_chul_22493(TNFRSF11A)
GO:0006364	rRNA processing	283	-0.359154	-1.28377	0.0228216	0.765131	MSTRG.15880(--);MSTRG.2393(--);MSTRG.26004(PRMT2);MSTRG.26094(ACAP3);MSTRG.30261(DDX31);MSTRG.32343(surf6);MSTRG.34714(PUS7);MSTRG.37505(DNTTIP2);MSTRG.46272(DDX27);MSTRG.46542(WDR36);MSTRG.48253(--);MSTRG.48863(--);MSTRG.48864(--);MSTRG.49198(--);MSTRG.5445(rpsa);MSTRG.8420(rps6);MSTRG.8996(Thumpd1);MSTRG.9949(ESF1);M_chul_00136(rps15);M_chul_00139(rps28);M_chul_00213(rps28);M_chul_00217(RPP30);…
GO:0051382	kinetochore assembly	53	-0.430221	-1.28368	0.113333	0.76454	MSTRG.28126(cenpa);MSTRG.28137(Pogz);MSTRG.28138(--);MSTRG.39857(--);MSTRG.39888(--);MSTRG.48108(--);M_chul_00271(--);M_chul_00624(SUGT1);M_chul_00912(zgc:112234);M_chul_01535(gfap);M_chul_01650(STX19);M_chul_02031(MYH16);M_chul_02304(CENPX);M_chul_02716(--);M_chul_02954(KNTC1);M_chul_03297(HOMER1);M_chul_04516(scoca);M_chul_04941(Smap1);M_chul_05535(Skp1);M_chul_06396(Rad50);M_chul_06955(CENPI);…
GO:0001649	osteoblast differentiation	131	-0.382843	-1.28368	0.0559361	0.763512	MSTRG.24919(SMOC1);MSTRG.35531(CBFB);MSTRG.46357(ADAR);MSTRG.46550(APC);MSTRG.7831(Ptch1);M_chul_00445(PTH1R);M_chul_00446(PTH1R);M_chul_00592(Myoc);M_chul_00903(WNT3A);M_chul_00920(SNAI2);M_chul_00922(Cebpd);M_chul_01023(Tnn);M_chul_01027(ptch1);M_chul_01565(nog);M_chul_01761(DDX5);M_chul_01961(HDAC5);M_chul_02091(ACVR1);M_chul_02315(sox8);M_chul_02730(axin2);M_chul_02929(PIAS2);M_chul_03377(Bmp…
GO:0031111	negative regulation of microtubule polymerization or depolymerization	43	-0.444275	-1.28336	0.139437	0.764152	MSTRG.46550(APC);MSTRG.6389(specc1l);M_chul_00580(RP1);M_chul_01182(--);M_chul_01685(--);M_chul_02182(MAP2);M_chul_03101(TUBB4B);M_chul_03127(specc1l);M_chul_03479(Kif24);M_chul_03627(GAS2L1);M_chul_05303(spef1);M_chul_05678(CKAP2);M_chul_06937(Fgf13);M_chul_07773(Katnb1);M_chul_09266(CAPZB);M_chul_10027(KIF18A);M_chul_10313(BMERB1);M_chul_11605(sgk1);M_chul_12275(TTBK2);M_chul_12847(tacc3);M_chu…
GO:0070873	regulation of glycogen metabolic process	22	-0.507057	-1.28331	0.138655	0.763358	MSTRG.27221(Sorbs1);M_chul_01909(GSK3B);M_chul_03756(Gfpt1);M_chul_03942(Gck);M_chul_05073(vimp);M_chul_06000(igf2);M_chul_06447(Khk);M_chul_07195(gnb2l1);M_chul_07208(C1QTNF2);M_chul_09955(--);M_chul_11130(PPP1CB);M_chul_11977(ENPP3);M_chul_14014(Sorbs1);M_chul_16023(ppp1r3b);M_chul_16838(Dyrk2);M_chul_17111(irs2-a);M_chul_18026(igf2);M_chul_18088(igf1);M_chul_18284(PTH);M_chul_21247(Mtor);M_chu…
GO:0042359	vitamin D metabolic process	15	-0.547134	-1.2831	0.147059	0.763451	MSTRG.43905(CUBN);M_chul_00920(SNAI2);M_chul_02125(LRP2);M_chul_03268(il1b);M_chul_03529(fgfr1a);M_chul_05437(fgfr4);M_chul_09099(CYP24A1);M_chul_10282(cyp1a1);M_chul_13000(LGMN);M_chul_16837(ifng);M_chul_19174(pias4a);M_chul_19579(fgf23);M_chul_22556(CUBN);M_chul_24042(Cyp27a1);M_chul_24558(cyp11a1)
GO:0016247	channel regulator activity	124	-0.380147	-1.28293	0.0672748	0.763322	MSTRG.10030(FLNA);MSTRG.12121(--);MSTRG.18307(CHRNA7);MSTRG.19472(GTF2F2);MSTRG.22360(--);MSTRG.30946(VDAC1);MSTRG.34921(Ppn);MSTRG.36731(--);MSTRG.37199(NMRK2);MSTRG.42462(STX1B);MSTRG.514(--);MSTRG.6819(--);M_chul_00130(dlg1l);M_chul_00184(KCNV1);M_chul_00190(TSPAN13);M_chul_00990(--);M_chul_01038(FGF12);M_chul_01161(Kcnmb2);M_chul_01163(KCNMB3);M_chul_01738(DPP10);M_chul_02238(Slc9a3r1);M_chul…
GO:0061180	mammary gland epithelium development	63	-0.417976	-1.28285	0.0930818	0.762746	MSTRG.27687(--);MSTRG.42041(Robo1);MSTRG.7831(Ptch1);M_chul_02882(BAX);M_chul_03001(mapk1);M_chul_03305(znf703);M_chul_03850(PTCH1);M_chul_03900(PRLR);M_chul_03906(Jak2);M_chul_04079(kdm5bb);M_chul_04335(Slit2);M_chul_05706(fgfr2);M_chul_06399(msxd);M_chul_07037(FGF2);M_chul_07098(AR);M_chul_07225(nr3c1);M_chul_07898(etv4);M_chul_07903(WNT3);M_chul_07939(chuk);M_chul_07969(MED1);M_chul_08404(wnt4…
GO:0035173	histone kinase activity	15	-0.553924	-1.28275	0.146051	0.762223	MSTRG.1970(CDK5);MSTRG.4827(prkcbb);M_chul_02355(prkcbb);M_chul_03906(Jak2);M_chul_04181(HASPIN);M_chul_04668(PKN1);M_chul_06233(CHEK1);M_chul_08384(cdk2);M_chul_08471(aurka-b);M_chul_12540(vrk1);M_chul_15752(ccnb1);M_chul_18914(PRKAA2);M_chul_20975(PRKAA1);M_chul_21987(ATM);M_chul_22326(baz1b)
GO:0051650	establishment of vesicle localization	224	-0.362971	-1.28258	0.0314193	0.762007	MSTRG.19417(sec23a);MSTRG.1970(CDK5);MSTRG.2589(Cln3);MSTRG.30954(Tmed2);MSTRG.37793(STX17);MSTRG.38592(RIMS2);MSTRG.42462(STX1B);MSTRG.50230(exoc7);MSTRG.6719(AP3S1);MSTRG.9878(KIF16B);MSTRG.9881(--);M_chul_00161(snap47);M_chul_00366(Prkn);M_chul_00455(CTSZ);M_chul_00547(STARD3);M_chul_00593(Dnm3);M_chul_00644(Gorasp1);M_chul_00712(Dync1h1);M_chul_00775(EXOC3);M_chul_00810(KIFAP3);M_chul_01127(a…
GO:0032874	positive regulation of stress-activated MAPK cascade	141	-0.378084	-1.28208	0.069161	0.763792	MSTRG.44571(myd88);MSTRG.45863(XDH);MSTRG.49147(Mapkbp1);MSTRG.49150(--);MSTRG.49974(--);M_chul_00528(ZNF622);M_chul_00585(OPRK1);M_chul_00793(STK25);M_chul_00823(crhr2);M_chul_00824(Crhr2);M_chul_00916(Rb1cc1);M_chul_00958(dusp22b);M_chul_00959(Ripk1);M_chul_01128(dvl3);M_chul_01182(--);M_chul_01313(prmt1);M_chul_01380(fzd5);M_chul_01685(--);M_chul_01757(grb2-a);M_chul_01758(GRB2);M_chul_02078(M…
GO:0007204	positive regulation of cytosolic calcium ion concentration	212	-0.364003	-1.28203	0.0359086	0.762985	MSTRG.17829(--);MSTRG.19322(CYBA);MSTRG.24994(fyna);MSTRG.24995(fyna);MSTRG.37145(Lpar3);MSTRG.49974(--);M_chul_00445(PTH1R);M_chul_00446(PTH1R);M_chul_00508(ATP1A2);M_chul_00510(ATP1A2);M_chul_00844(HCK);M_chul_00990(--);M_chul_01002(GPR55);M_chul_01219(Htr2a);M_chul_01234(GPR39);M_chul_01441(coro1ca);M_chul_01487(ITGAV);M_chul_01506(HTR2A);M_chul_01898(CASQ2);M_chul_01944(--);M_chul_02060(ADCY5…
GO:1902600	proton transmembrane transport	275	-0.358698	-1.2816	0.023085	0.764399	MSTRG.11315(--);MSTRG.14215(Uqcrq);MSTRG.18674(CD163);MSTRG.32392(--);MSTRG.33340(--);MSTRG.36722(trim72);MSTRG.46816(--);MSTRG.47381(ATP5PF);MSTRG.670(TY3B-I);MSTRG.7342(--);MSTRG.7597(SLC2A8);M_chul_00002(CYRIB);M_chul_00260(Pik3r2);M_chul_00329(ATP6V0B);M_chul_00347(--);M_chul_00406(Pgm1);M_chul_00508(ATP1A2);M_chul_00510(ATP1A2);M_chul_00584(ATP6V1H);M_chul_00610(Yme1l1);M_chul_00735(--);M_ch…
GO:0071871	response to epinephrine	21	-0.508875	-1.28155	0.136691	0.763579	M_chul_01909(GSK3B);M_chul_03488(Nos1);M_chul_03860(PDE4D);M_chul_07826(SLC9A1);M_chul_07984(RYR2);M_chul_10191(--);M_chul_10192(kcnq1);M_chul_10233(PKM);M_chul_10783(PPARGC1A);M_chul_12465(--);M_chul_12479(AKAP6);M_chul_14010(Sirt1);M_chul_14614(SLC9A1);M_chul_14764(Srd5a1);M_chul_19524(pkm);M_chul_20319(SLC9A1);M_chul_23701(RNLS);M_chul_24987(--);M_chul_25020(AKAP6);M_chul_25148(Akap6);M_chul_2…
GO:0065001	specification of axis polarity	20	-0.518882	-1.28154	0.136364	0.762597	M_chul_01011(CDC20);M_chul_06187(CDC23);M_chul_06494(CDC16);M_chul_06994(wnt8a);M_chul_07963(TCF7L2);M_chul_08483(Cnpy2);M_chul_12014(elp3);M_chul_12156(RAD51);M_chul_12516(BMP4);M_chul_12845(tdrd9);M_chul_13011(Ahi1);M_chul_13052(nodal);M_chul_14303(ANAPC1);M_chul_14549(cfap20);M_chul_15676(HELQ);M_chul_18146(RYK);M_chul_21083(Rad51c);M_chul_21555(Cdc16);M_chul_21582(Bcor);M_chul_24201(Xrcc3)
GO:0007608	sensory perception of smell	31	-0.470236	-1.28108	0.126016	0.763923	MSTRG.24242(SLC24A4);M_chul_00457(Gnal);M_chul_00874(ODR4);M_chul_02134(ubr3);M_chul_02422(fzd2);M_chul_02513(OMP);M_chul_02831(Pde4b);M_chul_04408(BEST2);M_chul_05365(B3GNT2);M_chul_06158(Omp);M_chul_07088(Cnga2);M_chul_09261(ora4);M_chul_09586(BBS4);M_chul_11249(Pelp1);M_chul_12252(SLC24A4);M_chul_12459(Ttc8);M_chul_14206(MKKS);M_chul_16314(Pde1c);M_chul_16620(Nxnl2);M_chul_16953(NCAM2);M_chul_…
GO:0009521	photosystem	40	-0.454021	-1.28105	0.105048	0.763072	MSTRG.12253(PYGM);MSTRG.12286(--);MSTRG.13566(--);MSTRG.18024(--);MSTRG.19629(--);MSTRG.28513(--);MSTRG.32887(--);MSTRG.39628(lpcat1);MSTRG.4667(Nme3);MSTRG.48318(--);MSTRG.50426(CAPRIN1);MSTRG.641(ifi30);M_chul_00097(Skt);M_chul_00098(--);M_chul_01268(--);M_chul_01917(cyc-B);M_chul_04821(mrpl45);M_chul_06046(SYCP3);M_chul_06322(--);M_chul_06967(XPNPEP2);M_chul_07332(NME2);M_chul_08567(--);M_chul…
GO:0032402	melanosome transport	15	-0.558795	-1.28072	0.158284	0.763831	M_chul_01887(GPR143);M_chul_02127(bbs5);M_chul_04843(bbip1);M_chul_06589(--);M_chul_08394(ASIP);M_chul_09586(BBS4);M_chul_09820(BLOC1S6);M_chul_10370(MYO5A);M_chul_13870(RAB1A);M_chul_14206(MKKS);M_chul_14399(ippk);M_chul_15037(dctn2);M_chul_22268(--);M_chul_22680(bloc1s5);M_chul_23220(mreg)
GO:0045671	negative regulation of osteoclast differentiation	16	-0.53067	-1.28066	0.151383	0.763131	MSTRG.18881(--);M_chul_01002(GPR55);M_chul_01076(NCAN);M_chul_02012(TOB2);M_chul_04104(FBXW7);M_chul_04353(TLR3);M_chul_09512(FBN1);M_chul_09513(FBN1);M_chul_15523(SFRP1);M_chul_16837(ifng);M_chul_18539(CLDN18);M_chul_18731(Inpp5d);M_chul_19152(FSTL3);M_chul_20357(ctnnb1);M_chul_20808(mafb);M_chul_21870(Nf1)
GO:0060828	regulation of canonical Wnt signaling pathway	213	-0.35956	-1.27977	0.040349	0.766943	MSTRG.22809(sox7);MSTRG.30114(gpc3);MSTRG.30751(nrf1);MSTRG.31684(RGS3);MSTRG.41180(mad2l2);MSTRG.46550(APC);M_chul_00351(DAPK3);M_chul_00366(Prkn);M_chul_00656(chd8);M_chul_00690(WLS);M_chul_00691(WLS);M_chul_00742(RANBP3);M_chul_00835(RNF220);M_chul_00885(EGFR);M_chul_00903(WNT3A);M_chul_00920(SNAI2);M_chul_00967(IGFBP1);M_chul_00974(cdh2);M_chul_01023(Tnn);M_chul_01128(dvl3);M_chul_01160(Tbl1x…
GO:0051283	negative regulation of sequestering of calcium ion	93	-0.395093	-1.27955	0.0860849	0.767046	MSTRG.19322(CYBA);MSTRG.49974(--);M_chul_00508(ATP1A2);M_chul_00510(ATP1A2);M_chul_00844(HCK);M_chul_01219(Htr2a);M_chul_01234(GPR39);M_chul_01441(coro1ca);M_chul_01487(ITGAV);M_chul_01506(HTR2A);M_chul_01898(CASQ2);M_chul_02851(gper1);M_chul_02882(BAX);M_chul_03385(f2r);M_chul_03488(Nos1);M_chul_03634(P2RX7);M_chul_03676(TPCN1);M_chul_03860(PDE4D);M_chul_04098(Anxa5);M_chul_04404(htt);M_chul_046…
GO:0055059	asymmetric neuroblast division	21	-0.510972	-1.27936	0.149506	0.767046	M_chul_00271(--);M_chul_00348(prkci);M_chul_00624(SUGT1);M_chul_00920(SNAI2);M_chul_01083(STK11);M_chul_01182(--);M_chul_01685(--);M_chul_02908(STRADA);M_chul_04319(melk);M_chul_06937(Fgf13);M_chul_10570(VBP1);M_chul_10658(ARL2);M_chul_10946(PFDN2);M_chul_12179(RAB10);M_chul_13106(--);M_chul_13666(STOX1);M_chul_16315(Sox5);M_chul_16587(CDK5RAP2);M_chul_16588(col27a1b);M_chul_19378(DOCK7);M_chul_2…
GO:0002064	epithelial cell development	324	-0.352042	-1.27933	0.0186916	0.766162	MSTRG.10030(FLNA);MSTRG.13782(RAP2C);MSTRG.14443(Dlg5);MSTRG.18881(--);MSTRG.19238(Nr1h3);MSTRG.20572(PLOD3);MSTRG.20573(--);MSTRG.2735(Ift88);MSTRG.35710(Muc2);MSTRG.35712(MUC2);MSTRG.40006(Lamb2);MSTRG.40009(Lamb1);MSTRG.44571(myd88);MSTRG.9807(ZNF646);M_chul_00060(RHEB);M_chul_00101(SIDT2);M_chul_00102(SIDT2);M_chul_00316(PROC);M_chul_00317(PROC);M_chul_00348(prkci);M_chul_00354(SIDT2);M_chul_…
GO:0005665	RNA polymerase II, core complex	16	-0.536227	-1.27932	0.155786	0.76515	M_chul_01971(POLR2F);M_chul_02810(brd4);M_chul_07461(POLR3A);M_chul_08765(CHD6);M_chul_08955(POLR2B);M_chul_10089(POLR2L);M_chul_10783(PPARGC1A);M_chul_10872(POLR2A);M_chul_12816(RPAP1);M_chul_15093(POLR2K);M_chul_17634(POLR2C);M_chul_17989(Uri1);M_chul_18850(Polr2e);M_chul_19284(POLR2H);M_chul_23337(POLR2D);M_chul_24158(POLR2J)
GO:0021884	forebrain neuron development	41	-0.450744	-1.27919	0.104558	0.764888	MSTRG.14215(Uqcrq);MSTRG.42041(Robo1);M_chul_00151(--);M_chul_01712(plxna3);M_chul_02097(Nr4a2);M_chul_02098(NR4A2);M_chul_03014(nrp1a);M_chul_03235(fezf2);M_chul_03281(DCLK2);M_chul_03529(fgfr1a);M_chul_03888(Lhx6);M_chul_03981(otpb);M_chul_04335(Slit2);M_chul_05706(fgfr2);M_chul_05767(ATF5);M_chul_05880(UBB);M_chul_06397(d14);M_chul_07054(RAPGEF2);M_chul_07213(ATP7A);M_chul_07962(pol);M_chul_08…
GO:0098659	inorganic cation import across plasma membrane	47	-0.431996	-1.27913	0.119636	0.764189	MSTRG.17829(--);MSTRG.24994(fyna);MSTRG.24995(fyna);MSTRG.3616(slc39a10);MSTRG.3617(slc39a10);MSTRG.7040(slc39a1);M_chul_00130(dlg1l);M_chul_00321(SLC39A6);M_chul_00508(ATP1A2);M_chul_00510(ATP1A2);M_chul_00799(atp1b3);M_chul_01656(slc39a10);M_chul_02100(KCNJ3);M_chul_02101(KCNJ3);M_chul_05876(Trpv1);M_chul_07002(adrb2);M_chul_07179(SLC34A1);M_chul_07826(SLC9A1);M_chul_08045(ADRB1);M_chul_08484(S…
GO:0006898	receptor-mediated endocytosis	219	-0.365868	-1.27905	0.034298	0.763625	MSTRG.2589(Cln3);MSTRG.39774(--);MSTRG.43531(HIP1);MSTRG.43532(HIP1);MSTRG.43905(CUBN);MSTRG.48440(--);MSTRG.49974(--);M_chul_00449(Hcls1);M_chul_00593(Dnm3);M_chul_00601(TNK2);M_chul_00602(Tnk2);M_chul_00885(EGFR);M_chul_00903(WNT3A);M_chul_01009(tf);M_chul_01127(ap2m1a);M_chul_01244(Gulp1);M_chul_01312(AP2A1);M_chul_01695(Itga4);M_chul_01728(calcrl);M_chul_01757(grb2-a);M_chul_01758(GRB2);M_chu…
GO:1903018	regulation of glycoprotein metabolic process	42	-0.446693	-1.27904	0.116248	0.762655	MSTRG.3244(Itm2b);MSTRG.37522(SOAT1);MSTRG.49974(--);M_chul_00750(TMEM59);M_chul_00990(--);M_chul_01503(--);M_chul_04172(ACER2);M_chul_05249(CCR7);M_chul_05337(Oga);M_chul_06513(ARFGEF1);M_chul_06636(HBEGF);M_chul_07963(TCF7L2);M_chul_08378(MUSTN1);M_chul_09629(--);M_chul_09863(--);M_chul_10478(Fktn);M_chul_11641(--);M_chul_11902(Plcb1);M_chul_12120(GATA2);M_chul_12433(pomt2);M_chul_13001(Chp1);M…
GO:0007052	mitotic spindle organization	118	-0.38548	-1.27886	0.0543353	0.762653	MSTRG.10030(FLNA);MSTRG.35128(TUBGCP6);MSTRG.35129(TUBGCP6);MSTRG.43070(--);MSTRG.9628(smc3);M_chul_00146(ift57);M_chul_00523(GTPBP4);M_chul_00638(orc2);M_chul_00712(Dync1h1);M_chul_00860(--);M_chul_00921(mcm4-b);M_chul_01011(CDC20);M_chul_01083(STK11);M_chul_02146(NUP62);M_chul_02170(CHMP2B);M_chul_02893(TUBG1);M_chul_02954(KNTC1);M_chul_02994(CDC14A);M_chul_03070(WRAP73);M_chul_03293(KIF2A);M_c…
GO:0008081	phosphoric diester hydrolase activity	135	-0.378853	-1.27884	0.0655172	0.761691	MSTRG.11179(--);MSTRG.15265(Nlrc3);MSTRG.17699(krt8);MSTRG.33379(--);MSTRG.37609(PLCG1);MSTRG.4932(PLCL2);M_chul_00261(PDE4D);M_chul_00405(Pde4b);M_chul_00456(mppe1);M_chul_00648(PLCD1);M_chul_01256(ppp4cb);M_chul_01439(PPP1CA);M_chul_01652(PDE3A);M_chul_01693(Pde9a);M_chul_01741(COL6A3);M_chul_01773(PDE1C);M_chul_01865(Pde9a);M_chul_01918(pde11a);M_chul_01995(PDE6H);M_chul_02243(GDPD3);M_chul_02…
GO:1990845	adaptive thermogenesis	18	-0.53304	-1.27883	0.154993	0.760761	MSTRG.36920(oma1);M_chul_01234(GPR39);M_chul_01432(pparg);M_chul_03695(TRPV4);M_chul_03761(ADRB4C);M_chul_05110(ucp2);M_chul_05876(Trpv1);M_chul_07002(adrb2);M_chul_07075(ucp2);M_chul_08045(ADRB1);M_chul_08526(PPARG);M_chul_10783(PPARGC1A);M_chul_11851(Clic5);M_chul_12032(HNRNPU);M_chul_13630(THADA);M_chul_13839(THADA);M_chul_19526(ZBTB7B);M_chul_22478(mc4r)
GO:0031231	intrinsic component of peroxisomal membrane	28	-0.473957	-1.2788	0.131285	0.759865	MSTRG.34630(Pex11a);M_chul_01960(PEX12);M_chul_02203(Wars2);M_chul_02343(SLC25A17);M_chul_04738(serhl);M_chul_06376(Zcchc10);M_chul_06724(--);M_chul_09559(pex16);M_chul_10714(FIS1);M_chul_11667(Prss35);M_chul_11960(PEX3);M_chul_13434(ACAP3);M_chul_13661(PEX13);M_chul_14481(PEX11B);M_chul_14482(Snapin);M_chul_15838(far1);M_chul_17035(--);M_chul_18289(far1);M_chul_18717(Pex10);M_chul_18777(PEX11G);…
GO:0031594	neuromuscular junction	73	-0.404822	-1.27852	0.0923645	0.760443	MSTRG.14120(--);MSTRG.17365(pdzrn3b);MSTRG.18849(Wdfy3);MSTRG.1970(CDK5);M_chul_00125(stx18);M_chul_00130(dlg1l);M_chul_00871(RAB2A);M_chul_01152(SNX16);M_chul_02320(Dnaja3);M_chul_02321(Coro7);M_chul_02341(SYNGR3);M_chul_02639(Cdk5r1);M_chul_03385(f2r);M_chul_03634(P2RX7);M_chul_03724(smn1);M_chul_04247(CPLX1);M_chul_04402(DOK7);M_chul_05299(VCL);M_chul_05399(GRIA1);M_chul_05688(cxadr);M_chul_06…
GO:0045931	positive regulation of mitotic cell cycle	175	-0.369634	-1.27845	0.0401338	0.759833	MSTRG.15863(PSMC5);MSTRG.19311(GINS2);MSTRG.9807(ZNF646);M_chul_00570(Kif20b);M_chul_00668(PSMB5);M_chul_00712(Dync1h1);M_chul_00742(RANBP3);M_chul_00783(Cdc7);M_chul_00787(pkn2);M_chul_00851(Xrn1);M_chul_00981(psma7);M_chul_01010(ppp1r7);M_chul_01032(tal1);M_chul_01104(cactin);M_chul_01370(ANAPC2);M_chul_01689(MSN);M_chul_02146(NUP62);M_chul_02810(brd4);M_chul_02954(KNTC1);M_chul_03005(Slf1);M_c…
GO:0001708	cell fate specification	152	-0.376721	-1.27792	0.0507328	0.761729	MSTRG.7831(Ptch1);M_chul_00768(en2-a);M_chul_00903(WNT3A);M_chul_00920(SNAI2);M_chul_01027(ptch1);M_chul_01332(hoxb5a);M_chul_01565(nog);M_chul_01583(OLIG3);M_chul_02012(TOB2);M_chul_02169(pou1f1);M_chul_02310(sox9-b);M_chul_02358(CLEC16A);M_chul_02423(fzd7-a);M_chul_03014(nrp1a);M_chul_03022(tbx1);M_chul_03065(TBX3);M_chul_03094(fgf17);M_chul_03273(H2AZ2);M_chul_03294(DIMT1);M_chul_03349(ATOH1);…
GO:0018209	peptidyl-serine modification	264	-0.358801	-1.27771	0.0220588	0.761837	MSTRG.11516(FNIP1);MSTRG.16661(terf2ip);MSTRG.18307(CHRNA7);MSTRG.1970(CDK5);MSTRG.21953(TXN);MSTRG.24062(pbk);MSTRG.36306(Mknk1);MSTRG.41180(mad2l2);MSTRG.46899(MAST2);MSTRG.4827(prkcbb);MSTRG.50430(--);MSTRG.6975(--);M_chul_00348(prkci);M_chul_00351(DAPK3);M_chul_00564(PARP2);M_chul_00783(Cdc7);M_chul_00787(pkn2);M_chul_00885(EGFR);M_chul_00903(WNT3A);M_chul_00959(Ripk1);M_chul_00990(--);M_chul…
GO:0016842	amidine-lyase activity	15	-0.544383	-1.27729	0.165179	0.763042	MSTRG.19102(--);M_chul_02049(ADSL);M_chul_04764(allc);M_chul_05966(ASL);M_chul_06017(chac1);M_chul_06949(Fhl1);M_chul_07526(chac2);M_chul_12071(Iqsec1);M_chul_13289(chac1);M_chul_15144(SmD1);M_chul_16095(PAM);M_chul_18404(AXDND1);M_chul_18524(CHST7);M_chul_18844(fsd1);M_chul_19249(fh)
GO:0140104	molecular carrier activity	62	-0.419656	-1.27727	0.0860077	0.762158	MSTRG.7838(CBWD2);M_chul_01009(tf);M_chul_01310(xpo4);M_chul_01759(BPTF);M_chul_01822(ARL16);M_chul_01900(Dop1b);M_chul_02199(COX17);M_chul_02217(cygb1);M_chul_02351(Ndufab1);M_chul_02440(slc25a39);M_chul_02806(CHCHD5);M_chul_03847(IPO11);M_chul_04253(kpna1);M_chul_04575(SAMD9);M_chul_04649(Kpna2);M_chul_04663(cygb2);M_chul_04736(mb);M_chul_05122(smad1);M_chul_05193(Xpo1);M_chul_05449(IFI44);M_ch…
GO:0008378	galactosyltransferase activity	30	-0.479079	-1.2772	0.123159	0.761552	MSTRG.13611(--);MSTRG.18849(Wdfy3);MSTRG.20572(PLOD3);MSTRG.20573(--);M_chul_00330(B4galt2);M_chul_01159(b3gnt5a);M_chul_01860(B3GALT1);M_chul_04484(UGT8);M_chul_05177(--);M_chul_05178(LYS);M_chul_05365(B3GNT2);M_chul_06190(B4GALT4);M_chul_06672(C1galt1c1);M_chul_08898(c1galt1a);M_chul_08924(B4galt7);M_chul_08946(B4GALT1);M_chul_09630(WDFY3);M_chul_09631(Wdfy3);M_chul_14192(b3galnt2);M_chul_17219…
GO:1990182	exosomal secretion	16	-0.540824	-1.27677	0.162963	0.762781	M_chul_00366(Prkn);M_chul_01827(HGS);M_chul_07921(snf8);M_chul_07923(chmp2a);M_chul_08416(SDC4);M_chul_15053(rab7);M_chul_16026(MYO5B);M_chul_16243(rab7);M_chul_17368(Steap3);M_chul_17640(Sntb2);M_chul_17745(TSG101);M_chul_18269(SMPD3);M_chul_21198(ATP13A2);M_chul_23469(cops5);M_chul_25029(VPS4A);M_chul_25264(VPS4B)
GO:0000315	organellar large ribosomal subunit	79	-0.401967	-1.27663	0.0895705	0.76257	MSTRG.11152(--);MSTRG.27618(--);MSTRG.44774(rpl10a);MSTRG.727(--);MSTRG.8830(--);M_chul_00074(MRPL37);M_chul_00199(Mrpl34);M_chul_00636(RPL37A);M_chul_00682(nsun4);M_chul_01768(rpl23);M_chul_01829(Mrpl12);M_chul_02945(si:ch211-275j6.5);M_chul_03222(pbx1);M_chul_03317(mrpl41);M_chul_03426(cnot6l);M_chul_03612(rpl35);M_chul_03964(Mrpl40);M_chul_04716(ELOF1);M_chul_04821(mrpl45);M_chul_04823(MRPL21)…
GO:0005543	phospholipid binding	416	-0.348533	-1.27642	0.0112821	0.76273	MSTRG.15271(--);MSTRG.18849(Wdfy3);MSTRG.20242(ARAP1);MSTRG.3016(--);MSTRG.37145(Lpar3);MSTRG.37315(EXOC1);MSTRG.37317(EXOC1);MSTRG.37318(Exoc1);MSTRG.39774(--);MSTRG.41392(Dgkb);MSTRG.43531(HIP1);MSTRG.43532(HIP1);MSTRG.4429(Upp2);MSTRG.44571(myd88);MSTRG.47196(CPNE1);MSTRG.47844(--);MSTRG.48624(SNX6);MSTRG.48872(PIK3C2A);MSTRG.50230(exoc7);MSTRG.9878(KIF16B);MSTRG.9879(--);MSTRG.9881(--);M_chul…
GO:0033674	positive regulation of kinase activity	450	-0.344913	-1.27583	0.01222	0.764801	MSTRG.10495(Adam8);MSTRG.1414(ABI1);MSTRG.18307(CHRNA7);MSTRG.18514(PFKFB2);MSTRG.1970(CDK5);MSTRG.21953(TXN);MSTRG.24994(fyna);MSTRG.24995(fyna);MSTRG.29560(YRK);MSTRG.35706(INCENP);MSTRG.37145(Lpar3);MSTRG.42041(Robo1);MSTRG.44306(MAP3K15);MSTRG.49147(Mapkbp1);MSTRG.49150(--);MSTRG.49974(--);M_chul_00068(XRCC6);M_chul_00130(dlg1l);M_chul_00150(HIGD1A);M_chul_00152(Higd1a);M_chul_00258(Gdf15);M_…
GO:0036019	endolysosome	16	-0.542	-1.27582	0.152493	0.763864	MSTRG.4146(Tlr8);M_chul_01127(ap2m1a);M_chul_01312(AP2A1);M_chul_01876(TLR7);M_chul_02358(CLEC16A);M_chul_04249(CLTA);M_chul_04353(TLR3);M_chul_05464(AP2B1);M_chul_09852(AP2A2);M_chul_13000(LGMN);M_chul_18426(PCSK9);M_chul_19093(PCSK9);M_chul_20223(CTSS);M_chul_20224(Ctsk);M_chul_21742(AP2S1);M_chul_24708(CTSS)
GO:0032012	regulation of ARF protein signal transduction	34	-0.457171	-1.27567	0.136424	0.763623	MSTRG.15683(PSD);MSTRG.40145(Arfgef2);M_chul_02300(CYTH1);M_chul_02429(CYTH2);M_chul_02733(Cyth3);M_chul_04557(Fbxo8);M_chul_06513(ARFGEF1);M_chul_07940(PSD);M_chul_08256(Cyth3);M_chul_08820(Arfgap1);M_chul_11827(Cyp46a1);M_chul_12070(--);M_chul_12071(Iqsec1);M_chul_12072(IQSEC1);M_chul_13580(ARFGEF3);M_chul_13876(Psd);M_chul_13970(GBF1);M_chul_15420(Psd2);M_chul_15720(PSD4);M_chul_15721(--);M_ch…
GO:0014029	neural crest formation	17	-0.535466	-1.27478	0.162162	0.767396	M_chul_02310(sox9-b);M_chul_04081(klhl12);M_chul_04729(SOX10);M_chul_06429(fmr1);M_chul_06940(zic3);M_chul_06994(wnt8a);M_chul_09326(kbtbd8);M_chul_12628(id3-a);M_chul_12854(gsc);M_chul_14580(pef1);M_chul_15523(SFRP1);M_chul_16806(LRP6);M_chul_18433(PBX1);M_chul_19382(foxd3);M_chul_20432(irx1);M_chul_22684(PDCD6);M_chul_23001(hes4)
GO:0051383	kinetochore organization	59	-0.416386	-1.27475	0.106734	0.766553	MSTRG.28126(cenpa);MSTRG.28137(Pogz);MSTRG.28138(--);MSTRG.39857(--);MSTRG.39888(--);MSTRG.48108(--);M_chul_00271(--);M_chul_00624(SUGT1);M_chul_00912(zgc:112234);M_chul_01535(gfap);M_chul_01650(STX19);M_chul_02031(MYH16);M_chul_02304(CENPX);M_chul_02716(--);M_chul_02954(KNTC1);M_chul_03297(HOMER1);M_chul_04516(scoca);M_chul_04759(SMC2);M_chul_04760(smc2);M_chul_04941(Smap1);M_chul_05535(Skp1);M_…
GO:0043094	cellular metabolic compound salvage	105	-0.386685	-1.27458	0.0849825	0.766462	MSTRG.25445(adi1);MSTRG.40076(--);MSTRG.4429(Upp2);M_chul_00494(PNP);M_chul_00994(arhgap21);M_chul_01268(--);M_chul_01412(--);M_chul_02088(Upp2);M_chul_02548(nt5c3);M_chul_02775(DPYSL5);M_chul_02940(DGUOK);M_chul_03114(ADD2);M_chul_03262(PDXP);M_chul_03469(Bri3bp);M_chul_04307(CRMP1);M_chul_04688(PRPSAP1);M_chul_04849(ADD3);M_chul_04912(mri1);M_chul_04929(TK1);M_chul_05525(--);M_chul_05933(rpa1);…
GO:0010559	regulation of glycoprotein biosynthetic process	40	-0.442809	-1.27424	0.117962	0.767355	MSTRG.3244(Itm2b);MSTRG.37522(SOAT1);MSTRG.49974(--);M_chul_00750(TMEM59);M_chul_00990(--);M_chul_01503(--);M_chul_04172(ACER2);M_chul_05249(CCR7);M_chul_05337(Oga);M_chul_06513(ARFGEF1);M_chul_06636(HBEGF);M_chul_07963(TCF7L2);M_chul_08378(MUSTN1);M_chul_09629(--);M_chul_09863(--);M_chul_10478(Fktn);M_chul_11641(--);M_chul_11902(Plcb1);M_chul_12120(GATA2);M_chul_12433(pomt2);M_chul_13001(Chp1);M…
GO:0014832	urinary bladder smooth muscle contraction	17	-0.52458	-1.27404	0.146199	0.767412	M_chul_01219(Htr2a);M_chul_01506(HTR2A);M_chul_03251(P2RX3);M_chul_03686(P2RX2);M_chul_04144(PLA2G6);M_chul_04579(P2RX3);M_chul_05876(Trpv1);M_chul_09465(--);M_chul_09466(TRPA1);M_chul_11784(--);M_chul_13579(HTR7);M_chul_14111(KCNMA1);M_chul_15710(Cacna1c);M_chul_15773(TACR1);M_chul_15774(TACR1);M_chul_18937(PTGER3);M_chul_23079(CACNA1C)
GO:0045860	positive regulation of protein kinase activity	417	-0.346546	-1.27393	0.0113402	0.767082	MSTRG.10495(Adam8);MSTRG.1414(ABI1);MSTRG.18307(CHRNA7);MSTRG.1970(CDK5);MSTRG.21953(TXN);MSTRG.24994(fyna);MSTRG.24995(fyna);MSTRG.35706(INCENP);MSTRG.37145(Lpar3);MSTRG.42041(Robo1);MSTRG.44306(MAP3K15);MSTRG.49147(Mapkbp1);MSTRG.49150(--);MSTRG.49974(--);M_chul_00068(XRCC6);M_chul_00130(dlg1l);M_chul_00150(HIGD1A);M_chul_00152(Higd1a);M_chul_00258(Gdf15);M_chul_00793(STK25);M_chul_00885(EGFR);…
GO:0033627	cell adhesion mediated by integrin	50	-0.426998	-1.27378	0.120321	0.766846	MSTRG.49974(--);M_chul_00844(HCK);M_chul_00920(SNAI2);M_chul_01076(NCAN);M_chul_01122(Itga6);M_chul_01272(ITGA11);M_chul_01487(ITGAV);M_chul_03939(ITGA2);M_chul_04172(ACER2);M_chul_04322(TBC1D1);M_chul_05300(PLAU);M_chul_05962(VTN);M_chul_06895(Fermt3);M_chul_07116(ada);M_chul_07233(NEXMIF);M_chul_08036(ITGB3);M_chul_08425(NCKAP1L);M_chul_08908(l1cam);M_chul_09512(FBN1);M_chul_09513(FBN1);M_chul_…
GO:0070193	synaptonemal complex organization	34	-0.461486	-1.27376	0.127175	0.76598	MSTRG.19205(--);MSTRG.9628(smc3);M_chul_04079(kdm5bb);M_chul_04111(plk1);M_chul_04183(ncapg);M_chul_04229(--);M_chul_04759(SMC2);M_chul_04760(smc2);M_chul_04846(smc3);M_chul_05893(UBE2A);M_chul_06928(TEX11);M_chul_06995(--);M_chul_07379(Dmc1);M_chul_07862(fbxl5);M_chul_07909(TBKBP1);M_chul_09091(SYCP1);M_chul_09499(cpeb1);M_chul_11711(Ehmt2);M_chul_15141(--);M_chul_15261(AGO4);M_chul_15332(KIFC1)…
GO:0051205	protein insertion into membrane	51	-0.424543	-1.273	0.119458	0.769063	M_chul_00735(--);M_chul_00885(EGFR);M_chul_00990(--);M_chul_01280(Gas7);M_chul_02882(BAX);M_chul_04008(--);M_chul_04375(--);M_chul_04530(timm10);M_chul_05887(Timm22);M_chul_06333(PIGV);M_chul_07378(Tomm22);M_chul_07398(timm23);M_chul_07541(get4);M_chul_08440(romo1);M_chul_08953(Cox18);M_chul_09435(tmem208);M_chul_10649(BAD);M_chul_10706(OXA1L);M_chul_10875(tp53);M_chul_12308(TRAM2);M_chul_12413(P…
GO:0070317	negative regulation of G0 to G1 transition	32	-0.470539	-1.27226	0.138546	0.771993	M_chul_00242(rrm2);M_chul_00246(rrm2);M_chul_00294(Epc1);M_chul_00350(PHC1);M_chul_00783(Cdc7);M_chul_02458(rnf2);M_chul_03736(PCGF6);M_chul_05255(PCGF2);M_chul_06233(CHEK1);M_chul_06912(FOXO4);M_chul_07379(Dmc1);M_chul_08034(BRCA1);M_chul_08096(pelo);M_chul_08959(rnf2-a);M_chul_09015(rybpb);M_chul_09729(rbbp7);M_chul_10654(Ppp2r5b);M_chul_11711(Ehmt2);M_chul_11881(max);M_chul_12156(RAD51);M_chul…
GO:0044291	cell-cell contact zone	73	-0.405465	-1.27199	0.0927467	0.772481	MSTRG.13782(RAP2C);MSTRG.27804(DST);M_chul_00130(dlg1l);M_chul_00508(ATP1A2);M_chul_00510(ATP1A2);M_chul_00645(xirp1);M_chul_00969(TNS3);M_chul_00974(cdh2);M_chul_00975(cdh2);M_chul_02086(PKP4);M_chul_03016(--);M_chul_03853(Pgm5);M_chul_04098(Anxa5);M_chul_05299(VCL);M_chul_05688(cxadr);M_chul_06083(TIAM1);M_chul_06516(CTNNA1);M_chul_06937(Fgf13);M_chul_07079(nectin3);M_chul_07080(--);M_chul_0782…
GO:0007632	visual behavior	69	-0.406647	-1.27199	0.102144	0.771494	MSTRG.1970(CDK5);M_chul_00330(B4galt2);M_chul_00508(ATP1A2);M_chul_00510(ATP1A2);M_chul_00525(lamc1);M_chul_01359(TANC1);M_chul_01565(nog);M_chul_03672(DDHD2);M_chul_03710(ficd);M_chul_04404(htt);M_chul_05689(Auts2);M_chul_05691(AUTS2);M_chul_06019(vps18);M_chul_06397(d14);M_chul_06824(ADH5);M_chul_07261(Nlgn3);M_chul_07650(Hrh2);M_chul_08422(DYNLRB1);M_chul_08424(Pde1b);M_chul_08723(HRH1);M_chul…
GO:0016236	macroautophagy	270	-0.35677	-1.27191	0.0350318	0.770968	MSTRG.18849(Wdfy3);MSTRG.1970(CDK5);MSTRG.2589(Cln3);MSTRG.27238(BIRC6);MSTRG.2735(Ift88);MSTRG.35562(Map1lc3b);MSTRG.37315(EXOC1);MSTRG.37317(EXOC1);MSTRG.37318(Exoc1);MSTRG.37793(STX17);MSTRG.43512(Lamtor1);MSTRG.44781(LAMTOR5);MSTRG.48624(SNX6);MSTRG.48872(PIK3C2A);MSTRG.50230(exoc7);M_chul_00025(GABARAPL2);M_chul_00029(Vps13c);M_chul_00060(RHEB);M_chul_00306(Rab12);M_chul_00329(ATP6V0B);M_chu…
GO:0016197	endosomal transport	215	-0.35952	-1.27191	0.0423453	0.769986	MSTRG.19546(IST1);MSTRG.23134(VPS26C);MSTRG.23135(VPS26C);MSTRG.43512(Lamtor1);MSTRG.48624(SNX6);MSTRG.7282(chmp7);MSTRG.9619(NSG1);M_chul_00366(Prkn);M_chul_00734(AP1M1);M_chul_00775(EXOC3);M_chul_01203(TBC1D10B);M_chul_01292(TBC1D17);M_chul_01594(TRAPPC10);M_chul_01778(ARL4C);M_chul_01814(Arhgap44);M_chul_01827(HGS);M_chul_01879(RAB9A);M_chul_01999(MICALL1);M_chul_02034(AP5Z1);M_chul_02062(STAM…
GO:0010543	regulation of platelet activation	18	-0.516905	-1.27183	0.152593	0.769408	M_chul_00844(HCK);M_chul_04361(Fgg);M_chul_07002(adrb2);M_chul_09379(vps33b);M_chul_11066(TEC);M_chul_11067(TEC);M_chul_14127(PLEK);M_chul_15224(ADAMTS18);M_chul_15672(DMTN);M_chul_16083(SYK);M_chul_18021(PTPRJ);M_chul_18113(Prkcq);M_chul_18937(PTGER3);M_chul_19031(--);M_chul_19133(pdgfra);M_chul_23834(F2);M_chul_25016(ABAT);M_chul_25209(PRKCD)
GO:0032994	protein-lipid complex	30	-0.467655	-1.2717	0.145183	0.769062	MSTRG.39774(--);MSTRG.41180(mad2l2);M_chul_00516(APOO);M_chul_04395(--);M_chul_04396(APOB);M_chul_05073(vimp);M_chul_09924(Lipc);M_chul_10234(PARP6);M_chul_11149(Art5);M_chul_11960(PEX3);M_chul_12043(PLA2G7);M_chul_12345(SNX3);M_chul_12916(APOB);M_chul_15977(Pcyox1);M_chul_15978(Pcyox1);M_chul_16234(LDLR);M_chul_18231(Pla2g15);M_chul_18278(Herpud1);M_chul_18537(HDLBP);M_chul_18538(Hdlbp);M_chul_1…
GO:0071326	cellular response to monosaccharide stimulus	159	-0.372956	-1.27151	0.0576923	0.769129	MSTRG.19322(CYBA);MSTRG.21953(TXN);MSTRG.27721(SLC29A1);M_chul_00101(SIDT2);M_chul_00102(SIDT2);M_chul_00254(CYP7A1);M_chul_00354(SIDT2);M_chul_00355(SIDT2);M_chul_00356(SIDT2);M_chul_00366(Prkn);M_chul_00585(OPRK1);M_chul_00823(crhr2);M_chul_00824(Crhr2);M_chul_00978(Aqp4);M_chul_00990(--);M_chul_01234(GPR39);M_chul_01256(ppp4cb);M_chul_01697(neurod1);M_chul_02060(ADCY5);M_chul_02225(Nptx1);M_ch…
GO:0060281	regulation of oocyte development	27	-0.48023	-1.2715	0.130802	0.768191	M_chul_00271(--);M_chul_01011(CDC20);M_chul_01476(GRB14);M_chul_02012(TOB2);M_chul_02487(--);M_chul_02851(gper1);M_chul_03313(smad2);M_chul_03667(VCP);M_chul_04822(Npepps);M_chul_07912(NFE2L1);M_chul_08094(pkmyt1);M_chul_08237(PRKAR1A);M_chul_08471(aurka-b);M_chul_10955(RBM4B);M_chul_12172(PPIL4);M_chul_12623(ythdf2);M_chul_12845(tdrd9);M_chul_14010(Sirt1);M_chul_14755(trim71);M_chul_15756(npr2);…
GO:0008017	microtubule binding	337	-0.353662	-1.27143	0.0228453	0.767603	MSTRG.11572(--);MSTRG.16127(TRIM21);MSTRG.19981(MYH11);MSTRG.21373(GIMAP7);MSTRG.27804(DST);MSTRG.29934(MACF1);MSTRG.32157(Kif21a);MSTRG.35128(TUBGCP6);MSTRG.35129(TUBGCP6);MSTRG.35562(Map1lc3b);MSTRG.35706(INCENP);MSTRG.3754(KIF5C);MSTRG.37755(--);MSTRG.41510(--);MSTRG.44835(KIF1C);MSTRG.46269(DNAH10);MSTRG.46550(APC);MSTRG.46899(MAST2);MSTRG.50430(--);MSTRG.545(Kif5b);MSTRG.5689(MYH6);MSTRG.987…
GO:0060606	tube closure	95	-0.390139	-1.27122	0.0786651	0.767756	MSTRG.27659(Celsr1);MSTRG.30954(Tmed2);MSTRG.7831(Ptch1);M_chul_00146(ift57);M_chul_00570(Kif20b);M_chul_00781(GLMN);M_chul_00782(GLMN);M_chul_00898(Bcl10);M_chul_01128(dvl3);M_chul_01565(nog);M_chul_02125(LRP2);M_chul_02399(kat2a);M_chul_02422(fzd2);M_chul_03203(SEMA4C);M_chul_03503(Kdm2b);M_chul_03596(Lhx2);M_chul_03850(PTCH1);M_chul_04327(lias);M_chul_04481(DLC1);M_chul_04905(Tsc2);M_chul_0533…
GO:0032011	ARF protein signal transduction	34	-0.457171	-1.27107	0.141289	0.76758	MSTRG.15683(PSD);MSTRG.40145(Arfgef2);M_chul_02300(CYTH1);M_chul_02429(CYTH2);M_chul_02733(Cyth3);M_chul_04557(Fbxo8);M_chul_06513(ARFGEF1);M_chul_07940(PSD);M_chul_08256(Cyth3);M_chul_08820(Arfgap1);M_chul_11827(Cyp46a1);M_chul_12070(--);M_chul_12071(Iqsec1);M_chul_12072(IQSEC1);M_chul_13580(ARFGEF3);M_chul_13876(Psd);M_chul_13970(GBF1);M_chul_15420(Psd2);M_chul_15720(PSD4);M_chul_15721(--);M_ch…
GO:0048199	vesicle targeting, to, from or within Golgi	54	-0.425542	-1.2709	0.103133	0.767509	MSTRG.19417(sec23a);MSTRG.30954(Tmed2);M_chul_00455(CTSZ);M_chul_00644(Gorasp1);M_chul_01253(CSNK1D);M_chul_02595(TRAPPC5);M_chul_02885(Gosr2);M_chul_03614(PPP6C);M_chul_04081(klhl12);M_chul_05100(USO1);M_chul_05399(GRIA1);M_chul_05501(SEC24A);M_chul_05503(Sar1b);M_chul_05504(SAR1B);M_chul_06474(AP1AR);M_chul_06742(SEC24B);M_chul_06875(F8);M_chul_06904(STX5);M_chul_08668(cnih2);M_chul_10046(trapp…
GO:0045453	bone resorption	53	-0.42138	-1.2705	0.0979112	0.768783	MSTRG.10495(Adam8);M_chul_00437(AHSG);M_chul_00445(PTH1R);M_chul_00446(PTH1R);M_chul_00885(EGFR);M_chul_01002(GPR55);M_chul_01487(ITGAV);M_chul_02612(Rab3d);M_chul_03561(hnf1a);M_chul_03634(P2RX7);M_chul_03823(PTGER4);M_chul_03824(PTGER4);M_chul_04133(RAC2);M_chul_04414(Acp5);M_chul_05075(Lrrk1);M_chul_06833(Ppargc1b);M_chul_07002(adrb2);M_chul_07719(LHCGR);M_chul_07883(Plekhm1);M_chul_08036(ITGB…
GO:0005779	integral component of peroxisomal membrane	28	-0.473957	-1.26982	0.131507	0.771389	MSTRG.34630(Pex11a);M_chul_01960(PEX12);M_chul_02203(Wars2);M_chul_02343(SLC25A17);M_chul_04738(serhl);M_chul_06376(Zcchc10);M_chul_06724(--);M_chul_09559(pex16);M_chul_10714(FIS1);M_chul_11667(Prss35);M_chul_11960(PEX3);M_chul_13434(ACAP3);M_chul_13661(PEX13);M_chul_14481(PEX11B);M_chul_14482(Snapin);M_chul_15838(far1);M_chul_17035(--);M_chul_18289(far1);M_chul_18717(Pex10);M_chul_18777(PEX11G);…
GO:0000289	nuclear-transcribed mRNA poly(A) tail shortening	27	-0.471509	-1.26971	0.150273	0.770969	M_chul_01498(cnot11);M_chul_02350(TNRC6A);M_chul_02682(TNRC6C);M_chul_03426(cnot6l);M_chul_03573(piwil2);M_chul_03925(TUT7);M_chul_04476(parn);M_chul_06295(CNOT8);M_chul_07182(CNOT6);M_chul_07496(TOB1);M_chul_12845(tdrd9);M_chul_13610(cpeb3);M_chul_13629(zfp36l2);M_chul_14095(MLH1);M_chul_14865(AGO2);M_chul_18006(CNOT2);M_chul_18152(CNOT4);M_chul_18196(cnot1);M_chul_19540(CNOT10);M_chul_20966(PAN…
GO:0071539	protein localization to centrosome	26	-0.489191	-1.26962	0.139437	0.770461	MSTRG.46550(APC);M_chul_01253(CSNK1D);M_chul_01547(CENPJ);M_chul_01909(GSK3B);M_chul_02146(NUP62);M_chul_03479(Kif24);M_chul_04024(Pcm1);M_chul_04404(htt);M_chul_05290(MCPH1);M_chul_08471(aurka-b);M_chul_09586(BBS4);M_chul_10262(wtip);M_chul_15037(dctn2);M_chul_15784(NUDCD3);M_chul_15949(--);M_chul_17337(CCDC14);M_chul_17693(NEDD1);M_chul_18314(PARD6A);M_chul_18510(stil);M_chul_18551(cep63);M_chu…
GO:0051493	regulation of cytoskeleton organization	478	-0.346597	-1.26931	0.0122324	0.771207	MSTRG.10030(FLNA);MSTRG.11419(STK36);MSTRG.17100(CIT);MSTRG.1970(CDK5);MSTRG.20242(ARAP1);MSTRG.27659(Celsr1);MSTRG.27804(DST);MSTRG.29560(YRK);MSTRG.4387(NEB);MSTRG.4388(NEB);MSTRG.45840(eef1b);MSTRG.46550(APC);MSTRG.49189(--);MSTRG.49974(--);MSTRG.6389(specc1l);MSTRG.6975(--);MSTRG.8047(ARPC1B);MSTRG.9628(smc3);M_chul_00130(dlg1l);M_chul_00351(DAPK3);M_chul_00366(Prkn);M_chul_00382(Togaram1);M_…
GO:0005160	transforming growth factor beta receptor binding	43	-0.435088	-1.26918	0.129412	0.77103	MSTRG.15271(--);MSTRG.48624(SNX6);M_chul_00258(Gdf15);M_chul_01227(gdf-8);M_chul_01595(dvr1);M_chul_03313(smad2);M_chul_03377(Bmp3);M_chul_05327(GDF10);M_chul_07220(GDF9);M_chul_07551(gdf2);M_chul_07710(SNX25);M_chul_07841(rasl11b);M_chul_08389(GDF11);M_chul_08417(GDF5);M_chul_09430(SMAD3);M_chul_09684(--);M_chul_11182(--);M_chul_11380(BMP15);M_chul_11560(bmp2);M_chul_11637(TGFB3);M_chul_12516(BM…
GO:0042113	B cell activation	159	-0.367847	-1.26916	0.0559284	0.770143	MSTRG.11516(FNIP1);MSTRG.18307(CHRNA7);MSTRG.32877(dclre1c);MSTRG.32878(dclre1c);MSTRG.3616(slc39a10);MSTRG.3617(slc39a10);MSTRG.38015(--);MSTRG.41180(mad2l2);MSTRG.4827(prkcbb);MSTRG.7647(UNG);M_chul_00820(THOC1);M_chul_00844(HCK);M_chul_00903(WNT3A);M_chul_00990(--);M_chul_01034(RC3H1);M_chul_01064(TICAM1);M_chul_01537(foxj1a);M_chul_01656(slc39a10);M_chul_01695(Itga4);M_chul_01938(Sp3);M_chul_…
GO:0061900	glial cell activation	16	-0.538073	-1.26876	0.176991	0.771312	MSTRG.4146(Tlr8);MSTRG.48440(--);M_chul_00885(EGFR);M_chul_01876(TLR7);M_chul_03126(ADORA2A);M_chul_04353(TLR3);M_chul_05876(Trpv1);M_chul_10604(TLR2-1);M_chul_13619(Agt);M_chul_15706(SMO);M_chul_17171(--);M_chul_18672(JUN);M_chul_24234(app);M_chul_24235(app);M_chul_24531(Itgb2);M_chul_24901(--)
GO:0009252	peptidoglycan biosynthetic process	51	-0.426789	-1.2685	0.126452	0.77172	MSTRG.1447(dthadh);MSTRG.20603(Ugt2a1);MSTRG.20604(Ugt2a1);MSTRG.20657(Pol);MSTRG.26041(--);MSTRG.46173(--);M_chul_00038(Galr1);M_chul_00406(Pgm1);M_chul_00634(Ugt1a1);M_chul_00652(EIF2B5);M_chul_01026(EIF2B3);M_chul_01363(gmppaa);M_chul_01945(Mccc1);M_chul_02184(Cps1);M_chul_02350(TNRC6A);M_chul_02471(ugt3);M_chul_03688(ACACB);M_chul_03756(Gfpt1);M_chul_03853(Pgm5);M_chul_04322(TBC1D1);M_chul_04…
GO:0099587	inorganic ion import across plasma membrane	47	-0.431996	-1.26846	0.116037	0.770972	MSTRG.17829(--);MSTRG.24994(fyna);MSTRG.24995(fyna);MSTRG.3616(slc39a10);MSTRG.3617(slc39a10);MSTRG.7040(slc39a1);M_chul_00130(dlg1l);M_chul_00321(SLC39A6);M_chul_00508(ATP1A2);M_chul_00510(ATP1A2);M_chul_00799(atp1b3);M_chul_01656(slc39a10);M_chul_02100(KCNJ3);M_chul_02101(KCNJ3);M_chul_05876(Trpv1);M_chul_07002(adrb2);M_chul_07179(SLC34A1);M_chul_07826(SLC9A1);M_chul_08045(ADRB1);M_chul_08484(S…
GO:0000270	peptidoglycan metabolic process	62	-0.413834	-1.26833	0.105464	0.770673	MSTRG.12922(--);MSTRG.1447(dthadh);MSTRG.20603(Ugt2a1);MSTRG.20604(Ugt2a1);MSTRG.20657(Pol);MSTRG.26041(--);MSTRG.46173(--);M_chul_00038(Galr1);M_chul_00406(Pgm1);M_chul_00634(Ugt1a1);M_chul_00652(EIF2B5);M_chul_01026(EIF2B3);M_chul_01252(engase);M_chul_01363(gmppaa);M_chul_01945(Mccc1);M_chul_02184(Cps1);M_chul_02350(TNRC6A);M_chul_02471(ugt3);M_chul_02596(Wiz);M_chul_03688(ACACB);M_chul_03756(G…
GO:0090114	COPII-coated vesicle budding	57	-0.412225	-1.26828	0.0934343	0.769967	MSTRG.19417(sec23a);MSTRG.30954(Tmed2);M_chul_00455(CTSZ);M_chul_00644(Gorasp1);M_chul_01253(CSNK1D);M_chul_02595(TRAPPC5);M_chul_02885(Gosr2);M_chul_03614(PPP6C);M_chul_04081(klhl12);M_chul_05100(USO1);M_chul_05399(GRIA1);M_chul_05501(SEC24A);M_chul_05503(Sar1b);M_chul_05504(SAR1B);M_chul_06742(SEC24B);M_chul_06875(F8);M_chul_06904(STX5);M_chul_08668(cnih2);M_chul_09005(VAPB);M_chul_10046(trappc…
GO:0010501	RNA secondary structure unwinding	37	-0.440925	-1.2681	0.124493	0.769991	MSTRG.2308(EIF4A2);MSTRG.30261(DDX31);MSTRG.46272(DDX27);M_chul_00526(dhx9);M_chul_01168(Ddx18);M_chul_01761(DDX5);M_chul_01765(DDX47);M_chul_02907(Ddx42);M_chul_04964(eif4a3);M_chul_05498(ddx46);M_chul_05534(ddx46);M_chul_06243(Ddx52);M_chul_10166(Ddx21);M_chul_10387(Ddx28);M_chul_12157(ddx51);M_chul_13121(DDX24);M_chul_13498(DHX36);M_chul_14319(DDX43);M_chul_14865(AGO2);M_chul_15261(AGO4);M_chu…
GO:0051952	regulation of amine transport	79	-0.402667	-1.26786	0.0838323	0.770288	MSTRG.18307(CHRNA7);MSTRG.27687(--);MSTRG.42462(STX1B);M_chul_00366(Prkn);M_chul_00508(ATP1A2);M_chul_00510(ATP1A2);M_chul_00585(OPRK1);M_chul_00792(SEPTIN2);M_chul_00823(crhr2);M_chul_00824(Crhr2);M_chul_01219(Htr2a);M_chul_01372(ARL6IP1);M_chul_01506(HTR2A);M_chul_01800(Syt4);M_chul_01861(Stk39);M_chul_02277(CACNA1A);M_chul_03126(ADORA2A);M_chul_03268(il1b);M_chul_03634(P2RX7);M_chul_03816(AVP)…
GO:0021700	developmental maturation	320	-0.35051	-1.2667	0.0218522	0.775511	MSTRG.18924(arnt2);MSTRG.18925(arnt2);MSTRG.19238(Nr1h3);MSTRG.19365(AP1G1);MSTRG.1970(CDK5);MSTRG.19968(klf1);MSTRG.35531(CBFB);MSTRG.38015(--);MSTRG.49974(--);M_chul_00047(Nfatc4);M_chul_00271(--);M_chul_00348(prkci);M_chul_00445(PTH1R);M_chul_00446(PTH1R);M_chul_00592(Myoc);M_chul_00667(PRMT5);M_chul_00712(Dync1h1);M_chul_00714(KDM1A);M_chul_00732(KLF2);M_chul_00734(AP1M1);M_chul_00819(ROCK1);…
GO:0001843	neural tube closure	94	-0.390633	-1.2666	0.0722749	0.775047	MSTRG.27659(Celsr1);MSTRG.30954(Tmed2);MSTRG.7831(Ptch1);M_chul_00146(ift57);M_chul_00570(Kif20b);M_chul_00781(GLMN);M_chul_00782(GLMN);M_chul_00898(Bcl10);M_chul_01128(dvl3);M_chul_01565(nog);M_chul_02125(LRP2);M_chul_02399(kat2a);M_chul_02422(fzd2);M_chul_03203(SEMA4C);M_chul_03503(Kdm2b);M_chul_03596(Lhx2);M_chul_03850(PTCH1);M_chul_04327(lias);M_chul_04481(DLC1);M_chul_04905(Tsc2);M_chul_0533…
GO:0045682	regulation of epidermis development	46	-0.428949	-1.26619	0.117569	0.776217	MSTRG.35531(CBFB);MSTRG.49115(TRIM16);MSTRG.7831(Ptch1);M_chul_00819(ROCK1);M_chul_01027(ptch1);M_chul_01172(RUNX1);M_chul_01595(dvr1);M_chul_03349(ATOH1);M_chul_03411(Aqp3);M_chul_03850(PTCH1);M_chul_03938(fsta);M_chul_06328(KDF1);M_chul_06399(msxd);M_chul_07377(MAFF);M_chul_07969(MED1);M_chul_08017(llgl2);M_chul_08476(NAB2);M_chul_08889(TFAP2A);M_chul_11558(FERMT1);M_chul_12205(hey2);M_chul_123…
GO:0030072	peptide hormone secretion	218	-0.357713	-1.26592	0.0377562	0.776658	MSTRG.18514(PFKFB2);MSTRG.35234(CPT1A);MSTRG.38592(RIMS2);MSTRG.42462(STX1B);M_chul_00101(SIDT2);M_chul_00102(SIDT2);M_chul_00354(SIDT2);M_chul_00355(SIDT2);M_chul_00356(SIDT2);M_chul_00366(Prkn);M_chul_00821(AQP1);M_chul_00823(crhr2);M_chul_00824(Crhr2);M_chul_00885(EGFR);M_chul_01061(Capn10);M_chul_01120(RAPGEF4);M_chul_01234(GPR39);M_chul_01264(gh);M_chul_01432(pparg);M_chul_01697(neurod1);M_c…
GO:0031101	fin regeneration	21	-0.501895	-1.26566	0.162356	0.777054	M_chul_02865(axin1);M_chul_02879(lfng);M_chul_03529(fgfr1a);M_chul_04838(msxc);M_chul_07484(fam53b);M_chul_07836(wnt5b);M_chul_09729(rbbp7);M_chul_11584(gja1);M_chul_12187(esco2);M_chul_13340(rbbp4);M_chul_14207(jag1b);M_chul_15904(pou5f1);M_chul_17817(lmo2);M_chul_18120(gata3);M_chul_18386(sema3d);M_chul_18719(sox2);M_chul_20411(ttk);M_chul_20772(ezh2);M_chul_20872(hoxc13a);M_chul_22060(yap1);M_…
GO:0007129	homologous chromosome pairing at meiosis	53	-0.42249	-1.26545	0.123737	0.77727	MSTRG.19205(--);MSTRG.41982(BRIP1);MSTRG.4460(--);MSTRG.9628(smc3);M_chul_00663(RNF212B);M_chul_00712(Dync1h1);M_chul_00754(ndc1);M_chul_01256(ppp4cb);M_chul_02122(--);M_chul_02891(psmc3ip);M_chul_04079(kdm5bb);M_chul_04183(ncapg);M_chul_04229(--);M_chul_04759(SMC2);M_chul_04760(smc2);M_chul_04846(smc3);M_chul_05893(UBE2A);M_chul_06928(TEX11);M_chul_06995(--);M_chul_07379(Dmc1);M_chul_07616(mlst8…
GO:0070160	tight junction	99	-0.384113	-1.26535	0.0868014	0.776822	MSTRG.13782(RAP2C);MSTRG.18881(--);MSTRG.46550(APC);M_chul_00130(dlg1l);M_chul_00348(prkci);M_chul_00805(CLDN1);M_chul_01182(--);M_chul_01317(LIN7B);M_chul_01380(fzd5);M_chul_01600(Sympk);M_chul_01685(--);M_chul_02447(SH3BP1);M_chul_04292(UBN2);M_chul_05602(AMOT);M_chul_05605(Cldn14);M_chul_05607(Cldn14);M_chul_05672(--);M_chul_05688(cxadr);M_chul_06929(Dlg3);M_chul_07054(RAPGEF2);M_chul_07554(FR…
GO:0006665	sphingolipid metabolic process	132	-0.375856	-1.26518	0.0618557	0.776767	MSTRG.12708(CTSA);MSTRG.2589(Cln3);MSTRG.47844(--);M_chul_00169(PSAP);M_chul_00354(SIDT2);M_chul_00355(SIDT2);M_chul_00476(ST6GALNAC5);M_chul_00552(ST6GALNAC3);M_chul_01030(PPM1L);M_chul_01159(b3gnt5a);M_chul_01229(ormdl1);M_chul_01258(Aldh3b1);M_chul_01696(CERKL);M_chul_01860(B3GALT1);M_chul_01862(CERS6);M_chul_02061(HACD2);M_chul_02519(ST8SIA6);M_chul_02570(Arv1);M_chul_02749(NUGGC);M_chul_0288…
GO:0033135	regulation of peptidyl-serine phosphorylation	105	-0.382362	-1.265	0.0683962	0.77683	MSTRG.11516(FNIP1);MSTRG.16661(terf2ip);MSTRG.18307(CHRNA7);MSTRG.21953(TXN);MSTRG.41180(mad2l2);MSTRG.6975(--);M_chul_00885(EGFR);M_chul_00903(WNT3A);M_chul_00990(--);M_chul_01909(GSK3B);M_chul_02865(axin1);M_chul_02882(BAX);M_chul_02985(GCN1);M_chul_03015(GCN1);M_chul_03320(ARAF);M_chul_03379(Ppm1f);M_chul_03420(Paqr3);M_chul_03459(NTRK2);M_chul_03488(Nos1);M_chul_03506(RICTOR);M_chul_03514(Bag…
GO:0008484	sulfuric ester hydrolase activity	27	-0.478184	-1.26474	0.125874	0.777271	MSTRG.720(Arsi);M_chul_00292(ARSI);M_chul_01561(ENPP7);M_chul_01562(ENPP7);M_chul_03717(TTC37);M_chul_04916(SGSH);M_chul_06420(IDS);M_chul_06510(SULF1);M_chul_07165(ARSI);M_chul_08007(ENPP7);M_chul_08239(Arsg);M_chul_10047(GALNS);M_chul_11168(Arsj);M_chul_11850(ENPP5);M_chul_12107(SULF2);M_chul_13398(ARSD);M_chul_14294(Arsi);M_chul_15786(GNS);M_chul_16124(ARSB);M_chul_16546(PIGO);M_chul_17360(enp…
GO:0032587	ruffle membrane	63	-0.410343	-1.2647	0.0988736	0.776538	MSTRG.29560(YRK);MSTRG.29934(MACF1);MSTRG.46550(APC);M_chul_00919(SNTG1);M_chul_01182(--);M_chul_01487(ITGAV);M_chul_01500(lcp1);M_chul_01662(Epb41l5);M_chul_01685(--);M_chul_01693(Pde9a);M_chul_01848(Dnm2);M_chul_02182(MAP2);M_chul_02447(SH3BP1);M_chul_02831(Pde4b);M_chul_02949(HIP1R);M_chul_03262(PDXP);M_chul_03481(Nf2);M_chul_03695(TRPV4);M_chul_03987(KANK1);M_chul_04481(DLC1);M_chul_05643(Wwc…
GO:0043407	negative regulation of MAP kinase activity	56	-0.418413	-1.26394	0.117128	0.77969	M_chul_00844(HCK);M_chul_00877(DUSP12);M_chul_01519(GPS1);M_chul_01909(GSK3B);M_chul_02146(NUP62);M_chul_03268(il1b);M_chul_03420(Paqr3);M_chul_03779(DUSP18);M_chul_04082(PTPN1);M_chul_04170(DNAJA1);M_chul_04844(PDCD4);M_chul_04905(Tsc2);M_chul_05894(PPP2CA);M_chul_06271(SMPD1);M_chul_06381(SPRY4);M_chul_06654(DUSP1);M_chul_07041(SPRY1);M_chul_07785(MAPK8IP1);M_chul_08116(MAPK7);M_chul_09178(CAV3…
GO:0060590	ATPase regulator activity	52	-0.419376	-1.26377	0.115433	0.779597	MSTRG.11516(FNIP1);MSTRG.20783(--);MSTRG.2400(Trim35);MSTRG.4592(Dnajb2);MSTRG.6455(SNX2);M_chul_00467(DNAJB4);M_chul_00586(BAG1);M_chul_00799(atp1b3);M_chul_01136(TIMM44);M_chul_01181(DNAJC10);M_chul_01185(Rabgap1);M_chul_01377(dnajc15);M_chul_02553(DNAJC7);M_chul_02700(NPTX2);M_chul_03018(ncaph);M_chul_03514(Bag4);M_chul_03874(HSCB);M_chul_04170(DNAJA1);M_chul_05837(Fnip1);M_chul_07073(RAB6A);M…
GO:0043507	positive regulation of JUN kinase activity	71	-0.407962	-1.26357	0.0965347	0.779689	MSTRG.49147(Mapkbp1);MSTRG.49150(--);M_chul_00959(Ripk1);M_chul_01128(dvl3);M_chul_01380(fzd5);M_chul_01757(grb2-a);M_chul_01758(GRB2);M_chul_02078(Map4k5);M_chul_02151(MAP3K20);M_chul_02247(Mapk8ip3);M_chul_02727(ERN1);M_chul_02865(axin1);M_chul_03248(Taok3);M_chul_03268(il1b);M_chul_03809(fzd10-b);M_chul_04082(PTPN1);M_chul_04449(ERN1);M_chul_04667(MAP2K7);M_chul_04668(PKN1);M_chul_05115(GAB1);…
GO:0009566	fertilization	114	-0.382072	-1.26357	0.0688448	0.778739	MSTRG.2101(KMT2C);MSTRG.22661(--);MSTRG.46795(CCT3);MSTRG.48465(--);M_chul_00348(prkci);M_chul_01487(ITGAV);M_chul_01804(ORF4);M_chul_01924(hoxd9a);M_chul_01983(Wbp2);M_chul_02209(Cacna1h);M_chul_02338(MYO15A);M_chul_02647(hook2);M_chul_02855(--);M_chul_02882(BAX);M_chul_03050(TRIM36);M_chul_03198(DCST2);M_chul_03655(hira);M_chul_04079(kdm5bb);M_chul_04111(plk1);M_chul_04395(--);M_chul_04396(APOB…
GO:0044391	ribosomal subunit	232	-0.354152	-1.26305	0.0379198	0.780629	MSTRG.11152(--);MSTRG.17773(Rplp2);MSTRG.19985(RPS15A);MSTRG.23140(--);MSTRG.27618(--);MSTRG.32343(surf6);MSTRG.44774(rpl10a);MSTRG.44781(LAMTOR5);MSTRG.48223(--);MSTRG.48380(--);MSTRG.5445(rpsa);MSTRG.727(--);MSTRG.8420(rps6);MSTRG.8830(--);MSTRG.9709(KHSRP);M_chul_00074(MRPL37);M_chul_00136(rps15);M_chul_00139(rps28);M_chul_00176(MRPS12);M_chul_00199(Mrpl34);M_chul_00213(rps28);M_chul_00358(--)…
GO:0036498	IRE1-mediated unfolded protein response	44	-0.433446	-1.26289	0.119681	0.78053	MSTRG.45391(CUL9);MSTRG.46778(--);M_chul_01036(EXTL2);M_chul_01974(kdelr3);M_chul_02057(PDIA5);M_chul_02581(PDIA6);M_chul_02727(ERN1);M_chul_02882(BAX);M_chul_02885(Gosr2);M_chul_03255(Xbp1);M_chul_03710(ficd);M_chul_03756(Gfpt1);M_chul_04082(PTPN1);M_chul_06473(syvn1);M_chul_06710(TMEM33);M_chul_06916(yif1a);M_chul_08820(Arfgap1);M_chul_09158(Edem1);M_chul_09378(atp6v0d1);M_chul_10654(Ppp2r5b);M…
GO:0072583	clathrin-dependent endocytosis	44	-0.432844	-1.26288	0.130829	0.779666	MSTRG.43531(HIP1);MSTRG.43532(HIP1);M_chul_00601(TNK2);M_chul_00602(Tnk2);M_chul_01127(ap2m1a);M_chul_01312(AP2A1);M_chul_01695(Itga4);M_chul_01848(Dnm2);M_chul_02949(HIP1R);M_chul_03224(GAPVD1);M_chul_03421(Bmp2k);M_chul_03760(Aak1);M_chul_03911(GAK);M_chul_04157(SLC9B2);M_chul_04249(CLTA);M_chul_04941(Smap1);M_chul_04988(fcho1);M_chul_05464(AP2B1);M_chul_06641(CLTA);M_chul_07021(FAF2);M_chul_09…
GO:0046620	regulation of organ growth	132	-0.373512	-1.26254	0.0710259	0.780546	MSTRG.18849(Wdfy3);MSTRG.46550(APC);MSTRG.4855(--);M_chul_00564(PARP2);M_chul_00851(Xrn1);M_chul_00882(gata6-a);M_chul_01414(carm1);M_chul_01565(nog);M_chul_02031(MYH16);M_chul_02194(LATS2);M_chul_02821(trip10);M_chul_03404(MEF2C);M_chul_03488(Nos1);M_chul_03529(fgfr1a);M_chul_03688(ACACB);M_chul_04547(MEF2C);M_chul_04905(Tsc2);M_chul_05375(MEIS1);M_chul_05643(Wwc1);M_chul_05688(cxadr);M_chul_057…
GO:0030490	maturation of SSU-rRNA	85	-0.391773	-1.26249	0.0987805	0.77987	MSTRG.15880(--);MSTRG.37505(DNTTIP2);MSTRG.5445(rpsa);M_chul_00139(rps28);M_chul_00213(rps28);M_chul_00217(RPP30);M_chul_00555(RPS8);M_chul_00673(Nop9);M_chul_00827(NOP9);M_chul_01168(Ddx18);M_chul_01397(Riok1);M_chul_01604(wdr75);M_chul_01765(DDX47);M_chul_02656(KRI1);M_chul_02707(Tbl3);M_chul_03294(DIMT1);M_chul_03409(nol6);M_chul_03564(pop5);M_chul_03662(RIOK2);M_chul_03680(Rbm19);M_chul_03685…
GO:0033617	mitochondrial cytochrome c oxidase assembly	29	-0.476646	-1.26208	0.154712	0.78106	MSTRG.35312(--);MSTRG.7075(--);M_chul_00358(--);M_chul_02199(COX17);M_chul_02811(STXBP2);M_chul_04973(Kat14);M_chul_04974(pet117);M_chul_05937(--);M_chul_07433(COX19);M_chul_07444(COX19);M_chul_07820(coa3a);M_chul_08613(ARL6IP5);M_chul_08953(Cox18);M_chul_09008(si:dkey-222f2.8);M_chul_09547(Chst1);M_chul_09876(cmc2);M_chul_10724(SMIM20);M_chul_12992(COX16);M_chul_13601(cox20);M_chul_14280(lrpprc)…
GO:0042908	xenobiotic transport	227	-0.357233	-1.26152	0.0464865	0.783129	MSTRG.27653(slc5a8);MSTRG.33597(Abcc4);MSTRG.4188(NR1I2);MSTRG.46199(SLC16A9);MSTRG.5223(--);MSTRG.5444(slc25a38a);MSTRG.7366(Abcb9);MSTRG.7597(SLC2A8);MSTRG.8562(Stra6l);MSTRG.9363(slc25a38b);M_chul_00115(Abca4);M_chul_00646(SLC22A13);M_chul_00701(SLC6A20);M_chul_00805(CLDN1);M_chul_00821(AQP1);M_chul_00834(Slc6a9);M_chul_00909(abcb8);M_chul_00970(SLC22A23);M_chul_01078(slc25a42);M_chul_01095(Tc…
GO:0044309	neuron spine	146	-0.370096	-1.26143	0.0647321	0.782641	MSTRG.13180(Gria3);MSTRG.18307(CHRNA7);MSTRG.34134(ADAM10);M_chul_00449(Hcls1);M_chul_00508(ATP1A2);M_chul_00510(ATP1A2);M_chul_00593(Dnm3);M_chul_01109(ABHD17A);M_chul_01120(RAPGEF4);M_chul_01256(ppp4cb);M_chul_01716(asic2);M_chul_01755(asic1b);M_chul_01814(Arhgap44);M_chul_01841(Gipc1);M_chul_01909(GSK3B);M_chul_02639(Cdk5r1);M_chul_02722(SLC5A11);M_chul_02847(shisa9b);M_chul_02851(gper1);M_chu…
GO:0008395	steroid hydroxylase activity	21	-0.494842	-1.26137	0.162238	0.781982	M_chul_00153(CYP8B1);M_chul_00154(CYP8B1);M_chul_00155(CYP8B1);M_chul_00156(CYP8B1);M_chul_00157(CYP8B1);M_chul_00254(CYP7A1);M_chul_04058(cyp3a56);M_chul_05081(CYP2U1);M_chul_10282(cyp1a1);M_chul_16135(ch25hl2);M_chul_16963(Cyp8b1);M_chul_16964(Cyp8b1);M_chul_17430(Cyp8b1);M_chul_17916(ch25hl1.1);M_chul_19501(Cyp8b1);M_chul_19967(--);M_chul_20003(CYP21A2);M_chul_23419(--);M_chul_23863(cyp17a1);M…
GO:0060688	regulation of morphogenesis of a branching structure	49	-0.42893	-1.26083	0.113111	0.783963	MSTRG.27687(--);M_chul_00920(SNAI2);M_chul_01565(nog);M_chul_02310(sox9-b);M_chul_02315(sox8);M_chul_03268(il1b);M_chul_03529(fgfr1a);M_chul_04235(LRRK2);M_chul_04236(--);M_chul_05706(fgfr2);M_chul_06510(SULF1);M_chul_07098(AR);M_chul_07898(etv4);M_chul_08875(MET);M_chul_09178(CAV3);M_chul_09296(CAV3);M_chul_09442(FGF7);M_chul_10025(lgr4);M_chul_10252(SALL1);M_chul_12361(esr1);M_chul_12516(BMP4);…
GO:0005125	cytokine activity	105	-0.384562	-1.26071	0.0889145	0.783653	MSTRG.21325(--);MSTRG.39521(Cmtm8);MSTRG.40899(--);MSTRG.45852(--);MSTRG.46097(--);MSTRG.48864(--);MSTRG.49974(--);MSTRG.8067(--);M_chul_00258(Gdf15);M_chul_00741(--);M_chul_01062(Ccl20);M_chul_01063(Ccl20);M_chul_01115(epha4-a);M_chul_01116(--);M_chul_01227(gdf-8);M_chul_01308(IL17D);M_chul_01595(dvr1);M_chul_01840(DNAJB1);M_chul_02991(SLC35D2);M_chul_03094(fgf17);M_chul_03268(il1b);M_chul_03377…
GO:0001892	embryonic placenta development	89	-0.395564	-1.26018	0.088968	0.785536	MSTRG.18924(arnt2);MSTRG.18925(arnt2);MSTRG.27238(BIRC6);MSTRG.30954(Tmed2);M_chul_00089(TTPA);M_chul_00885(EGFR);M_chul_01380(fzd5);M_chul_01487(ITGAV);M_chul_01695(Itga4);M_chul_01757(grb2-a);M_chul_01758(GRB2);M_chul_01759(BPTF);M_chul_01938(Sp3);M_chul_02152(--);M_chul_02299(SOCS3);M_chul_03001(mapk1);M_chul_03483(Fbxw8);M_chul_04647(BPTF);M_chul_04903(Pkd1);M_chul_04904(PKD1);M_chul_05059(ar…
GO:0030433	ubiquitin-dependent ERAD pathway	71	-0.405276	-1.25992	0.109317	0.785977	MSTRG.15863(PSMC5);MSTRG.4592(Dnajb2);M_chul_01181(DNAJC10);M_chul_01284(Pgap1);M_chul_01408(UBE2G2);M_chul_02057(PDIA5);M_chul_02108(ANKZF1);M_chul_02662(foxred2);M_chul_03038(UBQLN3);M_chul_03240(erlin2);M_chul_03255(Xbp1);M_chul_03667(VCP);M_chul_04761(ECPAS);M_chul_05073(vimp);M_chul_05302(erlin1);M_chul_05794(RNF121);M_chul_06473(syvn1);M_chul_06784(Rnf103);M_chul_07021(FAF2);M_chul_07039(SP…
GO:0016482	cytosolic transport	157	-0.3658	-1.25987	0.0686164	0.785299	MSTRG.10030(FLNA);MSTRG.19365(AP1G1);MSTRG.1970(CDK5);MSTRG.23134(VPS26C);MSTRG.23135(VPS26C);MSTRG.48624(SNX6);MSTRG.9878(KIF16B);MSTRG.9879(--);MSTRG.9881(--);M_chul_00029(Vps13c);M_chul_00366(Prkn);M_chul_00712(Dync1h1);M_chul_00858(KLHL20);M_chul_01152(SNX16);M_chul_01203(TBC1D10B);M_chul_01292(TBC1D17);M_chul_01312(AP2A1);M_chul_01441(coro1ca);M_chul_01593(fam160a2);M_chul_01594(TRAPPC10);M_…
GO:0009746	response to hexose	224	-0.359342	-1.25986	0.0420259	0.784393	MSTRG.18514(PFKFB2);MSTRG.19322(CYBA);MSTRG.21953(TXN);MSTRG.27721(SLC29A1);M_chul_00101(SIDT2);M_chul_00102(SIDT2);M_chul_00169(PSAP);M_chul_00254(CYP7A1);M_chul_00354(SIDT2);M_chul_00355(SIDT2);M_chul_00356(SIDT2);M_chul_00366(Prkn);M_chul_00585(OPRK1);M_chul_00652(EIF2B5);M_chul_00673(Nop9);M_chul_00823(crhr2);M_chul_00824(Crhr2);M_chul_00827(NOP9);M_chul_00978(Aqp4);M_chul_00990(--);M_chul_01…
GO:0016556	mRNA modification	31	-0.458109	-1.25884	0.137978	0.789051	MSTRG.34714(PUS7);MSTRG.5689(MYH6);M_chul_02891(psmc3ip);M_chul_03514(Bag4);M_chul_03847(IPO11);M_chul_04488(mettl14);M_chul_06429(fmr1);M_chul_07957(dcakd);M_chul_07998(TRUB1);M_chul_08363(VIRMA);M_chul_09658(RAMAC);M_chul_09902(cmtr2);M_chul_09985(Obi1);M_chul_10069(TRMT10C);M_chul_10711(mettl3);M_chul_11180(--);M_chul_12130(TRAIP);M_chul_12269(wtap);M_chul_12390(cmtr1);M_chul_13509(TRMT61B);M_…
GO:0000018	regulation of DNA recombination	84	-0.391411	-1.25849	0.0962696	0.789952	MSTRG.16661(terf2ip);MSTRG.33804(ZRANB3);MSTRG.41180(mad2l2);MSTRG.6880(smarcad1b);MSTRG.7647(UNG);M_chul_00068(XRCC6);M_chul_00714(KDM1A);M_chul_00820(THOC1);M_chul_01256(ppp4cb);M_chul_01427(fign);M_chul_02020(TOP3A);M_chul_02231(alyref-a);M_chul_02234(Recql5);M_chul_02678(Atad5);M_chul_03346(smarcad1b);M_chul_04318(POLQ);M_chul_05000(Aplf);M_chul_05484(RAD54L);M_chul_05535(Skp1);M_chul_05553(L…
GO:0003084	positive regulation of systemic arterial blood pressure	16	-0.530668	-1.25848	0.173193	0.789015	MSTRG.18307(CHRNA7);MSTRG.19322(CYBA);M_chul_03795(adra1a);M_chul_03816(AVP);M_chul_07779(HSD11B2);M_chul_08045(ADRB1);M_chul_08224(ACE);M_chul_08414(MANF);M_chul_09395(CHRNA7);M_chul_13619(Agt);M_chul_15958(spx);M_chul_16350(Wnk1);M_chul_17680(NR2F1);M_chul_18160(spx);M_chul_19815(CHRNA7);M_chul_23800(CHRNA7)
GO:0004984	olfactory receptor activity	238	-0.352954	-1.25836	0.0396996	0.788702	M_chul_00328(gpr54);M_chul_00442(NMUR1);M_chul_00585(OPRK1);M_chul_00622(EDNRB);M_chul_00960(Opn5);M_chul_00984(HRH3);M_chul_01488(OR6N1);M_chul_01489(OR51L1);M_chul_01490(OR51L1);M_chul_01491(OR51L1);M_chul_01492(OR51L1);M_chul_01493(OR6N1);M_chul_01494(OR6N2);M_chul_01495(OR6N2);M_chul_01496(OR6N2);M_chul_01510(CXCR1);M_chul_01782(taar13c);M_chul_01872(EDNRB);M_chul_02167(HTR1F);M_chul_02495(OR…
GO:0099003	vesicle-mediated transport in synapse	147	-0.364668	-1.25832	0.07281	0.788035	MSTRG.1970(CDK5);MSTRG.37793(STX17);MSTRG.38592(RIMS2);MSTRG.42462(STX1B);MSTRG.50230(exoc7);MSTRG.6719(AP3S1);M_chul_00161(snap47);M_chul_00593(Dnm3);M_chul_00712(Dync1h1);M_chul_00775(EXOC3);M_chul_00819(ROCK1);M_chul_00903(WNT3A);M_chul_00974(cdh2);M_chul_01127(ap2m1a);M_chul_01204(spns1);M_chul_01318(Smg1);M_chul_01553(P65-C);M_chul_01650(STX19);M_chul_01800(Syt4);M_chul_01827(HGS);M_chul_018…
GO:0045732	positive regulation of protein catabolic process	221	-0.358315	-1.25821	0.0664523	0.787701	MSTRG.10495(Adam8);MSTRG.12779(LONRF3);MSTRG.15863(PSMC5);MSTRG.30114(gpc3);MSTRG.4592(Dnajb2);MSTRG.46550(APC);M_chul_00366(Prkn);M_chul_00651(klhl40a);M_chul_00668(PSMB5);M_chul_00981(psma7);M_chul_01010(ppp1r7);M_chul_01025(Plk3);M_chul_01088(Fzr1);M_chul_01253(CSNK1D);M_chul_01370(ANAPC2);M_chul_01689(MSN);M_chul_01709(sgsm3);M_chul_01886(ASB9);M_chul_01909(GSK3B);M_chul_02016(RBX1);M_chul_02…
GO:0042249	establishment of planar polarity of embryonic epithelium	20	-0.507443	-1.25811	0.164804	0.787307	MSTRG.27659(Celsr1);M_chul_01128(dvl3);M_chul_02422(fzd2);M_chul_05715(PTK7);M_chul_05949(pafah1b1-1);M_chul_06742(SEC24B);M_chul_07663(Grhl3);M_chul_08598(shroom2);M_chul_10855(dvl2);M_chul_10911(Ptk7);M_chul_14228(Celsr1);M_chul_15523(SFRP1);M_chul_16806(LRP6);M_chul_19324(foxf1-a);M_chul_19871(CTHRC1);M_chul_20148(fzd1);M_chul_20830(wnt5a);M_chul_22833(nphp3);M_chul_23255(SHROOM2);M_chul_23823…
GO:0016055	Wnt signaling pathway	441	-0.341111	-1.25809	0.0121827	0.786459	MSTRG.22809(sox7);MSTRG.27659(Celsr1);MSTRG.29725(--);MSTRG.29934(MACF1);MSTRG.30114(gpc3);MSTRG.30751(nrf1);MSTRG.31684(RGS3);MSTRG.33411(--);MSTRG.35531(CBFB);MSTRG.41180(mad2l2);MSTRG.46211(Lect2);MSTRG.46550(APC);MSTRG.49972(Grk6);M_chul_00042(vangl2);M_chul_00047(Nfatc4);M_chul_00163(WNT9A);M_chul_00164(--);M_chul_00183(gbp);M_chul_00351(DAPK3);M_chul_00366(Prkn);M_chul_00592(Myoc);M_chul_00…
GO:0060307	regulation of ventricular cardiac muscle cell membrane repolarization	17	-0.529402	-1.25804	0.17341	0.785802	M_chul_00130(dlg1l);M_chul_08359(WDR1);M_chul_09178(CAV3);M_chul_09296(CAV3);M_chul_10191(--);M_chul_10192(kcnq1);M_chul_10205(rnf207b);M_chul_10830(Scn4b);M_chul_11176(Ank2);M_chul_11584(gja1);M_chul_15007(AKAP9);M_chul_18718(NOS1AP);M_chul_22890(KCNH2);M_chul_23265(SNTA1);M_chul_24330(SCN5A);M_chul_24351(Sntb1);M_chul_25330(Scn3a)
[truncated: 6,228 more rows]
