# Supplementary material for: Comparative Intestinal Transcriptomics Reveals Sex-Dependent Physiological Signatures in Mugilogobius chulae and Supports Sex-Aware Stress Evaluation
Source: Animals (Basel). 2026 Jul 9;16(14):2126. doi: 10.3390/ani16142126 (PMC13405927; doi:10.3390/ani16142126)
Supplement: Supplementary file 1 [file animals-16-02126-s001.zip › Table S20.xlsx]

## Sheet: Table S20. Full KEGG-GSEA resul
Table S20. Full KEGG-GSEA results for TF vs TM
id	name	SIZE	ES	NES	NOM p-val	FDR q-val	Genes
KO00900	Terpenoid backbone biosynthesis	21	-0.679773	-1.71421	0.00417827	0.123116	M_chul_06031(PCYOX1L);M_chul_09639(HMGCR);M_chul_09640(Hmgcr);M_chul_09891(mvd);M_chul_11224(RCE1);M_chul_11579(nus1);M_chul_11882(Fntb);M_chul_12270(ACAT2);M_chul_13231(ZMPSTE24);M_chul_13520(Pdss2);M_chul_14193(Ggps1);M_chul_15413(Fnta);M_chul_15977(Pcyox1);M_chul_15978(Pcyox1);M_chul_16087(HMGCS1);M_chul_16142(HMGCR);M_chul_20313(DHDDS);M_chul_21009(icmt);M_chul_22542(IDI1);M_chul_23647(FDPS);…
KO05216	Thyroid cancer	53	-0.544595	-1.61872	0	0.23411	M_chul_00392(--);M_chul_00688(GADD45A);M_chul_00875(Tpr);M_chul_01248(BAX);M_chul_01395(Ccnd1);M_chul_01432(pparg);M_chul_02242(MAPK3);M_chul_02882(BAX);M_chul_03001(mapk1);M_chul_03089(--);M_chul_03189(GADD45G);M_chul_03290(Polk);M_chul_03777(tcf7l1a);M_chul_05082(Lef1);M_chul_05083(Lef1);M_chul_05536(TCF7);M_chul_07963(TCF7L2);M_chul_08437(myc);M_chul_08526(PPARG);M_chul_09276(SRSF3);M_chul_093…
KO05322	Systemic lupus erythematosus	147	-0.461696	-1.56879	0	0.309098	M_chul_00050(TRAV18);M_chul_00192(tnf);M_chul_00879(H2AC1);M_chul_00912(zgc:112234);M_chul_01987(Grin2b);M_chul_02082(ACTN4);M_chul_02207(grin2a);M_chul_02208(grin2a);M_chul_02267(IGHV3-43D);M_chul_02268(IGHV2-26);M_chul_02269(IGHV4-38-2);M_chul_02270(IGHV4-59);M_chul_02271(Ighv1-72);M_chul_02272(IGHV4-59);M_chul_02273(IGHV4-38-2);M_chul_02274(--);M_chul_02365(GRIN2A);M_chul_03273(H2AZ2);M_chul_0…
KO05164	Influenza A	175	-0.441829	-1.5263	0	0.3797	M_chul_00064(EP300);M_chul_00192(tnf);M_chul_00260(Pik3r2);M_chul_00420(PIK3R1);M_chul_01064(TICAM1);M_chul_01135(RAB11B);M_chul_01162(PIK3CA);M_chul_01248(BAX);M_chul_01301(--);M_chul_01353(IFIH1);M_chul_01609(STAT1);M_chul_01619(--);M_chul_01840(DNAJB1);M_chul_01876(TLR7);M_chul_01915(prkra);M_chul_01917(cyc-B);M_chul_01943(PIK3CA);M_chul_02018(EP300);M_chul_02242(MAPK3);M_chul_02299(SOCS3);M_c…
KO04979	Cholesterol metabolism	82	-0.475827	-1.52023	0.00243309	0.327492	M_chul_00138(ANGPTL4);M_chul_00254(CYP7A1);M_chul_00884(NPC1);M_chul_01597(Pol);M_chul_01864(ABCB11);M_chul_02125(LRP2);M_chul_02655(Ldlr);M_chul_03958(VDAC2);M_chul_04244(ABCA1);M_chul_04395(--);M_chul_04396(APOB);M_chul_05015(Pol);M_chul_05537(Vdac1);M_chul_07738(vdac2);M_chul_07739(VDAC2);M_chul_08079(LRP2);M_chul_08692(sort1);M_chul_08744(LRP1);M_chul_08948(ABCA1);M_chul_09005(VAPB);M_chul_09…
KO04972	Pancreatic secretion	161	-0.432511	-1.50428	0	0.331632	M_chul_00007(Adcy8);M_chul_00031(CTRB1);M_chul_00033(CTRB1);M_chul_00034(CTRB1);M_chul_00035(CTRB1);M_chul_00036(CTRB1);M_chul_00142(ADCY8);M_chul_00387(Amy1);M_chul_00388(Amy2);M_chul_00389(Amy1);M_chul_00390(Amy2);M_chul_00391(AMY1A);M_chul_00508(ATP1A2);M_chul_00510(ATP1A2);M_chul_00517(ADCY1);M_chul_00736(Rab8a);M_chul_00777(cahz);M_chul_00799(atp1b3);M_chul_00948(Cela3b);M_chul_00966(ADCY1);…
KO05100	Bacterial invasion of epithelial cells	119	-0.446017	-1.49502	0.00344432	0.314282	M_chul_00260(Pik3r2);M_chul_00295(ITGB1);M_chul_00420(PIK3R1);M_chul_00449(Hcls1);M_chul_00593(Dnm3);M_chul_00792(SEPTIN2);M_chul_01162(PIK3CA);M_chul_01321(Septin3);M_chul_01617(ARPC1A);M_chul_01848(Dnm2);M_chul_01943(PIK3CA);M_chul_02459(Arpc5);M_chul_03152(PIK3R1);M_chul_03376(DNM1);M_chul_03568(PXN);M_chul_03955(Cltc);M_chul_03967(sept2-A);M_chul_04004(ARPC1A);M_chul_04209(actba);M_chul_04249…
KO04320	Dorso-ventral axis formation	30	-0.548431	-1.49097	0.0247593	0.289186	M_chul_00885(EGFR);M_chul_01757(grb2-a);M_chul_01758(GRB2);M_chul_02242(MAPK3);M_chul_03001(mapk1);M_chul_03573(piwil2);M_chul_03808(piwil1);M_chul_03882(NOTCH1);M_chul_06401(Cpeb4);M_chul_07017(Cpeb4);M_chul_07866(CPEB2);M_chul_07867(CPEB2);M_chul_07982(Fmn2);M_chul_09499(cpeb1);M_chul_12579(Sos2);M_chul_13443(SOS2);M_chul_13610(cpeb3);M_chul_14153(FMN2);M_chul_14842(BRAF);M_chul_16594(Notch1);M…
KO05220	Chronic myeloid leukemia	107	-0.446611	-1.45946	0.00583431	0.360133	M_chul_00260(Pik3r2);M_chul_00392(--);M_chul_00420(PIK3R1);M_chul_00688(GADD45A);M_chul_01162(PIK3CA);M_chul_01172(RUNX1);M_chul_01248(BAX);M_chul_01395(Ccnd1);M_chul_01757(grb2-a);M_chul_01758(GRB2);M_chul_01943(PIK3CA);M_chul_02242(MAPK3);M_chul_02403(STAT5B);M_chul_02882(BAX);M_chul_03001(mapk1);M_chul_03045(SMAD4);M_chul_03089(--);M_chul_03129(Bcr);M_chul_03130(BCR);M_chul_03152(PIK3R1);M_chu…
KO04933	AGE-RAGE signaling pathway in diabetic complications	142	-0.432129	-1.45938	0.00556174	0.324216	M_chul_00192(tnf);M_chul_00260(Pik3r2);M_chul_00392(--);M_chul_00396(JUN);M_chul_00420(PIK3R1);M_chul_00648(PLCD1);M_chul_00767(--);M_chul_00990(--);M_chul_01162(PIK3CA);M_chul_01248(BAX);M_chul_01395(Ccnd1);M_chul_01609(STAT1);M_chul_01943(PIK3CA);M_chul_01958(COL1A1);M_chul_02242(MAPK3);M_chul_02355(prkcbb);M_chul_02403(STAT5B);M_chul_02405(Stat3);M_chul_02732(PRKCA);M_chul_02882(BAX);M_chul_03…
KO04142	Lysosome	177	-0.416127	-1.45491	0.00429646	0.310708	M_chul_00169(PSAP);M_chul_00329(ATP6V0B);M_chul_00455(CTSZ);M_chul_00584(ATP6V1H);M_chul_00665(Ap1g1);M_chul_00734(AP1M1);M_chul_00884(NPC1);M_chul_01050(AP1S2);M_chul_01151(Atp6v0d1);M_chul_01164(--);M_chul_01344(--);M_chul_01345(DNASE2B);M_chul_02000(Gga1);M_chul_02045(ctsd);M_chul_02245(ATP6V0C);M_chul_02407(Atp6v0a1);M_chul_02575(LAPTM4A);M_chul_02594(Mcoln1);M_chul_02686(Gga3);M_chul_02845(L…
KO05034	Alcoholism	189	-0.416126	-1.44108	0.00326442	0.332213	M_chul_00689(GNG12);M_chul_00879(H2AC1);M_chul_00912(zgc:112234);M_chul_00942(PRKACB);M_chul_01100(Creb3l3);M_chul_01382(Creb1);M_chul_01413(GNG5);M_chul_01439(PPP1CA);M_chul_01459(TkR86C);M_chul_01757(grb2-a);M_chul_01758(GRB2);M_chul_01836(PRKACA);M_chul_01931(ATF2);M_chul_01961(HDAC5);M_chul_01987(Grin2b);M_chul_02047(atf4);M_chul_02060(ADCY5);M_chul_02075(Grin2c);M_chul_02142(Hat1);M_chul_022…
KO04613	Neutrophil extracellular trap formation	201	-0.404923	-1.42282	0.00542888	0.376497	M_chul_00260(Pik3r2);M_chul_00420(PIK3R1);M_chul_00879(H2AC1);M_chul_00912(zgc:112234);M_chul_01162(PIK3CA);M_chul_01876(TLR7);M_chul_01943(PIK3CA);M_chul_01961(HDAC5);M_chul_02142(Hat1);M_chul_02242(MAPK3);M_chul_02267(IGHV3-43D);M_chul_02268(IGHV2-26);M_chul_02269(IGHV4-38-2);M_chul_02270(IGHV4-59);M_chul_02271(Ighv1-72);M_chul_02272(IGHV4-59);M_chul_02273(IGHV4-38-2);M_chul_02274(--);M_chul_02…
KO02010	ABC transporters	63	-0.459396	-1.41717	0.030303	0.371199	M_chul_00053(ABCA4);M_chul_00115(Abca4);M_chul_00909(abcb8);M_chul_01314(ABCC1);M_chul_01597(Pol);M_chul_01864(ABCB11);M_chul_02191(ABCA12);M_chul_02317(ABCA3);M_chul_03582(ABCA2);M_chul_04002(ABCG2);M_chul_04059(ABCC1);M_chul_04138(ABCC1);M_chul_04244(ABCA1);M_chul_04817(Abcc10);M_chul_05015(Pol);M_chul_05103(ABCG2);M_chul_05342(ABCC2);M_chul_05760(ABCG4);M_chul_06578(ABCC5);M_chul_07232(Abcb7);…
KO05131	Shigellosis	325	-0.388341	-1.41683	0.00514933	0.347394	M_chul_00192(tnf);M_chul_00260(Pik3r2);M_chul_00295(ITGB1);M_chul_00396(JUN);M_chul_00420(PIK3R1);M_chul_00449(Hcls1);M_chul_00587(Rlc-a);M_chul_00648(PLCD1);M_chul_00773(RNF31);M_chul_00781(GLMN);M_chul_00782(GLMN);M_chul_00792(SEPTIN2);M_chul_00819(ROCK1);M_chul_00853(MAP1LC3A);M_chul_00885(EGFR);M_chul_00898(Bcl10);M_chul_00904(ARF1);M_chul_00945(rbck1);M_chul_00959(Ripk1);M_chul_00990(--);M_c…
KO05212	Pancreatic cancer	99	-0.431134	-1.41376	0.02194	0.336889	M_chul_00260(Pik3r2);M_chul_00392(--);M_chul_00420(PIK3R1);M_chul_00688(GADD45A);M_chul_00885(EGFR);M_chul_01162(PIK3CA);M_chul_01248(BAX);M_chul_01395(Ccnd1);M_chul_01609(STAT1);M_chul_01943(PIK3CA);M_chul_02242(MAPK3);M_chul_02405(Stat3);M_chul_02477(ralb-a);M_chul_02882(BAX);M_chul_03001(mapk1);M_chul_03045(SMAD4);M_chul_03089(--);M_chul_03152(PIK3R1);M_chul_03189(GADD45G);M_chul_03290(Polk);M…
KO00531	Glycosaminoglycan degradation	23	-0.540304	-1.40827	0.0725244	0.336151	M_chul_04916(SGSH);M_chul_05350(HPSE2);M_chul_05865(GUSB);M_chul_06420(IDS);M_chul_08010(NAGLU);M_chul_08703(HYAL1);M_chul_08704(HYAL1);M_chul_09772(GLB1);M_chul_10047(GALNS);M_chul_13995(Hgsnat);M_chul_15675(HPSE);M_chul_15786(GNS);M_chul_16124(ARSB);M_chul_16258(HEXB);M_chul_17612(Hyal5);M_chul_17613(Hyal2);M_chul_17663(HEXA);M_chul_18111(GNS);M_chul_21100(HYAL4);M_chul_24562(--);M_chul_24563(H…
KO00601	Glycosphingolipid biosynthesis - lacto and neolacto series	31	-0.517377	-1.40325	0.045082	0.33607	M_chul_00203(ST3GAL3);M_chul_00330(B4galt2);M_chul_00432(B3GALT2);M_chul_01159(b3gnt5a);M_chul_01860(B3GALT1);M_chul_03057(B3galt2);M_chul_04063(B3galt2);M_chul_04064(B3galt4);M_chul_04563(B3GNT2);M_chul_05128(Fut9);M_chul_05365(B3GNT2);M_chul_05524(B3GNT3);M_chul_06190(B4GALT4);M_chul_06464(B3galt2);M_chul_08946(B4GALT1);M_chul_15417(B3GNT2);M_chul_15895(B3GALT2);M_chul_15905(Fut7);M_chul_16458(…
KO05210	Colorectal cancer	128	-0.41272	-1.40015	0.0150637	0.329059	M_chul_00260(Pik3r2);M_chul_00392(--);M_chul_00396(JUN);M_chul_00420(PIK3R1);M_chul_00688(GADD45A);M_chul_00885(EGFR);M_chul_00990(--);M_chul_01162(PIK3CA);M_chul_01248(BAX);M_chul_01395(Ccnd1);M_chul_01757(grb2-a);M_chul_01758(GRB2);M_chul_01909(GSK3B);M_chul_01917(cyc-B);M_chul_01943(PIK3CA);M_chul_02242(MAPK3);M_chul_02477(ralb-a);M_chul_02730(axin2);M_chul_02865(axin1);M_chul_02882(BAX);M_chu…
KO04215	Apoptosis - multiple species	49	-0.471031	-1.3954	0.0431373	0.329378	M_chul_00990(--);M_chul_01248(BAX);M_chul_01915(prkra);M_chul_01917(cyc-B);M_chul_02882(BAX);M_chul_02917(NGFR);M_chul_03089(--);M_chul_05040(Casp9);M_chul_05324(mapk8a);M_chul_05502(BIRC6);M_chul_05947(SEPTIN5);M_chul_06242(ITA);M_chul_06854(CASP3);M_chul_06855(Casp7);M_chul_06856(--);M_chul_06857(CASP3);M_chul_07189(MAPK9);M_chul_07555(mapk8);M_chul_08035(becn1);M_chul_08041(CASP7);M_chul_08083…
KO04810	Regulation of actin cytoskeleton	291	-0.386068	-1.38882	0.00209205	0.336207	M_chul_00260(Pik3r2);M_chul_00295(ITGB1);M_chul_00420(PIK3R1);M_chul_00587(Rlc-a);M_chul_00633(CXCR4);M_chul_00689(GNG12);M_chul_00692(SCIN);M_chul_00756(VAV3);M_chul_00819(ROCK1);M_chul_00885(EGFR);M_chul_00951(MYLK4);M_chul_01114(Pip5k1c);M_chul_01122(Itga6);M_chul_01162(PIK3CA);M_chul_01202(MYLPF);M_chul_01272(ITGA11);M_chul_01346(MRAS);M_chul_01439(PPP1CA);M_chul_01473(DIAPH2);M_chul_01487(IT…
KO04917	Prolactin signaling pathway	92	-0.428531	-1.38758	0.0281863	0.325183	M_chul_00260(Pik3r2);M_chul_00392(--);M_chul_00420(PIK3R1);M_chul_01162(PIK3CA);M_chul_01395(Ccnd1);M_chul_01609(STAT1);M_chul_01757(grb2-a);M_chul_01758(GRB2);M_chul_01909(GSK3B);M_chul_01943(PIK3CA);M_chul_02242(MAPK3);M_chul_02299(SOCS3);M_chul_02357(Socs1);M_chul_02403(STAT5B);M_chul_02405(Stat3);M_chul_02634(prl);M_chul_02774(Foxo3);M_chul_03001(mapk1);M_chul_03152(PIK3R1);M_chul_03900(PRLR)…
KO04114	Oocyte meiosis	148	-0.410173	-1.38426	0.00674916	0.322203	M_chul_00007(Adcy8);M_chul_00142(ADCY8);M_chul_00517(ADCY1);M_chul_00942(PRKACB);M_chul_00966(ADCY1);M_chul_01011(CDC20);M_chul_01370(ANAPC2);M_chul_01439(PPP1CA);M_chul_01836(PRKACA);M_chul_02016(RBX1);M_chul_02060(ADCY5);M_chul_02242(MAPK3);M_chul_02757(Adcy9);M_chul_02762(ITPR1);M_chul_02968(PPP2CB);M_chul_02974(PPP3CC);M_chul_03001(mapk1);M_chul_03075(ppp1cc-a);M_chul_03078(Anapc7);M_chul_031…
KO00100	Steroid biosynthesis	19	-0.559019	-1.38119	0.083707	0.318113	M_chul_07254(Nsdhl);M_chul_08345(MCRS1);M_chul_09099(CYP24A1);M_chul_10001(dhcr7);M_chul_12177(Lbr);M_chul_12408(FDFT1);M_chul_15006(CYP51A1);M_chul_15494(CEL);M_chul_16692(CEL);M_chul_16693(CEL);M_chul_17603(Sc5d);M_chul_19096(DHCR24);M_chul_20854(EBP);M_chul_22067(LIPA);M_chul_24051(LSS);M_chul_25180(Sc5d);M_chul_25377(Sc5d);MSTRG.24492(CTSB);MSTRG.37522(SOAT1)
KO03050	Proteasome	48	-0.468818	-1.37916	0.0340314	0.312231	M_chul_00668(PSMB5);M_chul_00981(psma7);M_chul_02588(psmd11a);M_chul_02964(Psmd9);M_chul_04074(ADRM1);M_chul_04215(PSMD12);M_chul_04616(PSMD13);M_chul_07905(psmd11b);M_chul_08693(PSMA5);M_chul_08980(PSMF1);M_chul_09313(PSMD6);M_chul_10147(psmb1-A);M_chul_10148(psmc3-a);M_chul_10589(PSMB6);M_chul_11467(PSMC1);M_chul_11536(PSMD2);M_chul_11578(PSMC6);M_chul_12058(PSMA6);M_chul_14352(psme4b);M_chul_1…
KO04966	Collecting duct acid secretion	31	-0.498074	-1.37416	0.0731707	0.316116	M_chul_00777(cahz);M_chul_00850(Slc12a7);M_chul_01151(Atp6v0d1);M_chul_02245(ATP6V0C);M_chul_02407(Atp6v0a1);M_chul_02919(slc4a1);M_chul_03716(ATP6V0A2);M_chul_04567(ATP6V0E2);M_chul_04810(ATP6V0A2);M_chul_05127(--);M_chul_07013(ATP6V0E1);M_chul_07159(PRPF19);M_chul_08013(Atp6v0a1);M_chul_08082(slc4a1);M_chul_08162(ATP6V0C);M_chul_09378(atp6v0d1);M_chul_12241(ATP6V1D);M_chul_12944(atp6v1c1b);M_ch…
KO03008	Ribosome biogenesis in eukaryotes	73	-0.433672	-1.37073	0.0379437	0.315082	M_chul_00217(RPP30);M_chul_00523(GTPBP4);M_chul_00851(Xrn1);M_chul_00854(eif6);M_chul_01397(Riok1);M_chul_01604(wdr75);M_chul_02707(Tbl3);M_chul_03321(Imp4);M_chul_03409(nol6);M_chul_03564(pop5);M_chul_03662(RIOK2);M_chul_03890(Rexo1);M_chul_03945(utp15);M_chul_04475(REXO5);M_chul_04612(CSNK2A2);M_chul_04708(Utp6);M_chul_05193(Xpo1);M_chul_05431(SNU13);M_chul_05600(REXO2);M_chul_05817(nhp2);M_chu…
KO04214	Apoptosis - fly	63	-0.446338	-1.37029	0.0468948	0.305014	M_chul_00396(JUN);M_chul_00623(ELF1);M_chul_00885(EGFR);M_chul_01915(prkra);M_chul_01917(cyc-B);M_chul_02047(atf4);M_chul_02194(LATS2);M_chul_02242(MAPK3);M_chul_02679(rhot1a);M_chul_03001(mapk1);M_chul_03750(dnm1l);M_chul_04522(Elf2);M_chul_04667(MAP2K7);M_chul_04703(rhot1a);M_chul_05324(mapk8a);M_chul_05389(MAP3K7);M_chul_05502(BIRC6);M_chul_06687(ELF1);M_chul_06746(Elf2);M_chul_07104(AIFM1);M_…
KO04520	Adherens junction	168	-0.390246	-1.36212	0.0133482	0.318924	M_chul_00051(PTPRM);M_chul_00064(EP300);M_chul_00107(PTPRM);M_chul_00221(Ptprm);M_chul_00224(--);M_chul_00227(pol);M_chul_00230(yes1);M_chul_00289(PARD3);M_chul_00721(INSR);M_chul_00744(ptprf);M_chul_00885(EGFR);M_chul_00920(SNAI2);M_chul_01215(pol);M_chul_01905(--);M_chul_02018(EP300);M_chul_02082(ACTN4);M_chul_02242(MAPK3);M_chul_02280(BAIAP2);M_chul_03001(mapk1);M_chul_03008(Pard3);M_chul_0301…
KO04530	Tight junction	257	-0.381243	-1.36135	0.00319489	0.31059	M_chul_00130(dlg1l);M_chul_00289(PARD3);M_chul_00295(ITGB1);M_chul_00348(prkci);M_chul_00392(--);M_chul_00396(JUN);M_chul_00449(Hcls1);M_chul_00587(Rlc-a);M_chul_00720(Arhgef18);M_chul_00736(Rab8a);M_chul_00759(Marveld2);M_chul_00760(OCLN);M_chul_00790(CLDN18);M_chul_00805(CLDN1);M_chul_00819(ROCK1);M_chul_00942(PRKACB);M_chul_00991(PRKAG2);M_chul_01018(amotl2a);M_chul_01071(PRKAB2);M_chul_01083(…
KO05323	Rheumatoid arthritis	130	-0.398869	-1.3612	0.0261959	0.300924	M_chul_00050(TRAV18);M_chul_00192(tnf);M_chul_00329(ATP6V0B);M_chul_00396(JUN);M_chul_00584(ATP6V1H);M_chul_01062(Ccl20);M_chul_01063(Ccl20);M_chul_01116(--);M_chul_01151(Atp6v0d1);M_chul_02245(ATP6V0C);M_chul_02267(IGHV3-43D);M_chul_02268(IGHV2-26);M_chul_02269(IGHV4-38-2);M_chul_02270(IGHV4-59);M_chul_02271(Ighv1-72);M_chul_02272(IGHV4-59);M_chul_02273(IGHV4-38-2);M_chul_02274(--);M_chul_02407(…
KO00052	Galactose metabolism	34	-0.497273	-1.36013	0.0864198	0.294267	M_chul_00274(PFKP);M_chul_00330(B4galt2);M_chul_00406(Pgm1);M_chul_00428(--);M_chul_02123(PFKL);M_chul_03113(HK2);M_chul_03942(Gck);M_chul_04451(Gaa);M_chul_04790(HK1);M_chul_05198(UGP2);M_chul_05370(UGP2);M_chul_05396(Hk2);M_chul_06585(GLA);M_chul_07816(g6pc3);M_chul_07890(PSME3);M_chul_07891(g6pc);M_chul_08362(PFKM);M_chul_08946(B4GALT1);M_chul_09772(GLB1);M_chul_09973(--);M_chul_10161(HK1);M_c…
KO04150	mTOR signaling pathway	190	-0.392277	-1.36005	0.0163934	0.285625	M_chul_00060(RHEB);M_chul_00119(LPIN2);M_chul_00163(WNT9A);M_chul_00164(--);M_chul_00187(FZD2);M_chul_00192(tnf);M_chul_00260(Pik3r2);M_chul_00283(fzd8);M_chul_00420(PIK3R1);M_chul_00584(ATP6V1H);M_chul_00589(LPIN2);M_chul_00721(INSR);M_chul_00903(WNT3A);M_chul_01083(STK11);M_chul_01128(dvl3);M_chul_01162(PIK3CA);M_chul_01293(Akt1s1);M_chul_01380(fzd5);M_chul_01757(grb2-a);M_chul_01758(GRB2);M_ch…
KO05110	Vibrio cholerae infection	67	-0.437358	-1.35931	0.0582404	0.279063	M_chul_00329(ATP6V0B);M_chul_00584(ATP6V1H);M_chul_00904(ARF1);M_chul_00942(PRKACB);M_chul_01151(Atp6v0d1);M_chul_01836(PRKACA);M_chul_01974(kdelr3);M_chul_02245(ATP6V0C);M_chul_02407(Atp6v0a1);M_chul_02732(PRKCA);M_chul_02757(Adcy9);M_chul_02887(Arf79F);M_chul_03657(SLC12A2);M_chul_03716(ATP6V0A2);M_chul_04209(actba);M_chul_04567(ATP6V0E2);M_chul_04646(PRKCA);M_chul_04810(ATP6V0A2);M_chul_04861(…
KO04390	Hippo signaling pathway	189	-0.387108	-1.34972	0.0131148	0.297283	M_chul_00130(dlg1l);M_chul_00163(WNT9A);M_chul_00164(--);M_chul_00187(FZD2);M_chul_00283(fzd8);M_chul_00289(PARD3);M_chul_00348(prkci);M_chul_00392(--);M_chul_00738(BMP2);M_chul_00903(WNT3A);M_chul_00920(SNAI2);M_chul_01128(dvl3);M_chul_01253(CSNK1D);M_chul_01380(fzd5);M_chul_01395(Ccnd1);M_chul_01439(PPP1CA);M_chul_01544(BMPR2);M_chul_01637(Gli2);M_chul_01909(GSK3B);M_chul_02194(LATS2);M_chul_02…
KO05120	Epithelial cell signaling in Helicobacter pylori infection	99	-0.409413	-1.34415	0.0418118	0.305622	M_chul_00329(ATP6V0B);M_chul_00396(JUN);M_chul_00584(ATP6V1H);M_chul_00844(HCK);M_chul_00885(EGFR);M_chul_01151(Atp6v0d1);M_chul_01361(CXCR1);M_chul_01510(CXCR1);M_chul_02245(ATP6V0C);M_chul_02407(Atp6v0a1);M_chul_02883(Map3k14);M_chul_03716(ATP6V0A2);M_chul_03957(IKBKB);M_chul_04312(CXCL8);M_chul_04567(ATP6V0E2);M_chul_04810(ATP6V0A2);M_chul_05035(ATP6AP1);M_chul_05301(chuk);M_chul_05324(mapk8a)…
KO05203	Viral carcinogenesis	245	-0.375603	-1.34048	0.00967742	0.307614	M_chul_00064(EP300);M_chul_00130(dlg1l);M_chul_00260(Pik3r2);M_chul_00359(CCR3);M_chul_00392(--);M_chul_00396(JUN);M_chul_00420(PIK3R1);M_chul_00692(SCIN);M_chul_00786(GTF2B);M_chul_00844(HCK);M_chul_00912(zgc:112234);M_chul_00942(PRKACB);M_chul_01011(CDC20);M_chul_01100(Creb3l3);M_chul_01151(Atp6v0d1);M_chul_01162(PIK3CA);M_chul_01248(BAX);M_chul_01382(Creb1);M_chul_01395(Ccnd1);M_chul_01757(grb…
KO04270	Vascular smooth muscle contraction	186	-0.387172	-1.33702	0.0197802	0.310064	M_chul_00007(Adcy8);M_chul_00142(ADCY8);M_chul_00517(ADCY1);M_chul_00819(ROCK1);M_chul_00942(PRKACB);M_chul_00951(MYLK4);M_chul_00966(ADCY1);M_chul_01161(Kcnmb2);M_chul_01163(KCNMB3);M_chul_01417(--);M_chul_01439(PPP1CA);M_chul_01666(--);M_chul_01728(calcrl);M_chul_01764(MYH10);M_chul_01836(PRKACA);M_chul_02060(ADCY5);M_chul_02242(MAPK3);M_chul_02355(prkcbb);M_chul_02421(MYLK);M_chul_02585(ROCK2)…
KO04975	Fat digestion and absorption	55	-0.444782	-1.33492	0.0645586	0.308315	M_chul_00597(PLPP3);M_chul_01597(Pol);M_chul_01853(Plpp3);M_chul_02797(SLC27A1);M_chul_02863(Pla2g10);M_chul_03507(Npc1l1);M_chul_03558(PLA2G1B);M_chul_03559(PLA2G1B);M_chul_03820(fabp1);M_chul_03829(PLPP1);M_chul_04244(ABCA1);M_chul_04395(--);M_chul_04396(APOB);M_chul_04870(PLPP3);M_chul_05015(Pol);M_chul_05264(PLA2G12B);M_chul_05787(DGAT2);M_chul_08948(ABCA1);M_chul_09784(FABP2);M_chul_09900(GO…
KO04662	B cell receptor signaling pathway	96	-0.408161	-1.33215	0.0522565	0.308609	M_chul_00260(Pik3r2);M_chul_00396(JUN);M_chul_00420(PIK3R1);M_chul_00756(VAV3);M_chul_00844(HCK);M_chul_00898(Bcl10);M_chul_01162(PIK3CA);M_chul_01757(grb2-a);M_chul_01758(GRB2);M_chul_01909(GSK3B);M_chul_01943(PIK3CA);M_chul_02242(MAPK3);M_chul_02267(IGHV3-43D);M_chul_02268(IGHV2-26);M_chul_02269(IGHV4-38-2);M_chul_02270(IGHV4-59);M_chul_02271(Ighv1-72);M_chul_02272(IGHV4-59);M_chul_02273(IGHV4-…
KO00563	Glycosylphosphatidylinositol (GPI)-anchor biosynthesis	25	-0.506245	-1.33111	0.0916667	0.303877	M_chul_00456(mppe1);M_chul_00475(PIGK);M_chul_00944(GPAA1);M_chul_01284(Pgap1);M_chul_01517(Pigq);M_chul_05869(PIGW);M_chul_05882(PIGL);M_chul_06021(Pigh);M_chul_06247(PIGS);M_chul_06333(PIGV);M_chul_06481(PIGG);M_chul_07725(PIGF);M_chul_08131(PIGP);M_chul_09913(pigb);M_chul_16043(Dpm2);M_chul_16546(PIGO);M_chul_18282(PIGY);M_chul_18922(PIGC);M_chul_19102(--);M_chul_21641(PIGA);M_chul_22453(Pigm)…
KO05135	Yersinia infection	227	-0.375043	-1.32778	0.0171858	0.306236	M_chul_00050(TRAV18);M_chul_00192(tnf);M_chul_00260(Pik3r2);M_chul_00295(ITGB1);M_chul_00396(JUN);M_chul_00420(PIK3R1);M_chul_00756(VAV3);M_chul_00787(pkn2);M_chul_00819(ROCK1);M_chul_01064(TICAM1);M_chul_01114(Pip5k1c);M_chul_01162(PIK3CA);M_chul_01210(WIPF2);M_chul_01617(ARPC1A);M_chul_01695(Itga4);M_chul_01909(GSK3B);M_chul_01943(PIK3CA);M_chul_02242(MAPK3);M_chul_02267(IGHV3-43D);M_chul_02268…
KO04064	NF-kappa B signaling pathway	149	-0.387726	-1.32774	0.0318544	0.299211	M_chul_00050(TRAV18);M_chul_00192(tnf);M_chul_00688(GADD45A);M_chul_00844(HCK);M_chul_00898(Bcl10);M_chul_00959(Ripk1);M_chul_00990(--);M_chul_01064(TICAM1);M_chul_01850(--);M_chul_01851(--);M_chul_02040(ube2ib);M_chul_02173(edar);M_chul_02267(IGHV3-43D);M_chul_02268(IGHV2-26);M_chul_02269(IGHV4-38-2);M_chul_02270(IGHV4-59);M_chul_02271(Ighv1-72);M_chul_02272(IGHV4-59);M_chul_02273(IGHV4-38-2);M_…
KO04630	JAK-STAT signaling pathway	141	-0.390702	-1.32738	0.0316384	0.2936	M_chul_00064(EP300);M_chul_00260(Pik3r2);M_chul_00320(--);M_chul_00392(--);M_chul_00420(PIK3R1);M_chul_00885(EGFR);M_chul_00990(--);M_chul_01162(PIK3CA);M_chul_01264(gh);M_chul_01299(--);M_chul_01300(ifnar2);M_chul_01301(--);M_chul_01308(IL17D);M_chul_01395(Ccnd1);M_chul_01535(gfap);M_chul_01606(STAT4);M_chul_01609(STAT1);M_chul_01619(--);M_chul_01757(grb2-a);M_chul_01758(GRB2);M_chul_01943(PIK3C…
KO05217	Basal cell carcinoma	92	-0.401937	-1.32737	0.0521945	0.287099	M_chul_00163(WNT9A);M_chul_00164(--);M_chul_00187(FZD2);M_chul_00283(fzd8);M_chul_00688(GADD45A);M_chul_00738(BMP2);M_chul_00903(WNT3A);M_chul_01027(ptch1);M_chul_01128(dvl3);M_chul_01248(BAX);M_chul_01380(fzd5);M_chul_01637(Gli2);M_chul_01909(GSK3B);M_chul_02422(fzd2);M_chul_02423(fzd7-a);M_chul_02730(axin2);M_chul_02865(axin1);M_chul_02882(BAX);M_chul_02886(WNT9B);M_chul_03089(--);M_chul_03189(…
KO05219	Bladder cancer	47	-0.450486	-1.31869	0.083442	0.305144	M_chul_00351(DAPK3);M_chul_00392(--);M_chul_00885(EGFR);M_chul_01395(Ccnd1);M_chul_02242(MAPK3);M_chul_02783(RPS6KA5);M_chul_03001(mapk1);M_chul_03320(ARAF);M_chul_03985(DAPK1);M_chul_04312(CXCL8);M_chul_06636(HBEGF);M_chul_06731(EGF);M_chul_06905(VEGFA);M_chul_08090(ERBB2);M_chul_08342(cdk4);M_chul_08437(myc);M_chul_09001(src);M_chul_09002(src);M_chul_09276(SRSF3);M_chul_09568(DAPK3);M_chul_1024…
KO04960	Aldosterone-regulated sodium reabsorption	51	-0.439588	-1.3155	0.0829146	0.307508	M_chul_00260(Pik3r2);M_chul_00420(PIK3R1);M_chul_00508(ATP1A2);M_chul_00510(ATP1A2);M_chul_00721(INSR);M_chul_00799(atp1b3);M_chul_01162(PIK3CA);M_chul_01943(PIK3CA);M_chul_02242(MAPK3);M_chul_02355(prkcbb);M_chul_02670(SLC9A3R2);M_chul_02732(PRKCA);M_chul_03001(mapk1);M_chul_03152(PIK3R1);M_chul_03282(NR3C2);M_chul_03283(nr3c2);M_chul_03284(nr3c2);M_chul_04438(prkcbb);M_chul_04646(PRKCA);M_chul_…
KO04060	Cytokine-cytokine receptor interaction	218	-0.372066	-1.30402	0.0267953	0.335994	M_chul_00055(ACVR2B);M_chul_00192(tnf);M_chul_00258(Gdf15);M_chul_00320(--);M_chul_00332(ACKR4);M_chul_00359(CCR3);M_chul_00633(CXCR4);M_chul_00738(BMP2);M_chul_00741(--);M_chul_01062(Ccl20);M_chul_01063(Ccl20);M_chul_01116(--);M_chul_01227(gdf-8);M_chul_01264(gh);M_chul_01299(--);M_chul_01300(ifnar2);M_chul_01301(--);M_chul_01308(IL17D);M_chul_01361(CXCR1);M_chul_01510(CXCR1);M_chul_01544(BMPR2)…
KO05418	Fluid shear stress and atherosclerosis	157	-0.37924	-1.30373	0.0311111	0.330147	M_chul_00026(NQO1);M_chul_00055(ACVR2B);M_chul_00192(tnf);M_chul_00260(Pik3r2);M_chul_00396(JUN);M_chul_00401(Mgst3);M_chul_00420(PIK3R1);M_chul_00732(KLF2);M_chul_00990(--);M_chul_01042(GPC1);M_chul_01162(PIK3CA);M_chul_01487(ITGAV);M_chul_01544(BMPR2);M_chul_01895(NQO1);M_chul_01943(PIK3CA);M_chul_02091(ACVR1);M_chul_02228(N4BP2);M_chul_02287(map2k6);M_chul_02534(Itgb3);M_chul_02663(hmox);M_chu…
KO05132	Salmonella infection	306	-0.356559	-1.29371	0.0147213	0.354419	M_chul_00192(tnf);M_chul_00396(JUN);M_chul_00587(Rlc-a);M_chul_00612(Abi1);M_chul_00712(Dync1h1);M_chul_00904(ARF1);M_chul_00959(Ripk1);M_chul_00971(TUBB2A);M_chul_00990(--);M_chul_01125(DYNC1I2);M_chul_01162(PIK3CA);M_chul_01202(MYLPF);M_chul_01248(BAX);M_chul_01265(--);M_chul_01617(ARPC1A);M_chul_01833(TUBB4B);M_chul_01848(Dnm2);M_chul_01879(RAB9A);M_chul_01915(prkra);M_chul_01917(cyc-B);M_chul…
KO04361	Axon regeneration	141	-0.378117	-1.29198	0.0491991	0.353132	M_chul_00721(INSR);M_chul_00942(PRKACB);M_chul_01045(ephb1-b);M_chul_01162(PIK3CA);M_chul_01239(NTN1);M_chul_01836(PRKACA);M_chul_01943(PIK3CA);M_chul_02757(Adcy9);M_chul_02774(Foxo3);M_chul_03293(KIF2A);M_chul_03471(GNAQ);M_chul_03479(Kif24);M_chul_03575(HTR7);M_chul_03882(NOTCH1);M_chul_03886(Hmcn1);M_chul_04151(DGKE);M_chul_04239(TPH2);M_chul_04335(Slit2);M_chul_04450(GNA12);M_chul_04635(RPS6K…
KO05205	Proteoglycans in cancer	306	-0.355453	-1.29046	0.0146444	0.351272	M_chul_00163(WNT9A);M_chul_00164(--);M_chul_00187(FZD2);M_chul_00192(tnf);M_chul_00260(Pik3r2);M_chul_00283(fzd8);M_chul_00295(ITGB1);M_chul_00392(--);M_chul_00420(PIK3R1);M_chul_00449(Hcls1);M_chul_00756(VAV3);M_chul_00819(ROCK1);M_chul_00885(EGFR);M_chul_00903(WNT3A);M_chul_00942(PRKACB);M_chul_00999(ERBB3);M_chul_01042(GPC1);M_chul_01162(PIK3CA);M_chul_01346(MRAS);M_chul_01380(fzd5);M_chul_013…
KO04144	Endocytosis	353	-0.356754	-1.29035	0.0123077	0.344966	M_chul_00289(PARD3);M_chul_00348(prkci);M_chul_00463(ZFYVE9);M_chul_00593(Dnm3);M_chul_00600(TFRC);M_chul_00633(CXCR4);M_chul_00731(EPS15L1);M_chul_00736(Rab8a);M_chul_00798(grk7a);M_chul_00885(EGFR);M_chul_00904(ARF1);M_chul_00915(Agap3);M_chul_00989(Vps4b);M_chul_01105(Sh3gl1);M_chul_01114(Pip5k1c);M_chul_01127(ap2m1a);M_chul_01135(RAB11B);M_chul_01210(WIPF2);M_chul_01312(AP2A1);M_chul_01361(CX…
KO05340	Primary immunodeficiency	50	-0.437303	-1.28741	0.0882353	0.347915	M_chul_02267(IGHV3-43D);M_chul_02268(IGHV2-26);M_chul_02269(IGHV4-38-2);M_chul_02270(IGHV4-59);M_chul_02271(Ighv1-72);M_chul_02272(IGHV4-59);M_chul_02273(IGHV4-38-2);M_chul_02274(--);M_chul_02360(nubp1);M_chul_03502(orai1);M_chul_06412(Il2rg);M_chul_06583(BTK);M_chul_07116(ada);M_chul_07279(--);M_chul_07934(acsf2);M_chul_08806(--);M_chul_09156(--);M_chul_09660(--);M_chul_11619(Blk);M_chul_13200(L…
KO04668	TNF signaling pathway	127	-0.380564	-1.28406	0.0565611	0.351855	M_chul_00192(tnf);M_chul_00260(Pik3r2);M_chul_00396(JUN);M_chul_00420(PIK3R1);M_chul_00658(Mmp14);M_chul_00959(Ripk1);M_chul_01062(Ccl20);M_chul_01063(Ccl20);M_chul_01100(Creb3l3);M_chul_01116(--);M_chul_01162(PIK3CA);M_chul_01382(Creb1);M_chul_01915(prkra);M_chul_01931(ATF2);M_chul_01943(PIK3CA);M_chul_02047(atf4);M_chul_02242(MAPK3);M_chul_02287(map2k6);M_chul_02299(SOCS3);M_chul_02373(ATF6B);M…
KO04914	Progesterone-mediated oocyte maturation	110	-0.385605	-1.28386	0.0654971	0.346306	M_chul_00007(Adcy8);M_chul_00142(ADCY8);M_chul_00260(Pik3r2);M_chul_00404(Fzr1);M_chul_00420(PIK3R1);M_chul_00517(ADCY1);M_chul_00942(PRKACB);M_chul_00966(ADCY1);M_chul_01088(Fzr1);M_chul_01162(PIK3CA);M_chul_01370(ANAPC2);M_chul_01836(PRKACA);M_chul_01943(PIK3CA);M_chul_02060(ADCY5);M_chul_02242(MAPK3);M_chul_02757(Adcy9);M_chul_03001(mapk1);M_chul_03078(Anapc7);M_chul_03152(PIK3R1);M_chul_03320…
KO04350	TGF-beta signaling pathway	126	-0.382824	-1.28262	0.0618557	0.343613	M_chul_00055(ACVR2B);M_chul_00064(EP300);M_chul_00192(tnf);M_chul_00333(E2F4);M_chul_00463(ZFYVE9);M_chul_00738(BMP2);M_chul_00819(ROCK1);M_chul_01544(BMPR2);M_chul_01565(nog);M_chul_01640(INHBB);M_chul_01760(smurf2);M_chul_02016(RBX1);M_chul_02018(EP300);M_chul_02030(Smurf1);M_chul_02091(ACVR1);M_chul_02093(ACVR1C);M_chul_02242(MAPK3);M_chul_02332(--);M_chul_02968(PPP2CB);M_chul_03001(mapk1);M_c…
KO04141	Protein processing in endoplasmic reticulum	177	-0.366799	-1.28111	0.047046	0.342273	M_chul_00343(SEC62);M_chul_00366(Prkn);M_chul_00548(Mbtps2);M_chul_00586(BAG1);M_chul_00730(CALR);M_chul_00830(DAD1);M_chul_00847(Marchf6);M_chul_00990(--);M_chul_01181(DNAJC10);M_chul_01248(BAX);M_chul_01408(UBE2G2);M_chul_01840(DNAJB1);M_chul_02016(RBX1);M_chul_02047(atf4);M_chul_02255(HSPBP1);M_chul_02373(ATF6B);M_chul_02581(PDIA6);M_chul_02619(RAD23A);M_chul_02727(ERN1);M_chul_02832(PRKCSH);M…
KO05130	Pathogenic Escherichia coli infection	307	-0.355164	-1.28056	0.0156904	0.338451	M_chul_00192(tnf);M_chul_00295(ITGB1);M_chul_00396(JUN);M_chul_00449(Hcls1);M_chul_00612(Abi1);M_chul_00760(OCLN);M_chul_00790(CLDN18);M_chul_00805(CLDN1);M_chul_00811(MYO10);M_chul_00819(ROCK1);M_chul_00904(ARF1);M_chul_00959(Ripk1);M_chul_00971(TUBB2A);M_chul_01210(WIPF2);M_chul_01248(BAX);M_chul_01265(--);M_chul_01440(CLDN4);M_chul_01617(ARPC1A);M_chul_01764(MYH10);M_chul_01833(TUBB4B);M_chul_…
KO01524	Platinum drug resistance	80	-0.402648	-1.28002	0.0789474	0.334384	M_chul_00260(Pik3r2);M_chul_00401(Mgst3);M_chul_00420(PIK3R1);M_chul_00990(--);M_chul_01162(PIK3CA);M_chul_01248(BAX);M_chul_01915(prkra);M_chul_01917(cyc-B);M_chul_01943(PIK3CA);M_chul_02242(MAPK3);M_chul_02882(BAX);M_chul_03001(mapk1);M_chul_03089(--);M_chul_03152(PIK3R1);M_chul_04252(xpa);M_chul_04566(AKT3);M_chul_04604(Gstt3);M_chul_04605(Gstt3);M_chul_04606(Gstt3);M_chul_05040(Casp9);M_chul_…
KO05160	Hepatitis C	202	-0.363092	-1.27787	0.040349	0.335252	M_chul_00192(tnf);M_chul_00260(Pik3r2);M_chul_00392(--);M_chul_00420(PIK3R1);M_chul_00760(OCLN);M_chul_00790(CLDN18);M_chul_00805(CLDN1);M_chul_00885(EGFR);M_chul_00959(Ripk1);M_chul_01064(TICAM1);M_chul_01162(PIK3CA);M_chul_01248(BAX);M_chul_01301(--);M_chul_01395(Ccnd1);M_chul_01440(CLDN4);M_chul_01609(STAT1);M_chul_01619(--);M_chul_01757(grb2-a);M_chul_01758(GRB2);M_chul_01909(GSK3B);M_chul_01…
KO05152	Tuberculosis	231	-0.360762	-1.27768	0.0243644	0.330333	M_chul_00064(EP300);M_chul_00091(COLEC12);M_chul_00192(tnf);M_chul_00235(Mrc1);M_chul_00329(ATP6V0B);M_chul_00584(ATP6V1H);M_chul_00898(Bcl10);M_chul_00990(--);M_chul_01025(Plk3);M_chul_01151(Atp6v0d1);M_chul_01248(BAX);M_chul_01299(--);M_chul_01300(ifnar2);M_chul_01382(Creb1);M_chul_01441(coro1ca);M_chul_01609(STAT1);M_chul_01619(--);M_chul_01915(prkra);M_chul_01917(cyc-B);M_chul_02018(EP300);M_…
KO04145	Phagosome	207	-0.362982	-1.27765	0.0321199	0.325137	M_chul_00091(COLEC12);M_chul_00125(stx18);M_chul_00232(colec12);M_chul_00235(Mrc1);M_chul_00295(ITGB1);M_chul_00329(ATP6V0B);M_chul_00584(ATP6V1H);M_chul_00600(TFRC);M_chul_00712(Dync1h1);M_chul_00730(CALR);M_chul_00971(TUBB2A);M_chul_01125(DYNC1I2);M_chul_01151(Atp6v0d1);M_chul_01441(coro1ca);M_chul_01487(ITGAV);M_chul_01827(HGS);M_chul_01833(TUBB4B);M_chul_02140(DYNC1I2);M_chul_02192(TUBA1A);M_…
KO04666	Fc gamma R-mediated phagocytosis	141	-0.375314	-1.27639	0.0563698	0.323941	M_chul_00260(Pik3r2);M_chul_00420(PIK3R1);M_chul_00597(PLPP3);M_chul_00692(SCIN);M_chul_00756(VAV3);M_chul_00811(MYO10);M_chul_00844(HCK);M_chul_01114(Pip5k1c);M_chul_01162(PIK3CA);M_chul_01417(--);M_chul_01617(ARPC1A);M_chul_01631(BIN1);M_chul_01848(Dnm2);M_chul_01853(Plpp3);M_chul_01943(PIK3CA);M_chul_02106(Myo10);M_chul_02215(SPHK1);M_chul_02242(MAPK3);M_chul_02267(IGHV3-43D);M_chul_02268(IGHV…
KO05215	Prostate cancer	114	-0.382321	-1.27617	0.0593714	0.319407	M_chul_00064(EP300);M_chul_00260(Pik3r2);M_chul_00392(--);M_chul_00420(PIK3R1);M_chul_00885(EGFR);M_chul_00990(--);M_chul_01100(Creb3l3);M_chul_01162(PIK3CA);M_chul_01382(Creb1);M_chul_01395(Ccnd1);M_chul_01757(grb2-a);M_chul_01758(GRB2);M_chul_01909(GSK3B);M_chul_01943(PIK3CA);M_chul_02018(EP300);M_chul_02047(atf4);M_chul_02242(MAPK3);M_chul_02751(PDGFA);M_chul_03001(mapk1);M_chul_03152(PIK3R1);…
KO04930	Type II diabetes mellitus	78	-0.399463	-1.27205	0.095057	0.325697	M_chul_00192(tnf);M_chul_00260(Pik3r2);M_chul_00420(PIK3R1);M_chul_00721(INSR);M_chul_00928(CACNA1E);M_chul_00929(CACNA1E);M_chul_01162(PIK3CA);M_chul_01943(PIK3CA);M_chul_02242(MAPK3);M_chul_02277(CACNA1A);M_chul_02299(SOCS3);M_chul_02357(Socs1);M_chul_03001(mapk1);M_chul_03087(CACNA1B);M_chul_03113(HK2);M_chul_03152(PIK3R1);M_chul_03942(Gck);M_chul_03957(IKBKB);M_chul_04440(--);M_chul_04790(HK1…
KO04622	RIG-I-like receptor signaling pathway	61	-0.417498	-1.26803	0.102244	0.33267	M_chul_00192(tnf);M_chul_00959(Ripk1);M_chul_01353(IFIH1);M_chul_01356(TANK);M_chul_01619(--);M_chul_01915(prkra);M_chul_03323(Traf2);M_chul_03946(--);M_chul_03957(IKBKB);M_chul_04150(Trim25);M_chul_04312(CXCL8);M_chul_05165(WDR83OS);M_chul_05301(chuk);M_chul_05324(mapk8a);M_chul_05389(MAP3K7);M_chul_06041(--);M_chul_07003(ebf1a);M_chul_07186(--);M_chul_07189(MAPK9);M_chul_07555(mapk8);M_chul_078…
KO04611	Platelet activation	179	-0.365527	-1.26621	0.0477248	0.332782	M_chul_00007(Adcy8);M_chul_00142(ADCY8);M_chul_00260(Pik3r2);M_chul_00295(ITGB1);M_chul_00348(prkci);M_chul_00420(PIK3R1);M_chul_00517(ADCY1);M_chul_00587(Rlc-a);M_chul_00819(ROCK1);M_chul_00844(HCK);M_chul_00942(PRKACB);M_chul_00951(MYLK4);M_chul_00966(ADCY1);M_chul_01162(PIK3CA);M_chul_01417(--);M_chul_01439(PPP1CA);M_chul_01836(PRKACA);M_chul_01943(PIK3CA);M_chul_01958(COL1A1);M_chul_02060(ADC…
KO04062	Chemokine signaling pathway	221	-0.35441	-1.26368	0.0460879	0.335386	M_chul_00007(Adcy8);M_chul_00142(ADCY8);M_chul_00260(Pik3r2);M_chul_00289(PARD3);M_chul_00359(CCR3);M_chul_00420(PIK3R1);M_chul_00517(ADCY1);M_chul_00633(CXCR4);M_chul_00689(GNG12);M_chul_00741(--);M_chul_00756(VAV3);M_chul_00798(grk7a);M_chul_00819(ROCK1);M_chul_00844(HCK);M_chul_00942(PRKACB);M_chul_00966(ADCY1);M_chul_01062(Ccl20);M_chul_01063(Ccl20);M_chul_01116(--);M_chul_01162(PIK3CA);M_chu…
KO04015	Rap1 signaling pathway	328	-0.347821	-1.2598	0.0311526	0.342213	M_chul_00007(Adcy8);M_chul_00050(TRAV18);M_chul_00142(ADCY8);M_chul_00260(Pik3r2);M_chul_00289(PARD3);M_chul_00295(ITGB1);M_chul_00348(prkci);M_chul_00420(PIK3R1);M_chul_00517(ADCY1);M_chul_00721(INSR);M_chul_00756(VAV3);M_chul_00885(EGFR);M_chul_00966(ADCY1);M_chul_01120(RAPGEF4);M_chul_01162(PIK3CA);M_chul_01346(MRAS);M_chul_01459(TkR86C);M_chul_01943(PIK3CA);M_chul_01987(Grin2b);M_chul_02060(A…
KO04650	Natural killer cell mediated cytotoxicity	125	-0.373007	-1.25918	0.0836158	0.339283	M_chul_00192(tnf);M_chul_00260(Pik3r2);M_chul_00420(PIK3R1);M_chul_00628(SH2D1A);M_chul_00756(VAV3);M_chul_01162(PIK3CA);M_chul_01301(--);M_chul_01619(--);M_chul_01757(grb2-a);M_chul_01758(GRB2);M_chul_01943(PIK3CA);M_chul_02242(MAPK3);M_chul_02267(IGHV3-43D);M_chul_02268(IGHV2-26);M_chul_02269(IGHV4-38-2);M_chul_02270(IGHV4-59);M_chul_02271(Ighv1-72);M_chul_02272(IGHV4-59);M_chul_02273(IGHV4-38-…
KO04670	Leukocyte transendothelial migration	182	-0.359952	-1.25906	0.0407489	0.334881	M_chul_00260(Pik3r2);M_chul_00295(ITGB1);M_chul_00420(PIK3R1);M_chul_00587(Rlc-a);M_chul_00633(CXCR4);M_chul_00756(VAV3);M_chul_00760(OCLN);M_chul_00790(CLDN18);M_chul_00805(CLDN1);M_chul_00819(ROCK1);M_chul_01120(RAPGEF4);M_chul_01162(PIK3CA);M_chul_01202(MYLPF);M_chul_01440(CLDN4);M_chul_01695(Itga4);M_chul_01943(PIK3CA);M_chul_02082(ACTN4);M_chul_02150(RAPGEF4);M_chul_02228(N4BP2);M_chul_02355…
KO04130	SNARE interactions in vesicular transport	32	-0.458445	-1.25718	0.130435	0.335933	M_chul_00125(stx18);M_chul_01650(STX19);M_chul_02885(Gosr2);M_chul_03016(--);M_chul_03017(VAMP8);M_chul_03943(ykt6);M_chul_03953(SNAP29);M_chul_04692(STX8);M_chul_05958(GOSR1);M_chul_05975(BNIP1);M_chul_06904(STX5);M_chul_07014(BNIP1);M_chul_07927(STX4);M_chul_07960(VTI1A);M_chul_08480(Stx16);M_chul_08696(VAMP3);M_chul_09060(STX2);M_chul_12365(Stx11);M_chul_12366(STX11);M_chul_12656(VTI1B);M_chul…
KO04391	Hippo signaling pathway - fly	75	-0.397695	-1.25421	0.118727	0.340415	M_chul_00130(dlg1l);M_chul_00289(PARD3);M_chul_00348(prkci);M_chul_02194(LATS2);M_chul_02968(PPP2CB);M_chul_03008(Pard3);M_chul_03010(PARD3);M_chul_03481(Nf2);M_chul_04209(actba);M_chul_04309(PPP2R2C);M_chul_04768(Mpdz);M_chul_05122(smad1);M_chul_05324(mapk8a);M_chul_05429(ACT1);M_chul_05894(PPP2CA);M_chul_06094(Dchs1);M_chul_07011(ppp2r2b);M_chul_07049(FAT4);M_chul_07189(MAPK9);M_chul_07555(mapk…
KO04115	p53 signaling pathway	94	-0.384121	-1.25059	0.101311	0.346341	M_chul_00242(rrm2);M_chul_00246(rrm2);M_chul_00392(--);M_chul_00688(GADD45A);M_chul_00968(IGFBP3);M_chul_00990(--);M_chul_01248(BAX);M_chul_01395(Ccnd1);M_chul_01915(prkra);M_chul_01917(cyc-B);M_chul_01942(ZMAT3);M_chul_02103(rprma);M_chul_02535(rprml);M_chul_02882(BAX);M_chul_03089(--);M_chul_03189(GADD45G);M_chul_03312(Rchy1);M_chul_03372(--);M_chul_04905(Tsc2);M_chul_05040(Casp9);M_chul_05519(…
KO05417	Lipid and atherosclerosis	260	-0.350929	-1.24864	0.0437567	0.347269	M_chul_00192(tnf);M_chul_00260(Pik3r2);M_chul_00396(JUN);M_chul_00420(PIK3R1);M_chul_00756(VAV3);M_chul_00844(HCK);M_chul_00990(--);M_chul_01064(TICAM1);M_chul_01162(PIK3CA);M_chul_01248(BAX);M_chul_01356(TANK);M_chul_01432(pparg);M_chul_01597(Pol);M_chul_01619(--);M_chul_01909(GSK3B);M_chul_01915(prkra);M_chul_01917(cyc-B);M_chul_01943(PIK3CA);M_chul_02047(atf4);M_chul_02242(MAPK3);M_chul_02287(…
KO05169	Epstein-Barr virus infection	282	-0.347886	-1.24632	0.0422387	0.349374	M_chul_00050(TRAV18);M_chul_00192(tnf);M_chul_00260(Pik3r2);M_chul_00392(--);M_chul_00396(JUN);M_chul_00420(PIK3R1);M_chul_00579(vim);M_chul_00688(GADD45A);M_chul_00730(CALR);M_chul_00803(hes1-a);M_chul_00844(HCK);M_chul_00959(Ripk1);M_chul_00990(--);M_chul_01162(PIK3CA);M_chul_01248(BAX);M_chul_01301(--);M_chul_01395(Ccnd1);M_chul_01609(STAT1);M_chul_01619(--);M_chul_01915(prkra);M_chul_01917(cy…
KO00190	Oxidative phosphorylation	115	-0.367634	-1.24216	0.0909091	0.357957	M_chul_00302(NDUFV2);M_chul_00329(ATP6V0B);M_chul_00584(ATP6V1H);M_chul_00681(Uqcrh);M_chul_00902(ATP5MG);M_chul_01080(NDUFA13);M_chul_01151(Atp6v0d1);M_chul_01193(COX6A2);M_chul_01917(cyc-B);M_chul_01980(Ndufa6);M_chul_02025(Atp5mf);M_chul_02199(COX17);M_chul_02245(ATP6V0C);M_chul_02351(Ndufab1);M_chul_02407(Atp6v0a1);M_chul_02490(ATP5MC3);M_chul_02710(Ndufb10);M_chul_02739(Uqcrc2);M_chul_02914(…
KO04310	Wnt signaling pathway	216	-0.3502	-1.23659	0.0563991	0.369796	M_chul_00042(vangl2);M_chul_00047(Nfatc4);M_chul_00064(EP300);M_chul_00163(WNT9A);M_chul_00164(--);M_chul_00183(gbp);M_chul_00187(FZD2);M_chul_00283(fzd8);M_chul_00392(--);M_chul_00396(JUN);M_chul_00656(chd8);M_chul_00845(CTNND2);M_chul_00903(WNT3A);M_chul_00942(PRKACB);M_chul_01024(Cacybp);M_chul_01128(dvl3);M_chul_01160(Tbl1xr1);M_chul_01171(FRZB);M_chul_01380(fzd5);M_chul_01395(Ccnd1);M_chul_0…
KO04360	Axon guidance	237	-0.347617	-1.23597	0.0615058	0.366908	M_chul_00047(Nfatc4);M_chul_00260(Pik3r2);M_chul_00289(PARD3);M_chul_00295(ITGB1);M_chul_00296(nrp1a);M_chul_00420(PIK3R1);M_chul_00587(Rlc-a);M_chul_00633(CXCR4);M_chul_00757(NTNG1);M_chul_00819(ROCK1);M_chul_01045(ephb1-b);M_chul_01115(epha4-a);M_chul_01117(epha3);M_chul_01162(PIK3CA);M_chul_01165(ephb3);M_chul_01239(NTN1);M_chul_01544(BMPR2);M_chul_01647(Epha3);M_chul_01808(Sema4d);M_chul_0190…
KO05143	African trypanosomiasis	59	-0.405897	-1.23434	0.142132	0.366877	M_chul_00192(tnf);M_chul_01944(--);M_chul_02267(IGHV3-43D);M_chul_02268(IGHV2-26);M_chul_02269(IGHV4-38-2);M_chul_02270(IGHV4-59);M_chul_02271(Ighv1-72);M_chul_02272(IGHV4-59);M_chul_02273(IGHV4-38-2);M_chul_02274(--);M_chul_02355(prkcbb);M_chul_02732(PRKCA);M_chul_03268(il1b);M_chul_03471(GNAQ);M_chul_03743(IDO2);M_chul_03946(--);M_chul_04438(prkcbb);M_chul_04646(PRKCA);M_chul_06041(--);M_chul_0…
KO04068	FoxO signaling pathway	178	-0.352393	-1.23085	0.0727674	0.372985	M_chul_00025(GABARAPL2);M_chul_00064(EP300);M_chul_00260(Pik3r2);M_chul_00267(HOMER3);M_chul_00392(--);M_chul_00420(PIK3R1);M_chul_00688(GADD45A);M_chul_00721(INSR);M_chul_00732(KLF2);M_chul_00885(EGFR);M_chul_00991(PRKAG2);M_chul_01025(Plk3);M_chul_01071(PRKAB2);M_chul_01083(STK11);M_chul_01139(BCL6);M_chul_01162(PIK3CA);M_chul_01313(prmt1);M_chul_01395(Ccnd1);M_chul_01757(grb2-a);M_chul_01758(G…
KO05225	Hepatocellular carcinoma	209	-0.345195	-1.22702	0.0747065	0.380441	M_chul_00026(NQO1);M_chul_00163(WNT9A);M_chul_00164(--);M_chul_00183(gbp);M_chul_00187(FZD2);M_chul_00260(Pik3r2);M_chul_00283(fzd8);M_chul_00392(--);M_chul_00401(Mgst3);M_chul_00420(PIK3R1);M_chul_00688(GADD45A);M_chul_00885(EGFR);M_chul_00903(WNT3A);M_chul_01128(dvl3);M_chul_01162(PIK3CA);M_chul_01248(BAX);M_chul_01380(fzd5);M_chul_01395(Ccnd1);M_chul_01757(grb2-a);M_chul_01758(GRB2);M_chul_017…
KO04072	Phospholipase D signaling pathway	232	-0.347174	-1.22227	0.0600858	0.390626	M_chul_00007(Adcy8);M_chul_00060(RHEB);M_chul_00142(ADCY8);M_chul_00260(Pik3r2);M_chul_00420(PIK3R1);M_chul_00517(ADCY1);M_chul_00593(Dnm3);M_chul_00597(PLPP3);M_chul_00721(INSR);M_chul_00885(EGFR);M_chul_00904(ARF1);M_chul_00966(ADCY1);M_chul_01114(Pip5k1c);M_chul_01120(RAPGEF4);M_chul_01162(PIK3CA);M_chul_01346(MRAS);M_chul_01361(CXCR1);M_chul_01417(--);M_chul_01510(CXCR1);M_chul_01757(grb2-a);…
KO04973	Carbohydrate digestion and absorption	61	-0.400124	-1.22072	0.143774	0.391012	M_chul_00260(Pik3r2);M_chul_00387(Amy1);M_chul_00388(Amy2);M_chul_00389(Amy1);M_chul_00390(Amy2);M_chul_00391(AMY1A);M_chul_00420(PIK3R1);M_chul_00508(ATP1A2);M_chul_00510(ATP1A2);M_chul_00799(atp1b3);M_chul_01162(PIK3CA);M_chul_01943(PIK3CA);M_chul_02355(prkcbb);M_chul_03113(HK2);M_chul_03152(PIK3R1);M_chul_04438(prkcbb);M_chul_04566(AKT3);M_chul_04790(HK1);M_chul_05396(Hk2);M_chul_05674(SLC37A4…
KO04210	Apoptosis	197	-0.347744	-1.21916	0.0731441	0.391194	M_chul_00192(tnf);M_chul_00260(Pik3r2);M_chul_00396(JUN);M_chul_00420(PIK3R1);M_chul_00455(CTSZ);M_chul_00564(PARP2);M_chul_00688(GADD45A);M_chul_00959(Ripk1);M_chul_00990(--);M_chul_01162(PIK3CA);M_chul_01248(BAX);M_chul_01915(prkra);M_chul_01917(cyc-B);M_chul_01943(PIK3CA);M_chul_02045(ctsd);M_chul_02047(atf4);M_chul_02052(--);M_chul_02192(TUBA1A);M_chul_02242(MAPK3);M_chul_02443(Prf1);M_chul_0…
KO03013	Nucleocytoplasmic transport	102	-0.36527	-1.21028	0.137529	0.415136	M_chul_00265(UPF1);M_chul_00403(IPO13);M_chul_00659(ACIN1);M_chul_00754(ndc1);M_chul_00820(THOC1);M_chul_00875(Tpr);M_chul_01310(xpo4);M_chul_01699(nup35);M_chul_02015(Rangap1);M_chul_02040(ube2ib);M_chul_02146(NUP62);M_chul_02231(alyref-a);M_chul_02264(XPO6);M_chul_02673(Tnpo2);M_chul_02684(sumo2);M_chul_02685(nup85);M_chul_03435(GLE1);M_chul_03847(IPO11);M_chul_04253(kpna1);M_chul_04649(Kpna2);…
KO05166	Human T-cell leukemia virus 1 infection	310	-0.333962	-1.20978	0.0628272	0.412064	M_chul_00007(Adcy8);M_chul_00047(Nfatc4);M_chul_00050(TRAV18);M_chul_00064(EP300);M_chul_00130(dlg1l);M_chul_00132(Crtc1);M_chul_00133(Crtc1);M_chul_00142(ADCY8);M_chul_00192(tnf);M_chul_00256(Crtc1);M_chul_00260(Pik3r2);M_chul_00296(nrp1a);M_chul_00392(--);M_chul_00396(JUN);M_chul_00420(PIK3R1);M_chul_00517(ADCY1);M_chul_00730(CALR);M_chul_00942(PRKACB);M_chul_00966(ADCY1);M_chul_01011(CDC20);M_…
KO05146	Amoebiasis	146	-0.353979	-1.20976	0.116201	0.40748	M_chul_00111(LAMC2);M_chul_00192(tnf);M_chul_00260(Pik3r2);M_chul_00420(PIK3R1);M_chul_00457(Gnal);M_chul_00517(ADCY1);M_chul_00525(lamc1);M_chul_00942(PRKACB);M_chul_00966(ADCY1);M_chul_00987(Lama3);M_chul_00988(Lama3);M_chul_01162(PIK3CA);M_chul_01836(PRKACA);M_chul_01943(PIK3CA);M_chul_01958(COL1A1);M_chul_02082(ACTN4);M_chul_02267(IGHV3-43D);M_chul_02268(IGHV2-26);M_chul_02269(IGHV4-38-2);M_c…
KO04217	Necroptosis	161	-0.350351	-1.20879	0.108501	0.406223	M_chul_00192(tnf);M_chul_00773(RNF31);M_chul_00879(H2AC1);M_chul_00945(rbck1);M_chul_00959(Ripk1);M_chul_00989(Vps4b);M_chul_00990(--);M_chul_00996(GLUL);M_chul_01064(TICAM1);M_chul_01248(BAX);M_chul_01301(--);M_chul_01417(--);M_chul_01606(STAT4);M_chul_01609(STAT1);M_chul_01619(--);M_chul_01915(prkra);M_chul_02170(CHMP2B);M_chul_02403(STAT5B);M_chul_02405(Stat3);M_chul_02630(fth1-a);M_chul_02827…
KO04540	Gap junction	132	-0.357956	-1.19985	0.122886	0.430688	M_chul_00007(Adcy8);M_chul_00142(ADCY8);M_chul_00517(ADCY1);M_chul_00885(EGFR);M_chul_00942(PRKACB);M_chul_00966(ADCY1);M_chul_00971(TUBB2A);M_chul_01219(Htr2a);M_chul_01253(CSNK1D);M_chul_01459(TkR86C);M_chul_01506(HTR2A);M_chul_01757(grb2-a);M_chul_01758(GRB2);M_chul_01833(TUBB4B);M_chul_01836(PRKACA);M_chul_02060(ADCY5);M_chul_02192(TUBA1A);M_chul_02242(MAPK3);M_chul_02355(prkcbb);M_chul_02732…
KO04013	MAPK signaling pathway - fly	109	-0.363875	-1.19862	0.121528	0.429796	M_chul_00396(JUN);M_chul_00885(EGFR);M_chul_01160(Tbl1xr1);M_chul_01757(grb2-a);M_chul_01758(GRB2);M_chul_01888(Tbl1x);M_chul_01931(ATF2);M_chul_02242(MAPK3);M_chul_02968(PPP2CB);M_chul_03001(mapk1);M_chul_03043(TLE1);M_chul_03243(KSR2);M_chul_03399(RASA1);M_chul_03446(BMPR1B);M_chul_03490(KSR2);M_chul_03776(UBE2D4);M_chul_03922(TLE4);M_chul_04547(MEF2C);M_chul_04667(MAP2K7);M_chul_05193(Xpo1);M_…
KO05226	Gastric cancer	200	-0.34265	-1.19815	0.105727	0.426724	M_chul_00163(WNT9A);M_chul_00164(--);M_chul_00183(gbp);M_chul_00187(FZD2);M_chul_00260(Pik3r2);M_chul_00283(fzd8);M_chul_00392(--);M_chul_00420(PIK3R1);M_chul_00688(GADD45A);M_chul_00885(EGFR);M_chul_00903(WNT3A);M_chul_00990(--);M_chul_01128(dvl3);M_chul_01162(PIK3CA);M_chul_01248(BAX);M_chul_01380(fzd5);M_chul_01395(Ccnd1);M_chul_01624(JUP);M_chul_01757(grb2-a);M_chul_01758(GRB2);M_chul_01909(G…
KO04010	MAPK signaling pathway	415	-0.326169	-1.19765	0.0457317	0.423608	M_chul_00192(tnf);M_chul_00234(CACNB1);M_chul_00263(JUND);M_chul_00396(JUN);M_chul_00688(GADD45A);M_chul_00689(GNG12);M_chul_00721(INSR);M_chul_00885(EGFR);M_chul_00928(CACNA1E);M_chul_00929(CACNA1E);M_chul_00942(PRKACB);M_chul_00999(ERBB3);M_chul_01289(taok2);M_chul_01346(MRAS);M_chul_01417(--);M_chul_01456(CACNA1I);M_chul_01747(Map3k12);M_chul_01757(grb2-a);M_chul_01758(GRB2);M_chul_01836(PRKAC…
KO04514	Cell adhesion molecules	307	-0.33047	-1.19709	0.0822917	0.421144	M_chul_00050(TRAV18);M_chul_00051(PTPRM);M_chul_00107(PTPRM);M_chul_00221(Ptprm);M_chul_00224(--);M_chul_00227(pol);M_chul_00295(ITGB1);M_chul_00365(CNTNAP2);M_chul_00506(Cadm3);M_chul_00513(MPZ);M_chul_00744(ptprf);M_chul_00757(NTNG1);M_chul_00760(OCLN);M_chul_00790(CLDN18);M_chul_00805(CLDN1);M_chul_00974(cdh2);M_chul_00975(cdh2);M_chul_01122(Itga6);M_chul_01215(pol);M_chul_01440(CLDN4);M_chul_…
KO05010	Alzheimer disease	468	-0.324284	-1.19046	0.0366226	0.438364	M_chul_00043(NCSTN);M_chul_00163(WNT9A);M_chul_00164(--);M_chul_00183(gbp);M_chul_00187(FZD2);M_chul_00192(tnf);M_chul_00260(Pik3r2);M_chul_00283(fzd8);M_chul_00302(NDUFV2);M_chul_00321(SLC39A6);M_chul_00420(PIK3R1);M_chul_00668(PSMB5);M_chul_00681(Uqcrh);M_chul_00721(INSR);M_chul_00903(WNT3A);M_chul_00916(Rb1cc1);M_chul_00971(TUBB2A);M_chul_00981(psma7);M_chul_01080(NDUFA13);M_chul_01128(dvl3);M…
KO05211	Renal cell carcinoma	88	-0.36988	-1.18988	0.169195	0.435691	M_chul_00064(EP300);M_chul_00260(Pik3r2);M_chul_00396(JUN);M_chul_00420(PIK3R1);M_chul_01162(PIK3CA);M_chul_01191(Elob);M_chul_01757(grb2-a);M_chul_01758(GRB2);M_chul_01943(PIK3CA);M_chul_02016(RBX1);M_chul_02018(EP300);M_chul_02242(MAPK3);M_chul_03001(mapk1);M_chul_03152(PIK3R1);M_chul_03320(ARAF);M_chul_04078(RAP1A);M_chul_04566(AKT3);M_chul_04859(CREBBP);M_chul_04860(CREBBP);M_chul_05059(arnt2…
KO04140	Autophagy - animal	172	-0.346219	-1.18587	0.120977	0.445009	M_chul_00025(GABARAPL2);M_chul_00060(RHEB);M_chul_00260(Pik3r2);M_chul_00351(DAPK3);M_chul_00420(PIK3R1);M_chul_00736(Rab8a);M_chul_00853(MAP1LC3A);M_chul_00916(Rb1cc1);M_chul_00942(PRKACB);M_chul_00990(--);M_chul_01083(STK11);M_chul_01162(PIK3CA);M_chul_01224(RUBCNL);M_chul_01293(Akt1s1);M_chul_01346(MRAS);M_chul_01356(TANK);M_chul_01618(wipi1);M_chul_01836(PRKACA);M_chul_01943(PIK3CA);M_chul_02…
KO04014	Ras signaling pathway	294	-0.330155	-1.18288	0.0898642	0.450151	M_chul_00050(TRAV18);M_chul_00260(Pik3r2);M_chul_00420(PIK3R1);M_chul_00689(GNG12);M_chul_00721(INSR);M_chul_00885(EGFR);M_chul_00942(PRKACB);M_chul_01162(PIK3CA);M_chul_01346(MRAS);M_chul_01413(GNG5);M_chul_01417(--);M_chul_01757(grb2-a);M_chul_01758(GRB2);M_chul_01836(PRKACA);M_chul_01943(PIK3CA);M_chul_01987(Grin2b);M_chul_02201(pla1a);M_chul_02207(grin2a);M_chul_02208(grin2a);M_chul_02242(MAP…
KO04926	Relaxin signaling pathway	165	-0.342336	-1.1824	0.135255	0.447335	M_chul_00007(Adcy8);M_chul_00141(--);M_chul_00142(ADCY8);M_chul_00211(--);M_chul_00260(Pik3r2);M_chul_00396(JUN);M_chul_00420(PIK3R1);M_chul_00422(Rln3);M_chul_00517(ADCY1);M_chul_00622(EDNRB);M_chul_00689(GNG12);M_chul_00885(EGFR);M_chul_00942(PRKACB);M_chul_00966(ADCY1);M_chul_01100(Creb3l3);M_chul_01101(RXFP3);M_chul_01162(PIK3CA);M_chul_01271(RXFP3);M_chul_01382(Creb1);M_chul_01413(GNG5);M_ch…
KO05222	Small cell lung cancer	131	-0.346131	-1.17527	0.144828	0.466776	M_chul_00111(LAMC2);M_chul_00260(Pik3r2);M_chul_00295(ITGB1);M_chul_00392(--);M_chul_00420(PIK3R1);M_chul_00525(lamc1);M_chul_00688(GADD45A);M_chul_00987(Lama3);M_chul_00988(Lama3);M_chul_00990(--);M_chul_01122(Itga6);M_chul_01162(PIK3CA);M_chul_01248(BAX);M_chul_01395(Ccnd1);M_chul_01487(ITGAV);M_chul_01620(Itga3);M_chul_01917(cyc-B);M_chul_01943(PIK3CA);M_chul_02145(Itga6);M_chul_02882(BAX);M_c…
KO04110	Cell cycle	142	-0.342854	-1.17139	0.165548	0.475881	M_chul_00064(EP300);M_chul_00333(E2F4);M_chul_00392(--);M_chul_00404(Fzr1);M_chul_00632(Mcm6);M_chul_00638(orc2);M_chul_00688(GADD45A);M_chul_00921(mcm4-b);M_chul_01011(CDC20);M_chul_01088(Fzr1);M_chul_01370(ANAPC2);M_chul_01395(Ccnd1);M_chul_01909(GSK3B);M_chul_02016(RBX1);M_chul_02018(EP300);M_chul_02664(mcm5);M_chul_02994(CDC14A);M_chul_03045(SMAD4);M_chul_03078(Anapc7);M_chul_03189(GADD45G);M…
KO04071	Sphingolipid signaling pathway	166	-0.337507	-1.17125	0.142699	0.471791	M_chul_00192(tnf);M_chul_00260(Pik3r2);M_chul_00420(PIK3R1);M_chul_00819(ROCK1);M_chul_00990(--);M_chul_01138(CERS2);M_chul_01162(PIK3CA);M_chul_01248(BAX);M_chul_01314(ABCC1);M_chul_01862(CERS6);M_chul_01943(PIK3CA);M_chul_01944(--);M_chul_02045(ctsd);M_chul_02215(SPHK1);M_chul_02242(MAPK3);M_chul_02355(prkcbb);M_chul_02585(ROCK2);M_chul_02658(S1pr1);M_chul_02732(PRKCA);M_chul_02882(BAX);M_chul_…
KO03018	RNA degradation	80	-0.367731	-1.17009	0.191847	0.471434	M_chul_00274(PFKP);M_chul_00428(--);M_chul_00851(Xrn1);M_chul_00943(EXOSC4);M_chul_01242(TOB1);M_chul_02012(TOB2);M_chul_02123(PFKL);M_chul_03426(cnot6l);M_chul_03513(Lsm1);M_chul_03717(TTC37);M_chul_04033(patl1);M_chul_04476(parn);M_chul_04513(exosc9);M_chul_04898(EXOSC1);M_chul_05912(Btg4);M_chul_06105(EXOSC8);M_chul_06295(CNOT8);M_chul_06364(BTG4);M_chul_06421(Dcps);M_chul_06437(HSPA9);M_chul_…
KO05207	Chemical carcinogenesis - receptor activation	249	-0.327654	-1.1641	0.129828	0.487432	M_chul_00007(Adcy8);M_chul_00142(ADCY8);M_chul_00260(Pik3r2);M_chul_00392(--);M_chul_00396(JUN);M_chul_00401(Mgst3);M_chul_00420(PIK3R1);M_chul_00517(ADCY1);M_chul_00634(Ugt1a1);M_chul_00885(EGFR);M_chul_00942(PRKACB);M_chul_00966(ADCY1);M_chul_00990(--);M_chul_01100(Creb3l3);M_chul_01139(BCL6);M_chul_01162(PIK3CA);M_chul_01382(Creb1);M_chul_01395(Ccnd1);M_chul_01648(cyp3a27);M_chul_01757(grb2-a)…
KO05016	Huntington disease	363	-0.319673	-1.16188	0.10483	0.49092	M_chul_00064(EP300);M_chul_00146(ift57);M_chul_00302(NDUFV2);M_chul_00497(KCNJ10);M_chul_00668(PSMB5);M_chul_00681(Uqcrh);M_chul_00728(Dnah8);M_chul_00729(Dnah8);M_chul_00916(Rb1cc1);M_chul_00971(TUBB2A);M_chul_00981(psma7);M_chul_01080(NDUFA13);M_chul_01100(Creb3l3);M_chul_01119(DNAH11);M_chul_01127(ap2m1a);M_chul_01193(COX6A2);M_chul_01248(BAX);M_chul_01312(AP2A1);M_chul_01382(Creb1);M_chul_013…
KO00514	Other types of O-glycan biosynthesis	54	-0.387756	-1.16102	0.220828	0.489266	M_chul_00203(ST3GAL3);M_chul_00330(B4galt2);M_chul_02096(Galnt5);M_chul_02102(GALNT13);M_chul_02804(colgalt1);M_chul_02879(lfng);M_chul_03577(GALNT9);M_chul_04813(GALNT7);M_chul_04866(colgalt1);M_chul_05153(mfng);M_chul_05583(Galnt10);M_chul_05670(B3GLCT);M_chul_05910(ST6GAL1);M_chul_06291(Galnt10);M_chul_06292(Galnt10);M_chul_06672(C1galt1c1);M_chul_07250(OGT);M_chul_08002(rfng);M_chul_08873(ppp…
KO04623	Cytosolic DNA-sensing pathway	40	-0.404093	-1.16085	0.235453	0.485352	M_chul_00959(Ripk1);M_chul_01619(--);M_chul_01971(POLR2F);M_chul_02011(Polr3h);M_chul_02843(Polr3k);M_chul_03268(il1b);M_chul_03721(POLR3G);M_chul_03957(IKBKB);M_chul_04978(POLR3F);M_chul_05301(chuk);M_chul_07186(--);M_chul_07461(POLR3A);M_chul_07881(ifna3);M_chul_07882(ifna3);M_chul_07939(chuk);M_chul_08122(IRF3);M_chul_10089(POLR2L);M_chul_11131(Rela);M_chul_11376(Ripk3);M_chul_12059(NFKBIA);M_…
KO04380	Osteoclast differentiation	133	-0.344665	-1.16057	0.163384	0.481896	M_chul_00192(tnf);M_chul_00260(Pik3r2);M_chul_00263(JUND);M_chul_00396(JUN);M_chul_00420(PIK3R1);M_chul_01162(PIK3CA);M_chul_01301(--);M_chul_01382(Creb1);M_chul_01432(pparg);M_chul_01609(STAT1);M_chul_01757(grb2-a);M_chul_01758(GRB2);M_chul_01943(PIK3CA);M_chul_02242(MAPK3);M_chul_02287(map2k6);M_chul_02299(SOCS3);M_chul_02357(Socs1);M_chul_02534(Itgb3);M_chul_02648(junb);M_chul_02827(TYK2);M_ch…
KO05162	Measles	184	-0.330403	-1.15712	0.165752	0.48957	M_chul_00050(TRAV18);M_chul_00091(COLEC12);M_chul_00260(Pik3r2);M_chul_00392(--);M_chul_00396(JUN);M_chul_00420(PIK3R1);M_chul_00990(--);M_chul_01162(PIK3CA);M_chul_01248(BAX);M_chul_01301(--);M_chul_01353(IFIH1);M_chul_01395(Ccnd1);M_chul_01609(STAT1);M_chul_01619(--);M_chul_01804(ORF4);M_chul_01876(TLR7);M_chul_01879(RAB9A);M_chul_01909(GSK3B);M_chul_01915(prkra);M_chul_01917(cyc-B);M_chul_0194…
KO05142	Chagas disease	174	-0.333825	-1.1567	0.17165	0.486595	M_chul_00050(TRAV18);M_chul_00192(tnf);M_chul_00260(Pik3r2);M_chul_00396(JUN);M_chul_00420(PIK3R1);M_chul_00457(Gnal);M_chul_00517(ADCY1);M_chul_00730(CALR);M_chul_00966(ADCY1);M_chul_01064(TICAM1);M_chul_01162(PIK3CA);M_chul_01915(prkra);M_chul_01943(PIK3CA);M_chul_01944(--);M_chul_02242(MAPK3);M_chul_02968(PPP2CB);M_chul_03001(mapk1);M_chul_03152(PIK3R1);M_chul_03268(il1b);M_chul_03313(smad2);M…
KO05133	Pertussis	90	-0.35872	-1.15612	0.194067	0.484215	M_chul_00192(tnf);M_chul_00295(ITGB1);M_chul_00396(JUN);M_chul_01064(TICAM1);M_chul_02242(MAPK3);M_chul_03001(mapk1);M_chul_03268(il1b);M_chul_03946(--);M_chul_04014(SERPING1);M_chul_04312(CXCL8);M_chul_04880(c3);M_chul_05324(mapk8a);M_chul_05417(IRF1);M_chul_05530(ITGB3);M_chul_06041(--);M_chul_06854(CASP3);M_chul_06855(Casp7);M_chul_06856(--);M_chul_06857(CASP3);M_chul_07003(ebf1a);M_chul_07189…
KO04934	Cushing syndrome	228	-0.325234	-1.15606	0.142391	0.480163	M_chul_00007(Adcy8);M_chul_00142(ADCY8);M_chul_00163(WNT9A);M_chul_00164(--);M_chul_00187(FZD2);M_chul_00283(fzd8);M_chul_00392(--);M_chul_00517(ADCY1);M_chul_00823(crhr2);M_chul_00824(Crhr2);M_chul_00885(EGFR);M_chul_00903(WNT3A);M_chul_00942(PRKACB);M_chul_00966(ADCY1);M_chul_01100(Creb3l3);M_chul_01128(dvl3);M_chul_01380(fzd5);M_chul_01382(Creb1);M_chul_01395(Ccnd1);M_chul_01456(CACNA1I);M_chu…
KO05170	Human immunodeficiency virus 1 infection	302	-0.318911	-1.15368	0.124477	0.484201	M_chul_00047(Nfatc4);M_chul_00050(TRAV18);M_chul_00192(tnf);M_chul_00260(Pik3r2);M_chul_00396(JUN);M_chul_00420(PIK3R1);M_chul_00633(CXCR4);M_chul_00665(Ap1g1);M_chul_00689(GNG12);M_chul_00730(CALR);M_chul_00734(AP1M1);M_chul_00959(Ripk1);M_chul_00990(--);M_chul_01050(AP1S2);M_chul_01162(PIK3CA);M_chul_01191(Elob);M_chul_01248(BAX);M_chul_01413(GNG5);M_chul_01619(--);M_chul_01915(prkra);M_chul_01…
KO04216	Ferroptosis	60	-0.378975	-1.15038	0.230769	0.490963	M_chul_00600(TFRC);M_chul_00853(MAP1LC3A);M_chul_01009(tf);M_chul_01049(ACSL3);M_chul_01603(slc40a1);M_chul_01746(Pcbp2);M_chul_02630(fth1-a);M_chul_02663(hmox);M_chul_03356(--);M_chul_03748(ACSL1);M_chul_03958(VDAC2);M_chul_04719(hmox);M_chul_05012(MAP1LC3C);M_chul_05283(GCLC);M_chul_05413(ACSL6);M_chul_05835(ACSL6);M_chul_06455(ACSL1);M_chul_06748(Slc7a11);M_chul_06885(MAP1LC3C);M_chul_06980(Ac…
KO04621	NOD-like receptor signaling pathway	164	-0.333677	-1.14905	0.179121	0.491622	M_chul_00025(GABARAPL2);M_chul_00192(tnf);M_chul_00396(JUN);M_chul_00624(SUGT1);M_chul_00773(RNF31);M_chul_00787(pkn2);M_chul_00853(MAP1LC3A);M_chul_00945(rbck1);M_chul_00959(Ripk1);M_chul_00990(--);M_chul_01064(TICAM1);M_chul_01301(--);M_chul_01356(TANK);M_chul_01609(STAT1);M_chul_01619(--);M_chul_01915(prkra);M_chul_02242(MAPK3);M_chul_02507(SDK2);M_chul_02640(PKN1);M_chul_02762(ITPR1);M_chul_0…
KO04341	Hedgehog signaling pathway - fly	40	-0.401611	-1.14757	0.249001	0.492632	M_chul_00768(en2-a);M_chul_00942(PRKACB);M_chul_01051(CUL3);M_chul_01760(smurf2);M_chul_01836(PRKACA);M_chul_01909(GSK3B);M_chul_02016(RBX1);M_chul_02030(Smurf1);M_chul_02468(spopla);M_chul_03512(GRK5);M_chul_03850(PTCH1);M_chul_04405(GRK4);M_chul_04650(smurf2);M_chul_05334(SUFU);M_chul_05535(Skp1);M_chul_05646(GRK6);M_chul_05768(Stk36);M_chul_06775(CSNK1A1);M_chul_07143(FBXW11);M_chul_08085(SPOP…
KO04910	Insulin signaling pathway	186	-0.328538	-1.14718	0.171706	0.4897	M_chul_00060(RHEB);M_chul_00227(pol);M_chul_00260(Pik3r2);M_chul_00348(prkci);M_chul_00420(PIK3R1);M_chul_00721(INSR);M_chul_00744(ptprf);M_chul_00942(PRKACB);M_chul_00991(PRKAG2);M_chul_01071(PRKAB2);M_chul_01162(PIK3CA);M_chul_01215(pol);M_chul_01439(PPP1CA);M_chul_01757(grb2-a);M_chul_01758(GRB2);M_chul_01836(PRKACA);M_chul_01909(GSK3B);M_chul_01943(PIK3CA);M_chul_02242(MAPK3);M_chul_02258(GYS…
KO04935	Growth hormone synthesis, secretion and action	178	-0.326491	-1.14446	0.17758	0.4949	M_chul_00007(Adcy8);M_chul_00064(EP300);M_chul_00142(ADCY8);M_chul_00260(Pik3r2);M_chul_00420(PIK3R1);M_chul_00517(ADCY1);M_chul_00942(PRKACB);M_chul_00966(ADCY1);M_chul_00968(IGFBP3);M_chul_01100(Creb3l3);M_chul_01162(PIK3CA);M_chul_01264(gh);M_chul_01382(Creb1);M_chul_01609(STAT1);M_chul_01757(grb2-a);M_chul_01758(GRB2);M_chul_01836(PRKACA);M_chul_01909(GSK3B);M_chul_01931(ATF2);M_chul_01943(PI…
KO05213	Endometrial cancer	90	-0.351628	-1.14107	0.224732	0.502156	M_chul_00260(Pik3r2);M_chul_00392(--);M_chul_00420(PIK3R1);M_chul_00688(GADD45A);M_chul_00885(EGFR);M_chul_01162(PIK3CA);M_chul_01248(BAX);M_chul_01395(Ccnd1);M_chul_01757(grb2-a);M_chul_01758(GRB2);M_chul_01909(GSK3B);M_chul_01943(PIK3CA);M_chul_02242(MAPK3);M_chul_02730(axin2);M_chul_02774(Foxo3);M_chul_02865(axin1);M_chul_02882(BAX);M_chul_03001(mapk1);M_chul_03089(--);M_chul_03152(PIK3R1);M_c…
KO05223	Non-small cell lung cancer	102	-0.349234	-1.14013	0.236749	0.501368	M_chul_00260(Pik3r2);M_chul_00392(--);M_chul_00420(PIK3R1);M_chul_00688(GADD45A);M_chul_00885(EGFR);M_chul_01162(PIK3CA);M_chul_01248(BAX);M_chul_01395(Ccnd1);M_chul_01757(grb2-a);M_chul_01758(GRB2);M_chul_01943(PIK3CA);M_chul_02242(MAPK3);M_chul_02355(prkcbb);M_chul_02403(STAT5B);M_chul_02405(Stat3);M_chul_02732(PRKCA);M_chul_02774(Foxo3);M_chul_02882(BAX);M_chul_03001(mapk1);M_chul_03089(--);M_…
KO04340	Hedgehog signaling pathway	68	-0.365356	-1.13703	0.241117	0.507751	M_chul_00122(--);M_chul_00124(EVC);M_chul_00392(--);M_chul_00650(HHATL);M_chul_00942(PRKACB);M_chul_00990(--);M_chul_01027(ptch1);M_chul_01051(CUL3);M_chul_01253(CSNK1D);M_chul_01395(Ccnd1);M_chul_01630(ihhb);M_chul_01637(Gli2);M_chul_01760(smurf2);M_chul_01836(PRKACA);M_chul_01909(GSK3B);M_chul_02030(Smurf1);M_chul_02125(LRP2);M_chul_02468(spopla);M_chul_02841(MGRN1);M_chul_03850(PTCH1);M_chul_0…
KO05014	Amyotrophic lateral sclerosis	396	-0.311677	-1.13644	0.128999	0.505617	M_chul_00192(tnf);M_chul_00290(--);M_chul_00302(NDUFV2);M_chul_00366(Prkn);M_chul_00668(PSMB5);M_chul_00681(Uqcrh);M_chul_00728(Dnah8);M_chul_00729(Dnah8);M_chul_00736(Rab8a);M_chul_00754(ndc1);M_chul_00853(MAP1LC3A);M_chul_00875(Tpr);M_chul_00916(Rb1cc1);M_chul_00971(TUBB2A);M_chul_00981(psma7);M_chul_00990(--);M_chul_01080(NDUFA13);M_chul_01119(DNAH11);M_chul_01193(COX6A2);M_chul_01248(BAX);M_c…
KO04624	Toll and Imd signaling pathway	44	-0.397482	-1.13593	0.258108	0.50347	M_chul_00396(JUN);M_chul_01915(prkra);M_chul_01931(ATF2);M_chul_03776(UBE2D4);M_chul_03957(IKBKB);M_chul_04310(Ank2);M_chul_04667(MAP2K7);M_chul_05324(mapk8a);M_chul_05389(MAP3K7);M_chul_06242(ITA);M_chul_07143(FBXW11);M_chul_07189(MAPK9);M_chul_07555(mapk8);M_chul_07889(Ank3);M_chul_08845(UBE2V2);M_chul_08930(UBE2D2);M_chul_09698(FADD);M_chul_11176(Ank2);M_chul_12059(NFKBIA);M_chul_12140(MAP3K7)…
KO04970	Salivary secretion	127	-0.33658	-1.13533	0.217845	0.501377	M_chul_00007(Adcy8);M_chul_00142(ADCY8);M_chul_00387(Amy1);M_chul_00388(Amy2);M_chul_00389(Amy1);M_chul_00390(Amy2);M_chul_00391(AMY1A);M_chul_00508(ATP1A2);M_chul_00510(ATP1A2);M_chul_00517(ADCY1);M_chul_00799(atp1b3);M_chul_00942(PRKACB);M_chul_00966(ADCY1);M_chul_01836(PRKACA);M_chul_02060(ADCY5);M_chul_02355(prkcbb);M_chul_02732(PRKCA);M_chul_02757(Adcy9);M_chul_02762(ITPR1);M_chul_03194(atp2…
KO00140	Steroid hormone biosynthesis	63	-0.3701	-1.13471	0.235371	0.499475	M_chul_00254(CYP7A1);M_chul_00634(Ugt1a1);M_chul_01648(cyp3a27);M_chul_02410(HSD17B1);M_chul_02433(Sult3a1);M_chul_02469(Ugt1a1);M_chul_02470(Ugt1a1);M_chul_02471(ugt3);M_chul_03635(UGT2B31);M_chul_03636(UGT2A3);M_chul_03638(UGT2A3);M_chul_03639(UGT2A3);M_chul_03848(HSD17B3);M_chul_03889(Ugt2a1);M_chul_04058(cyp3a56);M_chul_04279(cyp3a40);M_chul_04280(Cyp3a13);M_chul_04372(SRD5A2);M_chul_05780(hs…
KO00650	Butanoate metabolism	19	-0.459364	-1.13078	0.287234	0.509451	M_chul_00620(GAD1);M_chul_02113(ehhadh);M_chul_02137(GAD1);M_chul_02781(HADHA);M_chul_02782(Hadha);M_chul_03838(OXCT1);M_chul_04542(Acads);M_chul_11531(Hadha);M_chul_12270(ACAT2);M_chul_12581(L2HGDH);M_chul_13198(HMGCL);M_chul_16087(HMGCS1);M_chul_17298(Bdh1);M_chul_20060(ALDH5A1);M_chul_22591(GAD2);M_chul_22852(BDH1);M_chul_25016(ABAT);MSTRG.4477(GAD1);MSTRG.48728(ABAT)
KO05214	Glioma	101	-0.345707	-1.13064	0.229508	0.505981	M_chul_00260(Pik3r2);M_chul_00392(--);M_chul_00420(PIK3R1);M_chul_00688(GADD45A);M_chul_00885(EGFR);M_chul_01162(PIK3CA);M_chul_01248(BAX);M_chul_01395(Ccnd1);M_chul_01757(grb2-a);M_chul_01758(GRB2);M_chul_01943(PIK3CA);M_chul_02242(MAPK3);M_chul_02355(prkcbb);M_chul_02732(PRKCA);M_chul_02751(PDGFA);M_chul_02882(BAX);M_chul_03001(mapk1);M_chul_03089(--);M_chul_03152(PIK3R1);M_chul_03180(Camk2b);M…
KO04745	Phototransduction - fly	44	-0.392285	-1.13021	0.263576	0.503638	M_chul_02135(MYO3B);M_chul_02620(Gng13);M_chul_02732(PRKCA);M_chul_02762(ITPR1);M_chul_03180(Camk2b);M_chul_03471(GNAQ);M_chul_03894(PPEF2);M_chul_04209(actba);M_chul_04311(camk2d2);M_chul_04442(GNG13);M_chul_04539(GRK3);M_chul_04646(PRKCA);M_chul_05429(ACT1);M_chul_06100(TRPC4);M_chul_07419(PVALEF);M_chul_08773(CALML6);M_chul_08876(GNAQ);M_chul_09030(Itpr1);M_chul_09349(CALML4);M_chul_09450(CALM…
KO05144	Malaria	86	-0.351844	-1.1298	0.234657	0.501334	M_chul_00050(TRAV18);M_chul_00192(tnf);M_chul_02228(N4BP2);M_chul_03032(Gypc);M_chul_03268(il1b);M_chul_03300(thbs4b);M_chul_04312(CXCL8);M_chul_05266(Itgal);M_chul_05267(Itgal);M_chul_05275(Pecam1);M_chul_05530(ITGB3);M_chul_06900(Tgfb2);M_chul_07524(THBS2);M_chul_07627(hbb2);M_chul_07628(HBAD);M_chul_08744(LRP1);M_chul_08875(MET);M_chul_09156(--);M_chul_09854(Cd81);M_chul_10604(TLR2-1);M_chul_1…
KO04550	Signaling pathways regulating pluripotency of stem cells	185	-0.327315	-1.12962	0.204672	0.498013	M_chul_00055(ACVR2B);M_chul_00163(WNT9A);M_chul_00164(--);M_chul_00187(FZD2);M_chul_00260(Pik3r2);M_chul_00283(fzd8);M_chul_00420(PIK3R1);M_chul_00903(WNT3A);M_chul_01095(Tcf3);M_chul_01128(dvl3);M_chul_01162(PIK3CA);M_chul_01380(fzd5);M_chul_01544(BMPR2);M_chul_01640(INHBB);M_chul_01682(hoxb1a);M_chul_01757(grb2-a);M_chul_01758(GRB2);M_chul_01909(GSK3B);M_chul_01943(PIK3CA);M_chul_02091(ACVR1);M…
KO03022	Basal transcription factors	39	-0.402045	-1.12958	0.284741	0.494416	M_chul_00786(GTF2B);M_chul_02473(GTF2E1);M_chul_02965(GTF2H3);M_chul_03383(Gtf2h2);M_chul_03400(ccnh);M_chul_04771(GTF2E2);M_chul_05191(Taf5l);M_chul_05556(GTF2IRD1);M_chul_05773(TAF6);M_chul_05799(Taf1);M_chul_06952(TAF7);M_chul_09673(gtf2a2);M_chul_09987(ercc3);M_chul_10149(tbp);M_chul_10267(TAF4);M_chul_11216(Taf6l);M_chul_11607(tbpl1);M_chul_11808(GTF2A1);M_chul_12097(TAF4);M_chul_12357(GTF2H…
KO04725	Cholinergic synapse	199	-0.321051	-1.12418	0.18986	0.508154	M_chul_00007(Adcy8);M_chul_00017(Kcnq3);M_chul_00142(ADCY8);M_chul_00260(Pik3r2);M_chul_00420(PIK3R1);M_chul_00517(ADCY1);M_chul_00573(SLC5A7);M_chul_00689(GNG12);M_chul_00942(PRKACB);M_chul_00966(ADCY1);M_chul_00990(--);M_chul_01100(Creb3l3);M_chul_01162(PIK3CA);M_chul_01214(KCNJ3);M_chul_01382(Creb1);M_chul_01413(GNG5);M_chul_01719(KCNJ3);M_chul_01836(PRKACA);M_chul_01943(PIK3CA);M_chul_01973(K…
KO04730	Long-term depression	95	-0.342308	-1.12245	0.242533	0.510093	M_chul_00844(HCK);M_chul_01417(--);M_chul_02242(MAPK3);M_chul_02277(CACNA1A);M_chul_02355(prkcbb);M_chul_02732(PRKCA);M_chul_02762(ITPR1);M_chul_02968(PPP2CB);M_chul_03001(mapk1);M_chul_03320(ARAF);M_chul_03350(grid2);M_chul_03471(GNAQ);M_chul_03488(Nos1);M_chul_04106(gag-pro-pol);M_chul_04134(GRIA2);M_chul_04135(GRIA2);M_chul_04438(prkcbb);M_chul_04450(GNA12);M_chul_04646(PRKCA);M_chul_05154(--)…
KO04932	Non-alcoholic fatty liver disease	180	-0.321568	-1.12237	0.211581	0.506531	M_chul_00192(tnf);M_chul_00260(Pik3r2);M_chul_00302(NDUFV2);M_chul_00396(JUN);M_chul_00420(PIK3R1);M_chul_00681(Uqcrh);M_chul_00721(INSR);M_chul_00991(PRKAG2);M_chul_01071(PRKAB2);M_chul_01080(NDUFA13);M_chul_01162(PIK3CA);M_chul_01193(COX6A2);M_chul_01248(BAX);M_chul_01432(pparg);M_chul_01909(GSK3B);M_chul_01915(prkra);M_chul_01917(cyc-B);M_chul_01943(PIK3CA);M_chul_01980(Ndufa6);M_chul_02047(at…
KO04136	Autophagy - other	34	-0.400448	-1.11577	0.30654	0.524175	M_chul_00025(GABARAPL2);M_chul_01618(wipi1);M_chul_02032(WIPI2);M_chul_02652(Atg4d);M_chul_02968(PPP2CB);M_chul_04225(Rptor);M_chul_05277(RPTOR);M_chul_05684(atg101);M_chul_05690(--);M_chul_05894(PPP2CA);M_chul_06778(IGBP1);M_chul_06898(atg2a);M_chul_08035(becn1);M_chul_08238(WIPI1);M_chul_08722(ATG7);M_chul_08760(RPTOR);M_chul_10563(PIK3R4);M_chul_11259(PIK3C3);M_chul_12463(Atg2b);M_chul_12687(A…
KO05017	Spinocerebellar ataxia	219	-0.3141	-1.11213	0.228355	0.533214	M_chul_00260(Pik3r2);M_chul_00420(PIK3R1);M_chul_00594(c8b);M_chul_00668(PSMB5);M_chul_00726(SLC1A6);M_chul_00786(GTF2B);M_chul_00916(Rb1cc1);M_chul_00981(psma7);M_chul_01162(PIK3CA);M_chul_01618(wipi1);M_chul_01917(cyc-B);M_chul_01943(PIK3CA);M_chul_01987(Grin2b);M_chul_02032(WIPI2);M_chul_02075(Grin2c);M_chul_02207(grin2a);M_chul_02208(grin2a);M_chul_02239(atp2a1);M_chul_02277(CACNA1A);M_chul_0…
KO04625	C-type lectin receptor signaling pathway	119	-0.330703	-1.11052	0.253121	0.534688	M_chul_00047(Nfatc4);M_chul_00091(COLEC12);M_chul_00192(tnf);M_chul_00260(Pik3r2);M_chul_00396(JUN);M_chul_00420(PIK3R1);M_chul_00898(Bcl10);M_chul_01025(Plk3);M_chul_01162(PIK3CA);M_chul_01308(IL17D);M_chul_01346(MRAS);M_chul_01609(STAT1);M_chul_01915(prkra);M_chul_01943(PIK3CA);M_chul_02242(MAPK3);M_chul_02762(ITPR1);M_chul_02883(Map3k14);M_chul_02974(PPP3CC);M_chul_03001(mapk1);M_chul_03152(PI…
KO00983	Drug metabolism - other enzymes	72	-0.355185	-1.10959	0.277919	0.533995	M_chul_00242(rrm2);M_chul_00246(rrm2);M_chul_00401(Mgst3);M_chul_00634(Ugt1a1);M_chul_00873(dpyd);M_chul_01140(cmpk);M_chul_02088(Upp2);M_chul_02263(NME4);M_chul_02469(Ugt1a1);M_chul_02470(Ugt1a1);M_chul_02471(ugt3);M_chul_03124(UPB1);M_chul_03635(UGT2B31);M_chul_03636(UGT2A3);M_chul_03638(UGT2A3);M_chul_03639(UGT2A3);M_chul_03889(Ugt2a1);M_chul_04604(Gstt3);M_chul_04605(Gstt3);M_chul_04606(Gstt3…
KO00480	Glutathione metabolism	61	-0.357401	-1.10807	0.283375	0.535349	M_chul_00242(rrm2);M_chul_00246(rrm2);M_chul_00394(PRDX6);M_chul_00401(Mgst3);M_chul_00465(Txndc12);M_chul_00590(PRDX6);M_chul_03549(GGT1);M_chul_03551(Ggt5);M_chul_03927(gpx8);M_chul_04092(lap3);M_chul_04604(Gstt3);M_chul_04605(Gstt3);M_chul_04606(Gstt3);M_chul_04852(Ggt1);M_chul_05283(GCLC);M_chul_05287(GSTA4);M_chul_05795(rrm1);M_chul_06017(chac1);M_chul_06207(SMS);M_chul_07526(chac2);M_chul_0…
KO04137	Mitophagy - animal	90	-0.341691	-1.10789	0.281401	0.532098	M_chul_00025(GABARAPL2);M_chul_00366(Prkn);M_chul_00396(JUN);M_chul_00853(MAP1LC3A);M_chul_01292(TBC1D17);M_chul_01346(MRAS);M_chul_02047(atf4);M_chul_02679(rhot1a);M_chul_02774(Foxo3);M_chul_02880(--);M_chul_03522(Ulk1);M_chul_03702(usp30);M_chul_03793(BNIP3L);M_chul_04117(ubi);M_chul_04238(Tbc1d15);M_chul_04612(CSNK2A2);M_chul_04703(rhot1a);M_chul_05012(MAP1LC3C);M_chul_05324(mapk8a);M_chul_058…
KO04916	Melanogenesis	142	-0.325736	-1.1076	0.253394	0.529334	M_chul_00007(Adcy8);M_chul_00064(EP300);M_chul_00142(ADCY8);M_chul_00163(WNT9A);M_chul_00164(--);M_chul_00187(FZD2);M_chul_00283(fzd8);M_chul_00517(ADCY1);M_chul_00622(EDNRB);M_chul_00903(WNT3A);M_chul_00942(PRKACB);M_chul_00966(ADCY1);M_chul_01100(Creb3l3);M_chul_01128(dvl3);M_chul_01380(fzd5);M_chul_01382(Creb1);M_chul_01836(PRKACA);M_chul_01872(EDNRB);M_chul_01909(GSK3B);M_chul_02018(EP300);M_…
KO05310	Asthma	57	-0.360269	-1.10263	0.307206	0.542718	M_chul_00050(TRAV18);M_chul_00192(tnf);M_chul_02267(IGHV3-43D);M_chul_02268(IGHV2-26);M_chul_02269(IGHV4-38-2);M_chul_02270(IGHV4-59);M_chul_02271(Ighv1-72);M_chul_02272(IGHV4-59);M_chul_02273(IGHV4-38-2);M_chul_02274(--);M_chul_09156(--);M_chul_10500(H2-Ab1);M_chul_10502(--);M_chul_10504(RT1-Ba);M_chul_12646(TRBC2);M_chul_12647(TRBC2);M_chul_12648(--);M_chul_13416(Cd40);M_chul_15877(--);M_chul_2…
KO05167	Kaposi sarcoma-associated herpesvirus infection	251	-0.310275	-1.10184	0.244086	0.54158	M_chul_00047(Nfatc4);M_chul_00064(EP300);M_chul_00260(Pik3r2);M_chul_00359(CCR3);M_chul_00392(--);M_chul_00396(JUN);M_chul_00420(PIK3R1);M_chul_00689(GNG12);M_chul_00844(HCK);M_chul_00853(MAP1LC3A);M_chul_01064(TICAM1);M_chul_01162(PIK3CA);M_chul_01248(BAX);M_chul_01301(--);M_chul_01382(Creb1);M_chul_01395(Ccnd1);M_chul_01413(GNG5);M_chul_01609(STAT1);M_chul_01619(--);M_chul_01909(GSK3B);M_chul_0…
KO05221	Acute myeloid leukemia	75	-0.349823	-1.10131	0.285363	0.539354	M_chul_00260(Pik3r2);M_chul_00392(--);M_chul_00420(PIK3R1);M_chul_01005(PER2);M_chul_01162(PIK3CA);M_chul_01172(RUNX1);M_chul_01395(Ccnd1);M_chul_01624(JUP);M_chul_01757(grb2-a);M_chul_01758(GRB2);M_chul_01943(PIK3CA);M_chul_02242(MAPK3);M_chul_02403(STAT5B);M_chul_02405(Stat3);M_chul_03001(mapk1);M_chul_03152(PIK3R1);M_chul_03320(ARAF);M_chul_03777(tcf7l1a);M_chul_03957(IKBKB);M_chul_04566(AKT3)…
KO04962	Vasopressin-regulated water reabsorption	57	-0.367289	-1.09973	0.318066	0.54082	M_chul_00712(Dync1h1);M_chul_00942(PRKACB);M_chul_00978(Aqp4);M_chul_01100(Creb3l3);M_chul_01125(DYNC1I2);M_chul_01135(RAB11B);M_chul_01382(Creb1);M_chul_01836(PRKACA);M_chul_02140(DYNC1I2);M_chul_02232(Arhgdia);M_chul_02344(ARHGDIG);M_chul_02637(NSF);M_chul_02757(Adcy9);M_chul_03411(Aqp3);M_chul_03816(AVP);M_chul_03961(DYNLL2);M_chul_04773(dctn6);M_chul_04861(adcy9);M_chul_05270(Arhgdia);M_chul_…
KO04722	Neurotrophin signaling pathway	147	-0.322512	-1.09827	0.267898	0.541883	M_chul_00260(Pik3r2);M_chul_00396(JUN);M_chul_00420(PIK3R1);M_chul_00990(--);M_chul_01162(PIK3CA);M_chul_01248(BAX);M_chul_01757(grb2-a);M_chul_01758(GRB2);M_chul_01909(GSK3B);M_chul_01943(PIK3CA);M_chul_02047(atf4);M_chul_02232(Arhgdia);M_chul_02242(MAPK3);M_chul_02344(ARHGDIG);M_chul_02774(Foxo3);M_chul_02783(RPS6KA5);M_chul_02882(BAX);M_chul_02905(Map3k3);M_chul_02917(NGFR);M_chul_03001(mapk1)…
KO05320	Autoimmune thyroid disease	98	-0.335237	-1.09817	0.27929	0.538534	M_chul_00050(TRAV18);M_chul_01619(--);M_chul_02267(IGHV3-43D);M_chul_02268(IGHV2-26);M_chul_02269(IGHV4-38-2);M_chul_02270(IGHV4-59);M_chul_02271(Ighv1-72);M_chul_02272(IGHV4-59);M_chul_02273(IGHV4-38-2);M_chul_02274(--);M_chul_02443(Prf1);M_chul_02444(PRF1);M_chul_03209(MR1);M_chul_03210(H2-K1);M_chul_03345(Prf1);M_chul_03584(MR1);M_chul_03585(--);M_chul_04206(PIN1);M_chul_04207(Prf1);M_chul_045…
KO05161	Hepatitis B	200	-0.311402	-1.09804	0.255319	0.535352	M_chul_00047(Nfatc4);M_chul_00064(EP300);M_chul_00192(tnf);M_chul_00260(Pik3r2);M_chul_00396(JUN);M_chul_00420(PIK3R1);M_chul_00990(--);M_chul_01064(TICAM1);M_chul_01100(Creb3l3);M_chul_01162(PIK3CA);M_chul_01248(BAX);M_chul_01353(IFIH1);M_chul_01382(Creb1);M_chul_01606(STAT4);M_chul_01609(STAT1);M_chul_01619(--);M_chul_01757(grb2-a);M_chul_01758(GRB2);M_chul_01915(prkra);M_chul_01917(cyc-B);M_ch…
KO00790	Folate biosynthesis	38	-0.390752	-1.09708	0.306834	0.534884	M_chul_03364(Dhfr);M_chul_03818(spr);M_chul_03831(Rnf122);M_chul_04239(TPH2);M_chul_05896(Pcbd2);M_chul_06701(QDPR);M_chul_07723(Gch1);M_chul_08973(GGH);M_chul_08975(GGH);M_chul_09481(ALPL);M_chul_09853(tph);M_chul_12243(Gphn);M_chul_12910(Gphn);M_chul_12942(Mocs1);M_chul_13641(CBR1);M_chul_13697(mocos);M_chul_13994(pcbd);M_chul_16048(SPR);M_chul_16051(FPGS);M_chul_16518(AKR1B10);M_chul_16519(AKR…
KO05165	Human papillomavirus infection	459	-0.299329	-1.09606	0.196538	0.534692	M_chul_00060(RHEB);M_chul_00064(EP300);M_chul_00111(LAMC2);M_chul_00130(dlg1l);M_chul_00163(WNT9A);M_chul_00164(--);M_chul_00187(FZD2);M_chul_00192(tnf);M_chul_00260(Pik3r2);M_chul_00283(fzd8);M_chul_00289(PARD3);M_chul_00295(ITGB1);M_chul_00329(ATP6V0B);M_chul_00348(prkci);M_chul_00392(--);M_chul_00420(PIK3R1);M_chul_00525(lamc1);M_chul_00584(ATP6V1H);M_chul_00639(COL6A2);M_chul_00640(COL6A1);M_…
KO05012	Parkinson disease	296	-0.303056	-1.09581	0.242678	0.531826	M_chul_00302(NDUFV2);M_chul_00321(SLC39A6);M_chul_00366(Prkn);M_chul_00457(Gnal);M_chul_00668(PSMB5);M_chul_00681(Uqcrh);M_chul_00942(PRKACB);M_chul_00971(TUBB2A);M_chul_00981(psma7);M_chul_01080(NDUFA13);M_chul_01193(COX6A2);M_chul_01248(BAX);M_chul_01408(UBE2G2);M_chul_01459(TkR86C);M_chul_01656(slc39a10);M_chul_01833(TUBB4B);M_chul_01836(PRKACA);M_chul_01917(cyc-B);M_chul_01980(Ndufa6);M_chul_…
KO04510	Focal adhesion	282	-0.305003	-1.09154	0.257656	0.542618	M_chul_00111(LAMC2);M_chul_00260(Pik3r2);M_chul_00295(ITGB1);M_chul_00392(--);M_chul_00396(JUN);M_chul_00420(PIK3R1);M_chul_00525(lamc1);M_chul_00587(Rlc-a);M_chul_00639(COL6A2);M_chul_00640(COL6A1);M_chul_00756(VAV3);M_chul_00819(ROCK1);M_chul_00885(EGFR);M_chul_00951(MYLK4);M_chul_00987(Lama3);M_chul_00988(Lama3);M_chul_00990(--);M_chul_01021(Tnr);M_chul_01023(Tnn);M_chul_01114(Pip5k1c);M_chul_…
KO04672	Intestinal immune network for IgA production	73	-0.351107	-1.08917	0.321951	0.546819	M_chul_00050(TRAV18);M_chul_00633(CXCR4);M_chul_00741(--);M_chul_00831(NCR2);M_chul_01695(Itga4);M_chul_02267(IGHV3-43D);M_chul_02268(IGHV2-26);M_chul_02269(IGHV4-38-2);M_chul_02270(IGHV4-59);M_chul_02271(Ighv1-72);M_chul_02272(IGHV4-59);M_chul_02273(IGHV4-38-2);M_chul_02274(--);M_chul_02463(CXCR4);M_chul_02883(Map3k14);M_chul_04853(cxcl12);M_chul_05315(Cxcl12);M_chul_07279(--);M_chul_08575(--);M…
KO04211	Longevity regulating pathway	118	-0.3266	-1.08806	0.302191	0.54669	M_chul_00007(Adcy8);M_chul_00060(RHEB);M_chul_00142(ADCY8);M_chul_00260(Pik3r2);M_chul_00420(PIK3R1);M_chul_00517(ADCY1);M_chul_00721(INSR);M_chul_00916(Rb1cc1);M_chul_00942(PRKACB);M_chul_00966(ADCY1);M_chul_00991(PRKAG2);M_chul_01071(PRKAB2);M_chul_01083(STK11);M_chul_01100(Creb3l3);M_chul_01162(PIK3CA);M_chul_01248(BAX);M_chul_01293(Akt1s1);M_chul_01382(Creb1);M_chul_01432(pparg);M_chul_01836(…
KO03440	Homologous recombination	41	-0.377028	-1.0849	0.339261	0.553182	M_chul_00215(POLD3);M_chul_02020(TOP3A);M_chul_02190(BARD1);M_chul_02259(POLD1);M_chul_03380(TOP3B);M_chul_03509(Pold2);M_chul_04112(--);M_chul_04113(Palb2);M_chul_05484(RAD54L);M_chul_05933(rpa1);M_chul_06046(SYCP3);M_chul_06396(Rad50);M_chul_07694(EME1);M_chul_08034(BRCA1);M_chul_11011(mus81);M_chul_12156(RAD51);M_chul_12950(babam2);M_chul_14869(SEM1);M_chul_15195(Rpa2);M_chul_15530(RPA3);M_chu…
KO05163	Human cytomegalovirus infection	306	-0.299331	-1.08481	0.286311	0.549959	M_chul_00007(Adcy8);M_chul_00047(Nfatc4);M_chul_00060(RHEB);M_chul_00142(ADCY8);M_chul_00192(tnf);M_chul_00260(Pik3r2);M_chul_00392(--);M_chul_00420(PIK3R1);M_chul_00517(ADCY1);M_chul_00633(CXCR4);M_chul_00678(PTGER4);M_chul_00689(GNG12);M_chul_00730(CALR);M_chul_00819(ROCK1);M_chul_00885(EGFR);M_chul_00942(PRKACB);M_chul_00959(Ripk1);M_chul_00966(ADCY1);M_chul_01100(Creb3l3);M_chul_01162(PIK3CA)…
KO04714	Thermogenesis	247	-0.302504	-1.07697	0.297581	0.572084	M_chul_00007(Adcy8);M_chul_00060(RHEB);M_chul_00142(ADCY8);M_chul_00302(NDUFV2);M_chul_00358(--);M_chul_00517(ADCY1);M_chul_00681(Uqcrh);M_chul_00714(KDM1A);M_chul_00902(ATP5MG);M_chul_00942(PRKACB);M_chul_00966(ADCY1);M_chul_00991(PRKAG2);M_chul_01049(ACSL3);M_chul_01071(PRKAB2);M_chul_01080(NDUFA13);M_chul_01100(Creb3l3);M_chul_01193(COX6A2);M_chul_01293(Akt1s1);M_chul_01382(Creb1);M_chul_01432…
KO04152	AMPK signaling pathway	168	-0.311689	-1.07693	0.310989	0.568625	M_chul_00060(RHEB);M_chul_00260(Pik3r2);M_chul_00274(PFKP);M_chul_00392(--);M_chul_00420(PIK3R1);M_chul_00428(--);M_chul_00721(INSR);M_chul_00736(Rab8a);M_chul_00871(RAB2A);M_chul_00991(PRKAG2);M_chul_01071(PRKAB2);M_chul_01083(STK11);M_chul_01099(EEF2);M_chul_01100(Creb3l3);M_chul_01135(RAB11B);M_chul_01162(PIK3CA);M_chul_01293(Akt1s1);M_chul_01382(Creb1);M_chul_01395(Ccnd1);M_chul_01432(pparg);…
KO04940	Type I diabetes mellitus	89	-0.331258	-1.07563	0.328087	0.569433	M_chul_00050(TRAV18);M_chul_00192(tnf);M_chul_00620(GAD1);M_chul_02137(GAD1);M_chul_02193(PTPRN);M_chul_02443(Prf1);M_chul_02444(PRF1);M_chul_03209(MR1);M_chul_03210(H2-K1);M_chul_03268(il1b);M_chul_03345(Prf1);M_chul_03584(MR1);M_chul_03585(--);M_chul_03946(--);M_chul_04206(PIN1);M_chul_04207(Prf1);M_chul_04501(--);M_chul_05409(ins);M_chul_06001(ins);M_chul_06041(--);M_chul_06945(--);M_chul_0700…
KO04923	Regulation of lipolysis in adipocytes	94	-0.33054	-1.07426	0.333721	0.570594	M_chul_00007(Adcy8);M_chul_00142(ADCY8);M_chul_00260(Pik3r2);M_chul_00420(PIK3R1);M_chul_00517(ADCY1);M_chul_00721(INSR);M_chul_00942(PRKACB);M_chul_00966(ADCY1);M_chul_01162(PIK3CA);M_chul_01836(PRKACA);M_chul_01943(PIK3CA);M_chul_02060(ADCY5);M_chul_02757(Adcy9);M_chul_03152(PIK3R1);M_chul_03533(NPY1R);M_chul_03761(ADRB4C);M_chul_03887(Ptgs1);M_chul_04566(AKT3);M_chul_04861(adcy9);M_chul_05409(…
KO05416	Viral myocarditis	141	-0.314589	-1.07351	0.325287	0.569391	M_chul_00050(TRAV18);M_chul_00392(--);M_chul_00861(Myh6);M_chul_01008(Eif4g1);M_chul_01395(Ccnd1);M_chul_01915(prkra);M_chul_01917(cyc-B);M_chul_02267(IGHV3-43D);M_chul_02268(IGHV2-26);M_chul_02269(IGHV4-38-2);M_chul_02270(IGHV4-59);M_chul_02271(Ighv1-72);M_chul_02272(IGHV4-59);M_chul_02273(IGHV4-38-2);M_chul_02274(--);M_chul_02443(Prf1);M_chul_02444(PRF1);M_chul_03110(--);M_chul_03209(MR1);M_chu…
KO04022	cGMP-PKG signaling pathway	258	-0.300884	-1.07305	0.298077	0.567314	M_chul_00007(Adcy8);M_chul_00047(Nfatc4);M_chul_00142(ADCY8);M_chul_00508(ATP1A2);M_chul_00510(ATP1A2);M_chul_00517(ADCY1);M_chul_00622(EDNRB);M_chul_00721(INSR);M_chul_00799(atp1b3);M_chul_00819(ROCK1);M_chul_00861(Myh6);M_chul_00951(MYLK4);M_chul_00966(ADCY1);M_chul_01100(Creb3l3);M_chul_01161(Kcnmb2);M_chul_01163(KCNMB3);M_chul_01382(Creb1);M_chul_01439(PPP1CA);M_chul_01652(PDE3A);M_chul_01872…
KO05171	Coronavirus disease - COVID-19	228	-0.302661	-1.07155	0.305705	0.568641	M_chul_00136(rps15);M_chul_00139(rps28);M_chul_00192(tnf);M_chul_00213(rps28);M_chul_00260(Pik3r2);M_chul_00296(nrp1a);M_chul_00396(JUN);M_chul_00420(PIK3R1);M_chul_00555(RPS8);M_chul_00636(RPL37A);M_chul_00696(RPL5);M_chul_00885(EGFR);M_chul_01162(PIK3CA);M_chul_01194(rpl27);M_chul_01301(--);M_chul_01353(IFIH1);M_chul_01609(STAT1);M_chul_01619(--);M_chul_01768(rpl23);M_chul_01876(TLR7);M_chul_01…
KO04950	Maturity onset diabetes of the young	37	-0.380747	-1.06829	0.371429	0.575744	M_chul_00803(hes1-a);M_chul_01697(neurod1);M_chul_02815(NR5A2);M_chul_03561(hnf1a);M_chul_03603(NR5A2);M_chul_03942(Gck);M_chul_05409(ins);M_chul_06001(ins);M_chul_07111(hnf4a);M_chul_07997(HHEX);M_chul_08264(BHLHA15);M_chul_10367(Onecut1);M_chul_10398(pax6);M_chul_11454(nkx2.2a);M_chul_12335(rfx6);M_chul_12898(SLC2A2);M_chul_13186(foxa2);M_chul_13187(foxa2);M_chul_13188(foxa2-a);M_chul_13189(fox…
KO04921	Oxytocin signaling pathway	241	-0.300901	-1.06792	0.308668	0.573454	M_chul_00007(Adcy8);M_chul_00047(Nfatc4);M_chul_00142(ADCY8);M_chul_00234(CACNB1);M_chul_00372(KCNJ9);M_chul_00392(--);M_chul_00396(JUN);M_chul_00517(ADCY1);M_chul_00819(ROCK1);M_chul_00885(EGFR);M_chul_00942(PRKACB);M_chul_00951(MYLK4);M_chul_00966(ADCY1);M_chul_00991(PRKAG2);M_chul_01071(PRKAB2);M_chul_01099(EEF2);M_chul_01214(KCNJ3);M_chul_01395(Ccnd1);M_chul_01417(--);M_chul_01439(PPP1CA);M_c…
KO04620	Toll-like receptor signaling pathway	102	-0.325505	-1.06636	0.330607	0.575137	M_chul_00192(tnf);M_chul_00260(Pik3r2);M_chul_00396(JUN);M_chul_00420(PIK3R1);M_chul_00959(Ripk1);M_chul_01064(TICAM1);M_chul_01162(PIK3CA);M_chul_01301(--);M_chul_01609(STAT1);M_chul_01619(--);M_chul_01876(TLR7);M_chul_01915(prkra);M_chul_01943(PIK3CA);M_chul_02242(MAPK3);M_chul_02287(map2k6);M_chul_03001(mapk1);M_chul_03152(PIK3R1);M_chul_03268(il1b);M_chul_03946(--);M_chul_03957(IKBKB);M_chul_…
KO04912	GnRH signaling pathway	141	-0.310891	-1.06342	0.334831	0.580978	M_chul_00007(Adcy8);M_chul_00142(ADCY8);M_chul_00396(JUN);M_chul_00517(ADCY1);M_chul_00658(Mmp14);M_chul_00885(EGFR);M_chul_00942(PRKACB);M_chul_00966(ADCY1);M_chul_01417(--);M_chul_01757(grb2-a);M_chul_01758(GRB2);M_chul_01836(PRKACA);M_chul_02047(atf4);M_chul_02060(ADCY5);M_chul_02242(MAPK3);M_chul_02287(map2k6);M_chul_02355(prkcbb);M_chul_02732(PRKCA);M_chul_02757(Adcy9);M_chul_02762(ITPR1);M_…
KO05330	Allograft rejection	93	-0.328916	-1.06317	0.364277	0.578298	M_chul_00050(TRAV18);M_chul_00192(tnf);M_chul_02267(IGHV3-43D);M_chul_02268(IGHV2-26);M_chul_02269(IGHV4-38-2);M_chul_02270(IGHV4-59);M_chul_02271(Ighv1-72);M_chul_02272(IGHV4-59);M_chul_02273(IGHV4-38-2);M_chul_02274(--);M_chul_02443(Prf1);M_chul_02444(PRF1);M_chul_03209(MR1);M_chul_03210(H2-K1);M_chul_03345(Prf1);M_chul_03584(MR1);M_chul_03585(--);M_chul_03946(--);M_chul_04206(PIN1);M_chul_0420…
KO05231	Choline metabolism in cancer	143	-0.311545	-1.05986	0.339041	0.585454	M_chul_00060(RHEB);M_chul_00260(Pik3r2);M_chul_00396(JUN);M_chul_00420(PIK3R1);M_chul_00519(slc44a5b);M_chul_00573(SLC5A7);M_chul_00597(PLPP3);M_chul_00885(EGFR);M_chul_01114(Pip5k1c);M_chul_01126(PCYT1A);M_chul_01162(PIK3CA);M_chul_01417(--);M_chul_01757(grb2-a);M_chul_01758(GRB2);M_chul_01853(Plpp3);M_chul_01943(PIK3CA);M_chul_02242(MAPK3);M_chul_02355(prkcbb);M_chul_02600(slc44a2);M_chul_02601…
KO05140	Leishmaniasis	108	-0.316671	-1.05499	0.359302	0.597607	M_chul_00192(tnf);M_chul_00295(ITGB1);M_chul_00396(JUN);M_chul_01609(STAT1);M_chul_01695(Itga4);M_chul_02242(MAPK3);M_chul_02267(IGHV3-43D);M_chul_02268(IGHV2-26);M_chul_02269(IGHV4-38-2);M_chul_02270(IGHV4-59);M_chul_02271(Ighv1-72);M_chul_02272(IGHV4-59);M_chul_02273(IGHV4-38-2);M_chul_02274(--);M_chul_02355(prkcbb);M_chul_03001(mapk1);M_chul_03268(il1b);M_chul_03906(Jak2);M_chul_03946(--);M_ch…
KO04218	Cellular senescence	225	-0.296442	-1.04912	0.357219	0.612924	M_chul_00047(Nfatc4);M_chul_00060(RHEB);M_chul_00072(HIPK2);M_chul_00260(Pik3r2);M_chul_00333(E2F4);M_chul_00392(--);M_chul_00420(PIK3R1);M_chul_00688(GADD45A);M_chul_00968(IGFBP3);M_chul_01162(PIK3CA);M_chul_01346(MRAS);M_chul_01395(Ccnd1);M_chul_01439(PPP1CA);M_chul_01940(HIPK3);M_chul_01943(PIK3CA);M_chul_02242(MAPK3);M_chul_02287(map2k6);M_chul_02762(ITPR1);M_chul_02774(Foxo3);M_chul_02792(ZF…
KO04971	Gastric acid secretion	120	-0.309869	-1.04669	0.378256	0.617369	M_chul_00007(Adcy8);M_chul_00142(ADCY8);M_chul_00497(KCNJ10);M_chul_00508(ATP1A2);M_chul_00510(ATP1A2);M_chul_00517(ADCY1);M_chul_00777(cahz);M_chul_00799(atp1b3);M_chul_00942(PRKACB);M_chul_00951(MYLK4);M_chul_00966(ADCY1);M_chul_01836(PRKACA);M_chul_02060(ADCY5);M_chul_02288(KCNJ2);M_chul_02289(Kcnj16);M_chul_02311(SSTR2);M_chul_02355(prkcbb);M_chul_02421(MYLK);M_chul_02732(PRKCA);M_chul_02757(…
KO00562	Inositol phosphate metabolism	106	-0.315717	-1.04525	0.385698	0.618359	M_chul_00648(PLCD1);M_chul_01114(Pip5k1c);M_chul_01162(PIK3CA);M_chul_01943(PIK3CA);M_chul_03072(MTMR3);M_chul_03618(INPP5J);M_chul_03770(INPP5A);M_chul_03884(Inpp5e);M_chul_03950(Pi4ka);M_chul_03952(PI4KA);M_chul_04391(pi4k2b);M_chul_04588(Mtmr7);M_chul_04592(PLCD1);M_chul_04896(pi4k2a);M_chul_05114(Inpp4b);M_chul_05256(PIP4K2B);M_chul_05862(Mtmr4);M_chul_05863(MTMR4);M_chul_06093(SYNJ1);M_chul_…
KO04151	PI3K-Akt signaling pathway	444	-0.284162	-1.0427	0.350103	0.623224	M_chul_00060(RHEB);M_chul_00111(LAMC2);M_chul_00260(Pik3r2);M_chul_00295(ITGB1);M_chul_00392(--);M_chul_00420(PIK3R1);M_chul_00525(lamc1);M_chul_00639(COL6A2);M_chul_00640(COL6A1);M_chul_00689(GNG12);M_chul_00721(INSR);M_chul_00787(pkn2);M_chul_00885(EGFR);M_chul_00962(Phlpp1);M_chul_00987(Lama3);M_chul_00988(Lama3);M_chul_00990(--);M_chul_00999(ERBB3);M_chul_01021(Tnr);M_chul_01023(Tnn);M_chul_0…
KO05224	Breast cancer	205	-0.295532	-1.04249	0.371767	0.620367	M_chul_00163(WNT9A);M_chul_00164(--);M_chul_00183(gbp);M_chul_00187(FZD2);M_chul_00260(Pik3r2);M_chul_00283(fzd8);M_chul_00392(--);M_chul_00396(JUN);M_chul_00420(PIK3R1);M_chul_00688(GADD45A);M_chul_00803(hes1-a);M_chul_00885(EGFR);M_chul_00903(WNT3A);M_chul_01128(dvl3);M_chul_01162(PIK3CA);M_chul_01248(BAX);M_chul_01380(fzd5);M_chul_01395(Ccnd1);M_chul_01757(grb2-a);M_chul_01758(GRB2);M_chul_019…
KO05218	Melanoma	96	-0.317313	-1.04211	0.402778	0.618268	M_chul_00260(Pik3r2);M_chul_00392(--);M_chul_00420(PIK3R1);M_chul_00688(GADD45A);M_chul_00885(EGFR);M_chul_01162(PIK3CA);M_chul_01248(BAX);M_chul_01395(Ccnd1);M_chul_01943(PIK3CA);M_chul_02242(MAPK3);M_chul_02751(PDGFA);M_chul_02882(BAX);M_chul_03001(mapk1);M_chul_03089(--);M_chul_03094(fgf17);M_chul_03152(PIK3R1);M_chul_03189(GADD45G);M_chul_03290(Polk);M_chul_03320(ARAF);M_chul_03529(fgfr1a);M_…
KO05020	Prion disease	324	-0.288492	-1.0394	0.370293	0.623043	M_chul_00192(tnf);M_chul_00260(Pik3r2);M_chul_00302(NDUFV2);M_chul_00420(PIK3R1);M_chul_00525(lamc1);M_chul_00668(PSMB5);M_chul_00681(Uqcrh);M_chul_00942(PRKACB);M_chul_00971(TUBB2A);M_chul_00981(psma7);M_chul_01080(NDUFA13);M_chul_01100(Creb3l3);M_chul_01162(PIK3CA);M_chul_01193(COX6A2);M_chul_01248(BAX);M_chul_01382(Creb1);M_chul_01833(TUBB4B);M_chul_01836(PRKACA);M_chul_01909(GSK3B);M_chul_019…
KO04120	Ubiquitin mediated proteolysis	144	-0.304506	-1.03889	0.39842	0.621105	M_chul_00366(Prkn);M_chul_00404(Fzr1);M_chul_01011(CDC20);M_chul_01051(CUL3);M_chul_01088(Fzr1);M_chul_01103(CDC34);M_chul_01191(Elob);M_chul_01342(ube2f);M_chul_01370(ANAPC2);M_chul_01408(UBE2G2);M_chul_01760(smurf2);M_chul_01874(Mid1);M_chul_02016(RBX1);M_chul_02030(Smurf1);M_chul_02040(ube2ib);M_chul_02202(KLHL13);M_chul_02299(SOCS3);M_chul_02357(Socs1);M_chul_02489(ube2z);M_chul_02841(MGRN1);…
KO00230	Purine metabolism	173	-0.299715	-1.03696	0.403952	0.623967	M_chul_00007(Adcy8);M_chul_00142(ADCY8);M_chul_00242(rrm2);M_chul_00246(rrm2);M_chul_00261(PDE4D);M_chul_00405(Pde4b);M_chul_00406(Pgm1);M_chul_00474(Ak5);M_chul_00494(PNP);M_chul_00517(ADCY1);M_chul_00906(GUK1);M_chul_00966(ADCY1);M_chul_01652(PDE3A);M_chul_01693(Pde9a);M_chul_01773(PDE1C);M_chul_01865(Pde9a);M_chul_01918(pde11a);M_chul_01995(PDE6H);M_chul_02009(GUCY2C);M_chul_02049(ADSL);M_chul…
KO05321	Inflammatory bowel disease	87	-0.323308	-1.03354	0.418182	0.631326	M_chul_00050(TRAV18);M_chul_00192(tnf);M_chul_00396(JUN);M_chul_01606(STAT4);M_chul_01609(STAT1);M_chul_02405(Stat3);M_chul_03268(il1b);M_chul_03313(smad2);M_chul_03946(--);M_chul_05180(--);M_chul_06041(--);M_chul_06412(Il2rg);M_chul_06900(Tgfb2);M_chul_07003(ebf1a);M_chul_09430(SMAD3);M_chul_09677(--);M_chul_09678(IL17A);M_chul_09872(maf);M_chul_10500(H2-Ab1);M_chul_10502(--);M_chul_10504(RT1-Ba…
KO04657	IL-17 signaling pathway	92	-0.317243	-1.03332	0.406288	0.62852	M_chul_00192(tnf);M_chul_00263(JUND);M_chul_00396(JUN);M_chul_01062(Ccl20);M_chul_01063(Ccl20);M_chul_01116(--);M_chul_01308(IL17D);M_chul_01909(GSK3B);M_chul_01915(prkra);M_chul_02242(MAPK3);M_chul_03001(mapk1);M_chul_03268(il1b);M_chul_03323(Traf2);M_chul_03548(ANAPC5);M_chul_03957(IKBKB);M_chul_04312(CXCL8);M_chul_05070(MUC5B);M_chul_05071(MUC5B);M_chul_05301(chuk);M_chul_05324(mapk8a);M_chul_…
KO04961	Endocrine and other factor-regulated calcium reabsorption	86	-0.318686	-1.03228	0.407452	0.628297	M_chul_00445(PTH1R);M_chul_00446(PTH1R);M_chul_00508(ATP1A2);M_chul_00510(ATP1A2);M_chul_00593(Dnm3);M_chul_00799(atp1b3);M_chul_00942(PRKACB);M_chul_01127(ap2m1a);M_chul_01312(AP2A1);M_chul_01836(PRKACA);M_chul_01848(Dnm2);M_chul_02355(prkcbb);M_chul_02732(PRKCA);M_chul_02757(Adcy9);M_chul_03194(atp2b2);M_chul_03376(DNM1);M_chul_03471(GNAQ);M_chul_03955(Cltc);M_chul_04249(CLTA);M_chul_04374(Slc8…
KO04212	Longevity regulating pathway - worm	89	-0.323564	-1.02955	0.410926	0.633535	M_chul_00025(GABARAPL2);M_chul_00401(Mgst3);M_chul_00564(PARP2);M_chul_00721(INSR);M_chul_01162(PIK3CA);M_chul_01259(CLPP);M_chul_01943(PIK3CA);M_chul_02047(atf4);M_chul_02287(map2k6);M_chul_02774(Foxo3);M_chul_04205(UBL5);M_chul_04566(AKT3);M_chul_04604(Gstt3);M_chul_04605(Gstt3);M_chul_04606(Gstt3);M_chul_04635(RPS6KB2);M_chul_05283(GCLC);M_chul_05287(GSTA4);M_chul_05324(mapk8a);M_chul_05696(RP…
KO03430	Mismatch repair	20	-0.429712	-1.02906	0.416315	0.631679	M_chul_00215(POLD3);M_chul_00514(lig1);M_chul_02259(POLD1);M_chul_03244(Rfc5);M_chul_03509(Pold2);M_chul_04326(Rfc1);M_chul_05933(rpa1);M_chul_06117(RFC3);M_chul_07721(MSH2);M_chul_08259(PMS2);M_chul_12454(MLH3);M_chul_14095(MLH1);M_chul_14363(MSH6);M_chul_15195(Rpa2);M_chul_15530(RPA3);M_chul_18106(SSBP1);M_chul_18997(RFC4);M_chul_20502(RPA2);M_chul_22143(rpa1);M_chul_23755(RFC2)
KO04660	T cell receptor signaling pathway	139	-0.305404	-1.02878	0.405221	0.629206	M_chul_00050(TRAV18);M_chul_00130(dlg1l);M_chul_00192(tnf);M_chul_00260(Pik3r2);M_chul_00396(JUN);M_chul_00420(PIK3R1);M_chul_00756(VAV3);M_chul_00898(Bcl10);M_chul_01162(PIK3CA);M_chul_01757(grb2-a);M_chul_01758(GRB2);M_chul_01909(GSK3B);M_chul_01943(PIK3CA);M_chul_02242(MAPK3);M_chul_02427(Grap2);M_chul_02883(Map3k14);M_chul_02974(PPP3CC);M_chul_03001(mapk1);M_chul_03152(PIK3R1);M_chul_03899(MA…
KO04974	Protein digestion and absorption	154	-0.295343	-1.0287	0.393333	0.626154	M_chul_00031(CTRB1);M_chul_00033(CTRB1);M_chul_00034(CTRB1);M_chul_00035(CTRB1);M_chul_00036(CTRB1);M_chul_00114(MEP1B);M_chul_00386(Col11a1);M_chul_00505(SLC7A9);M_chul_00508(ATP1A2);M_chul_00510(ATP1A2);M_chul_00639(COL6A2);M_chul_00640(COL6A1);M_chul_00799(atp1b3);M_chul_00948(Cela3b);M_chul_01245(COL5A2);M_chul_01468(--);M_chul_01735(Col18a1);M_chul_01741(COL6A3);M_chul_01749(COL2A1);M_chul_0…
KO04658	Th1 and Th2 cell differentiation	132	-0.303878	-1.02485	0.419643	0.634854	M_chul_00050(TRAV18);M_chul_00396(JUN);M_chul_01606(STAT4);M_chul_01609(STAT1);M_chul_02039(--);M_chul_02242(MAPK3);M_chul_02403(STAT5B);M_chul_02816(Notch3);M_chul_02827(TYK2);M_chul_02974(PPP3CC);M_chul_03001(mapk1);M_chul_03882(NOTCH1);M_chul_03906(Jak2);M_chul_03946(--);M_chul_03957(IKBKB);M_chul_04517(MAML3);M_chul_04518(MAML3);M_chul_04519(--);M_chul_04774(RBPJ);M_chul_04788(dla);M_chul_051…
KO01212	Fatty acid metabolism	77	-0.321869	-1.02225	0.430504	0.639356	M_chul_00413(SCP2);M_chul_00554(ACADM);M_chul_00840(ELOVL4);M_chul_01012(ELOVL1);M_chul_01049(ACSL3);M_chul_01838(TECR);M_chul_02061(HACD2);M_chul_02113(ehhadh);M_chul_02633(BRSK1);M_chul_02781(HADHA);M_chul_02782(Hadha);M_chul_03748(ACSL1);M_chul_03836(HSD17B4);M_chul_03896(acsbg2);M_chul_03963(Acaa2);M_chul_04542(Acads);M_chul_04656(ACOX1);M_chul_04657(ACOX1);M_chul_04878(TECR);M_chul_05016(ACA…
KO04924	Renin secretion	114	-0.311534	-1.02129	0.43424	0.63915	M_chul_00229(ADCYAP1);M_chul_00678(PTGER4);M_chul_00821(AQP1);M_chul_00942(PRKACB);M_chul_01382(Creb1);M_chul_01652(PDE3A);M_chul_01773(PDE1C);M_chul_01836(PRKACA);M_chul_02060(ADCY5);M_chul_02288(KCNJ2);M_chul_02762(ITPR1);M_chul_02974(PPP3CC);M_chul_03471(GNAQ);M_chul_03502(orai1);M_chul_03761(ADRB4C);M_chul_03823(PTGER4);M_chul_03824(PTGER4);M_chul_06043(adrb2);M_chul_06214(PPP3CA);M_chul_0700…
KO00860	Porphyrin metabolism	44	-0.345131	-1.02016	0.423575	0.639334	M_chul_00100(Blvra);M_chul_00634(Ugt1a1);M_chul_00843(urod);M_chul_02319(HMOX2);M_chul_02469(Ugt1a1);M_chul_02470(Ugt1a1);M_chul_02471(ugt3);M_chul_02663(hmox);M_chul_03356(--);M_chul_03635(UGT2B31);M_chul_03636(UGT2A3);M_chul_03638(UGT2A3);M_chul_03639(UGT2A3);M_chul_03694(Mmab);M_chul_03889(Ugt2a1);M_chul_04456(EARS2);M_chul_04719(hmox);M_chul_05129(HCCS);M_chul_05343(Cox15);M_chul_05865(GUSB);…
KO05204	Chemical carcinogenesis - DNA adducts	50	-0.344744	-1.01572	0.449602	0.649667	M_chul_00401(Mgst3);M_chul_00634(Ugt1a1);M_chul_01648(cyp3a27);M_chul_02469(Ugt1a1);M_chul_02470(Ugt1a1);M_chul_02471(ugt3);M_chul_03635(UGT2B31);M_chul_03636(UGT2A3);M_chul_03638(UGT2A3);M_chul_03639(UGT2A3);M_chul_03889(Ugt2a1);M_chul_04058(cyp3a56);M_chul_04279(cyp3a40);M_chul_04280(Cyp3a13);M_chul_04604(Gstt3);M_chul_04605(Gstt3);M_chul_04606(Gstt3);M_chul_05287(GSTA4);M_chul_06102(Ugt1a2);M_…
KO03320	PPAR signaling pathway	101	-0.309183	-1.01516	0.433052	0.647924	M_chul_00138(ANGPTL4);M_chul_00153(CYP8B1);M_chul_00154(CYP8B1);M_chul_00155(CYP8B1);M_chul_00156(CYP8B1);M_chul_00157(CYP8B1);M_chul_00254(CYP7A1);M_chul_00413(SCP2);M_chul_00554(ACADM);M_chul_00841(Fabp6);M_chul_01049(ACSL3);M_chul_01167(Gk);M_chul_01432(pparg);M_chul_02113(ehhadh);M_chul_02633(BRSK1);M_chul_02797(SLC27A1);M_chul_03748(ACSL1);M_chul_03820(fabp1);M_chul_03896(acsbg2);M_chul_0417…
KO05032	Morphine addiction	153	-0.294447	-1.00891	0.467416	0.663599	M_chul_00007(Adcy8);M_chul_00142(ADCY8);M_chul_00193(Gabbr1);M_chul_00261(PDE4D);M_chul_00372(KCNJ9);M_chul_00405(Pde4b);M_chul_00517(ADCY1);M_chul_00689(GNG12);M_chul_00942(PRKACB);M_chul_00966(ADCY1);M_chul_01214(KCNJ3);M_chul_01413(GNG5);M_chul_01652(PDE3A);M_chul_01719(KCNJ3);M_chul_01773(PDE1C);M_chul_01836(PRKACA);M_chul_01918(pde11a);M_chul_02060(ADCY5);M_chul_02100(KCNJ3);M_chul_02101(KCN…
KO04061	Viral protein interaction with cytokine and cytokine receptor	78	-0.32105	-1.0076	0.467564	0.66438	M_chul_00192(tnf);M_chul_00320(--);M_chul_00332(ACKR4);M_chul_00359(CCR3);M_chul_00633(CXCR4);M_chul_00741(--);M_chul_01062(Ccl20);M_chul_01063(Ccl20);M_chul_01116(--);M_chul_01299(--);M_chul_01300(ifnar2);M_chul_01361(CXCR1);M_chul_01510(CXCR1);M_chul_01850(--);M_chul_01851(--);M_chul_01894(ACKR3);M_chul_02039(--);M_chul_02463(CXCR4);M_chul_02674(LIFR);M_chul_04312(CXCL8);M_chul_04634(--);M_chul…
KO01522	Endocrine resistance	127	-0.298417	-1.00414	0.467685	0.67221	M_chul_00007(Adcy8);M_chul_00142(ADCY8);M_chul_00260(Pik3r2);M_chul_00392(--);M_chul_00396(JUN);M_chul_00420(PIK3R1);M_chul_00517(ADCY1);M_chul_00885(EGFR);M_chul_00942(PRKACB);M_chul_00966(ADCY1);M_chul_00990(--);M_chul_01162(PIK3CA);M_chul_01248(BAX);M_chul_01395(Ccnd1);M_chul_01414(carm1);M_chul_01757(grb2-a);M_chul_01758(GRB2);M_chul_01836(PRKACA);M_chul_01864(ABCB11);M_chul_01943(PIK3CA);M_c…
KO00603	Glycosphingolipid biosynthesis - globo and isoglobo series	16	-0.422742	-1.00334	0.46299	0.67135	M_chul_01499(GBGT1);M_chul_05128(Fut9);M_chul_06585(GLA);M_chul_07787(GGTA1);M_chul_07788(GGTA1);M_chul_08683(A3galt2);M_chul_11656(NAGA);M_chul_16258(HEXB);M_chul_16458(ST8SIA1);M_chul_17663(HEXA);M_chul_18186(ST3GAL2);M_chul_23908(NAGA);M_chul_24562(--);M_chul_24563(Hexa);M_chul_24733(Fut9);M_chul_24835(Abo)
KO05415	Diabetic cardiomyopathy	218	-0.284037	-1.00307	0.482835	0.66872	M_chul_00260(Pik3r2);M_chul_00302(NDUFV2);M_chul_00420(PIK3R1);M_chul_00681(Uqcrh);M_chul_00721(INSR);M_chul_01080(NDUFA13);M_chul_01162(PIK3CA);M_chul_01189(Pdk1);M_chul_01193(COX6A2);M_chul_01439(PPP1CA);M_chul_01909(GSK3B);M_chul_01943(PIK3CA);M_chul_01958(COL1A1);M_chul_01980(Ndufa6);M_chul_02045(ctsd);M_chul_02239(atp2a1);M_chul_02258(GYS1);M_chul_02351(Ndufab1);M_chul_02355(prkcbb);M_chul_0…
KO05230	Central carbon metabolism in cancer	97	-0.304929	-1.00261	0.469314	0.666819	M_chul_00260(Pik3r2);M_chul_00274(PFKP);M_chul_00420(PIK3R1);M_chul_00428(--);M_chul_00885(EGFR);M_chul_01162(PIK3CA);M_chul_01254(SLC16A3);M_chul_01751(Gls);M_chul_01943(PIK3CA);M_chul_02123(PFKL);M_chul_02147(PDK1);M_chul_02242(MAPK3);M_chul_03001(mapk1);M_chul_03113(HK2);M_chul_03152(PIK3R1);M_chul_03529(fgfr1a);M_chul_03942(Gck);M_chul_04566(AKT3);M_chul_04617(SIRT3);M_chul_04756(kita);M_chul…
KO00512	Mucin type O-glycan biosynthesis	39	-0.350683	-1.00076	0.453815	0.668967	M_chul_00552(ST6GALNAC3);M_chul_02096(Galnt5);M_chul_02102(GALNT13);M_chul_03577(GALNT9);M_chul_04813(GALNT7);M_chul_05524(B3GNT3);M_chul_05583(Galnt10);M_chul_06291(Galnt10);M_chul_06292(Galnt10);M_chul_06672(C1galt1c1);M_chul_07408(St6galnac1);M_chul_07510(ST6GALNAC1);M_chul_07511(ST6GALNAC1);M_chul_07512(ST6GALNAC1);M_chul_08898(c1galt1a);M_chul_09637(gcnt4);M_chul_09638(--);M_chul_09966(GALNT…
KO00500	Starch and sucrose metabolism	38	-0.353836	-0.993503	0.442281	0.687766	M_chul_00247(AGL);M_chul_00387(Amy1);M_chul_00388(Amy2);M_chul_00389(Amy1);M_chul_00390(Amy2);M_chul_00391(AMY1A);M_chul_00406(Pgm1);M_chul_02258(GYS1);M_chul_03113(HK2);M_chul_03942(Gck);M_chul_04451(Gaa);M_chul_04790(HK1);M_chul_05198(UGP2);M_chul_05370(UGP2);M_chul_05396(Hk2);M_chul_06221(PYGM);M_chul_07816(g6pc3);M_chul_07890(PSME3);M_chul_07891(g6pc);M_chul_10161(HK1);M_chul_10263(GPI);M_chu…
KO05208	Chemical carcinogenesis - reactive oxygen species	231	-0.278514	-0.99126	0.503719	0.690984	M_chul_00026(NQO1);M_chul_00260(Pik3r2);M_chul_00302(NDUFV2);M_chul_00396(JUN);M_chul_00401(Mgst3);M_chul_00420(PIK3R1);M_chul_00681(Uqcrh);M_chul_00885(EGFR);M_chul_01080(NDUFA13);M_chul_01162(PIK3CA);M_chul_01193(COX6A2);M_chul_01757(grb2-a);M_chul_01758(GRB2);M_chul_01895(NQO1);M_chul_01943(PIK3CA);M_chul_01980(Ndufa6);M_chul_02168(--);M_chul_02242(MAPK3);M_chul_02351(Ndufab1);M_chul_02490(ATP…
KO03010	Ribosome	105	-0.299499	-0.98954	0.490588	0.692677	M_chul_00136(rps15);M_chul_00139(rps28);M_chul_00176(MRPS12);M_chul_00199(Mrpl34);M_chul_00213(rps28);M_chul_00555(RPS8);M_chul_00636(RPL37A);M_chul_00696(RPL5);M_chul_01194(rpl27);M_chul_01768(rpl23);M_chul_01829(Mrpl12);M_chul_02379(rps18);M_chul_02439(RPL3);M_chul_02517(rpl19);M_chul_02687(mrps7);M_chul_02709(rps2);M_chul_02711(RPL3L);M_chul_02881(rps11);M_chul_03612(rpl35);M_chul_03962(RPL6);…
KO01521	EGFR tyrosine kinase inhibitor resistance	113	-0.295484	-0.989498	0.490632	0.689396	M_chul_00260(Pik3r2);M_chul_00420(PIK3R1);M_chul_00885(EGFR);M_chul_00990(--);M_chul_00999(ERBB3);M_chul_01162(PIK3CA);M_chul_01248(BAX);M_chul_01757(grb2-a);M_chul_01758(GRB2);M_chul_01909(GSK3B);M_chul_01943(PIK3CA);M_chul_02242(MAPK3);M_chul_02355(prkcbb);M_chul_02405(Stat3);M_chul_02732(PRKCA);M_chul_02751(PDGFA);M_chul_02774(Foxo3);M_chul_02882(BAX);M_chul_03001(mapk1);M_chul_03089(--);M_chu…
KO04928	Parathyroid hormone synthesis, secretion and action	161	-0.287983	-0.987803	0.518889	0.691185	M_chul_00007(Adcy8);M_chul_00142(ADCY8);M_chul_00261(PDE4D);M_chul_00263(JUND);M_chul_00405(Pde4b);M_chul_00445(PTH1R);M_chul_00446(PTH1R);M_chul_00517(ADCY1);M_chul_00658(Mmp14);M_chul_00885(EGFR);M_chul_00886(Mmp16);M_chul_00942(PRKACB);M_chul_00966(ADCY1);M_chul_00990(--);M_chul_01100(Creb3l3);M_chul_01382(Creb1);M_chul_01836(PRKACA);M_chul_01931(ATF2);M_chul_02047(atf4);M_chul_02060(ADCY5);M_…
KO05168	Herpes simplex virus 1 infection	352	-0.269889	-0.986082	0.53553	0.692937	M_chul_00060(RHEB);M_chul_00099(--);M_chul_00144(--);M_chul_00192(tnf);M_chul_00260(Pik3r2);M_chul_00363(--);M_chul_00364(--);M_chul_00420(PIK3R1);M_chul_00491(--);M_chul_00492(--);M_chul_00493(--);M_chul_00641(--);M_chul_00652(EIF2B5);M_chul_00730(CALR);M_chul_00964(--);M_chul_00990(--);M_chul_01019(--);M_chul_01026(EIF2B3);M_chul_01064(TICAM1);M_chul_01162(PIK3CA);M_chul_01248(BAX);M_chul_01301…
KO04020	Calcium signaling pathway	439	-0.267949	-0.984288	0.55814	0.694886	M_chul_00007(Adcy8);M_chul_00050(TRAV18);M_chul_00088(ASPH);M_chul_00142(ADCY8);M_chul_00457(Gnal);M_chul_00517(ADCY1);M_chul_00567(LTB4R);M_chul_00622(EDNRB);M_chul_00633(CXCR4);M_chul_00648(PLCD1);M_chul_00653(CASQ1);M_chul_00718(PTAFR);M_chul_00885(EGFR);M_chul_00897(Mcoln3);M_chul_00928(CACNA1E);M_chul_00929(CACNA1E);M_chul_00942(PRKACB);M_chul_00951(MYLK4);M_chul_00966(ADCY1);M_chul_00999(ER…
KO05202	Transcriptional misregulation in cancer	267	-0.273233	-0.979377	0.541361	0.705923	M_chul_00050(TRAV18);M_chul_00688(GADD45A);M_chul_00968(IGFBP3);M_chul_00982(ss18l1);M_chul_01005(PER2);M_chul_01048(PAX3);M_chul_01095(Tcf3);M_chul_01139(BCL6);M_chul_01172(RUNX1);M_chul_01248(BAX);M_chul_01432(pparg);M_chul_01624(JUP);M_chul_01761(DDX5);M_chul_02039(--);M_chul_02267(IGHV3-43D);M_chul_02268(IGHV2-26);M_chul_02269(IGHV4-38-2);M_chul_02270(IGHV4-59);M_chul_02271(Ighv1-72);M_chul_0…
KO00240	Pyrimidine metabolism	62	-0.315411	-0.978571	0.501292	0.704918	M_chul_00242(rrm2);M_chul_00246(rrm2);M_chul_00873(dpyd);M_chul_01140(cmpk);M_chul_02088(Upp2);M_chul_02263(NME4);M_chul_02302(Cant1);M_chul_02548(nt5c3);M_chul_03124(UPB1);M_chul_03738(Entpd4);M_chul_04346(DCTPP1);M_chul_04556(DCTD);M_chul_04929(TK1);M_chul_04931(CANT1);M_chul_04948(NT5C2);M_chul_05795(rrm1);M_chul_07277(NT5M);M_chul_07332(NME2);M_chul_07521(ENTPD1);M_chul_07604(nt5c3);M_chul_08…
KO04750	Inflammatory mediator regulation of TRP channels	154	-0.283772	-0.978163	0.538206	0.702835	M_chul_00007(Adcy8);M_chul_00142(ADCY8);M_chul_00260(Pik3r2);M_chul_00420(PIK3R1);M_chul_00517(ADCY1);M_chul_00678(PTGER4);M_chul_00910(asic1c);M_chul_00911(asic1c);M_chul_00942(PRKACB);M_chul_00966(ADCY1);M_chul_01162(PIK3CA);M_chul_01219(Htr2a);M_chul_01360(asic4a);M_chul_01362(asic4a);M_chul_01417(--);M_chul_01439(PPP1CA);M_chul_01506(HTR2A);M_chul_01715(Asic2);M_chul_01716(asic2);M_chul_01755…
KO04664	Fc epsilon RI signaling pathway	83	-0.309313	-0.977779	0.504212	0.700605	M_chul_00192(tnf);M_chul_00260(Pik3r2);M_chul_00420(PIK3R1);M_chul_00756(VAV3);M_chul_00844(HCK);M_chul_01162(PIK3CA);M_chul_01417(--);M_chul_01757(grb2-a);M_chul_01758(GRB2);M_chul_01943(PIK3CA);M_chul_02242(MAPK3);M_chul_02267(IGHV3-43D);M_chul_02268(IGHV2-26);M_chul_02269(IGHV4-38-2);M_chul_02270(IGHV4-59);M_chul_02271(Ighv1-72);M_chul_02272(IGHV4-59);M_chul_02273(IGHV4-38-2);M_chul_02274(--);…
KO00564	Glycerophospholipid metabolism	120	-0.291111	-0.976534	0.536131	0.700706	M_chul_00119(LPIN2);M_chul_00589(LPIN2);M_chul_00597(PLPP3);M_chul_01126(PCYT1A);M_chul_01417(--);M_chul_01853(Plpp3);M_chul_02201(pla1a);M_chul_02524(phospho1);M_chul_02863(Pla2g10);M_chul_03318(Pnpla7);M_chul_03319(Pnpla7);M_chul_03558(PLA2G1B);M_chul_03559(PLA2G1B);M_chul_03771(Gpat4);M_chul_03829(PLPP1);M_chul_03941(gpat3);M_chul_03976(GPAM);M_chul_04151(DGKE);M_chul_04839(Pnpla6);M_chul_0487…
KO04720	Long-term potentiation	109	-0.293175	-0.975153	0.509368	0.701178	M_chul_00007(Adcy8);M_chul_00064(EP300);M_chul_00142(ADCY8);M_chul_00517(ADCY1);M_chul_00942(PRKACB);M_chul_00966(ADCY1);M_chul_01439(PPP1CA);M_chul_01836(PRKACA);M_chul_01987(Grin2b);M_chul_02018(EP300);M_chul_02047(atf4);M_chul_02075(Grin2c);M_chul_02207(grin2a);M_chul_02208(grin2a);M_chul_02242(MAPK3);M_chul_02355(prkcbb);M_chul_02365(GRIN2A);M_chul_02732(PRKCA);M_chul_02762(ITPR1);M_chul_0297…
KO01523	Antifolate resistance	42	-0.337252	-0.973047	0.502667	0.703984	M_chul_00192(tnf);M_chul_01314(ABCC1);M_chul_02024(SHMT1);M_chul_02650(--);M_chul_03268(il1b);M_chul_03364(Dhfr);M_chul_03831(Rnf122);M_chul_03957(IKBKB);M_chul_04002(ABCG2);M_chul_04059(ABCC1);M_chul_04138(ABCC1);M_chul_05103(ABCG2);M_chul_05301(chuk);M_chul_05342(ABCC2);M_chul_06578(ABCC5);M_chul_07500(Abcc3);M_chul_07939(chuk);M_chul_08973(GGH);M_chul_08975(GGH);M_chul_10319(ABCC1);M_chul_1113…
KO04066	HIF-1 signaling pathway	131	-0.287495	-0.971715	0.535714	0.704463	M_chul_00064(EP300);M_chul_00260(Pik3r2);M_chul_00274(PFKP);M_chul_00420(PIK3R1);M_chul_00428(--);M_chul_00600(TFRC);M_chul_00721(INSR);M_chul_00885(EGFR);M_chul_00990(--);M_chul_01009(tf);M_chul_01162(PIK3CA);M_chul_01191(Elob);M_chul_01943(PIK3CA);M_chul_02016(RBX1);M_chul_02018(EP300);M_chul_02123(PFKL);M_chul_02147(PDK1);M_chul_02242(MAPK3);M_chul_02355(prkcbb);M_chul_02405(Stat3);M_chul_0266…
KO04919	Thyroid hormone signaling pathway	174	-0.280344	-0.969693	0.559081	0.706818	M_chul_00060(RHEB);M_chul_00064(EP300);M_chul_00260(Pik3r2);M_chul_00273(ncoa2);M_chul_00274(PFKP);M_chul_00392(--);M_chul_00420(PIK3R1);M_chul_00428(--);M_chul_00508(ATP1A2);M_chul_00510(ATP1A2);M_chul_00648(PLCD1);M_chul_00799(atp1b3);M_chul_00861(Myh6);M_chul_00942(PRKACB);M_chul_01162(PIK3CA);M_chul_01395(Ccnd1);M_chul_01487(ITGAV);M_chul_01609(STAT1);M_chul_01836(PRKACA);M_chul_01909(GSK3B);…
KO04659	Th17 cell differentiation	143	-0.28282	-0.962483	0.557562	0.723919	M_chul_00050(TRAV18);M_chul_00396(JUN);M_chul_00957(Irf4);M_chul_01172(RUNX1);M_chul_01609(STAT1);M_chul_02039(--);M_chul_02242(MAPK3);M_chul_02403(STAT5B);M_chul_02405(Stat3);M_chul_02674(LIFR);M_chul_02827(TYK2);M_chul_02974(PPP3CC);M_chul_03001(mapk1);M_chul_03045(SMAD4);M_chul_03268(il1b);M_chul_03313(smad2);M_chul_03906(Jak2);M_chul_03957(IKBKB);M_chul_05180(--);M_chul_05301(chuk);M_chul_053…
KO04728	Dopaminergic synapse	205	-0.270641	-0.955834	0.59188	0.739343	M_chul_00372(KCNJ9);M_chul_00457(Gnal);M_chul_00689(GNG12);M_chul_00942(PRKACB);M_chul_01100(Creb3l3);M_chul_01214(KCNJ3);M_chul_01382(Creb1);M_chul_01413(GNG5);M_chul_01439(PPP1CA);M_chul_01459(TkR86C);M_chul_01719(KCNJ3);M_chul_01836(PRKACA);M_chul_01909(GSK3B);M_chul_01931(ATF2);M_chul_01987(Grin2b);M_chul_02047(atf4);M_chul_02060(ADCY5);M_chul_02100(KCNJ3);M_chul_02101(KCNJ3);M_chul_02207(gri…
KO04213	Longevity regulating pathway - multiple species	85	-0.293265	-0.955157	0.544048	0.737955	M_chul_00007(Adcy8);M_chul_00142(ADCY8);M_chul_00260(Pik3r2);M_chul_00420(PIK3R1);M_chul_00517(ADCY1);M_chul_00721(INSR);M_chul_00942(PRKACB);M_chul_00966(ADCY1);M_chul_00991(PRKAG2);M_chul_01071(PRKAB2);M_chul_01162(PIK3CA);M_chul_01293(Akt1s1);M_chul_01836(PRKACA);M_chul_01943(PIK3CA);M_chul_02060(ADCY5);M_chul_02757(Adcy9);M_chul_02774(Foxo3);M_chul_03152(PIK3R1);M_chul_04093(hsp70);M_chul_042…
KO04070	Phosphatidylinositol signaling system	139	-0.280907	-0.954307	0.586246	0.737006	M_chul_00260(Pik3r2);M_chul_00420(PIK3R1);M_chul_00648(PLCD1);M_chul_00865(impad1);M_chul_01114(Pip5k1c);M_chul_01162(PIK3CA);M_chul_01943(PIK3CA);M_chul_02355(prkcbb);M_chul_02732(PRKCA);M_chul_02762(ITPR1);M_chul_03072(MTMR3);M_chul_03152(PIK3R1);M_chul_03770(INPP5A);M_chul_03884(Inpp5e);M_chul_03950(Pi4ka);M_chul_03952(PI4KA);M_chul_04151(DGKE);M_chul_04391(pi4k2b);M_chul_04438(prkcbb);M_chul_…
KO04913	Ovarian steroidogenesis	72	-0.301656	-0.9495	0.578821	0.746751	M_chul_00007(Adcy8);M_chul_00142(ADCY8);M_chul_00517(ADCY1);M_chul_00721(INSR);M_chul_00942(PRKACB);M_chul_00966(ADCY1);M_chul_01417(--);M_chul_01836(PRKACA);M_chul_02060(ADCY5);M_chul_02410(HSD17B1);M_chul_02655(Ldlr);M_chul_02757(Adcy9);M_chul_04861(adcy9);M_chul_05409(ins);M_chul_06000(igf2);M_chul_06001(ins);M_chul_06027(IGF1R);M_chul_06133(cyp19a1);M_chul_07719(LHCGR);M_chul_08469(GNAS);M_ch…
KO00053	Ascorbate and aldarate metabolism	32	-0.343581	-0.94381	0.555096	0.759205	M_chul_00414(aldh9a1b);M_chul_00634(Ugt1a1);M_chul_02469(Ugt1a1);M_chul_02470(Ugt1a1);M_chul_02471(ugt3);M_chul_02629(ALDH16A1);M_chul_03635(UGT2B31);M_chul_03636(UGT2A3);M_chul_03638(UGT2A3);M_chul_03639(UGT2A3);M_chul_03666(akr1a1a);M_chul_03889(Ugt2a1);M_chul_04328(UGDH);M_chul_05865(GUSB);M_chul_05964(Aldh3a2);M_chul_06102(Ugt1a2);M_chul_06103(UGT2B20);M_chul_06118(KL);M_chul_07127(UGT2B4);M_…
KO00565	Ether lipid metabolism	60	-0.309176	-0.939915	0.551768	0.766	M_chul_00597(PLPP3);M_chul_01417(--);M_chul_01853(Plpp3);M_chul_01919(AGPS);M_chul_02243(GDPD3);M_chul_02256(TMEM86A);M_chul_02653(GAL3ST2);M_chul_02863(Pla2g10);M_chul_03558(PLA2G1B);M_chul_03559(PLA2G1B);M_chul_03684(GAL3ST1);M_chul_03829(PLPP1);M_chul_04243(GAL3ST1);M_chul_04484(UGT8);M_chul_04870(PLPP3);M_chul_05264(PLA2G12B);M_chul_05784(PLD2);M_chul_05949(pafah1b1-1);M_chul_06471(pld3);M_ch…
KO04371	Apelin signaling pathway	178	-0.270625	-0.937065	0.635565	0.770472	M_chul_00007(Adcy8);M_chul_00142(ADCY8);M_chul_00392(--);M_chul_00517(ADCY1);M_chul_00689(GNG12);M_chul_00732(KLF2);M_chul_00825(MYL4);M_chul_00853(MAP1LC3A);M_chul_00942(PRKACB);M_chul_00951(MYLK4);M_chul_00966(ADCY1);M_chul_00991(PRKAG2);M_chul_01071(PRKAB2);M_chul_01346(MRAS);M_chul_01395(Ccnd1);M_chul_01413(GNG5);M_chul_01836(PRKACA);M_chul_01961(HDAC5);M_chul_02060(ADCY5);M_chul_02215(SPHK1)…
KO05150	Staphylococcus aureus infection	117	-0.28066	-0.935574	0.625731	0.771181	M_chul_00050(TRAV18);M_chul_00718(PTAFR);M_chul_02267(IGHV3-43D);M_chul_02268(IGHV2-26);M_chul_02269(IGHV4-38-2);M_chul_02270(IGHV4-59);M_chul_02271(Ighv1-72);M_chul_02272(IGHV4-59);M_chul_02273(IGHV4-38-2);M_chul_02274(--);M_chul_02371(Svep1);M_chul_02389(CSMD1);M_chul_04361(Fgg);M_chul_04880(c3);M_chul_04939(krt13);M_chul_04940(KRT19);M_chul_05246(Krt17);M_chul_05266(Itgal);M_chul_05267(Itgal);…
KO00591	Linoleic acid metabolism	28	-0.349323	-0.935216	0.570845	0.768755	M_chul_01417(--);M_chul_01648(cyp3a27);M_chul_02863(Pla2g10);M_chul_03558(PLA2G1B);M_chul_03559(PLA2G1B);M_chul_04058(cyp3a56);M_chul_04279(cyp3a40);M_chul_04280(Cyp3a13);M_chul_05264(PLA2G12B);M_chul_06889(Plaat3);M_chul_09585(--);M_chul_10808(PLB1);M_chul_11444(PLB1);M_chul_12507(PLB1);M_chul_13008(PLAAT4);M_chul_14020(--);M_chul_14030(SLC18A2);M_chul_14031(Pla2g4b);M_chul_14298(cyp3a56);M_chul…
KO05332	Graft-versus-host disease	76	-0.295851	-0.933947	0.621156	0.768782	M_chul_00050(TRAV18);M_chul_00192(tnf);M_chul_02443(Prf1);M_chul_02444(PRF1);M_chul_03209(MR1);M_chul_03210(H2-K1);M_chul_03268(il1b);M_chul_03345(Prf1);M_chul_03584(MR1);M_chul_03585(--);M_chul_04206(PIN1);M_chul_04207(Prf1);M_chul_04501(--);M_chul_06945(--);M_chul_10500(H2-Ab1);M_chul_10502(--);M_chul_10504(RT1-Ba);M_chul_12646(TRBC2);M_chul_12647(TRBC2);M_chul_12648(--);M_chul_12668(Fcgrt);M_c…
KO05235	PD-L1 expression and PD-1 checkpoint pathway in cancer	135	-0.273923	-0.930523	0.626437	0.774775	M_chul_00050(TRAV18);M_chul_00260(Pik3r2);M_chul_00396(JUN);M_chul_00420(PIK3R1);M_chul_00885(EGFR);M_chul_01064(TICAM1);M_chul_01162(PIK3CA);M_chul_01609(STAT1);M_chul_01943(PIK3CA);M_chul_02242(MAPK3);M_chul_02287(map2k6);M_chul_02405(Stat3);M_chul_02905(Map3k3);M_chul_02974(PPP3CC);M_chul_03001(mapk1);M_chul_03152(PIK3R1);M_chul_03906(Jak2);M_chul_03957(IKBKB);M_chul_04566(AKT3);M_chul_04612(C…
KO04726	Serotonergic synapse	178	-0.264666	-0.92886	0.648291	0.775649	M_chul_00372(KCNJ9);M_chul_00689(GNG12);M_chul_00942(PRKACB);M_chul_01214(KCNJ3);M_chul_01219(Htr2a);M_chul_01413(GNG5);M_chul_01417(--);M_chul_01506(HTR2A);M_chul_01719(KCNJ3);M_chul_01836(PRKACA);M_chul_02060(ADCY5);M_chul_02100(KCNJ3);M_chul_02101(KCNJ3);M_chul_02242(MAPK3);M_chul_02277(CACNA1A);M_chul_02290(HTR3A);M_chul_02355(prkcbb);M_chul_02620(Gng13);M_chul_02671(Gng12);M_chul_02732(PRKCA…
KO04260	Cardiac muscle contraction	120	-0.276631	-0.926447	0.626298	0.778676	M_chul_00088(ASPH);M_chul_00234(CACNB1);M_chul_00508(ATP1A2);M_chul_00510(ATP1A2);M_chul_00681(Uqcrh);M_chul_00799(atp1b3);M_chul_00825(MYL4);M_chul_00861(Myh6);M_chul_01193(COX6A2);M_chul_01898(CASQ2);M_chul_02063(CACNB4);M_chul_02239(atp2a1);M_chul_02354(CACNG3);M_chul_02436(Cacng2);M_chul_02691(CACNG1);M_chul_02692(CACNG4);M_chul_02739(Uqcrc2);M_chul_03079(ATP2A2);M_chul_03398(Cox7c);M_chul_03…
KO04927	Cortisol synthesis and secretion	112	-0.274808	-0.917403	0.654971	0.798235	M_chul_00007(Adcy8);M_chul_00142(ADCY8);M_chul_00517(ADCY1);M_chul_00942(PRKACB);M_chul_00966(ADCY1);M_chul_01100(Creb3l3);M_chul_01382(Creb1);M_chul_01456(CACNA1I);M_chul_01836(PRKACA);M_chul_01931(ATF2);M_chul_02047(atf4);M_chul_02060(ADCY5);M_chul_02209(Cacna1h);M_chul_02373(ATF6B);M_chul_02655(Ldlr);M_chul_02757(Adcy9);M_chul_02762(ITPR1);M_chul_03471(GNAQ);M_chul_03502(orai1);M_chul_04861(ad…
KO04012	ErbB signaling pathway	113	-0.27644	-0.912777	0.648899	0.806251	M_chul_00260(Pik3r2);M_chul_00396(JUN);M_chul_00420(PIK3R1);M_chul_00885(EGFR);M_chul_00999(ERBB3);M_chul_01162(PIK3CA);M_chul_01757(grb2-a);M_chul_01758(GRB2);M_chul_01909(GSK3B);M_chul_01943(PIK3CA);M_chul_02186(Erbb4);M_chul_02242(MAPK3);M_chul_02355(prkcbb);M_chul_02403(STAT5B);M_chul_02732(PRKCA);M_chul_03001(mapk1);M_chul_03152(PIK3R1);M_chul_03180(Camk2b);M_chul_03320(ARAF);M_chul_03928(--…
KO04920	Adipocytokine signaling pathway	91	-0.280767	-0.911413	0.650852	0.806094	M_chul_00030(AGRP);M_chul_00192(tnf);M_chul_00991(PRKAG2);M_chul_01049(ACSL3);M_chul_01071(PRKAB2);M_chul_01083(STK11);M_chul_02299(SOCS3);M_chul_02405(Stat3);M_chul_02633(BRSK1);M_chul_03323(Traf2);M_chul_03688(ACACB);M_chul_03748(ACSL1);M_chul_03896(acsbg2);M_chul_03906(Jak2);M_chul_03957(IKBKB);M_chul_04566(AKT3);M_chul_05301(chuk);M_chul_05324(mapk8a);M_chul_05413(ACSL6);M_chul_05778(SLC25A15…
KO05033	Nicotine addiction	91	-0.27829	-0.909023	0.650588	0.808339	M_chul_01987(Grin2b);M_chul_02075(Grin2c);M_chul_02207(grin2a);M_chul_02208(grin2a);M_chul_02260(slc17a7);M_chul_02277(CACNA1A);M_chul_02365(GRIN2A);M_chul_03087(CACNA1B);M_chul_04134(GRIA2);M_chul_04135(GRIA2);M_chul_04266(CHRNA7);M_chul_04336(Gabrp);M_chul_04388(chrna3);M_chul_04741(GRIN2B);M_chul_05154(--);M_chul_05399(GRIA1);M_chul_05804(Gria3);M_chul_05977(Gabra1);M_chul_05978(Gabrg2);M_chul…
KO04918	Thyroid hormone synthesis	101	-0.276783	-0.90514	0.658019	0.814179	M_chul_00007(Adcy8);M_chul_00142(ADCY8);M_chul_00508(ATP1A2);M_chul_00510(ATP1A2);M_chul_00517(ADCY1);M_chul_00799(atp1b3);M_chul_00942(PRKACB);M_chul_00966(ADCY1);M_chul_01100(Creb3l3);M_chul_01382(Creb1);M_chul_01548(TTF2);M_chul_01836(PRKACA);M_chul_01931(ATF2);M_chul_02047(atf4);M_chul_02060(ADCY5);M_chul_02125(LRP2);M_chul_02355(prkcbb);M_chul_02373(ATF6B);M_chul_02732(PRKCA);M_chul_02757(Ad…
KO04721	Synaptic vesicle cycle	121	-0.271216	-0.903915	0.691949	0.813813	M_chul_00262(RAB3A);M_chul_00329(ATP6V0B);M_chul_00412(SLC1A7);M_chul_00584(ATP6V1H);M_chul_00593(Dnm3);M_chul_00686(Slc6a13);M_chul_00687(Slc6a11);M_chul_00726(SLC1A6);M_chul_00834(Slc6a9);M_chul_01097(Unc13a);M_chul_01127(ap2m1a);M_chul_01151(Atp6v0d1);M_chul_01178(Slc6a11);M_chul_01312(AP2A1);M_chul_01322(Slc6a11);M_chul_01323(--);M_chul_01390(SLC1A2);M_chul_01848(Dnm2);M_chul_02245(ATP6V0C);M…
KO04024	cAMP signaling pathway	364	-0.246009	-0.896042	0.783644	0.829498	M_chul_00007(Adcy8);M_chul_00064(EP300);M_chul_00142(ADCY8);M_chul_00193(Gabbr1);M_chul_00229(ADCYAP1);M_chul_00260(Pik3r2);M_chul_00261(PDE4D);M_chul_00396(JUN);M_chul_00405(Pde4b);M_chul_00420(PIK3R1);M_chul_00508(ATP1A2);M_chul_00510(ATP1A2);M_chul_00517(ADCY1);M_chul_00521(VIPR2);M_chul_00756(VAV3);M_chul_00799(atp1b3);M_chul_00819(ROCK1);M_chul_00823(crhr2);M_chul_00824(Crhr2);M_chul_00942(P…
KO00062	Fatty acid elongation	45	-0.300886	-0.893165	0.664103	0.832898	M_chul_00840(ELOVL4);M_chul_01012(ELOVL1);M_chul_01838(TECR);M_chul_02061(HACD2);M_chul_02781(HADHA);M_chul_02782(Hadha);M_chul_03963(Acaa2);M_chul_04878(TECR);M_chul_05284(ELOVL5);M_chul_05780(hsd17b12);M_chul_06732(elovl6);M_chul_07941(ELOVL6);M_chul_08702(Ppt2);M_chul_08825(Baat);M_chul_09360(hacd3);M_chul_09472(hsd17b12b);M_chul_11191(HACD4);M_chul_11531(Hadha);M_chul_11532(HADHB);M_chul_1167…
KO05145	Toxoplasmosis	151	-0.262419	-0.892899	0.728795	0.830034	M_chul_00111(LAMC2);M_chul_00192(tnf);M_chul_00295(ITGB1);M_chul_00525(lamc1);M_chul_00987(Lama3);M_chul_00988(Lama3);M_chul_00990(--);M_chul_01122(Itga6);M_chul_01299(--);M_chul_01300(ifnar2);M_chul_01609(STAT1);M_chul_01915(prkra);M_chul_01917(cyc-B);M_chul_02145(Itga6);M_chul_02242(MAPK3);M_chul_02287(map2k6);M_chul_02357(Socs1);M_chul_02360(nubp1);M_chul_02405(Stat3);M_chul_02655(Ldlr);M_chul…
KO04612	Antigen processing and presentation	109	-0.269364	-0.892585	0.698937	0.827338	M_chul_00050(TRAV18);M_chul_00192(tnf);M_chul_00730(CALR);M_chul_01382(Creb1);M_chul_02360(nubp1);M_chul_03209(MR1);M_chul_03210(H2-K1);M_chul_03584(MR1);M_chul_03585(--);M_chul_04093(hsp70);M_chul_06377(HSPA4);M_chul_07221(HSPA4);M_chul_07934(acsf2);M_chul_08806(--);M_chul_09660(--);M_chul_10500(H2-Ab1);M_chul_10502(--);M_chul_10504(RT1-Ba);M_chul_11942(hsp90a.1);M_chul_12238(hsp90ab1);M_chul_12…
KO00910	Nitrogen metabolism	26	-0.338495	-0.88568	0.661725	0.840086	M_chul_00777(cahz);M_chul_00870(CA8);M_chul_00996(GLUL);M_chul_01216(--);M_chul_01218(CA4);M_chul_01255(--);M_chul_01856(Hmcn2);M_chul_02184(Cps1);M_chul_02539(CA4);M_chul_05864(CA4);M_chul_05965(CA4);M_chul_07735(glud1);M_chul_09554(glul);M_chul_10053(CA7);M_chul_13878(GLUD1);M_chul_13879(GLUD1);M_chul_13880(GLUD1);M_chul_15624(Ca15);M_chul_15832(CA4);M_chul_16295(glul);M_chul_18229(CA5B);M_chul…
KO05206	MicroRNAs in cancer	225	-0.250633	-0.883243	0.772043	0.841943	M_chul_00064(EP300);M_chul_00260(Pik3r2);M_chul_00392(--);M_chul_00420(PIK3R1);M_chul_00579(vim);M_chul_00819(ROCK1);M_chul_00885(EGFR);M_chul_00886(Mmp16);M_chul_00903(WNT3A);M_chul_00990(--);M_chul_00999(ERBB3);M_chul_01021(Tnr);M_chul_01023(Tnn);M_chul_01162(PIK3CA);M_chul_01314(ABCC1);M_chul_01395(Ccnd1);M_chul_01544(BMPR2);M_chul_01689(MSN);M_chul_01703(zag-1);M_chul_01751(Gls);M_chul_01757(…
KO05134	Legionellosis	85	-0.276488	-0.882968	0.703202	0.839059	M_chul_00192(tnf);M_chul_00904(ARF1);M_chul_01915(prkra);M_chul_01917(cyc-B);M_chul_02887(Arf79F);M_chul_03268(il1b);M_chul_03667(VCP);M_chul_03946(--);M_chul_04093(hsp70);M_chul_04312(CXCL8);M_chul_04879(VCP);M_chul_04880(c3);M_chul_04991(RAB1A);M_chul_05040(Casp9);M_chul_05243(eef1as);M_chul_05503(Sar1b);M_chul_05504(SAR1B);M_chul_05530(ITGB3);M_chul_06041(--);M_chul_06609(eef1g);M_chul_06854(C…
KO04976	Bile secretion	112	-0.260875	-0.876146	0.747653	0.85119	M_chul_00007(Adcy8);M_chul_00142(ADCY8);M_chul_00254(CYP7A1);M_chul_00508(ATP1A2);M_chul_00510(ATP1A2);M_chul_00517(ADCY1);M_chul_00634(Ugt1a1);M_chul_00777(cahz);M_chul_00799(atp1b3);M_chul_00821(AQP1);M_chul_00942(PRKACB);M_chul_00966(ADCY1);M_chul_00978(Aqp4);M_chul_01642(SLC10A2);M_chul_01836(PRKACA);M_chul_01864(ABCB11);M_chul_02060(ADCY5);M_chul_02469(Ugt1a1);M_chul_02470(Ugt1a1);M_chul_024…
KO04512	ECM-receptor interaction	129	-0.257699	-0.873154	0.759594	0.85439	M_chul_00111(LAMC2);M_chul_00295(ITGB1);M_chul_00525(lamc1);M_chul_00639(COL6A2);M_chul_00640(COL6A1);M_chul_00987(Lama3);M_chul_00988(Lama3);M_chul_01021(Tnr);M_chul_01023(Tnn);M_chul_01122(Itga6);M_chul_01272(ITGA11);M_chul_01487(ITGAV);M_chul_01620(Itga3);M_chul_01695(Itga4);M_chul_01741(COL6A3);M_chul_01749(COL2A1);M_chul_01958(COL1A1);M_chul_02119(COL6A2);M_chul_02145(Itga6);M_chul_02372(TNX…
KO05031	Amphetamine addiction	108	-0.264646	-0.871747	0.741973	0.853923	M_chul_00396(JUN);M_chul_00942(PRKACB);M_chul_01100(Creb3l3);M_chul_01382(Creb1);M_chul_01439(PPP1CA);M_chul_01836(PRKACA);M_chul_01931(ATF2);M_chul_01987(Grin2b);M_chul_02047(atf4);M_chul_02060(ADCY5);M_chul_02075(Grin2c);M_chul_02207(grin2a);M_chul_02208(grin2a);M_chul_02355(prkcbb);M_chul_02365(GRIN2A);M_chul_02373(ATF6B);M_chul_02538(PPP1R1B);M_chul_02732(PRKCA);M_chul_02974(PPP3CC);M_chul_03…
KO04261	Adrenergic signaling in cardiomyocytes	236	-0.23994	-0.852866	0.84	0.891046	M_chul_00007(Adcy8);M_chul_00142(ADCY8);M_chul_00234(CACNB1);M_chul_00287(CREM);M_chul_00508(ATP1A2);M_chul_00510(ATP1A2);M_chul_00517(ADCY1);M_chul_00642(Scn3a);M_chul_00799(atp1b3);M_chul_00825(MYL4);M_chul_00861(Myh6);M_chul_00942(PRKACB);M_chul_00966(ADCY1);M_chul_00990(--);M_chul_01100(Creb3l3);M_chul_01120(RAPGEF4);M_chul_01382(Creb1);M_chul_01439(PPP1CA);M_chul_01836(PRKACA);M_chul_01931(A…
KO00061	Fatty acid biosynthesis	21	-0.335518	-0.841179	0.712828	0.911788	M_chul_01049(ACSL3);M_chul_03688(ACACB);M_chul_03748(ACSL1);M_chul_03896(acsbg2);M_chul_05413(ACSL6);M_chul_05428(ACAC);M_chul_05835(ACSL6);M_chul_06455(ACSL1);M_chul_06980(Acsl4);M_chul_07859(cbr4);M_chul_07888(Acsl5);M_chul_08005(FASN);M_chul_09779(ACSL1);M_chul_10043(ACSF3);M_chul_14571(Oxsm);M_chul_14638(Olah);M_chul_18593(acsbg2);M_chul_18911(acsbg2);M_chul_20500(mecr);M_chul_21883(ACSL3);M_…
KO04723	Retrograde endocannabinoid signaling	209	-0.237555	-0.835488	0.851613	0.91916	M_chul_00007(Adcy8);M_chul_00142(ADCY8);M_chul_00302(NDUFV2);M_chul_00372(KCNJ9);M_chul_00517(ADCY1);M_chul_00689(GNG12);M_chul_00942(PRKACB);M_chul_00966(ADCY1);M_chul_01080(NDUFA13);M_chul_01214(KCNJ3);M_chul_01413(GNG5);M_chul_01719(KCNJ3);M_chul_01836(PRKACA);M_chul_01980(Ndufa6);M_chul_02060(ADCY5);M_chul_02100(KCNJ3);M_chul_02101(KCNJ3);M_chul_02242(MAPK3);M_chul_02260(slc17a7);M_chul_02277…
KO04727	GABAergic synapse	162	-0.241103	-0.832107	0.856986	0.921872	M_chul_00007(Adcy8);M_chul_00025(GABARAPL2);M_chul_00142(ADCY8);M_chul_00193(Gabbr1);M_chul_00517(ADCY1);M_chul_00620(GAD1);M_chul_00686(Slc6a13);M_chul_00687(Slc6a11);M_chul_00689(GNG12);M_chul_00942(PRKACB);M_chul_00966(ADCY1);M_chul_00996(GLUL);M_chul_01178(Slc6a11);M_chul_01322(Slc6a11);M_chul_01323(--);M_chul_01413(GNG5);M_chul_01751(Gls);M_chul_01836(PRKACA);M_chul_02060(ADCY5);M_chul_02137…
KO03060	Protein export	16	-0.352608	-0.826959	0.70901	0.927908	M_chul_00343(SEC62);M_chul_02967(SRP19);M_chul_04654(Srp68);M_chul_04812(SPC22);M_chul_06597(SRP72);M_chul_08324(SPCS1);M_chul_09969(Srp54);M_chul_10397(immp1l);M_chul_10706(OXA1L);M_chul_11597(Sec63);M_chul_16212(HSPA5);M_chul_17666(immp2l);M_chul_18181(SEC61B);M_chul_18184(SEC61B);M_chul_21772(Srprb);M_chul_22238(Srpra)
KO00600	Sphingolipid metabolism	68	-0.258327	-0.815294	0.781289	0.945678	M_chul_00169(PSAP);M_chul_00597(PLPP3);M_chul_01138(CERS2);M_chul_01561(ENPP7);M_chul_01562(ENPP7);M_chul_01853(Plpp3);M_chul_01862(CERS6);M_chul_02215(SPHK1);M_chul_02653(GAL3ST2);M_chul_03684(GAL3ST1);M_chul_03829(PLPP1);M_chul_04025(ASAH1);M_chul_04172(ACER2);M_chul_04243(GAL3ST1);M_chul_04484(UGT8);M_chul_04662(SPHK1);M_chul_04870(PLPP3);M_chul_05066(CERS2);M_chul_05740(NEU3);M_chul_06271(SMP…
KO04922	Glucagon signaling pathway	142	-0.23983	-0.815061	0.860022	0.942411	M_chul_00064(EP300);M_chul_00274(PFKP);M_chul_00428(--);M_chul_00942(PRKACB);M_chul_00991(PRKAG2);M_chul_01071(PRKAB2);M_chul_01100(Creb3l3);M_chul_01256(ppp4cb);M_chul_01313(prmt1);M_chul_01382(Creb1);M_chul_01830(Gcgr);M_chul_01836(PRKACA);M_chul_01931(ATF2);M_chul_02018(EP300);M_chul_02047(atf4);M_chul_02123(PFKL);M_chul_02258(GYS1);M_chul_02633(BRSK1);M_chul_02762(ITPR1);M_chul_02974(PPP3CC);…
KO04370	VEGF signaling pathway	77	-0.258894	-0.81481	0.806452	0.939137	M_chul_00260(Pik3r2);M_chul_00420(PIK3R1);M_chul_01162(PIK3CA);M_chul_01417(--);M_chul_01943(PIK3CA);M_chul_02215(SPHK1);M_chul_02242(MAPK3);M_chul_02355(prkcbb);M_chul_02732(PRKCA);M_chul_02974(PPP3CC);M_chul_03001(mapk1);M_chul_03152(PIK3R1);M_chul_03568(PXN);M_chul_04133(RAC2);M_chul_04438(prkcbb);M_chul_04566(AKT3);M_chul_04646(PRKCA);M_chul_04662(SPHK1);M_chul_05040(Casp9);M_chul_05856(hspb1…
KO04936	Alcoholic liver disease	169	-0.235974	-0.812892	0.890747	0.938779	M_chul_00119(LPIN2);M_chul_00192(tnf);M_chul_00392(--);M_chul_00414(aldh9a1b);M_chul_00554(ACADM);M_chul_00589(LPIN2);M_chul_00959(Ripk1);M_chul_00991(PRKAG2);M_chul_01064(TICAM1);M_chul_01071(PRKAB2);M_chul_01395(Ccnd1);M_chul_01619(--);M_chul_01909(GSK3B);M_chul_01915(prkra);M_chul_02287(map2k6);M_chul_02629(ALDH16A1);M_chul_02633(BRSK1);M_chul_02703(SREBF1);M_chul_02774(Foxo3);M_chul_02883(Map…
KO04640	Hematopoietic cell lineage	94	-0.248337	-0.811469	0.841478	0.937548	M_chul_00192(tnf);M_chul_00600(TFRC);M_chul_01122(Itga6);M_chul_01620(Itga3);M_chul_01695(Itga4);M_chul_01992(--);M_chul_02145(Itga6);M_chul_02267(IGHV3-43D);M_chul_02268(IGHV2-26);M_chul_02269(IGHV4-38-2);M_chul_02270(IGHV4-59);M_chul_02271(Ighv1-72);M_chul_02272(IGHV4-59);M_chul_02273(IGHV4-38-2);M_chul_02274(--);M_chul_02534(Itgb3);M_chul_02613(Epor);M_chul_03268(il1b);M_chul_03939(ITGA2);M_ch…
KO05412	Arrhythmogenic right ventricular cardiomyopathy	129	-0.239081	-0.808279	0.872267	0.939296	M_chul_00234(CACNB1);M_chul_00295(ITGB1);M_chul_00969(TNS3);M_chul_00972(DSG2);M_chul_00973(Dsc2);M_chul_00974(cdh2);M_chul_00975(cdh2);M_chul_01122(Itga6);M_chul_01272(ITGA11);M_chul_01487(ITGAV);M_chul_01620(Itga3);M_chul_01624(JUP);M_chul_01633(des);M_chul_01634(--);M_chul_01695(Itga4);M_chul_02063(CACNB4);M_chul_02145(Itga6);M_chul_02239(atp2a1);M_chul_02354(CACNG3);M_chul_02436(Cacng2);M_chu…
KO05414	Dilated cardiomyopathy	162	-0.236359	-0.806791	0.880531	0.938215	M_chul_00007(Adcy8);M_chul_00142(ADCY8);M_chul_00192(tnf);M_chul_00234(CACNB1);M_chul_00295(ITGB1);M_chul_00517(ADCY1);M_chul_00825(MYL4);M_chul_00861(Myh6);M_chul_00942(PRKACB);M_chul_00966(ADCY1);M_chul_01122(Itga6);M_chul_01272(ITGA11);M_chul_01487(ITGAV);M_chul_01620(Itga3);M_chul_01633(des);M_chul_01634(--);M_chul_01695(Itga4);M_chul_01836(PRKACA);M_chul_02060(ADCY5);M_chul_02063(CACNB4);M_c…
KO04929	GnRH secretion	115	-0.245189	-0.806146	0.855658	0.9356	M_chul_00193(Gabbr1);M_chul_00209(Kcnn3);M_chul_00260(Pik3r2);M_chul_00328(gpr54);M_chul_00372(KCNJ9);M_chul_00420(PIK3R1);M_chul_01086(Hcn2);M_chul_01162(PIK3CA);M_chul_01214(KCNJ3);M_chul_01456(CACNA1I);M_chul_01719(KCNJ3);M_chul_01943(PIK3CA);M_chul_02100(KCNJ3);M_chul_02101(KCNJ3);M_chul_02209(Cacna1h);M_chul_02242(MAPK3);M_chul_02355(prkcbb);M_chul_02732(PRKCA);M_chul_02762(ITPR1);M_chul_028…
KO04330	Notch signaling pathway	94	-0.248802	-0.804421	0.860215	0.93488	M_chul_00043(NCSTN);M_chul_00064(EP300);M_chul_00803(hes1-a);M_chul_01128(dvl3);M_chul_01935(CIR1);M_chul_02018(EP300);M_chul_02399(kat2a);M_chul_02816(Notch3);M_chul_02879(lfng);M_chul_03043(TLE1);M_chul_03492(dtx1);M_chul_03525(Ncor2);M_chul_03882(NOTCH1);M_chul_03922(TLE4);M_chul_04517(MAML3);M_chul_04518(MAML3);M_chul_04519(--);M_chul_04618(aph1b);M_chul_04636(DTX4);M_chul_04774(RBPJ);M_chul_…
KO03420	Nucleotide excision repair	41	-0.279398	-0.797924	0.799191	0.941909	M_chul_00215(POLD3);M_chul_00514(lig1);M_chul_00708(POLE2);M_chul_02016(RBX1);M_chul_02259(POLD1);M_chul_02619(RAD23A);M_chul_02965(GTF2H3);M_chul_03244(Rfc5);M_chul_03383(Gtf2h2);M_chul_03400(ccnh);M_chul_03509(Pold2);M_chul_03687(Pole);M_chul_03858(Ercc8);M_chul_04252(xpa);M_chul_04326(Rfc1);M_chul_05316(ERCC6);M_chul_05933(rpa1);M_chul_06117(RFC3);M_chul_06673(Cul4b);M_chul_07253(CETN1);M_chul…
KO04977	Vitamin digestion and absorption	32	-0.288866	-0.793922	0.789474	0.944708	M_chul_01314(ABCC1);M_chul_04059(ABCC1);M_chul_04138(ABCC1);M_chul_04359(LRAT);M_chul_04360(LRAT);M_chul_04395(--);M_chul_04396(APOB);M_chul_05385(Slc23a1);M_chul_10319(ABCC1);M_chul_10808(PLB1);M_chul_11074(LRAT);M_chul_11444(PLB1);M_chul_11738(rft2);M_chul_12175(Slc5a6);M_chul_12507(PLB1);M_chul_12916(APOB);M_chul_14486(btd);M_chul_15776(SCARB1);M_chul_17109(SLC19A1);M_chul_17329(SLC19A2);M_chu…
KO04724	Glutamatergic synapse	220	-0.227652	-0.792518	0.932059	0.943272	M_chul_00007(Adcy8);M_chul_00142(ADCY8);M_chul_00267(HOMER3);M_chul_00412(SLC1A7);M_chul_00517(ADCY1);M_chul_00689(GNG12);M_chul_00726(SLC1A6);M_chul_00942(PRKACB);M_chul_00966(ADCY1);M_chul_00996(GLUL);M_chul_01214(KCNJ3);M_chul_01390(SLC1A2);M_chul_01413(GNG5);M_chul_01417(--);M_chul_01719(KCNJ3);M_chul_01751(Gls);M_chul_01776(RTase);M_chul_01836(PRKACA);M_chul_01987(Grin2b);M_chul_02060(ADCY5)…
KO04742	Taste transduction	109	-0.235959	-0.785982	0.882695	0.949382	M_chul_00007(Adcy8);M_chul_00142(ADCY8);M_chul_00193(Gabbr1);M_chul_00942(PRKACB);M_chul_01404(Scn9a);M_chul_01480(Scn2a);M_chul_01715(Asic2);M_chul_01716(asic2);M_chul_01773(PDE1C);M_chul_01836(PRKACA);M_chul_02084(Scn9a);M_chul_02277(CACNA1A);M_chul_02290(HTR3A);M_chul_02620(Gng13);M_chul_02925(asic2);M_chul_03093(Entpd2);M_chul_03251(P2RX3);M_chul_03541(--);M_chul_03686(P2RX2);M_chul_03845(htr…
KO04931	Insulin resistance	163	-0.22457	-0.780738	0.917869	0.953871	M_chul_00192(tnf);M_chul_00227(pol);M_chul_00260(Pik3r2);M_chul_00420(PIK3R1);M_chul_00721(INSR);M_chul_00744(ptprf);M_chul_00991(PRKAG2);M_chul_01071(PRKAB2);M_chul_01100(Creb3l3);M_chul_01162(PIK3CA);M_chul_01215(pol);M_chul_01382(Creb1);M_chul_01439(PPP1CA);M_chul_01909(GSK3B);M_chul_01943(PIK3CA);M_chul_02258(GYS1);M_chul_02299(SOCS3);M_chul_02355(prkcbb);M_chul_02405(Stat3);M_chul_02633(BRSK…
KO04610	Complement and coagulation cascades	97	-0.238258	-0.777326	0.910361	0.954928	M_chul_00316(PROC);M_chul_00317(PROC);M_chul_00767(--);M_chul_01723(Tfpi2);M_chul_01804(ORF4);M_chul_01944(--);M_chul_02371(Svep1);M_chul_02389(CSMD1);M_chul_02746(F10);M_chul_02980(F11);M_chul_02982(--);M_chul_03287(F2rl2);M_chul_03385(f2r);M_chul_03951(Serpind1);M_chul_03956(PLAT);M_chul_04014(SERPING1);M_chul_04361(Fgg);M_chul_04880(c3);M_chul_05300(PLAU);M_chul_05530(ITGB3);M_chul_05962(VTN);…
KO04925	Aldosterone synthesis and secretion	163	-0.221444	-0.764559	0.941176	0.968034	M_chul_00007(Adcy8);M_chul_00142(ADCY8);M_chul_00508(ATP1A2);M_chul_00510(ATP1A2);M_chul_00517(ADCY1);M_chul_00799(atp1b3);M_chul_00942(PRKACB);M_chul_00966(ADCY1);M_chul_01100(Creb3l3);M_chul_01382(Creb1);M_chul_01456(CACNA1I);M_chul_01836(PRKACA);M_chul_01931(ATF2);M_chul_02047(atf4);M_chul_02060(ADCY5);M_chul_02097(Nr4a2);M_chul_02098(NR4A2);M_chul_02209(Cacna1h);M_chul_02355(prkcbb);M_chul_02…
KO04915	Estrogen signaling pathway	165	-0.222535	-0.763796	0.946565	0.965392	M_chul_00007(Adcy8);M_chul_00142(ADCY8);M_chul_00193(Gabbr1);M_chul_00260(Pik3r2);M_chul_00273(ncoa2);M_chul_00372(KCNJ9);M_chul_00396(JUN);M_chul_00420(PIK3R1);M_chul_00517(ADCY1);M_chul_00885(EGFR);M_chul_00942(PRKACB);M_chul_00966(ADCY1);M_chul_00990(--);M_chul_01100(Creb3l3);M_chul_01162(PIK3CA);M_chul_01214(KCNJ3);M_chul_01382(Creb1);M_chul_01719(KCNJ3);M_chul_01757(grb2-a);M_chul_01758(GRB2…
KO00640	Propanoate metabolism	39	-0.267932	-0.759087	0.855782	0.967645	M_chul_00303(ACSS2);M_chul_01225(hibch);M_chul_01504(SUCLA2);M_chul_02113(ehhadh);M_chul_02781(HADHA);M_chul_02782(Hadha);M_chul_03688(ACACB);M_chul_04542(Acads);M_chul_04656(ACOX1);M_chul_04657(ACOX1);M_chul_05428(ACAC);M_chul_09137(DLD);M_chul_09328(SUCLG2);M_chul_10031(MCEE);M_chul_11240(ACOX3);M_chul_11241(ACOX3);M_chul_11242(ACOX3);M_chul_11531(Hadha);M_chul_11860(MMUT);M_chul_11919(Aldh6a1)…
KO01210	2-Oxocarboxylic acid metabolism	23	-0.298966	-0.752102	0.84072	0.97193	M_chul_00895(gpt2l);M_chul_00946(gpt2);M_chul_01196(BCAT1);M_chul_02451(ACO2);M_chul_02452(Aco2);M_chul_02591(nags);M_chul_03762(GOT1);M_chul_04042(GOT1);M_chul_04836(GOT1);M_chul_05352(GOT1);M_chul_07775(Idh3a);M_chul_08358(IDH3B);M_chul_08913(Idh3g);M_chul_09900(GOT2);M_chul_10378(IDH2);M_chul_10941(AADAT);M_chul_11170(ACO1);M_chul_11172(Aco1);M_chul_17754(IDH2);M_chul_21313(cs);M_chul_21531(ID…
KO04713	Circadian entrainment	183	-0.217419	-0.750239	0.962555	0.97038	M_chul_00007(Adcy8);M_chul_00142(ADCY8);M_chul_00229(ADCYAP1);M_chul_00372(KCNJ9);M_chul_00517(ADCY1);M_chul_00689(GNG12);M_chul_00942(PRKACB);M_chul_00966(ADCY1);M_chul_01005(PER2);M_chul_01214(KCNJ3);M_chul_01382(Creb1);M_chul_01413(GNG5);M_chul_01456(CACNA1I);M_chul_01719(KCNJ3);M_chul_01824(RASD2);M_chul_01836(PRKACA);M_chul_01987(Grin2b);M_chul_02060(ADCY5);M_chul_02075(Grin2c);M_chul_02100(…
KO00510	N-Glycan biosynthesis	55	-0.246353	-0.741916	0.903226	0.975473	M_chul_00330(B4galt2);M_chul_00830(DAD1);M_chul_01501(alg11);M_chul_01520(Alg1);M_chul_02223(MGAT5B);M_chul_03084(Man1b1);M_chul_04126(Mgat3);M_chul_04221(TUSC3);M_chul_04684(MGAT5B);M_chul_05485(Alg8);M_chul_05677(STT3A);M_chul_05763(DPAGT1);M_chul_05910(ST6GAL1);M_chul_06106(ALG5);M_chul_06231(ALG9);M_chul_06525(MGAT4A);M_chul_06911(Alg13);M_chul_08932(mgat4b);M_chul_08946(B4GALT1);M_chul_09766…
KO04710	Circadian rhythm	36	-0.260208	-0.726423	0.909582	0.986112	M_chul_00991(PRKAG2);M_chul_01005(PER2);M_chul_01071(PRKAB2);M_chul_01106(RORB);M_chul_01253(CSNK1D);M_chul_01382(Creb1);M_chul_02016(RBX1);M_chul_02763(Bhlhe40);M_chul_03519(Rorb);M_chul_04757(CLOCK);M_chul_05535(Skp1);M_chul_07092(NPAS2);M_chul_07106(Nr1d1);M_chul_07143(FBXW11);M_chul_08538(PRKAG1);M_chul_08695(PER3);M_chul_09031(BHLHE40);M_chul_10845(Per1);M_chul_12676(CUL1);M_chul_14522(FBXL3…
KO04744	Phototransduction	52	-0.241842	-0.718937	0.942602	0.988625	M_chul_00319(ARRB1);M_chul_00798(grk7a);M_chul_01278(RCVRN);M_chul_02283(PDE6G);M_chul_04161(CNGA1);M_chul_04748(PDE6H);M_chul_05774(GRK1);M_chul_05779(GUCY2F);M_chul_05816(--);M_chul_06831(PDE6A);M_chul_07419(PVALEF);M_chul_07755(PDE6G);M_chul_08605(GUCA1B);M_chul_08773(CALML6);M_chul_08774(gnb1);M_chul_09159(Gnat1);M_chul_09193(opn1mw4);M_chul_09286(GUCA1A);M_chul_09349(CALML4);M_chul_09361(SLC…
KO04740	Olfactory transduction	156	-0.206189	-0.70768	0.990022	0.992706	M_chul_00457(Gnal);M_chul_00942(PRKACB);M_chul_01488(OR6N1);M_chul_01489(OR51L1);M_chul_01490(OR51L1);M_chul_01491(OR51L1);M_chul_01492(OR51L1);M_chul_01493(OR6N1);M_chul_01494(OR6N2);M_chul_01495(OR6N2);M_chul_01496(OR6N2);M_chul_01773(PDE1C);M_chul_01836(PRKACA);M_chul_02495(OR6N1);M_chul_02496(OR11A1);M_chul_02620(Gng13);M_chul_03180(Camk2b);M_chul_04311(camk2d2);M_chul_04374(Slc8a1);M_chul_04…
KO03460	Fanconi anemia pathway	53	-0.238624	-0.701667	0.931559	0.992747	M_chul_00643(wdr48);M_chul_00803(hes1-a);M_chul_01884(FANCB);M_chul_02020(TOP3A);M_chul_02304(CENPX);M_chul_03290(Polk);M_chul_03380(TOP3B);M_chul_03463(rmi1);M_chul_03851(--);M_chul_04112(--);M_chul_04113(Palb2);M_chul_04857(SLX4);M_chul_04858(SLX4);M_chul_05933(rpa1);M_chul_06606(FANCA);M_chul_07296(Ercc4);M_chul_07694(EME1);M_chul_08034(BRCA1);M_chul_08248(FAAP100);M_chul_08259(PMS2);M_chul_10…
KO04392	Hippo signaling pathway - multiple species	20	-0.275055	-0.700469	0.898305	0.989876	M_chul_02194(LATS2);M_chul_03481(Nf2);M_chul_06094(Dchs1);M_chul_07049(FAT4);M_chul_10262(wtip);M_chul_11280(Ajuba);M_chul_11576(LATS1);M_chul_12906(FRMD6);M_chul_12930(Dchs1);M_chul_15094(stk3);M_chul_17804(TEAD4);M_chul_18292(TEAD1);M_chul_18293(TEAD1);M_chul_20465(DEPTOR);M_chul_20847(TEAD3);M_chul_21447(Dchs1);M_chul_22349(Fat4);M_chul_23559(Nf2);M_chul_23824(DCHS2);MSTRG.45881(--)
KO03020	RNA polymerase	25	-0.257987	-0.671027	0.937238	0.999601	M_chul_01971(POLR2F);M_chul_02011(Polr3h);M_chul_02843(Polr3k);M_chul_03721(POLR3G);M_chul_04314(POLR1E);M_chul_04978(POLR3F);M_chul_05968(CRCP);M_chul_07461(POLR3A);M_chul_08955(POLR2B);M_chul_10089(POLR2L);M_chul_10872(POLR2A);M_chul_13553(Polr1c);M_chul_13823(POLR1B);M_chul_14820(twistnb);M_chul_15093(POLR2K);M_chul_15456(polr1d);M_chul_15889(Polr1a);M_chul_17579(POLR3B);M_chul_17634(POLR2C);M…
KO00532	Glycosaminoglycan biosynthesis - chondroitin sulfate / dermatan sulfate	30	-0.244066	-0.654694	0.948016	1	M_chul_01367(XYLT1);M_chul_01534(chst14);M_chul_02036(Chst12);M_chul_02037(Chst12);M_chul_02237(XYLT2);M_chul_03830(Csgalnact1);M_chul_05074(CHSY1);M_chul_07413(Chst15);M_chul_07668(CHST3);M_chul_08924(B4galt7);M_chul_10322(XYLT1);M_chul_10659(B3gat3);M_chul_11588(DSE);M_chul_12377(Ust);M_chul_13248(CHPF);M_chul_13998(CSGALNACT2);M_chul_13999(CSGALNACT2);M_chul_14037(CHST3);M_chul_15047(CHST11);M…
KO00520	Amino sugar and nucleotide sugar metabolism	56	-0.210341	-0.633946	0.983073	1	M_chul_00406(Pgm1);M_chul_01363(gmppaa);M_chul_02010(PMM1);M_chul_03113(HK2);M_chul_03756(Gfpt1);M_chul_03942(Gck);M_chul_04248(GNE);M_chul_04250(NANS);M_chul_04328(UGDH);M_chul_04587(PMM2);M_chul_04790(HK1);M_chul_05198(UGP2);M_chul_05370(UGP2);M_chul_05396(Hk2);M_chul_07188(GFPT2);M_chul_07222(GNPDA1);M_chul_08623(Chia);M_chul_08624(CHIA);M_chul_08625(CHIA);M_chul_10161(HK1);M_chul_10167(chs-1)…
KO00310	Lysine degradation	87	-0.197101	-0.632697	0.995068	0.998943	M_chul_00414(aldh9a1b);M_chul_01438(KMT5C);M_chul_01530(Setd1a);M_chul_01531(ccdc47);M_chul_02113(ehhadh);M_chul_02599(GCDH);M_chul_02629(ALDH16A1);M_chul_02781(HADHA);M_chul_02782(Hadha);M_chul_02804(colgalt1);M_chul_02896(EZH1);M_chul_02946(kmt5aa);M_chul_03088(EHMT1);M_chul_03819(SMYD1);M_chul_03969(NSD3);M_chul_04415(GCDH);M_chul_04866(colgalt1);M_chul_05439(--);M_chul_05440(Nsd1);M_chul_0596…
KO03015	mRNA surveillance pathway	93	-0.192091	-0.616811	0.998767	0.997914	M_chul_00079(Msi1);M_chul_00113(SMG7);M_chul_00265(UPF1);M_chul_00659(ACIN1);M_chul_01318(Smg1);M_chul_01399(GSPT1);M_chul_01439(PPP1CA);M_chul_01600(Sympk);M_chul_02231(alyref-a);M_chul_02968(PPP2CB);M_chul_03075(ppp1cc-a);M_chul_03435(GLE1);M_chul_03560(MSI1);M_chul_04309(PPP2R2C);M_chul_04755(fip1l1);M_chul_04964(eif4a3);M_chul_05271(alyref-a);M_chul_05422(MSI2);M_chul_05894(PPP2CA);M_chul_066…
KO03040	Spliceosome	118	-0.155404	-0.520081	1	0.999567	M_chul_00170(USP39);M_chul_00560(HNRNPC);M_chul_00659(ACIN1);M_chul_00820(THOC1);M_chul_01069(prpf38b);M_chul_01089(SF3A2);M_chul_01316(SNRNP70);M_chul_01541(SRSF2);M_chul_01761(DDX5);M_chul_01921(HNRNPA3);M_chul_02022(bud31);M_chul_02231(alyref-a);M_chul_02453(PHF5A);M_chul_02523(Eftud2);M_chul_02813(XAB2);M_chul_02907(Ddx42);M_chul_03115(snrnp27);M_chul_03464(HNRNPK);M_chul_03496(Sf3a1);M_chul_…
KO00350	Tyrosine metabolism	50	0.528854	1.85218	0	0.0228926	M_chul_01176(AOC2);M_chul_01246(Aoc3);M_chul_01247(AOC3);M_chul_01258(Aldh3b1);M_chul_02718(FAHD1);M_chul_03500(hpd);M_chul_03762(GOT1);M_chul_04042(GOT1);M_chul_04767(tyrp1);M_chul_04836(GOT1);M_chul_05352(GOT1);M_chul_05861(hpd);M_chul_06077(Tyr);M_chul_06714(comtb);M_chul_06824(ADH5);M_chul_06825(Adh5);M_chul_07644(Mif);M_chul_07966(Pnmt);M_chul_09667(Fah);M_chul_09900(GOT2);M_chul_10463(Aoc3)…
KO00430	Taurine and hypotaurine metabolism	25	0.511864	1.53658	0.035461	0.264539	M_chul_00620(GAD1);M_chul_02137(GAD1);M_chul_03259(cdo1);M_chul_03441(FMO5);M_chul_03549(GGT1);M_chul_03551(Ggt5);M_chul_04852(Ggt1);M_chul_07987(Ado);M_chul_13637(Ado);M_chul_15349(GGT1);M_chul_15738(Ggt5);M_chul_15739(Ggt1);M_chul_16949(GGT5);M_chul_18929(FMO5);M_chul_18930(Fmo5);M_chul_18931(FMO5);M_chul_19088(ywrD);M_chul_20136(GADL1);M_chul_20815(GGT7);M_chul_20860(CSAD);M_chul_22591(GAD2);M…
KO00020	Citrate cycle (TCA cycle)	36	0.462238	1.50509	0.0283401	0.22379	M_chul_01504(SUCLA2);M_chul_02451(ACO2);M_chul_02452(Aco2);M_chul_02550(Acly);M_chul_02701(ogdh);M_chul_03438(ogdh);M_chul_04560(MDH1);M_chul_06196(PDHA1);M_chul_06226(Dlat);M_chul_07775(Idh3a);M_chul_08023(Acly);M_chul_08358(IDH3B);M_chul_08504(PCK1);M_chul_08913(Idh3g);M_chul_09137(DLD);M_chul_09257(Sdhb);M_chul_09328(SUCLG2);M_chul_10378(IDH2);M_chul_10759(PC);M_chul_10907(PC);M_chul_11170(ACO…
KO00330	Arginine and proline metabolism	52	0.429185	1.49623	0.012766	0.179986	M_chul_00414(aldh9a1b);M_chul_02629(ALDH16A1);M_chul_03488(Nos1);M_chul_03704(DAO);M_chul_03762(GOT1);M_chul_03871(Prodh);M_chul_04042(GOT1);M_chul_04092(lap3);M_chul_04826(zgc:77082);M_chul_04836(GOT1);M_chul_04922(Pycr2);M_chul_05352(GOT1);M_chul_05709(Aldh18a1);M_chul_05964(Aldh3a2);M_chul_05989(P4HA2);M_chul_06207(SMS);M_chul_07486(OAT);M_chul_07965(ALDH18A1);M_chul_08110(prodh2);M_chul_09107…
KO00360	Phenylalanine metabolism	23	0.493777	1.45625	0.0684932	0.188932	M_chul_01176(AOC2);M_chul_01246(Aoc3);M_chul_01247(AOC3);M_chul_01258(Aldh3b1);M_chul_03500(hpd);M_chul_03762(GOT1);M_chul_04042(GOT1);M_chul_04836(GOT1);M_chul_05352(GOT1);M_chul_05861(hpd);M_chul_07644(Mif);M_chul_09900(GOT2);M_chul_10463(Aoc3);M_chul_16733(maoA);M_chul_18092(PAH);M_chul_18328(TAT);M_chul_21544(mao);M_chul_22201(--);M_chul_25006(AOC2);M_chul_25007(AOC1);M_chul_25008(AOC2);M_chu…
KO00770	Pantothenate and CoA biosynthesis	20	0.509635	1.44353	0.0543131	0.177339	M_chul_00873(dpyd);M_chul_01196(BCAT1);M_chul_02629(ALDH16A1);M_chul_03124(UPB1);M_chul_05964(Aldh3a2);M_chul_07959(COASY);M_chul_08308(PPCS);M_chul_11977(ENPP3);M_chul_12639(PANK2);M_chul_14306(PANK1);M_chul_14434(Enpp3);M_chul_17659(PPCDC);M_chul_19877(Dpys);M_chul_20033(ALDH2);M_chul_20136(GADL1);M_chul_20860(CSAD);M_chul_21474(Aldh3a2);M_chul_22287(aasdhppt);M_chul_25400(UPB1);MSTRG.28080(Enp…
KO00982	Drug metabolism - cytochrome P450	54	0.403076	1.41074	0.0352941	0.193036	M_chul_00401(Mgst3);M_chul_00634(Ugt1a1);M_chul_01258(Aldh3b1);M_chul_02469(Ugt1a1);M_chul_02470(Ugt1a1);M_chul_02471(ugt3);M_chul_03441(FMO5);M_chul_03635(UGT2B31);M_chul_03636(UGT2A3);M_chul_03638(UGT2A3);M_chul_03639(UGT2A3);M_chul_03889(Ugt2a1);M_chul_04604(Gstt3);M_chul_04605(Gstt3);M_chul_04606(Gstt3);M_chul_05287(GSTA4);M_chul_06102(Ugt1a2);M_chul_06103(UGT2B20);M_chul_06824(ADH5);M_chul_0…
KO00410	beta-Alanine metabolism	44	0.405675	1.39338	0.0484581	0.191126	M_chul_00414(aldh9a1b);M_chul_00620(GAD1);M_chul_00873(dpyd);M_chul_01176(AOC2);M_chul_01225(hibch);M_chul_01246(Aoc3);M_chul_01247(AOC3);M_chul_01258(Aldh3b1);M_chul_02113(ehhadh);M_chul_02137(GAD1);M_chul_02629(ALDH16A1);M_chul_02781(HADHA);M_chul_02782(Hadha);M_chul_03124(UPB1);M_chul_04542(Acads);M_chul_04656(ACOX1);M_chul_04657(ACOX1);M_chul_05964(Aldh3a2);M_chul_09769(SMOX);M_chul_10463(Aoc…
KO00670	One carbon pool by folate	18	0.488299	1.34769	0.0923077	0.229416	M_chul_02024(SHMT1);M_chul_02942(MTHFD2);M_chul_03364(Dhfr);M_chul_03931(Mthfd2l);M_chul_07985(MTR);M_chul_08849(aldh1l1);M_chul_11508(pug);M_chul_12364(MTHFD1L);M_chul_13333(Mthfd1);M_chul_14533(Atic);M_chul_15025(SHMT2);M_chul_17119(GART);M_chul_21005(MTHFR);M_chul_21094(Amt);M_chul_22795(TYMS);M_chul_23380(ALDH1L2);M_chul_23541(Ftcd);MSTRG.18933(MTFMT)
KO01200	Carbon metabolism	140	0.326113	1.33743	0	0.223094	M_chul_00274(PFKP);M_chul_00303(ACSS2);M_chul_00428(--);M_chul_00895(gpt2l);M_chul_00946(gpt2);M_chul_01015(AGXT);M_chul_01225(hibch);M_chul_01504(SUCLA2);M_chul_01893(Rpe);M_chul_02024(SHMT1);M_chul_02123(PFKL);M_chul_02184(Cps1);M_chul_02451(ACO2);M_chul_02452(Aco2);M_chul_02701(ogdh);M_chul_02803(PGLS);M_chul_03039(idnk);M_chul_03113(HK2);M_chul_03438(ogdh);M_chul_03762(GOT1);M_chul_03789(Sds)…
KO00250	Alanine, aspartate and glutamate metabolism	52	0.380345	1.32982	0.057377	0.213864	M_chul_00620(GAD1);M_chul_00895(gpt2l);M_chul_00946(gpt2);M_chul_00996(GLUL);M_chul_01015(AGXT);M_chul_01751(Gls);M_chul_02049(ADSL);M_chul_02137(GAD1);M_chul_02184(Cps1);M_chul_03756(Gfpt1);M_chul_03762(GOT1);M_chul_04042(GOT1);M_chul_04091(NAT8L);M_chul_04836(GOT1);M_chul_05352(GOT1);M_chul_05966(ASL);M_chul_07188(GFPT2);M_chul_07735(glud1);M_chul_08678(aspa);M_chul_08880(Gls);M_chul_09107(aldh…
KO00260	Glycine, serine and threonine metabolism	54	0.37184	1.31809	0.0434783	0.213711	M_chul_01015(AGXT);M_chul_01176(AOC2);M_chul_01246(Aoc3);M_chul_01247(AOC3);M_chul_02024(SHMT1);M_chul_02665(GCAT);M_chul_03264(bhmt);M_chul_03265(bhmt);M_chul_03295(bhmt);M_chul_03704(DAO);M_chul_03789(Sds);M_chul_03904(GLDC);M_chul_03924(PSAT1);M_chul_04316(GRHPR);M_chul_04897(PGAM1);M_chul_07158(GRHPR);M_chul_07321(R102.4);M_chul_08711(glyctk);M_chul_09061(PGAM2);M_chul_09137(DLD);M_chul_09418…
KO04614	Renin-angiotensin system	22	0.443092	1.29584	0.115512	0.235441	M_chul_03304(Lnpep);M_chul_06445(CTSA);M_chul_08224(ACE);M_chul_09804(ACE2);M_chul_09898(CTSA);M_chul_10294(ANPEP);M_chul_10295(ANPEP);M_chul_12302(Prep);M_chul_13133(ENPEP);M_chul_13495(Mme);M_chul_13619(Agt);M_chul_15279(Prep);M_chul_15477(AGTR2);M_chul_16254(THOP1);M_chul_18261(ANPEP);M_chul_18276(ANPEP);M_chul_18830(THOP1);M_chul_21285(REN);M_chul_22054(PRCP);M_chul_22850(AGTR1);MSTRG.12708(C…
KO00620	Pyruvate metabolism	56	0.367495	1.28934	0.0684932	0.228075	M_chul_00303(ACSS2);M_chul_00414(aldh9a1b);M_chul_02629(ALDH16A1);M_chul_02719(hagh);M_chul_02720(HAGHL);M_chul_03666(akr1a1a);M_chul_03688(ACACB);M_chul_03867(ME2);M_chul_04316(GRHPR);M_chul_04560(MDH1);M_chul_05428(ACAC);M_chul_05964(Aldh3a2);M_chul_06196(PDHA1);M_chul_06226(Dlat);M_chul_06824(ADH5);M_chul_06825(Adh5);M_chul_07158(GRHPR);M_chul_08504(PCK1);M_chul_09137(DLD);M_chul_10233(PKM);M_…
KO00450	Selenocompound metabolism	18	0.450067	1.25887	0.156051	0.263169	M_chul_02983(Txnrd2);M_chul_05056(sephs3);M_chul_05057(sephs3);M_chul_05080(PAPSS1);M_chul_06580(mars2);M_chul_07351(Pstk);M_chul_07985(MTR);M_chul_10779(sepsecs);M_chul_13170(PAPSS2);M_chul_15035(mars1);M_chul_15048(TXNRD1);M_chul_16572(Kyat1);M_chul_17836(sephs1);M_chul_18144(kyat3);M_chul_18415(SCLY);M_chul_18416(Scly);M_chul_18547(SCLY);M_chul_18938(CTH)
KO04146	Peroxisome	90	0.320383	1.25682	0.0584795	0.249629	M_chul_00045(Pex19);M_chul_00413(SCP2);M_chul_01015(AGXT);M_chul_01049(ACSL3);M_chul_01919(AGPS);M_chul_01960(PEX12);M_chul_02113(ehhadh);M_chul_02343(SLC25A17);M_chul_02508(ECH1);M_chul_02736(Slc25a17);M_chul_03214(CRAT);M_chul_03656(Nudt12);M_chul_03704(DAO);M_chul_03748(ACSL1);M_chul_03836(HSD17B4);M_chul_04383(--);M_chul_04412(PRDX1);M_chul_04656(ACOX1);M_chul_04657(ACOX1);M_chul_05016(ACAA1)…
KO00830	Retinol metabolism	67	0.336745	1.24613	0.0689655	0.255216	M_chul_00527(Sdr16c5);M_chul_00634(Ugt1a1);M_chul_00931(rpe65a);M_chul_01648(cyp3a27);M_chul_01968(retsat);M_chul_02469(Ugt1a1);M_chul_02470(Ugt1a1);M_chul_02471(ugt3);M_chul_02817(RDH8);M_chul_03635(UGT2B31);M_chul_03636(UGT2A3);M_chul_03638(UGT2A3);M_chul_03639(UGT2A3);M_chul_03889(Ugt2a1);M_chul_04058(cyp3a56);M_chul_04279(cyp3a40);M_chul_04280(Cyp3a13);M_chul_04359(LRAT);M_chul_04360(LRAT);M_…
KO00980	Metabolism of xenobiotics by cytochrome P450	53	0.335221	1.22524	0.0891089	0.280139	M_chul_00401(Mgst3);M_chul_00634(Ugt1a1);M_chul_01258(Aldh3b1);M_chul_02469(Ugt1a1);M_chul_02470(Ugt1a1);M_chul_02471(ugt3);M_chul_03635(UGT2B31);M_chul_03636(UGT2A3);M_chul_03638(UGT2A3);M_chul_03639(UGT2A3);M_chul_03889(Ugt2a1);M_chul_04604(Gstt3);M_chul_04605(Gstt3);M_chul_04606(Gstt3);M_chul_05287(GSTA4);M_chul_06102(Ugt1a2);M_chul_06103(UGT2B20);M_chul_06824(ADH5);M_chul_06825(Adh5);M_chul_0…
KO00534	Glycosaminoglycan biosynthesis - heparan sulfate / heparin	40	0.360638	1.21286	0.143443	0.289005	M_chul_00788(HS2ST1);M_chul_01036(EXTL2);M_chul_01330(ext1b);M_chul_01367(XYLT1);M_chul_01813(HS3ST3B1);M_chul_02237(XYLT2);M_chul_02856(HS3ST2);M_chul_03274(Hs3st1);M_chul_04486(Ndst4);M_chul_06504(HS3ST1);M_chul_06909(hs6st2);M_chul_07173(ndst1);M_chul_07447(HS3ST2);M_chul_07450(HS3ST3A1);M_chul_07799(HS3ST3A1);M_chul_07801(HS3ST3B1);M_chul_07805(HS3ST3A1);M_chul_08144(HS3ST2);M_chul_08145(Hs3s…
KO00380	Tryptophan metabolism	44	0.352822	1.20159	0.138889	0.298383	M_chul_00414(aldh9a1b);M_chul_01341(ACMSD);M_chul_01763(AANAT);M_chul_02113(ehhadh);M_chul_02177(ASMT);M_chul_02599(GCDH);M_chul_02629(ALDH16A1);M_chul_02781(HADHA);M_chul_02782(Hadha);M_chul_02840(AANAT);M_chul_03743(IDO2);M_chul_04239(TPH2);M_chul_04415(GCDH);M_chul_04660(AANAT);M_chul_04930(afmid);M_chul_05964(Aldh3a2);M_chul_09137(DLD);M_chul_09853(tph);M_chul_10941(AADAT);M_chul_11531(Hadha)…
KO00030	Pentose phosphate pathway	30	0.368496	1.15271	0.230769	0.398797	M_chul_00274(PFKP);M_chul_00406(Pgm1);M_chul_00428(--);M_chul_01893(Rpe);M_chul_02123(PFKL);M_chul_02803(PGLS);M_chul_03039(idnk);M_chul_03986(FBP1);M_chul_06248(aldocb);M_chul_07163(aldob);M_chul_07244(PRPS1);M_chul_08113(Aldoa);M_chul_08362(PFKM);M_chul_08711(glyctk);M_chul_08777(H6PD);M_chul_09235(TKT);M_chul_09973(--);M_chul_10263(GPI);M_chul_12951(RBKS);M_chul_14841(Dera);M_chul_16102(FBP1);…
KO00270	Cysteine and methionine metabolism	56	0.313622	1.129	0.221675	0.446198	M_chul_01196(BCAT1);M_chul_02041(MPST);M_chul_02042(Tst);M_chul_02776(Dnmt3a);M_chul_02824(DNMT1);M_chul_03259(cdo1);M_chul_03264(bhmt);M_chul_03265(bhmt);M_chul_03295(bhmt);M_chul_03616(MAT2A);M_chul_03762(GOT1);M_chul_03789(Sds);M_chul_03924(PSAT1);M_chul_04042(GOT1);M_chul_04560(MDH1);M_chul_04836(GOT1);M_chul_04912(mri1);M_chul_05283(GCLC);M_chul_05352(GOT1);M_chul_06207(SMS);M_chul_07943(MAT…
KO00051	Fructose and mannose metabolism	46	0.320329	1.10126	0.257937	0.514641	M_chul_00274(PFKP);M_chul_00428(--);M_chul_01363(gmppaa);M_chul_02010(PMM1);M_chul_02123(PFKL);M_chul_03113(HK2);M_chul_03986(FBP1);M_chul_04587(PMM2);M_chul_04790(HK1);M_chul_05396(Hk2);M_chul_06248(aldocb);M_chul_06447(Khk);M_chul_07129(PFKFB1);M_chul_07163(aldob);M_chul_08113(Aldoa);M_chul_08362(PFKM);M_chul_09973(--);M_chul_10084(SORD);M_chul_10161(HK1);M_chul_11324(TKFC);M_chul_15403(gmppb);…
KO00340	Histidine metabolism	31	0.341521	1.07193	0.352941	0.596248	M_chul_00414(aldh9a1b);M_chul_01258(Aldh3b1);M_chul_02465(hnmt);M_chul_02466(HNMT);M_chul_02629(ALDH16A1);M_chul_03517(CARNMT1);M_chul_04615(hnmt);M_chul_05964(Aldh3a2);M_chul_08678(aspa);M_chul_09415(HDC);M_chul_09523(hnmt);M_chul_11094(--);M_chul_13648(hnmt);M_chul_13649(hnmt);M_chul_13650(hnmt);M_chul_13744(hnmt);M_chul_13746(hnmt);M_chul_13747(hnmt);M_chul_13748(hnmt);M_chul_16247(Uroc1);M_ch…
KO03450	Non-homologous end-joining	17	0.393918	1.06757	0.340426	0.588187	M_chul_00068(XRCC6);M_chul_02120(XRCC5);M_chul_03394(--);M_chul_04945(Poll);M_chul_06396(Rad50);M_chul_13939(dntt);M_chul_15656(--);M_chul_15787(Polm);M_chul_17047(LIG4);M_chul_17048(LIG4);M_chul_21724(Mre11);M_chul_22436(PRKDC);M_chul_22690(fen1);M_chul_22691(fen1);MSTRG.32877(dclre1c);MSTRG.32878(dclre1c);MSTRG.43730(PRKDC)
KO00071	Fatty acid degradation	58	0.295038	1.05695	0.309524	0.606559	M_chul_00414(aldh9a1b);M_chul_00554(ACADM);M_chul_01049(ACSL3);M_chul_02113(ehhadh);M_chul_02599(GCDH);M_chul_02626(Eci1);M_chul_02629(ALDH16A1);M_chul_02633(BRSK1);M_chul_02781(HADHA);M_chul_02782(Hadha);M_chul_03748(ACSL1);M_chul_03896(acsbg2);M_chul_03963(Acaa2);M_chul_04415(GCDH);M_chul_04542(Acads);M_chul_04656(ACOX1);M_chul_04657(ACOX1);M_chul_05016(ACAA1);M_chul_05081(CYP2U1);M_chul_05413(…
KO05410	Hypertrophic cardiomyopathy	139	0.248704	1.05101	0.308271	0.607316	M_chul_00192(tnf);M_chul_00234(CACNB1);M_chul_00295(ITGB1);M_chul_00825(MYL4);M_chul_00861(Myh6);M_chul_00991(PRKAG2);M_chul_01071(PRKAB2);M_chul_01122(Itga6);M_chul_01272(ITGA11);M_chul_01487(ITGAV);M_chul_01620(Itga3);M_chul_01633(des);M_chul_01634(--);M_chul_01695(Itga4);M_chul_02063(CACNB4);M_chul_02145(Itga6);M_chul_02239(atp2a1);M_chul_02354(CACNG3);M_chul_02436(Cacng2);M_chul_02497(Ttn);M_…
KO00010	Glycolysis / Gluconeogenesis	78	0.279363	1.04279	0.335079	0.61622	M_chul_00274(PFKP);M_chul_00303(ACSS2);M_chul_00406(Pgm1);M_chul_00414(aldh9a1b);M_chul_00428(--);M_chul_01258(Aldh3b1);M_chul_02123(PFKL);M_chul_02629(ALDH16A1);M_chul_03113(HK2);M_chul_03666(akr1a1a);M_chul_03942(Gck);M_chul_03986(FBP1);M_chul_04790(HK1);M_chul_04897(PGAM1);M_chul_05396(Hk2);M_chul_05964(Aldh3a2);M_chul_06196(PDHA1);M_chul_06226(Dlat);M_chul_06248(aldocb);M_chul_06824(ADH5);M_c…
KO01040	Biosynthesis of unsaturated fatty acids	44	0.299572	1.03037	0.397541	0.640351	M_chul_00413(SCP2);M_chul_00840(ELOVL4);M_chul_01012(ELOVL1);M_chul_01838(TECR);M_chul_02061(HACD2);M_chul_03836(HSD17B4);M_chul_04656(ACOX1);M_chul_04657(ACOX1);M_chul_04878(TECR);M_chul_05016(ACAA1);M_chul_05284(ELOVL5);M_chul_05780(hsd17b12);M_chul_06732(elovl6);M_chul_07678(SCD1);M_chul_07941(ELOVL6);M_chul_08825(Baat);M_chul_09360(hacd3);M_chul_09472(hsd17b12b);M_chul_11191(HACD4);M_chul_112…
KO00590	Arachidonic acid metabolism	67	0.27592	1.00477	0.426667	0.722934	M_chul_01417(--);M_chul_02863(Pla2g10);M_chul_03335(Alox8);M_chul_03430(ptges2);M_chul_03549(GGT1);M_chul_03551(Ggt5);M_chul_03558(PLA2G1B);M_chul_03559(PLA2G1B);M_chul_03887(Ptgs1);M_chul_03927(gpx8);M_chul_04107(Alox15b);M_chul_04852(Ggt1);M_chul_05081(CYP2U1);M_chul_05264(PLA2G12B);M_chul_06889(Plaat3);M_chul_08304(prxl2b);M_chul_08929(LTC4S);M_chul_09169(Gpx2);M_chul_09181(ptgis);M_chul_09585…
KO00120	Primary bile acid biosynthesis	32	0.317468	1.00114	0.438462	0.715698	M_chul_00153(CYP8B1);M_chul_00154(CYP8B1);M_chul_00155(CYP8B1);M_chul_00156(CYP8B1);M_chul_00157(CYP8B1);M_chul_00254(CYP7A1);M_chul_00413(SCP2);M_chul_03242(CH25H);M_chul_03836(HSD17B4);M_chul_11822(Cyp46a1);M_chul_11824(Cyp46a1);M_chul_11825(CYP46A1);M_chul_11827(Cyp46a1);M_chul_11828(CYP46A1);M_chul_11834(Cyp46a1);M_chul_11835(CYP46A1);M_chul_11836(Cyp46a1);M_chul_11837(Cyp46a1);M_chul_16135(c…
KO00040	Pentose and glucuronate interconversions	39	0.304656	0.996085	0.41129	0.714446	M_chul_00634(Ugt1a1);M_chul_01893(Rpe);M_chul_02469(Ugt1a1);M_chul_02470(Ugt1a1);M_chul_02471(ugt3);M_chul_03635(UGT2B31);M_chul_03636(UGT2A3);M_chul_03638(UGT2A3);M_chul_03639(UGT2A3);M_chul_03666(akr1a1a);M_chul_03889(Ugt2a1);M_chul_04328(UGDH);M_chul_05198(UGP2);M_chul_05370(UGP2);M_chul_05865(GUSB);M_chul_06102(Ugt1a2);M_chul_06103(UGT2B20);M_chul_06118(KL);M_chul_07127(UGT2B4);M_chul_07953(U…
KO00220	Arginine biosynthesis	32	0.309593	0.99204	0.462121	0.709963	M_chul_00895(gpt2l);M_chul_00946(gpt2);M_chul_00996(GLUL);M_chul_01751(Gls);M_chul_02184(Cps1);M_chul_02591(nags);M_chul_03488(Nos1);M_chul_03762(GOT1);M_chul_04042(GOT1);M_chul_04836(GOT1);M_chul_05352(GOT1);M_chul_05966(ASL);M_chul_07735(glud1);M_chul_08880(Gls);M_chul_09554(glul);M_chul_09900(GOT2);M_chul_12655(ARG2);M_chul_13878(GLUD1);M_chul_13879(GLUD1);M_chul_13880(GLUD1);M_chul_16205(ass1…
KO01230	Biosynthesis of amino acids	88	0.255319	0.97955	0.519231	0.739987	M_chul_00274(PFKP);M_chul_00428(--);M_chul_00895(gpt2l);M_chul_00946(gpt2);M_chul_00996(GLUL);M_chul_01196(BCAT1);M_chul_01893(Rpe);M_chul_02024(SHMT1);M_chul_02123(PFKL);M_chul_02184(Cps1);M_chul_02451(ACO2);M_chul_02452(Aco2);M_chul_02591(nags);M_chul_03616(MAT2A);M_chul_03762(GOT1);M_chul_03789(Sds);M_chul_03924(PSAT1);M_chul_04042(GOT1);M_chul_04836(GOT1);M_chul_04897(PGAM1);M_chul_04922(Pycr…
KO00515	Mannose type O-glycan biosynthesis	27	0.318245	0.965221	0.471264	0.774511	M_chul_00203(ST3GAL3);M_chul_00330(B4galt2);M_chul_02223(MGAT5B);M_chul_04684(MGAT5B);M_chul_05128(Fut9);M_chul_05675(B3GAT1);M_chul_08946(B4GALT1);M_chul_09606(large2);M_chul_10478(Fktn);M_chul_10947(b4gat1);M_chul_12433(pomt2);M_chul_13693(B3GAT2);M_chul_13804(pomt1);M_chul_13884(pomt1);M_chul_14192(b3galnt2);M_chul_16096(pomk);M_chul_17986(rxylt1);M_chul_19663(crppa);M_chul_20140(pomgnt2);M_ch…
KO03410	Base excision repair	40	0.286692	0.951046	0.510823	0.810257	M_chul_00215(POLD3);M_chul_00514(lig1);M_chul_00564(PARP2);M_chul_00708(POLE2);M_chul_02259(POLD1);M_chul_02838(MPG);M_chul_03509(Pold2);M_chul_03687(Pole);M_chul_03960(polb);M_chul_04906(NTHL1);M_chul_04945(Poll);M_chul_05553(LIG3);M_chul_05664(HMGB1);M_chul_06721(NEIL3);M_chul_09580(Pole3);M_chul_10410(PARP4);M_chul_10735(PARP3);M_chul_12396(PARP1);M_chul_12865(apex1);M_chul_13785(Pol);M_chul_1…
KO00604	Glycosphingolipid biosynthesis - ganglio series	16	0.355259	0.931273	0.55	0.869741	M_chul_00476(ST6GALNAC5);M_chul_00552(ST6GALNAC3);M_chul_06456(St3gal5);M_chul_08534(B4GALNT1);M_chul_08897(B4GALNT1);M_chul_09772(GLB1);M_chul_16258(HEXB);M_chul_16458(ST8SIA1);M_chul_16573(ST6GALNAC6);M_chul_16599(St8sia5);M_chul_17663(HEXA);M_chul_18186(ST3GAL2);M_chul_21274(B3GALT2);M_chul_21983(Slc33a1);M_chul_24562(--);M_chul_24563(Hexa)
KO00561	Glycerolipid metabolism	76	0.237204	0.901588	0.716495	0.956695	M_chul_00119(LPIN2);M_chul_00414(aldh9a1b);M_chul_00589(LPIN2);M_chul_00597(PLPP3);M_chul_01167(Gk);M_chul_01853(Plpp3);M_chul_02629(ALDH16A1);M_chul_03666(akr1a1a);M_chul_03771(Gpat4);M_chul_03829(PLPP1);M_chul_03941(gpat3);M_chul_03976(GPAM);M_chul_04151(DGKE);M_chul_04870(PLPP3);M_chul_05289(AGPAT5);M_chul_05787(DGAT2);M_chul_05964(Aldh3a2);M_chul_06585(GLA);M_chul_07973(GPAM);M_chul_08479(DGK…
KO00513	Various types of N-glycan biosynthesis	46	0.256901	0.901497	0.685345	0.932413	M_chul_00203(ST3GAL3);M_chul_00330(B4galt2);M_chul_00830(DAD1);M_chul_01501(alg11);M_chul_01520(Alg1);M_chul_03084(Man1b1);M_chul_04221(TUSC3);M_chul_05677(STT3A);M_chul_06231(ALG9);M_chul_06525(MGAT4A);M_chul_06911(Alg13);M_chul_07574(HEXD);M_chul_08932(mgat4b);M_chul_08946(B4GALT1);M_chul_10082(STT3B);M_chul_10270(Chst8);M_chul_11639(--);M_chul_11940(Mgat2);M_chul_12007(MGAT2);M_chul_12246(FUT8…
KO04978	Mineral absorption	58	0.248937	0.901204	0.666667	0.910002	M_chul_00508(ATP1A2);M_chul_00510(ATP1A2);M_chul_00799(atp1b3);M_chul_01007(CLCN2);M_chul_01009(tf);M_chul_01603(slc40a1);M_chul_02319(HMOX2);M_chul_02630(fth1-a);M_chul_02663(hmox);M_chul_03194(atp2b2);M_chul_03518(TRPM6);M_chul_04374(Slc8a1);M_chul_04719(hmox);M_chul_04751(Slc34a2);M_chul_06675(atp1b4);M_chul_07048(Slc26a3);M_chul_07179(SLC34A1);M_chul_08484(SLC11A2);M_chul_08667(SLC8A1);M_chul…
KO04964	Proximal tubule bicarbonate reclamation	43	0.259954	0.896844	0.65625	0.902109	M_chul_00508(ATP1A2);M_chul_00510(ATP1A2);M_chul_00777(cahz);M_chul_00799(atp1b3);M_chul_00821(AQP1);M_chul_01216(--);M_chul_01218(CA4);M_chul_01255(--);M_chul_01751(Gls);M_chul_01856(Hmcn2);M_chul_02539(CA4);M_chul_02998(SLC4A4);M_chul_04560(MDH1);M_chul_04883(Slc25a10);M_chul_05864(CA4);M_chul_05965(CA4);M_chul_06675(atp1b4);M_chul_07735(glud1);M_chul_08504(PCK1);M_chul_08880(Gls);M_chul_09166(…
KO00280	Valine, leucine and isoleucine degradation	48	0.26036	0.893011	0.668122	0.892497	M_chul_00414(aldh9a1b);M_chul_00554(ACADM);M_chul_01196(BCAT1);M_chul_01225(hibch);M_chul_01945(Mccc1);M_chul_02113(ehhadh);M_chul_02629(ALDH16A1);M_chul_02781(HADHA);M_chul_02782(Hadha);M_chul_03838(OXCT1);M_chul_03963(Acaa2);M_chul_04542(Acads);M_chul_05016(ACAA1);M_chul_05964(Aldh3a2);M_chul_07349(ACADSB);M_chul_09137(DLD);M_chul_10031(MCEE);M_chul_10043(ACSF3);M_chul_11531(Hadha);M_chul_11532…
KO00630	Glyoxylate and dicarboxylate metabolism	37	0.264107	0.878476	0.741935	0.912919	M_chul_00303(ACSS2);M_chul_00996(GLUL);M_chul_01015(AGXT);M_chul_02024(SHMT1);M_chul_02451(ACO2);M_chul_02452(Aco2);M_chul_03904(GLDC);M_chul_04316(GRHPR);M_chul_04560(MDH1);M_chul_04826(zgc:77082);M_chul_04930(afmid);M_chul_07158(GRHPR);M_chul_07618(PGP);M_chul_08711(glyctk);M_chul_09137(DLD);M_chul_09554(glul);M_chul_10031(MCEE);M_chul_11170(ACO1);M_chul_11172(Aco1);M_chul_11860(MMUT);M_chul_12…
KO04911	Insulin secretion	147	0.209388	0.876441	0.877049	0.898096	M_chul_00007(Adcy8);M_chul_00142(ADCY8);M_chul_00209(Kcnn3);M_chul_00229(ADCYAP1);M_chul_00262(RAB3A);M_chul_00508(ATP1A2);M_chul_00510(ATP1A2);M_chul_00517(ADCY1);M_chul_00799(atp1b3);M_chul_00942(PRKACB);M_chul_00966(ADCY1);M_chul_01100(Creb3l3);M_chul_01120(RAPGEF4);M_chul_01161(Kcnmb2);M_chul_01163(KCNMB3);M_chul_01382(Creb1);M_chul_01836(PRKACA);M_chul_01931(ATF2);M_chul_02047(atf4);M_chul_0…
KO00592	alpha-Linolenic acid metabolism	29	0.274313	0.848014	0.715827	0.946434	M_chul_01417(--);M_chul_02863(Pla2g10);M_chul_03558(PLA2G1B);M_chul_03559(PLA2G1B);M_chul_04656(ACOX1);M_chul_04657(ACOX1);M_chul_05016(ACAA1);M_chul_05264(PLA2G12B);M_chul_06889(Plaat3);M_chul_09585(--);M_chul_10808(PLB1);M_chul_11240(ACOX3);M_chul_11241(ACOX3);M_chul_11242(ACOX3);M_chul_11444(PLB1);M_chul_12507(PLB1);M_chul_13008(PLAAT4);M_chul_14020(--);M_chul_14030(SLC18A2);M_chul_14031(Pla2g…
KO00511	Other glycan degradation	23	0.27103	0.781099	0.773163	1	M_chul_01252(engase);M_chul_04536(engase);M_chul_05164(MAN2B1);M_chul_05740(NEU3);M_chul_06722(AGA);M_chul_07574(HEXD);M_chul_09772(GLB1);M_chul_10723(MAN2B2);M_chul_11256(Gba2);M_chul_11717(Neu1);M_chul_12713(Fuca2);M_chul_12984(MANBA);M_chul_13517(NEU3);M_chul_14467(engase);M_chul_14583(FUCA1);M_chul_16258(HEXB);M_chul_17477(MAN2C1);M_chul_17663(HEXA);M_chul_17877(MAN2C1);M_chul_21770(NEU4);M_c…
KO05030	Cocaine addiction	76	0.207357	0.780779	0.972678	1	M_chul_00396(JUN);M_chul_00942(PRKACB);M_chul_01100(Creb3l3);M_chul_01382(Creb1);M_chul_01459(TkR86C);M_chul_01836(PRKACA);M_chul_01931(ATF2);M_chul_01987(Grin2b);M_chul_02047(atf4);M_chul_02060(ADCY5);M_chul_02075(Grin2c);M_chul_02207(grin2a);M_chul_02208(grin2a);M_chul_02365(GRIN2A);M_chul_02373(ATF6B);M_chul_02538(PPP1R1B);M_chul_02639(Cdk5r1);M_chul_04134(GRIA2);M_chul_04135(GRIA2);M_chul_047…
KO00760	Nicotinate and nicotinamide metabolism	45	0.219411	0.758168	0.953704	1	M_chul_00112(nmnat2);M_chul_00344(Nadk);M_chul_00494(PNP);M_chul_00965(SIRT5);M_chul_01130(NMNAT1);M_chul_03656(Nudt12);M_chul_04617(SIRT3);M_chul_04948(NT5C2);M_chul_05268(qprt);M_chul_07277(NT5M);M_chul_09307(Nampt);M_chul_09440(NNT);M_chul_09735(NADSYN1);M_chul_09819(NMRK2);M_chul_09824(NNT);M_chul_10353(Nampt);M_chul_10743(NADSYN1);M_chul_10963(PNP);M_chul_11433(NT5E);M_chul_11977(ENPP3);M_ch…
KO00533	Glycosaminoglycan biosynthesis - keratan sulfate	20	0.253275	0.714225	0.900621	1	M_chul_00203(ST3GAL3);M_chul_00330(B4galt2);M_chul_04563(B3GNT2);M_chul_05365(B3GNT2);M_chul_06190(B4GALT4);M_chul_08946(B4GALT1);M_chul_09547(Chst1);M_chul_09548(chst1);M_chul_09549(chst1);M_chul_09550(--);M_chul_12246(FUT8);M_chul_15417(B3GNT2);M_chul_16554(B3GNT2);M_chul_17638(CHST6);M_chul_18002(CHST1);M_chul_18186(ST3GAL2);M_chul_20256(B4GALT3);M_chul_20713(B3GNT7);M_chul_22504(B4galt1);M_ch…
KO00970	Aminoacyl-tRNA biosynthesis	48	0.190527	0.654637	0.99569	1	M_chul_00866(DARS2);M_chul_01366(DARS1);M_chul_02203(Wars2);M_chul_03920(TARS1);M_chul_04345(gatb);M_chul_04456(EARS2);M_chul_04967(Aars2);M_chul_05642(RARS1);M_chul_06320(LARS2);M_chul_06392(LARS1);M_chul_06580(mars2);M_chul_06592(hars);M_chul_07351(Pstk);M_chul_08735(Iars1);M_chul_09560(Cars1);M_chul_10277(tars3);M_chul_10779(sepsecs);M_chul_11441(RARS2);M_chul_12935(IARS2);M_chul_13373(WARS1);…
KO03030	DNA replication	34	0.170111	0.557276	1	0.999185	M_chul_00215(POLD3);M_chul_00514(lig1);M_chul_00632(Mcm6);M_chul_00708(POLE2);M_chul_00921(mcm4-b);M_chul_02259(POLD1);M_chul_02664(mcm5);M_chul_03244(Rfc5);M_chul_03509(Pold2);M_chul_03687(Pole);M_chul_04326(Rfc1);M_chul_04728(RNASEH2A);M_chul_05933(rpa1);M_chul_06117(RFC3);M_chul_06880(POLA2);M_chul_06896(trpt1);M_chul_08981(mcm2);M_chul_09580(Pole3);M_chul_10159(dna2);M_chul_12020(zmcm3);M_chu…
