# Supplementary material for: Comparative Intestinal Transcriptomics Reveals Sex-Dependent Physiological Signatures in Mugilogobius chulae and Supports Sex-Aware Stress Evaluation
Source: Animals (Basel). 2026 Jul 9;16(14):2126. doi: 10.3390/ani16142126 (PMC13405927; doi:10.3390/ani16142126)
Supplement: Supplementary file 1 [file animals-16-02126-s001.zip › Table S3.xlsx]

## Sheet: Sheet1
Table S3. Differentially expressed genes in the pooled female-vs-male comparison
id	M_mean	F_mean	log2FC (F/M)	PValue	FDR	Symbol
M_chul_10121	0.069375	8.09112	6.86578	2.68e-30	6.44e-26	greb1
MSTRG.37522	1.27887	79.0934	5.95061	1.9e-24	2.28e-20	soat1
M_chul_09404	0.7285	98.6691	7.08153	4.3e-22	3.44e-18	f13a1
MSTRG.3622	0.065375	3.89925	5.89831	4.65e-17	2.79e-13	dnah7
M_chul_01907	17.7435	73.0721	2.04203	8.19e-16	3.93e-12	lrrc58
M_chul_07811	18.5278	283.84	3.93732	1.17e-15	4.7e-12	retsatl
MSTRG.27371	29.4161	1.33175	-4.46521	2.94e-15	1.01e-11	sult1st3
M_chul_03507	149.543	345.018	1.20611	4.41e-14	1.32e-10	npc1l1
M_chul_00946	0.064	7.037	6.78074	2.38e-13	6.34e-10	gpt2
M_chul_00341	2.40075	52.3785	4.44742	5.73e-12	1.38e-08	apod
M_chul_11606	15.8235	75.2819	2.25023	2.05e-11	4.48e-08	slc2a12
M_chul_21246	3.79475	11.8235	1.63958	1.64e-10	3.28e-07	agrn
M_chul_04737	3.61975	13.9845	1.94987	4.19e-10	7.74e-07	serhl
M_chul_00156	2.0755	56.8754	4.77627	4.63e-10	7.94e-07	cyp8b1
M_chul_18100	8.04487	24.2819	1.59374	3.57e-09	5.72e-06	ntn4
M_chul_17520	4.25675	0.249125	-4.09481	4.23e-09	6.34e-06	atp8b2
MSTRG.27372	13.9132	0.41925	-5.0525	7.71e-09	1.09e-05	--
M_chul_02589	1.60675	9.55937	2.57277	1.27e-08	1.69e-05	dlx3b
M_chul_06510	3.3865	12.3379	1.86523	1.34e-08	1.69e-05	sulf1
M_chul_01906	8.74825	20.7239	1.24423	3.05e-08	3.66e-05	fstl1
M_chul_10925	20.0754	221.832	3.46597	4.41e-08	5.04e-05	fabp2
M_chul_20965	2.36762	7.114	1.58722	4.93e-08	5.38e-05	spats2
M_chul_20128	6.36013	20.3023	1.67451	5.78e-08	6.04e-05	atp8b2
M_chul_06409	92.8204	44.2893	-1.06748	1.02e-07	0.000102	fhl1
M_chul_12418	26.3878	61.3396	1.21695	1.47e-07	0.000142	abcd4
M_chul_05864	0.463375	9.50625	4.35862	1.62e-07	0.000147	ca4
M_chul_11166	3.6495	10.9407	1.58394	1.65e-07	0.000147	-
MSTRG.10599	3.66288	13.5789	1.89032	4.99e-07	0.000428	slc23a1
MSTRG.50329	2.29625	20.5225	3.15985	5.17e-07	0.000428	--
M_chul_07053	3.95863	32.8595	3.05324	6.9e-07	0.000552	ang
M_chul_00468	0.178125	2.798	3.97343	1.2e-06	0.000933	slc25a24-a
M_chul_09696	11.1095	284.952	4.68085	1.69e-06	0.001268	lce
M_chul_11254	19.5449	49.4796	1.34004	2.1e-06	0.00153	ache
M_chul_24266	2.44525	0.031125	-6.29576	2.45e-06	0.001732	rtase
M_chul_08110	3.03087	6.44562	1.08859	2.57e-06	0.001759	prodh2
M_chul_05953	14.2876	2.50325	-2.51289	2.64e-06	0.001759	fbxo40
M_chul_08948	36.8543	78.312	1.0874	3.27e-06	0.002123	abca1
M_chul_10362	1.697	5.30387	1.64406	3.73e-06	0.002324	prickle1
M_chul_16831	0.38425	13.6851	5.15442	3.77e-06	0.002324	ctsd
M_chul_01899	29.4378	6.58537	-2.16033	3.97e-06	0.002386	slc5a3
M_chul_21391	7.90262	214.054	4.7595	4.37e-06	0.002558	fcn1
M_chul_02209	0.335	1.98737	2.56863	4.47e-06	0.002558	cacna1h
MSTRG.46199	0.03675	1.80675	5.61951	5.43e-06	0.003033	slc16a9
M_chul_13322	0.0635	2.33513	5.2006	6.03e-06	0.003216	cygb1
M_chul_07098	0.297	1.18975	2.00212	1.18e-05	0.006156	ar
M_chul_19957	76.8808	296.74	1.94851	1.22e-05	0.006244	vmo1
MSTRG.42093	0.9005	11.1721	3.63303	1.28e-05	0.006351	mfap4
M_chul_23191	0.224875	0.930125	2.0483	1.3e-05	0.006351	prdm1
M_chul_08650	18.8278	9.131	-1.04402	1.32e-05	0.006351	--
M_chul_12730	2.63738	6.6835	1.3415	1.41e-05	0.00663	acer3
M_chul_09474	4.43963	10.392	1.22696	1.5e-05	0.006932	ttc17
M_chul_15125	1.965	4.37975	1.15632	1.83e-05	0.008295	tmem64
M_chul_16611	30.8373	10.4467	-1.56162	1.99e-05	0.00874	itga1
MSTRG.13690	258.349	34.2248	-2.91621	2.72e-05	0.011645	casp7
M_chul_19017	17.4178	386.763	4.47282	2.78e-05	0.011715	vtg1
M_chul_06731	0.0055	0.584375	6.73132	3.14e-05	0.012783	egf
M_chul_10862	7.17462	18.651	1.37828	3.57e-05	0.014208	slc16a13
M_chul_17489	1.40213	0.0555	-4.65898	3.64e-05	0.014208	prrt4
M_chul_02093	5.48075	11.6279	1.08514	3.69e-05	0.014208	acvr1c
M_chul_12778	0.5745	7.46325	3.69943	3.73e-05	0.014208	--
MSTRG.12711	30.5276	3.16438	-3.27012	4.06e-05	0.015239	--
MSTRG.46289	8.88225	1.59575	-2.47669	4.52e-05	0.016344	--
M_chul_11054	1.1145	3.61837	1.69894	4.61e-05	0.016344	slc9b2
MSTRG.7743	0.180375	1.34337	2.89679	4.89e-05	0.017027	--
M_chul_21248	6.88087	1.71263	-2.00638	5.7e-05	0.019549	angptl7
M_chul_12378	3.04225	9.2165	1.59908	6.72e-05	0.0218	slc22a16
M_chul_09099	1.197	4.34488	1.85989	7.72e-05	0.024714	cyp24a1
MSTRG.29380	1.41975	3.33838	1.23351	7.88e-05	0.024887	--
M_chul_05906	41.3746	137.716	1.73487	8.43e-05	0.026302	faxdc2
M_chul_24481	0.24475	6.15925	4.65337	8.73e-05	0.026535	h2ac21
MSTRG.41470	29.695	1.989	-3.9001	8.84e-05	0.026535	--
M_chul_15727	0.571875	1.60088	1.48509	0.000101	0.03001	akap2
M_chul_20881	0.978375	2.5205	1.36525	0.000115	0.033638	esyt1
MSTRG.42027	0.510125	3.80525	2.89907	0.000119	0.03441	--
M_chul_09639	3.90937	18.6276	2.25243	0.00012	0.03441	hmgcr
M_chul_10803	0.030625	1.06575	5.12101	0.000127	0.035951	otof
M_chul_25201	24.8551	11.9174	-1.06048	0.000134	0.037001	ddo
M_chul_06083	0.94025	2.1935	1.22212	0.000142	0.038863	tiam1
M_chul_15438	15.3165	5.40175	-1.50359	0.000151	0.040627	phf6
MSTRG.48960	1.85525	10.6281	2.5182	0.000157	0.041796	--
M_chul_19307	1.11625	4.42713	1.98771	0.000162	0.042857	cluap1
M_chul_21068	6.80775	15.9586	1.22909	0.000168	0.043787	--
M_chul_10945	10.2104	4.05387	-1.33266	0.000181	0.0468	nit1
MSTRG.17263	1.24188	0.001	-10.2783	0.000189	0.047826	--
MSTRG.8256	77.5886	12.0874	-2.68234	0.000189	0.047826	mfap4
Note: Positive log2FC values indicate higher expression in pooled females, whereas negative values indicate higher expression in pooled males. n = 8 for each pooled sex group.
