# Supplementary material for: Comparative Intestinal Transcriptomics Reveals Sex-Dependent Physiological Signatures in Mugilogobius chulae and Supports Sex-Aware Stress Evaluation
Source: Animals (Basel). 2026 Jul 9;16(14):2126. doi: 10.3390/ani16142126 (PMC13405927; doi:10.3390/ani16142126)
Supplement: Supplementary file 1 [file animals-16-02126-s001.zip › Table S4.xlsx]

## Sheet: Sheet1
Table S4. Differentially expressed genes in the NCF vs NCM comparison
id	NCF_mean	NCM_mean	log2FC (NCM/NCF)	PValue	FDR	Symbol
MSTRG.37522	86.703	0.71025	-6.93161	2.01e-26	4.65e-22	soat1
MSTRG.25197	2.9395	910.952	8.27566	2.79e-21	3.23e-17	--
M_chul_07811	358.174	11.4317	-4.96954	6.68e-21	5.16e-17	retsatl
MSTRG.3622	6.54575	0.0915	-6.16064	1.15e-18	6.66e-15	dnah7
M_chul_10121	10.261	0.0805	-6.99397	3.57e-17	1.65e-13	greb1
MSTRG.24625	0.001	82.7357	16.3362	5.91e-15	2.28e-11	irgc
M_chul_05953	1.34825	12.414	3.20281	8.67e-13	2.87e-09	fbxo40
M_chul_01907	91.8955	18.8145	-2.28815	4.7e-11	1.36e-07	lrrc58
M_chul_09404	59.631	1.1775	-5.66226	6.25e-10	1.61e-06	f13a1
M_chul_00878	2.66925	15.8462	2.56963	1.11e-09	2.56e-06	greb1l
MSTRG.47086	3.34725	1362.19	8.66873	1.87e-09	3.94e-06	--
M_chul_01661	0.23025	13.1765	5.83862	8.56e-09	1.65e-05	parp9
M_chul_23140	44.6825	129.343	1.53342	2.42e-08	4.3e-05	gpt2l
M_chul_00946	8.02225	0.001	-12.9698	2.81e-08	4.52e-05	gpt2
MSTRG.27371	1.50375	30.4865	4.34153	2.96e-08	4.52e-05	sult1st3
M_chul_03894	3.25725	23.6352	2.85921	3.28e-08	4.52e-05	ppef2
MSTRG.27372	0.3595	13.8115	5.26373	3.32e-08	4.52e-05	--
MSTRG.6378	0.225	862.097	11.9037	4.73e-08	6.02e-05	lec
MSTRG.15414	8.3005	39.3775	2.2461	4.94e-08	6.02e-05	--
M_chul_11254	59.8218	15.202	-1.97641	6.43e-08	7.43e-05	ache
M_chul_06409	37.9892	100.974	1.41032	6.75e-08	7.43e-05	fhl1
M_chul_02192	52.825	121.287	1.19913	1.39e-07	0.000143	tuba1a
MSTRG.13690	23.7003	396.153	4.06308	1.42e-07	0.000143	casp7
M_chul_00468	4.47375	0.0595	-6.23245	1.53e-07	0.000148	slc25a24-a
M_chul_19877	11.8948	2.07475	-2.51932	1.88e-07	0.000174	dpys
M_chul_11606	91.6325	17.38	-2.39843	2.48e-07	0.000221	slc2a12
M_chul_21208	2.027	20.086	3.30877	4.68e-07	0.000401	krt8
M_chul_01899	5.05275	42.4618	3.07102	1.02e-06	0.000818	slc5a3
M_chul_00741	90.1942	193.009	1.09756	1.03e-06	0.000818	--
M_chul_15438	4.04375	20.5727	2.34697	1.14e-06	0.000881	phf6
M_chul_02589	10.8227	1.07075	-3.33737	1.55e-06	0.001156	dlx3b
M_chul_03507	367.361	144.632	-1.34481	1.93e-06	0.001396	npc1l1
M_chul_09474	11.4785	3.89725	-1.55841	2.69e-06	0.001886	ttc17
MSTRG.50329	34.1643	2.33	-3.87409	2.98e-06	0.001972	--
M_chul_00341	31.4125	3.09725	-3.34228	3.33e-06	0.002082	apod
M_chul_20757	68.4022	3.66175	-4.22344	3.4e-06	0.002082	--
MSTRG.45444	14.9168	104.374	2.80676	3.42e-06	0.002082	gzmk
M_chul_14651	0.5945	4.4525	2.90487	5.6e-06	0.003294	cd6
M_chul_01891	21.9262	52.2188	1.25191	5.69e-06	0.003294	--
MSTRG.32274	6.10975	0.001	-12.5769	6.25e-06	0.003525	--
MSTRG.9748	2.90425	46.5363	4.00212	7.01e-06	0.003862	krt13
M_chul_20128	23.391	7.719	-1.59947	7.39e-06	0.003979	atp8b2
MSTRG.21404	3.09875	11.761	1.92425	7.93e-06	0.004102	nlrp12
M_chul_21258	12.9548	34.3847	1.40829	1.03e-05	0.005159	sdhb
M_chul_06274	51.6583	132.892	1.36318	1.05e-05	0.005159	--
M_chul_08110	7.70925	2.94675	-1.38747	1.27e-05	0.006133	prodh2
M_chul_24456	10.523	3.8695	-1.44333	1.3e-05	0.006133	trpm2
MSTRG.42670	7.68975	64.9892	3.07919	1.57e-05	0.007272	--
MSTRG.17989	1.751	0.1575	-3.47476	1.67e-05	0.007587	cacna2d2
MSTRG.20163	3.40175	0.06575	-5.69314	1.76e-05	0.007823	--
M_chul_09629	3.2525	30.8025	3.24343	1.86e-05	0.008122	--
M_chul_22177	27.7918	68.657	1.30475	1.9e-05	0.008122	--
MSTRG.9741	8.4715	84.2933	3.31473	1.98e-05	0.008324	krt13
MSTRG.23135	6.226	0.001	-12.6041	2.04e-05	0.008431	vps26c
M_chul_19914	1.499	26.4172	4.13941	2.25e-05	0.009007	mfap4
M_chul_06945	11.6747	36.3152	1.63718	2.33e-05	0.009007	--
M_chul_05864	7.08425	0.3895	-4.18492	2.33e-05	0.009007	ca4
MSTRG.34737	21.6352	55.2125	1.35161	2.34e-05	0.009007	--
MSTRG.9877	0.32575	6.771	4.37753	2.57e-05	0.00976	--
MSTRG.14791	5.10475	0.922	-2.469	3.04e-05	0.011344	--
M_chul_18950	34.9775	17.474	-1.00122	3.46e-05	0.012613	acap2
M_chul_19776	12.2695	1.2175	-3.33308	3.49e-05	0.012613	mfap4
M_chul_10925	235.695	12.4098	-4.24738	3.97e-05	0.013924	fabp2
M_chul_02444	3.704	14.6065	1.97945	4e-05	0.013924	prf1
M_chul_21246	11.847	3.24575	-1.8679	4.03e-05	0.013924	agrn
M_chul_13406	26.283	1.2405	-4.40514	4.28e-05	0.014391	hsp70
MSTRG.10599	17.275	3.24425	-2.41273	4.29e-05	0.014391	slc23a1
M_chul_06510	12.6372	3.12375	-2.01633	4.38e-05	0.014469	sulf1
MSTRG.27415	9.84975	33.9002	1.78314	4.47e-05	0.01458	--
M_chul_13888	0.25025	3.18875	3.67155	4.65e-05	0.014944	thbs4
M_chul_01002	0.4235	3.67825	3.11859	4.74e-05	0.015025	gpr55
M_chul_06335	34.7903	14.2253	-1.29023	5.22e-05	0.016328	tent5a
MSTRG.46097	0.021	2.845	7.0819	5.36e-05	0.016544	--
M_chul_23088	13.7332	43.93	1.67753	5.75e-05	0.017515	bhmt
M_chul_01606	7.8105	15.6242	1.0003	6.38e-05	0.018933	stat4
M_chul_21453	0.001	1.59325	10.6378	6.38e-05	0.018933	--
M_chul_01014	7.29025	19.9937	1.45551	6.6e-05	0.019348	thap4
M_chul_17705	0.001	1.818	10.8281	7.07e-05	0.020454	baat
M_chul_18069	9.40825	19.1262	1.02356	7.28e-05	0.020797	wdr61
M_chul_20785	2.791	0.0175	-7.31728	7.66e-05	0.021629	grm7
M_chul_17299	3.18	10.3978	1.70917	7.79e-05	0.021709	inpp4a
M_chul_01091	0.2635	2.18175	3.04961	8.66e-05	0.023865	lingo3
M_chul_13200	8.8165	22.7085	1.36495	9.02e-05	0.023978	lck
M_chul_17518	12.0077	28.2972	1.2367	9.06e-05	0.023978	cep152
M_chul_05107	189.394	78.279	-1.2747	9.06e-05	0.023978	ovch2
M_chul_02093	13.3153	4.791	-1.47468	9.12e-05	0.023978	acvr1c
M_chul_18655	205.922	61.2313	-1.74976	9.23e-05	0.023994	gamt
M_chul_01851	13.886	35.0097	1.33413	9.37e-05	0.024106	--
MSTRG.18700	33.722	3.147	-3.42164	9.69e-05	0.024648	--
M_chul_16025	17.2028	35.234	1.03433	0.000102	0.025718	--
MSTRG.27982	1.21575	78.45	6.01185	0.000104	0.025788	--
M_chul_24890	0.0775	2.42525	4.96779	0.000109	0.02683	krt13
M_chul_12536	1.38175	7.793	2.49568	0.000121	0.029358	gimap6
MSTRG.9513	4.3115	0.001	-12.074	0.000124	0.029887	--
MSTRG.48921	0.492	12.0545	4.61477	0.000134	0.031975	--
M_chul_20961	1.74875	10.7888	2.62513	0.000137	0.032318	trhr
MSTRG.34202	0.4175	139.713	8.38648	0.000142	0.033267	--
M_chul_10298	16.4417	1.123	-3.87193	0.000148	0.034211	sv2b
M_chul_00401	155.987	341.243	1.12937	0.000151	0.034663	mgst3
M_chul_01906	24.7263	8.41825	-1.55445	0.000172	0.03911	fstl1
M_chul_05628	5.032	0.30575	-4.04071	0.00018	0.039865	gag-pol
MSTRG.8036	15.8468	0.0545	-8.18372	0.000181	0.039865	--
MSTRG.42875	7.60625	0.112	-6.08561	0.000181	0.039865	--
M_chul_09501	0.321	2.437	2.92446	0.000184	0.039865	tle3a
MSTRG.33036	1.361	0.048	-4.82549	0.000186	0.039865	--
M_chul_21248	0.9895	7.63725	2.94828	0.0002	0.042552	angptl7
MSTRG.23300	45.5915	0.40075	-6.82992	0.000207	0.043566	--
M_chul_21519	6.16925	0.2795	-4.46417	0.000213	0.043976	--
M_chul_05693	6.08925	12.7385	1.06486	0.000213	0.043976	ints2
Note: Positive log2FC values indicate higher expression in control males, whereas negative values indicate higher expression in control females. n = 4 per group.
