# Supplementary material for: Comparative Intestinal Transcriptomics Reveals Sex-Dependent Physiological Signatures in Mugilogobius chulae and Supports Sex-Aware Stress Evaluation
Source: Animals (Basel). 2026 Jul 9;16(14):2126. doi: 10.3390/ani16142126 (PMC13405927; doi:10.3390/ani16142126)
Supplement: Supplementary file 1 [file animals-16-02126-s001.zip › Table S5.xlsx]

## Sheet: Sheet1
Table S5. Differentially expressed genes in the TF vs TM comparison
id	TF_mean	TM_mean	log2FC (TM/TF)	PValue	FDR	Symbol
M_chul_09404	137.707	0.2795	-8.94454	3.15e-24	7.33e-20	f13a1
M_chul_10121	5.92125	0.05825	-6.6675	4.12e-18	4.8e-14	greb1
M_chul_19017	372.868	2.8275	-7.04299	1.2e-14	9.28e-11	vtg1
M_chul_07053	52.3005	4.54625	-3.52408	4.09e-11	1.97e-07	ang
MSTRG.34826	41.4233	0.82725	-5.64597	4.68e-11	1.97e-07	--
M_chul_19006	13.924	0.428	-5.02382	5.09e-11	1.97e-07	vtg1
MSTRG.37522	71.4838	1.8475	-5.27397	2.54e-10	8.44e-07	soat1
M_chul_04737	15.4128	2.96175	-2.3796	4.08e-10	1.13e-06	serhl
M_chul_17520	0.35725	7.0635	4.30538	4.36e-10	1.13e-06	atp8b2
M_chul_16831	19.3008	0.0615	-8.29385	5.23e-10	1.22e-06	ctsd
M_chul_12778	8.17225	0.001	-12.9965	2.27e-09	4.8e-06	--
M_chul_04288	2.755	0.02425	-6.82792	3.38e-09	6.55e-06	-
M_chul_00341	73.3445	1.70425	-5.42748	5.22e-09	9.33e-06	apod
M_chul_19016	12.723	0.541	-4.55567	6.42e-09	1.02e-05	vtg1
MSTRG.27371	1.15975	28.3457	4.61125	6.56e-09	1.02e-05	sult1st3
MSTRG.4025	0.001	2.385	11.2198	9.15e-09	1.33e-05	--
MSTRG.617	25.1035	0.001	-14.6156	1.05e-08	1.44e-05	--
M_chul_18100	22.5125	6.26375	-1.84563	1.39e-08	1.79e-05	ntn4
M_chul_00946	6.05175	0.128	-5.56314	2.78e-08	3.4e-05	gpt2
M_chul_20728	12.0795	0.8905	-3.7618	4.27e-08	4.97e-05	--
M_chul_00156	44.6048	1.81675	-4.61777	5.51e-08	6.1e-05	cyp8b1
M_chul_17840	24.5395	0.637	-5.26767	8.88e-08	9.4e-05	zp4
MSTRG.35899	31.864	4.386	-2.86095	1.79e-07	0.000181	--
MSTRG.3622	1.25275	0.03925	-4.99626	3.97e-07	0.000385	dnah7
M_chul_12418	70.4518	28.1348	-1.32428	5.05e-07	0.00047	abcd4
M_chul_10925	207.969	27.741	-2.90628	5.4e-07	0.000483	fabp2
M_chul_21246	11.8	4.34375	-1.44177	6.98e-07	0.000602	agrn
M_chul_01907	54.2488	16.6725	-1.70212	7.61e-07	0.000632	lrrc58
M_chul_09696	107.213	7.29825	-3.87679	8.48e-07	0.00068	lce
MSTRG.36891	6.27575	1.879	-1.73982	1.02e-06	0.000795	--
MSTRG.31800	1.2755	0.001	-10.3168	3.12e-06	0.002344	trim27
M_chul_11605	221.142	90.5855	-1.28762	4.37e-06	0.003083	sgk1
M_chul_03507	322.675	154.454	-1.0629	5.66e-06	0.003872	npc1l1
M_chul_11606	58.9312	14.267	-2.04635	7.32e-06	0.004865	slc2a12
MSTRG.42093	6.70875	0.19875	-5.07702	7.91e-06	0.005109	mfap4
M_chul_07811	209.506	25.6238	-3.03144	1.17e-05	0.007363	retsatl
M_chul_11166	11.9802	4.4485	-1.42927	1.3e-05	0.007947	-
MSTRG.28587	4.0865	0.174	-4.55371	1.88e-05	0.011231	--
MSTRG.46694	0.606	36.0532	5.89467	2.27e-05	0.013218	--
MSTRG.11802	1.34275	0.001	-10.391	2.59e-05	0.014658	t
MSTRG.47382	13.1393	3.322	-1.98376	2.65e-05	0.014658	--
M_chul_02173	0.05025	2.54925	5.66481	2.88e-05	0.0156	edar
MSTRG.45503	5.81	0.69575	-3.0619	4.26e-05	0.022513	--
MSTRG.48132	3.83475	0.62975	-2.60628	4.59e-05	0.022533	--
M_chul_01967	3.1555	0.653	-2.27271	4.65e-05	0.022533	mpp2
MSTRG.29400	0.08275	14.97	7.4991	4.74e-05	0.022533	--
M_chul_17841	6.98925	0.19875	-5.13611	4.75e-05	0.022533	zp4
M_chul_13289	3.82025	0.444	-3.10504	5.29e-05	0.024636	chac1
M_chul_21697	1.37825	0.001	-10.4286	5.8e-05	0.026444	-
M_chul_23151	0.45275	7.8675	4.11912	6.13e-05	0.027421	--
MSTRG.46289	1.0845	8.9615	3.04671	7.24e-05	0.031788	--
M_chul_06083	2.492	1.06225	-1.23018	7.45e-05	0.032115	tiam1
M_chul_10362	6.35025	1.97725	-1.68332	7.74e-05	0.032741	prickle1
MSTRG.9771	3.858	0.001	-11.9136	8.93e-05	0.036061	--
M_chul_17842	10.8633	0.45125	-4.58939	8.99e-05	0.036061	zp3
M_chul_05250	16.6115	41.5613	1.32306	0.000102	0.04014	smarce1
MSTRG.24234	18.0858	0.40725	-5.47279	0.000105	0.040539	--
MSTRG.17519	86.0005	31.2375	-1.46107	0.000106	0.040579	--
M_chul_24896	34.4718	10.2688	-1.74715	0.000114	0.041666	abcg2
MSTRG.41470	1.004	37.9513	5.24032	0.000114	0.041666	--
M_chul_20174	580.948	260.233	-1.1586	0.000115	0.041666	prss1
M_chul_23745	182.722	56.2045	-1.70089	0.000128	0.04581	klhl2
M_chul_13197	16.9105	7.78125	-1.11985	0.00013	0.04591	gale
MSTRG.27617	2.61725	0.26275	-3.31629	0.000134	0.046487	--
M_chul_20128	17.2135	5.00125	-1.78318	0.000141	0.048373	atp8b2
MSTRG.22394	0.21725	4.85225	4.48123	0.000145	0.048825	--
MSTRG.28303	13.2517	0.27525	-5.5893	0.000148	0.049124	--
M_chul_06062	4.8975	13.8663	1.50146	0.000152	0.04979	rin1
Note: Positive log2FC values indicate higher expression in SMX-exposed males, whereas negative values indicate higher expression in SMX-exposed females. n = 4 per group.
