# Supplementary material for: Comparative Intestinal Transcriptomics Reveals Sex-Dependent Physiological Signatures in Mugilogobius chulae and Supports Sex-Aware Stress Evaluation
Source: Animals (Basel). 2026 Jul 9;16(14):2126. doi: 10.3390/ani16142126 (PMC13405927; doi:10.3390/ani16142126)
Supplement: Supplementary file 1 [file animals-16-02126-s001.zip › Table S6 .xlsx]

## Sheet: Sheet1
Table S6. Differentially expressed genes in the NCF vs TF comparison
id	NCF_mean	TF_mean	log2FC (TF/NCF)	PValue	FDR	Symbol
MSTRG.25197	2.9395	74.5083	4.66376	2.83e-18	6.57e-14	--
MSTRG.24625	0.001	94.555	16.5289	9.39e-18	1.09e-13	irgc
M_chul_02419	2.28475	131.36	5.84534	3.46e-09	2.67e-05	col8a2
MSTRG.3622	6.54575	1.25275	-2.38546	4.42e-08	0.000256	dnah7
M_chul_00878	2.66925	14.0735	2.39847	7.81e-07	0.00362	greb1l
MSTRG.23594	0.122	5.184	5.40911	1.21e-06	0.004656	--
M_chul_06366	0.26425	1.5135	2.51791	2.26e-06	0.007487	mag
M_chul_10859	19.9275	48.264	1.27619	2.87e-06	0.00757	irs1-b
M_chul_12661	4.3035	10.1657	1.24013	3.1e-06	0.00757	slc4a11
M_chul_00126	6.16625	0.46825	-3.71904	3.27e-06	0.00757	ty3b-g
MSTRG.32274	6.10975	0.001	-12.5769	5.94e-06	0.011714	--
MSTRG.47086	3.34725	565.855	7.40131	6.55e-06	0.011714	--
M_chul_02192	52.825	116.328	1.1389	6.57e-06	0.011714	tuba1a
M_chul_13225	0.029	1.4615	5.65525	8.25e-06	0.012752	mslnl
M_chul_21868	0.056	14.7235	8.03848	8.25e-06	0.012752	cilp
MSTRG.20163	3.40175	0.001	-11.7321	2.29e-05	0.033164	--
MSTRG.35376	2.56125	27.839	3.44219	3.72e-05	0.047826	--
Note: Positive log2FC values indicate higher expression in SMX-exposed males, whereas negative values indicate higher expression in control males.
