# Supplementary material for: Comparative Intestinal Transcriptomics Reveals Sex-Dependent Physiological Signatures in Mugilogobius chulae and Supports Sex-Aware Stress Evaluation
Source: Animals (Basel). 2026 Jul 9;16(14):2126. doi: 10.3390/ani16142126 (PMC13405927; doi:10.3390/ani16142126)
Supplement: Supplementary file 1 [file animals-16-02126-s001.zip › Table S7.xlsx]

## Sheet: Sheet1
Table S7. Differentially expressed genes in the NCM vs TM comparison
id	NCM_mean	TM_mean	log2FC (TM/NCM)	PValue	FDR	Symbol
M_chul_23492	46.5543	9.5695	-2.2824	2.05e-10	4.73e-06	casp6
MSTRG.31800	1.14875	0.001	-10.1658	6.26e-07	0.007211	trim27
M_chul_19877	2.07475	10.6965	2.36613	2.21e-06	0.016967	dpys
Note: Positive log2FC values indicate higher expression in SMX-exposed males, whereas negative values indicate higher expression in control males.
