# Supplementary material for: Comparative Intestinal Transcriptomics Reveals Sex-Dependent Physiological Signatures in Mugilogobius chulae and Supports Sex-Aware Stress Evaluation
Source: Animals (Basel). 2026 Jul 9;16(14):2126. doi: 10.3390/ani16142126 (PMC13405927; doi:10.3390/ani16142126)
Supplement: Supplementary file 1 [file animals-16-02126-s001.zip › Table S8 .xlsx]

## Sheet: Sheet1
Table S8. Gene lists for Venn diagram intersections among NCF vs NCM, TF vs TM, and pooled F vs M comparisons.
Shared by all three comparisons	Unique to NCF vs NCM	Unique to TF vs TM	Unique to pooled F vs M
M_chul_07811	MSTRG.25197	MSTRG.28587	M_chul_08948
M_chul_00946	M_chul_02444	MSTRG.47382	M_chul_09639
M_chul_10121	MSTRG.27415	M_chul_23745	M_chul_02209
M_chul_20128	M_chul_21519	MSTRG.28303	M_chul_15125
M_chul_09404	M_chul_20785	M_chul_19006	M_chul_10862
M_chul_10925	MSTRG.34737	MSTRG.27617	M_chul_19957
M_chul_03507	M_chul_09629	M_chul_02173	M_chul_23191
M_chul_01907	MSTRG.32274	MSTRG.4025	MSTRG.12711
MSTRG.37522	M_chul_18069	M_chul_23151	M_chul_24481
M_chul_11606	MSTRG.18700	MSTRG.22394	M_chul_10945
M_chul_21246	M_chul_10298	MSTRG.34826	M_chul_06731
MSTRG.27371	MSTRG.42875	MSTRG.617	M_chul_21391
M_chul_00341	M_chul_03894	MSTRG.45503	M_chul_05906
MSTRG.3622	M_chul_24890	M_chul_13289	MSTRG.17263
	MSTRG.47086	MSTRG.48132	M_chul_13322
	M_chul_01851	M_chul_20174	M_chul_07098
	MSTRG.34202	M_chul_24896	M_chul_19307
	M_chul_00401	MSTRG.35899	MSTRG.8256
	M_chul_14651	M_chul_17840	MSTRG.46199
	M_chul_13200	M_chul_17841	M_chul_21068
	MSTRG.21404	M_chul_17842	M_chul_17489
	M_chul_17518	MSTRG.9771	M_chul_20965
	MSTRG.14791	M_chul_20728	MSTRG.42027
	M_chul_09501	M_chul_21697	MSTRG.48960
	M_chul_21453	MSTRG.11802	MSTRG.29380
	MSTRG.27982	MSTRG.29400	M_chul_10803
	MSTRG.23300	MSTRG.31800	M_chul_20881
	M_chul_19776	MSTRG.24234	M_chul_08650
	M_chul_01606	M_chul_19016	M_chul_24266
	M_chul_00878	M_chul_01967	M_chul_11054
	M_chul_16025	MSTRG.36891	M_chul_09099
	M_chul_21208	M_chul_13197	M_chul_12730
	M_chul_20757	M_chul_06062	M_chul_16611
	MSTRG.45444	M_chul_05250	M_chul_12378
	MSTRG.15414	M_chul_04288	M_chul_15727
	MSTRG.20163	MSTRG.46694	MSTRG.7743
	MSTRG.46097	M_chul_11605	M_chul_25201
	M_chul_00741	MSTRG.17519
	MSTRG.23135
	M_chul_18950
	MSTRG.24625
	M_chul_19914
	MSTRG.9877
	MSTRG.9513
	M_chul_06335
	M_chul_05628
	M_chul_05107
	M_chul_19877
	M_chul_17299
	MSTRG.9741
	M_chul_13406
	M_chul_13888
	MSTRG.42670
	MSTRG.9748
	M_chul_23088
	M_chul_24456
	M_chul_01014
	M_chul_06945
	MSTRG.33036
	M_chul_18655
	M_chul_02192
	MSTRG.48921
	M_chul_21258
	MSTRG.17989
	M_chul_20961
	M_chul_01661
	M_chul_06274
	M_chul_01002
	M_chul_17705
	M_chul_01091
	MSTRG.8036
	M_chul_12536
	M_chul_23140
	MSTRG.6378
	M_chul_01891
	M_chul_22177
	M_chul_05693
