# Supplementary material for: Comparative Intestinal Transcriptomics Reveals Sex-Dependent Physiological Signatures in Mugilogobius chulae and Supports Sex-Aware Stress Evaluation
Source: Animals (Basel). 2026 Jul 9;16(14):2126. doi: 10.3390/ani16142126 (PMC13405927; doi:10.3390/ani16142126)
Supplement: Supplementary file 1 [file animals-16-02126-s001.zip › Table S9 .xlsx]

## Sheet: Table S9. GO enrichment results
Table S9. GO enrichment results for pooled M vs F DEGs
id	num	qvalue	per	ratio	class	ID	Descrption	Pvalue	Qvalue	Up	Down	fg_num	bg_num
GO:0005342 organic acid transmembrane transporter activity	8	0.00196282	12.308	0.025	Molecular Function	GO:0005342	organic acid transmembrane transporter activity	1.04e-05	0.00196282	7	1	8	315
GO:0046943 carboxylic acid transmembrane transporter activity	8	0.00196282	12.308	0.025	Molecular Function	GO:0046943	carboxylic acid transmembrane transporter activity	1.04e-05	0.00196282	7	1	8	315
GO:0022853 active ion transmembrane transporter activity	11	0.00196282	16.923	0.017	Molecular Function	GO:0022853	active ion transmembrane transporter activity	1.12e-05	0.00196282	9	2	11	658
GO:0015294 solute:cation symporter activity	6	0.0044438	9.231	0.033	Molecular Function	GO:0015294	solute:cation symporter activity	3.38e-05	0.0044438	5	1	6	182
GO:0005319 lipid transporter activity	6	0.00495799	9.231	0.029	Molecular Function	GO:0005319	lipid transporter activity	6.74e-05	0.00495799	5	1	6	206
GO:0042887 amide transmembrane transporter activity	5	0.00495799	7.692	0.039	Molecular Function	GO:0042887	amide transmembrane transporter activity	6.88e-05	0.00495799	4	1	5	127
GO:0015293 symporter activity	6	0.00495799	9.231	0.028	Molecular Function	GO:0015293	symporter activity	7.9e-05	0.00495799	5	1	6	212
GO:0008514 organic anion transmembrane transporter activity	7	0.00495799	10.769	0.022	Molecular Function	GO:0008514	organic anion transmembrane transporter activity	8.44e-05	0.00495799	6	1	7	312
GO:0043236 laminin binding	3	0.00495799	4.615	0.115	Molecular Function	GO:0043236	laminin binding	8.98e-05	0.00495799	3	0	3	26
GO:0043237 laminin-1 binding	2	0.00495799	3.077	0.4	Molecular Function	GO:0043237	laminin-1 binding	0.000111051	0.00495799	2	0	2	5
GO:0004368 glycerol-3-phosphate dehydrogenase (quinone) activity	3	0.00495799	4.615	0.107	Molecular Function	GO:0004368	glycerol-3-phosphate dehydrogenase (quinone) activity	0.000112602	0.00495799	2	1	3	28
GO:0016901 oxidoreductase activity, acting on the CH-OH group of donors, quinone or similar compound as acceptor	3	0.00495799	4.615	0.103	Molecular Function	GO:0016901	oxidoreductase activity, acting on the CH-OH group of donors, quinone or similar compound as acceptor	0.000125293	0.00495799	2	1	3	29
GO:0015291 secondary active transmembrane transporter activity	7	0.00495799	10.769	0.021	Molecular Function	GO:0015291	secondary active transmembrane transporter activity	0.00014121	0.00495799	6	1	7	339
GO:0022804 active transmembrane transporter activity	11	0.00495799	16.923	0.013	Molecular Function	GO:0022804	active transmembrane transporter activity	0.000145822	0.00495799	9	2	11	873
GO:0008028 monocarboxylic acid transmembrane transporter activity	5	0.00495799	7.692	0.034	Molecular Function	GO:0008028	monocarboxylic acid transmembrane transporter activity	0.000146164	0.00495799	5	0	5	149
GO:0042910 xenobiotic transmembrane transporter activity	5	0.00495799	7.692	0.033	Molecular Function	GO:0042910	xenobiotic transmembrane transporter activity	0.000150814	0.00495799	5	0	5	150
GO:0016645 oxidoreductase activity, acting on the CH-NH group of donors	4	0.00599077	6.154	0.047	Molecular Function	GO:0016645	oxidoreductase activity, acting on the CH-NH group of donors	0.000193618	0.00599077	3	1	4	85
GO:0072349 modified amino acid transmembrane transporter activity	3	0.00699083	4.615	0.081	Molecular Function	GO:0072349	modified amino acid transmembrane transporter activity	0.00026135	0.00699083	2	1	3	37
GO:0008509 anion transmembrane transporter activity	8	0.00699083	12.308	0.016	Molecular Function	GO:0008509	anion transmembrane transporter activity	0.000265706	0.00699083	7	1	8	500
GO:0022890 inorganic cation transmembrane transporter activity	12	0.00699083	18.462	0.011	Molecular Function	GO:0022890	inorganic cation transmembrane transporter activity	0.000265811	0.00699083	10	2	12	1098
GO:0015295 solute:proton symporter activity	4	0.00773917	6.154	0.042	Molecular Function	GO:0015295	solute:proton symporter activity	0.000308978	0.00773917	4	0	4	96
GO:0050840 extracellular matrix binding	3	0.0108338	4.615	0.067	Molecular Function	GO:0050840	extracellular matrix binding	0.000468205	0.0108338	3	0	3	45
GO:0015922 aspartate oxidase activity	2	0.0108338	3.077	0.2	Molecular Function	GO:0015922	aspartate oxidase activity	0.000494319	0.0108338	1	1	2	10
GO:0030297 transmembrane receptor protein tyrosine kinase activator activity	2	0.0108338	3.077	0.2	Molecular Function	GO:0030297	transmembrane receptor protein tyrosine kinase activator activity	0.000494319	0.0108338	2	0	2	10
GO:0008324 cation transmembrane transporter activity	12	0.0115034	18.462	0.01	Molecular Function	GO:0008324	cation transmembrane transporter activity	0.000546737	0.0115034	10	2	12	1189
GO:0009331 glycerol-3-phosphate dehydrogenase complex	3	0.0158123	5.882	0.1	Cellular Component	GO:0009331	glycerol-3-phosphate dehydrogenase complex	0.000116082	0.0158123	2	1	3	30
GO:0031224 intrinsic component of membrane	30	0.0158123	58.824	0.006	Cellular Component	GO:0031224	intrinsic component of membrane	0.000128035	0.0158123	26	4	30	5280
GO:0005604 basement membrane	4	0.0159777	7.843	0.042	Cellular Component	GO:0005604	basement membrane	0.000243709	0.0159777	4	0	4	96
GO:0016021 integral component of membrane	29	0.0159777	56.863	0.006	Cellular Component	GO:0016021	integral component of membrane	0.000258748	0.0159777	25	4	29	5182
GO:0015711 organic anion transport	10	0.0186036	16.129	0.018	Biological Process	GO:0015711	organic anion transport	2.04e-05	0.0186036	8	2	10	566
GO:0015718 monocarboxylic acid transport	7	0.0186036	11.29	0.028	Biological Process	GO:0015718	monocarboxylic acid transport	2.09e-05	0.0186036	6	1	7	247
GO:0010876 lipid localization	10	0.0186036	16.129	0.017	Biological Process	GO:0010876	lipid localization	2.71e-05	0.0186036	9	1	10	585
GO:0071949 FAD binding	3	0.0189773	4.615	0.053	Molecular Function	GO:0071949	FAD binding	0.000938043	0.0189773	2	1	3	57
GO:0051119 sugar transmembrane transporter activity	4	0.021738	6.154	0.03	Molecular Function	GO:0051119	sugar transmembrane transporter activity	0.00111583	0.021738	4	0	4	135
GO:0030296 protein tyrosine kinase activator activity	2	0.0276409	3.077	0.118	Molecular Function	GO:0030296	protein tyrosine kinase activator activity	0.00147138	0.0276409	2	0	2	17
GO:0043083 synaptic cleft	2	0.0312453	3.922	0.167	Cellular Component	GO:0043083	synaptic cleft	0.000642344	0.0312453	2	0	2	12
GO:0071944 cell periphery	25	0.0312453	49.02	0.006	Cellular Component	GO:0071944	cell periphery	0.000815083	0.0312453	22	3	25	4391
GO:0005887 integral component of plasma membrane	12	0.0312453	23.529	0.009	Cellular Component	GO:0005887	integral component of plasma membrane	0.00110378	0.0312453	10	2	12	1386
GO:0005886 plasma membrane	23	0.0312453	45.098	0.006	Cellular Component	GO:0005886	plasma membrane	0.00111487	0.0312453	20	3	23	3945
GO:0005783 endoplasmic reticulum	13	0.0312453	25.49	0.008	Cellular Component	GO:0005783	endoplasmic reticulum	0.00113849	0.0312453	13	0	13	1593
GO:0015662 P-type ion transporter activity	4	0.0332954	6.154	0.026	Molecular Function	GO:0015662	P-type ion transporter activity	0.00189898	0.0332954	3	1	4	156
GO:0140358 P-type transmembrane transporter activity	4	0.0332954	6.154	0.026	Molecular Function	GO:0140358	P-type transmembrane transporter activity	0.00189898	0.0332954	3	1	4	156
GO:0006869 lipid transport	9	0.0364395	14.516	0.017	Biological Process	GO:0006869	lipid transport	7.07e-05	0.0364395	8	1	9	526
GO:0015498 pantothenate:sodium symporter activity	2	0.0369216	3.077	0.091	Molecular Function	GO:0015498	pantothenate:sodium symporter activity	0.0024722	0.0369216	1	1	2	22
GO:1904680 peptide transmembrane transporter activity	3	0.0369216	4.615	0.037	Molecular Function	GO:1904680	peptide transmembrane transporter activity	0.00249284	0.0369216	3	0	3	80
GO:0043169 cation binding	26	0.0369216	40	0.006	Molecular Function	GO:0043169	cation binding	0.00252076	0.0369216	20	6	26	4573
GO:0015145 monosaccharide transmembrane transporter activity	3	0.0369216	4.615	0.037	Molecular Function	GO:0015145	monosaccharide transmembrane transporter activity	0.00258253	0.0369216	3	0	3	81
GO:0015144 carbohydrate transmembrane transporter activity	4	0.0369216	6.154	0.023	Molecular Function	GO:0015144	carbohydrate transmembrane transporter activity	0.00270584	0.0369216	4	0	4	172
GO:0005298 proline:sodium symporter activity	2	0.0369216	3.077	0.083	Molecular Function	GO:0005298	proline:sodium symporter activity	0.00294101	0.0369216	1	1	2	24
GO:0015101 organic cation transmembrane transporter activity	3	0.0369216	4.615	0.034	Molecular Function	GO:0015101	organic cation transmembrane transporter activity	0.00326648	0.0369216	3	0	3	88
GO:0004657 proline dehydrogenase activity	1	0.0369216	1.538	1	Molecular Function	GO:0004657	proline dehydrogenase activity	0.00336927	0.0369216	1	0	1	1
GO:0004772 sterol O-acyltransferase activity	1	0.0369216	1.538	1	Molecular Function	GO:0004772	sterol O-acyltransferase activity	0.00336927	0.0369216	1	0	1	1
GO:0005367 myo-inositol:sodium symporter activity	1	0.0369216	1.538	1	Molecular Function	GO:0005367	myo-inositol:sodium symporter activity	0.00336927	0.0369216	0	1	1	1
GO:0008403 25-hydroxycholecalciferol-24-hydroxylase activity	1	0.0369216	1.538	1	Molecular Function	GO:0008403	25-hydroxycholecalciferol-24-hydroxylase activity	0.00336927	0.0369216	1	0	1	1
GO:0008445 D-aspartate oxidase activity	1	0.0369216	1.538	1	Molecular Function	GO:0008445	D-aspartate oxidase activity	0.00336927	0.0369216	0	1	1	1
GO:0015226 carnitine transmembrane transporter activity	1	0.0369216	1.538	1	Molecular Function	GO:0015226	carnitine transmembrane transporter activity	0.00336927	0.0369216	1	0	1	1
GO:0030342 1-alpha,25-dihydroxyvitamin D3 24-hydroxylase activity	1	0.0369216	1.538	1	Molecular Function	GO:0030342	1-alpha,25-dihydroxyvitamin D3 24-hydroxylase activity	0.00336927	0.0369216	1	0	1	1
GO:0034736 cholesterol O-acyltransferase activity	1	0.0369216	1.538	1	Molecular Function	GO:0034736	cholesterol O-acyltransferase activity	0.00336927	0.0369216	1	0	1	1
GO:0038100 nodal binding	1	0.0369216	1.538	1	Molecular Function	GO:0038100	nodal binding	0.00336927	0.0369216	1	0	1	1
GO:0070774 phytoceramidase activity	1	0.0369216	1.538	1	Molecular Function	GO:0070774	phytoceramidase activity	0.00336927	0.0369216	1	0	1	1
GO:0070974 POU domain binding	1	0.0369216	1.538	1	Molecular Function	GO:0070974	POU domain binding	0.00336927	0.0369216	1	0	1	1
GO:0060685 regulation of prostatic bud formation	2	0.0370278	3.226	0.4	Biological Process	GO:0060685	regulation of prostatic bud formation	0.000114521	0.0370278	2	0	2	5
GO:1901615 organic hydroxy compound metabolic process	10	0.0370278	16.129	0.014	Biological Process	GO:1901615	organic hydroxy compound metabolic process	0.000123028	0.0370278	8	2	10	701
GO:0046942 carboxylic acid transport	8	0.0370278	12.903	0.018	Biological Process	GO:0046942	carboxylic acid transport	0.000131789	0.0370278	7	1	8	445
GO:0044281 small molecule metabolic process	22	0.0370278	35.484	0.008	Biological Process	GO:0044281	small molecule metabolic process	0.000143727	0.0370278	18	4	22	2900
GO:0062023 collagen-containing extracellular matrix	4	0.0382797	7.843	0.025	Cellular Component	GO:0062023	collagen-containing extracellular matrix	0.00154978	0.0382797	4	0	4	157
GO:0046915 transition metal ion transmembrane transporter activity	4	0.0383473	6.154	0.021	Molecular Function	GO:0046915	transition metal ion transmembrane transporter activity	0.00365161	0.0383473	3	1	4	187
GO:0016647 oxidoreductase activity, acting on the CH-NH group of donors, oxygen as acceptor	2	0.0383473	3.077	0.074	Molecular Function	GO:0016647	oxidoreductase activity, acting on the CH-NH group of donors, oxygen as acceptor	0.00371595	0.0383473	1	1	2	27
GO:0043167 ion binding	37	0.0383473	56.923	0.005	Molecular Function	GO:0043167	ion binding	0.00372808	0.0383473	30	7	37	7668
GO:0015318 inorganic molecular entity transmembrane transporter activity	12	0.0383473	18.462	0.008	Molecular Function	GO:0015318	inorganic molecular entity transmembrane transporter activity	0.00379098	0.0383473	10	2	12	1492
GO:0031226 intrinsic component of plasma membrane	12	0.0407357	23.529	0.008	Cellular Component	GO:0031226	intrinsic component of plasma membrane	0.00181414	0.0407357	10	2	12	1468
GO:0046872 metal ion binding	25	0.0409118	38.462	0.006	Molecular Function	GO:0046872	metal ion binding	0.00412229	0.0409118	19	6	25	4476
GO:0006820 anion transport	10	0.0448611	16.129	0.013	Biological Process	GO:0006820	anion transport	0.000237109	0.0448611	8	2	10	760
GO:0045213 neurotransmitter receptor metabolic process	2	0.0448611	3.226	0.286	Biological Process	GO:0045213	neurotransmitter receptor metabolic process	0.000239434	0.0448611	2	0	2	7
GO:0060513 prostatic bud formation	2	0.0448611	3.226	0.286	Biological Process	GO:0060513	prostatic bud formation	0.000239434	0.0448611	2	0	2	7
GO:0019829 ATPase-coupled cation transmembrane transporter activity	4	0.048412	6.154	0.02	Molecular Function	GO:0019829	ATPase-coupled cation transmembrane transporter activity	0.00497006	0.048412	3	1	4	204
GO:0031012 extracellular matrix	5	0.0509418	9.804	0.017	Cellular Component	GO:0031012	extracellular matrix	0.00247491	0.0509418	5	0	5	297
GO:1901681 sulfur compound binding	4	0.0534311	6.154	0.019	Molecular Function	GO:1901681	sulfur compound binding	0.00559511	0.0534311	4	0	4	211
GO:0015171 amino acid transmembrane transporter activity	4	0.0534311	6.154	0.019	Molecular Function	GO:0015171	amino acid transmembrane transporter activity	0.00568849	0.0534311	3	1	4	212
GO:0050660 flavin adenine dinucleotide binding	3	0.0534673	4.615	0.028	Molecular Function	GO:0050660	flavin adenine dinucleotide binding	0.00579399	0.0534673	2	1	3	108
GO:0008201 heparin binding	3	0.0553791	4.615	0.027	Molecular Function	GO:0008201	heparin binding	0.0064071	0.0553791	3	0	3	112
GO:0003884 D-amino-acid oxidase activity	1	0.0553791	1.538	0.5	Molecular Function	GO:0003884	D-amino-acid oxidase activity	0.00672737	0.0553791	0	1	1	2
GO:0003990 acetylcholinesterase activity	1	0.0553791	1.538	0.5	Molecular Function	GO:0003990	acetylcholinesterase activity	0.00672737	0.0553791	1	0	1	2
GO:0004489 methylenetetrahydrofolate reductase (NAD(P)H) activity	1	0.0553791	1.538	0.5	Molecular Function	GO:0004489	methylenetetrahydrofolate reductase (NAD(P)H) activity	0.00672737	0.0553791	1	0	1	2
GO:0008449 N-acetylglucosamine-6-sulfatase activity	1	0.0553791	1.538	0.5	Molecular Function	GO:0008449	N-acetylglucosamine-6-sulfatase activity	0.00672737	0.0553791	1	0	1	2
GO:0070576 vitamin D 24-hydroxylase activity	1	0.0553791	1.538	0.5	Molecular Function	GO:0070576	vitamin D 24-hydroxylase activity	0.00672737	0.0553791	1	0	1	2
GO:0015075 ion transmembrane transporter activity	12	0.0553791	18.462	0.007	Molecular Function	GO:0015075	ion transmembrane transporter activity	0.00673814	0.0553791	10	2	12	1604
GO:0008202 steroid metabolic process	6	0.055534	9.677	0.022	Biological Process	GO:0008202	steroid metabolic process	0.000349618	0.055534	6	0	6	275
GO:0006066 alcohol metabolic process	8	0.055534	12.903	0.016	Biological Process	GO:0006066	alcohol metabolic process	0.000350287	0.055534	6	2	8	514
GO:0005283 amino acid:sodium symporter activity	2	0.0558354	3.077	0.054	Molecular Function	GO:0005283	amino acid:sodium symporter activity	0.00689981	0.0558354	1	1	2	37
GO:0015114 phosphate ion transmembrane transporter activity	3	0.0575895	4.615	0.026	Molecular Function	GO:0015114	phosphate ion transmembrane transporter activity	0.00722606	0.0575895	3	0	3	117
GO:0015078 proton transmembrane transporter activity	5	0.0611533	7.692	0.014	Molecular Function	GO:0015078	proton transmembrane transporter activity	0.00778948	0.0611533	5	0	5	366
GO:0005215 transporter activity	15	0.0612038	23.077	0.007	Molecular Function	GO:0005215	transporter activity	0.00801396	0.0612038	13	2	15	2288
GO:0016641 oxidoreductase activity, acting on the CH-NH2 group of donors, oxygen as acceptor	2	0.0612038	3.077	0.05	Molecular Function	GO:0016641	oxidoreductase activity, acting on the CH-NH2 group of donors, oxygen as acceptor	0.00802863	0.0612038	1	1	2	40
GO:0015297 antiporter activity	3	0.0638445	4.615	0.024	Molecular Function	GO:0015297	antiporter activity	0.00885053	0.0638445	3	0	3	126
GO:0046873 metal ion transmembrane transporter activity	7	0.0638445	10.769	0.01	Molecular Function	GO:0046873	metal ion transmembrane transporter activity	0.00909919	0.0638445	5	2	7	701
GO:0016491 oxidoreductase activity	11	0.0638445	16.923	0.008	Molecular Function	GO:0016491	oxidoreductase activity	0.00925362	0.0638445	9	2	11	1464
GO:0015444 P-type magnesium transporter activity	2	0.0638445	3.077	0.045	Molecular Function	GO:0015444	P-type magnesium transporter activity	0.00965355	0.0638445	1	1	2	44
GO:0003905 alkylbase DNA N-glycosylase activity	1	0.0638445	1.538	0.333	Molecular Function	GO:0003905	alkylbase DNA N-glycosylase activity	0.0100743	0.0638445	1	0	1	3
GO:0004104 cholinesterase activity	1	0.0638445	1.538	0.333	Molecular Function	GO:0004104	cholinesterase activity	0.0100743	0.0638445	1	0	1	3
GO:0004420 hydroxymethylglutaryl-CoA reductase (NADPH) activity	1	0.0638445	1.538	0.333	Molecular Function	GO:0004420	hydroxymethylglutaryl-CoA reductase (NADPH) activity	0.0100743	0.0638445	1	0	1	3
GO:0005365 myo-inositol transmembrane transporter activity	1	0.0638445	1.538	0.333	Molecular Function	GO:0005365	myo-inositol transmembrane transporter activity	0.0100743	0.0638445	0	1	1	3
GO:0005497 androgen binding	1	0.0638445	1.538	0.333	Molecular Function	GO:0005497	androgen binding	0.0100743	0.0638445	1	0	1	3
GO:0008725 DNA-3-methyladenine glycosylase activity	1	0.0638445	1.538	0.333	Molecular Function	GO:0008725	DNA-3-methyladenine glycosylase activity	0.0100743	0.0638445	1	0	1	3
GO:0016361 activin receptor activity, type I	1	0.0638445	1.538	0.333	Molecular Function	GO:0016361	activin receptor activity, type I	0.0100743	0.0638445	1	0	1	3
GO:0017002 activin-activated receptor activity	1	0.0638445	1.538	0.333	Molecular Function	GO:0017002	activin-activated receptor activity	0.0100743	0.0638445	1	0	1	3
GO:0043733 DNA-3-methylbase glycosylase activity	1	0.0638445	1.538	0.333	Molecular Function	GO:0043733	DNA-3-methylbase glycosylase activity	0.0100743	0.0638445	1	0	1	3
GO:0050531 mannosyl-3-phosphoglycerate phosphatase activity	1	0.0638445	1.538	0.333	Molecular Function	GO:0050531	mannosyl-3-phosphoglycerate phosphatase activity	0.0100743	0.0638445	1	0	1	3
GO:0005343 organic acid:sodium symporter activity	2	0.065852	3.077	0.043	Molecular Function	GO:0005343	organic acid:sodium symporter activity	0.0105163	0.065852	1	1	2	46
GO:0015103 inorganic anion transmembrane transporter activity	4	0.0671709	6.154	0.016	Molecular Function	GO:0015103	inorganic anion transmembrane transporter activity	0.0111834	0.0671709	4	0	4	258
GO:0005388 P-type calcium transporter activity	2	0.0671709	3.077	0.042	Molecular Function	GO:0005388	P-type calcium transporter activity	0.0114119	0.0671709	1	1	2	48
GO:0005518 collagen binding	2	0.0671709	3.077	0.042	Molecular Function	GO:0005518	collagen binding	0.0114119	0.0671709	1	1	2	48
GO:0005416 amino acid:cation symporter activity	2	0.0671709	3.077	0.041	Molecular Function	GO:0005416	amino acid:cation symporter activity	0.0118719	0.0671709	1	1	2	49
GO:0005260 intracellularly ATP-gated chloride channel activity	2	0.0671709	3.077	0.04	Molecular Function	GO:0005260	intracellularly ATP-gated chloride channel activity	0.0123399	0.0671709	2	0	2	50
GO:0015203 polyamine transmembrane transporter activity	2	0.0671709	3.077	0.04	Molecular Function	GO:0015203	polyamine transmembrane transporter activity	0.0123399	0.0671709	2	0	2	50
GO:0015417 ABC-type polyamine transporter activity	2	0.0671709	3.077	0.04	Molecular Function	GO:0015417	ABC-type polyamine transporter activity	0.0123399	0.0671709	2	0	2	50
GO:0099142 intracellularly ATP-gated ion channel activity	2	0.0671709	3.077	0.04	Molecular Function	GO:0099142	intracellularly ATP-gated ion channel activity	0.0123399	0.0671709	2	0	2	50
GO:0005375 copper ion transmembrane transporter activity	2	0.0671709	3.077	0.039	Molecular Function	GO:0005375	copper ion transmembrane transporter activity	0.012816	0.0671709	1	1	2	51
GO:0043212 carbohydrate-exporting ABC transporter activity	2	0.0671709	3.077	0.038	Molecular Function	GO:0043212	carbohydrate-exporting ABC transporter activity	0.0132999	0.0671709	2	0	2	52
GO:0000257 nitrilase activity	1	0.0671709	1.538	0.25	Molecular Function	GO:0000257	nitrilase activity	0.0134102	0.0671709	0	1	1	4
GO:0016815 hydrolase activity, acting on carbon-nitrogen (but not peptide) bonds, in nitriles	1	0.0671709	1.538	0.25	Molecular Function	GO:0016815	hydrolase activity, acting on carbon-nitrogen (but not peptide) bonds, in nitriles	0.0134102	0.0671709	0	1	1	4
GO:0017040 N-acylsphingosine amidohydrolase activity	1	0.0671709	1.538	0.25	Molecular Function	GO:0017040	N-acylsphingosine amidohydrolase activity	0.0134102	0.0671709	1	0	1	4
GO:0047710 bis(5'-adenosyl)-triphosphatase activity	1	0.0671709	1.538	0.25	Molecular Function	GO:0047710	bis(5'-adenosyl)-triphosphatase activity	0.0134102	0.0671709	0	1	1	4
GO:0008559 ABC-type xenobiotic transporter activity	2	0.0671709	3.077	0.038	Molecular Function	GO:0008559	ABC-type xenobiotic transporter activity	0.0137917	0.0671709	2	0	2	53
GO:0015146 pentose transmembrane transporter activity	2	0.0671709	3.077	0.038	Molecular Function	GO:0015146	pentose transmembrane transporter activity	0.0137917	0.0671709	2	0	2	53
GO:0015148 D-xylose transmembrane transporter activity	2	0.0671709	3.077	0.038	Molecular Function	GO:0015148	D-xylose transmembrane transporter activity	0.0137917	0.0671709	2	0	2	53
GO:0015407 ABC-type monosaccharide transporter activity	2	0.0671709	3.077	0.038	Molecular Function	GO:0015407	ABC-type monosaccharide transporter activity	0.0137917	0.0671709	2	0	2	53
GO:0015614 ABC-type D-xylose transporter activity	2	0.0671709	3.077	0.038	Molecular Function	GO:0015614	ABC-type D-xylose transporter activity	0.0137917	0.0671709	2	0	2	53
GO:0022885 bacteriocin transmembrane transporter activity	2	0.0671709	3.077	0.038	Molecular Function	GO:0022885	bacteriocin transmembrane transporter activity	0.0137917	0.0671709	2	0	2	53
GO:0033232 ABC-type D-methionine transporter activity	2	0.0671709	3.077	0.038	Molecular Function	GO:0033232	ABC-type D-methionine transporter activity	0.0137917	0.0671709	2	0	2	53
GO:0042943 D-amino acid transmembrane transporter activity	2	0.0671709	3.077	0.038	Molecular Function	GO:0042943	D-amino acid transmembrane transporter activity	0.0137917	0.0671709	2	0	2	53
GO:0043214 ABC-type bacteriocin transporter activity	2	0.0671709	3.077	0.038	Molecular Function	GO:0043214	ABC-type bacteriocin transporter activity	0.0137917	0.0671709	2	0	2	53
GO:0043865 methionine transmembrane transporter activity	2	0.0671709	3.077	0.038	Molecular Function	GO:0043865	methionine transmembrane transporter activity	0.0137917	0.0671709	2	0	2	53
GO:0098656 anion transmembrane transport	7	0.0674362	11.29	0.017	Biological Process	GO:0098656	anion transmembrane transport	0.000459173	0.0674362	6	1	7	406
GO:0060601 lateral sprouting from an epithelium	2	0.0674362	3.226	0.2	Biological Process	GO:0060601	lateral sprouting from an epithelium	0.000509685	0.0674362	2	0	2	10
GO:0035461 vitamin transmembrane transport	4	0.0674362	6.452	0.036	Biological Process	GO:0035461	vitamin transmembrane transport	0.000547789	0.0674362	3	1	4	110
GO:0072337 modified amino acid transport	3	0.0674362	4.839	0.064	Biological Process	GO:0072337	modified amino acid transport	0.000556242	0.0674362	2	1	3	47
GO:0010817 regulation of hormone levels	7	0.0682248	11.29	0.016	Biological Process	GO:0010817	regulation of hormone levels	0.000602645	0.0682248	6	1	7	425
GO:0060688 regulation of morphogenesis of a branching structure	3	0.0682248	4.839	0.061	Biological Process	GO:0060688	regulation of morphogenesis of a branching structure	0.000628952	0.0682248	3	0	3	49
GO:0043211 ABC-type carbohydrate transporter activity	2	0.0689658	3.077	0.037	Molecular Function	GO:0043211	ABC-type carbohydrate transporter activity	0.0142914	0.0689658	2	0	2	54
GO:0015112 nitrate transmembrane transporter activity	2	0.0706589	3.077	0.036	Molecular Function	GO:0015112	nitrate transmembrane transporter activity	0.0153139	0.0706589	2	0	2	56
GO:0015220 choline transmembrane transporter activity	2	0.0706589	3.077	0.036	Molecular Function	GO:0015220	choline transmembrane transporter activity	0.0153139	0.0706589	2	0	2	56
GO:0015414 ABC-type nitrate transporter activity	2	0.0706589	3.077	0.036	Molecular Function	GO:0015414	ABC-type nitrate transporter activity	0.0153139	0.0706589	2	0	2	56
GO:0015439 ABC-type heme transporter activity	2	0.0706589	3.077	0.036	Molecular Function	GO:0015439	ABC-type heme transporter activity	0.0153139	0.0706589	2	0	2	56
GO:0035381 ATP-gated ion channel activity	2	0.0706589	3.077	0.036	Molecular Function	GO:0035381	ATP-gated ion channel activity	0.0153139	0.0706589	2	0	2	56
GO:0015221 lipopolysaccharide transmembrane transporter activity	2	0.0709886	3.077	0.035	Molecular Function	GO:0015221	lipopolysaccharide transmembrane transporter activity	0.0158367	0.0709886	2	0	2	57
GO:0015412 ABC-type molybdate transporter activity	2	0.0709886	3.077	0.035	Molecular Function	GO:0015412	ABC-type molybdate transporter activity	0.0158367	0.0709886	2	0	2	57
GO:0015440 ABC-type peptide transporter activity	2	0.0709886	3.077	0.034	Molecular Function	GO:0015440	ABC-type peptide transporter activity	0.016367	0.0709886	2	0	2	58
GO:0015651 quaternary ammonium group transmembrane transporter activity	2	0.0709886	3.077	0.034	Molecular Function	GO:0015651	quaternary ammonium group transmembrane transporter activity	0.016367	0.0709886	2	0	2	58
GO:0097110 scaffold protein binding	2	0.0709886	3.077	0.034	Molecular Function	GO:0097110	scaffold protein binding	0.016367	0.0709886	1	1	2	58
GO:0099095 ligand-gated anion channel activity	2	0.0709886	3.077	0.034	Molecular Function	GO:0099095	ligand-gated anion channel activity	0.016367	0.0709886	2	0	2	58
GO:0022857 transmembrane transporter activity	13	0.0709886	20	0.006	Molecular Function	GO:0022857	transmembrane transporter activity	0.01672	0.0709886	11	2	13	2032
GO:0033265 choline binding	1	0.0709886	1.538	0.2	Molecular Function	GO:0033265	choline binding	0.0167349	0.0709886	1	0	1	5
GO:0098634 cell-matrix adhesion mediator activity	1	0.0709886	1.538	0.2	Molecular Function	GO:0098634	cell-matrix adhesion mediator activity	0.0167349	0.0709886	0	1	1	5
GO:0098639 collagen binding involved in cell-matrix adhesion	1	0.0709886	1.538	0.2	Molecular Function	GO:0098639	collagen binding involved in cell-matrix adhesion	0.0167349	0.0709886	0	1	1	5
GO:0015419 ABC-type sulfate transporter activity	2	0.0734307	3.077	0.033	Molecular Function	GO:0015419	ABC-type sulfate transporter activity	0.0174503	0.0734307	2	0	2	60
GO:0015415 ATPase-coupled phosphate ion transmembrane transporter activity	2	0.0751556	3.077	0.033	Molecular Function	GO:0015415	ATPase-coupled phosphate ion transmembrane transporter activity	0.0180031	0.0751556	2	0	2	61
GO:0015232 heme transmembrane transporter activity	2	0.0778919	3.077	0.032	Molecular Function	GO:0015232	heme transmembrane transporter activity	0.0191307	0.0778919	2	0	2	63
GO:0033221 ATPase-coupled urea transmembrane transporter activity	2	0.0778919	3.077	0.032	Molecular Function	GO:0033221	ATPase-coupled urea transmembrane transporter activity	0.0191307	0.0778919	2	0	2	63
GO:0016614 oxidoreductase activity, acting on CH-OH group of donors	4	0.0778919	6.154	0.013	Molecular Function	GO:0016614	oxidoreductase activity, acting on CH-OH group of donors	0.0199285	0.0778919	3	1	4	307
GO:0015333 peptide:proton symporter activity	1	0.0778919	1.538	0.167	Molecular Function	GO:0015333	peptide:proton symporter activity	0.0200487	0.0778919	1	0	1	6
GO:0035374 chondroitin sulfate binding	1	0.0778919	1.538	0.167	Molecular Function	GO:0035374	chondroitin sulfate binding	0.0200487	0.0778919	1	0	1	6
GO:0036122 BMP binding	1	0.0778919	1.538	0.167	Molecular Function	GO:0036122	BMP binding	0.0200487	0.0778919	1	0	1	6
GO:0050126 N-carbamoylputrescine amidase activity	1	0.0778919	1.538	0.167	Molecular Function	GO:0050126	N-carbamoylputrescine amidase activity	0.0200487	0.0778919	0	1	1	6
GO:0050151 oleate hydratase activity	1	0.0778919	1.538	0.167	Molecular Function	GO:0050151	oleate hydratase activity	0.0200487	0.0778919	1	0	1	6
GO:0033225 ATPase-coupled 2-aminoethylphosphonate transporter activity	2	0.0778919	3.077	0.031	Molecular Function	GO:0033225	ATPase-coupled 2-aminoethylphosphonate transporter activity	0.0202874	0.0778919	2	0	2	65
GO:0048502 ABC-type thiamine transporter activity	2	0.0778919	3.077	0.031	Molecular Function	GO:0048502	ABC-type thiamine transporter activity	0.0202874	0.0778919	2	0	2	65
GO:0140394 ABC-type azole transporter activity	2	0.0778919	3.077	0.031	Molecular Function	GO:0140394	ABC-type azole transporter activity	0.0202874	0.0778919	2	0	2	65
GO:1905330 regulation of morphogenesis of an epithelium	4	0.0787062	6.452	0.033	Biological Process	GO:1905330	regulation of morphogenesis of an epithelium	0.000808328	0.0787062	4	0	4	122
GO:0051180 vitamin transport	4	0.0787062	6.452	0.033	Biological Process	GO:0051180	vitamin transport	0.000833374	0.0787062	3	1	4	123
GO:0001763 morphogenesis of a branching structure	5	0.0787062	8.065	0.023	Biological Process	GO:0001763	morphogenesis of a branching structure	0.000840143	0.0787062	5	0	5	215
GO:0015098 molybdate ion transmembrane transporter activity	2	0.0790004	3.077	0.03	Molecular Function	GO:0015098	molybdate ion transmembrane transporter activity	0.0208765	0.0790004	2	0	2	66
GO:0032778 P-type cobalt transporter activity	2	0.0790004	3.077	0.03	Molecular Function	GO:0032778	P-type cobalt transporter activity	0.0208765	0.0790004	2	0	2	66
GO:0015204 urea transmembrane transporter activity	2	0.0801041	3.077	0.03	Molecular Function	GO:0015204	urea transmembrane transporter activity	0.0214728	0.0801041	2	0	2	67
GO:0015416 ABC-type phosphonate transporter activity	2	0.0801041	3.077	0.03	Molecular Function	GO:0015416	ABC-type phosphonate transporter activity	0.0214728	0.0801041	2	0	2	67
GO:0015413 ABC-type nickel transporter activity	2	0.0817253	3.077	0.029	Molecular Function	GO:0015413	ABC-type nickel transporter activity	0.022076	0.0817253	2	0	2	68
GO:0020037 heme binding	3	0.0817253	4.615	0.017	Molecular Function	GO:0020037	heme binding	0.0222181	0.0817253	3	0	3	178
GO:0140359 ABC-type transporter activity	3	0.0824353	4.615	0.017	Molecular Function	GO:0140359	ABC-type transporter activity	0.0228717	0.0824353	2	1	3	180
GO:0005548 phospholipid transporter activity	2	0.0824353	3.077	0.029	Molecular Function	GO:0005548	phospholipid transporter activity	0.0233035	0.0824353	1	1	2	70
GO:0015099 nickel cation transmembrane transporter activity	2	0.0824353	3.077	0.029	Molecular Function	GO:0015099	nickel cation transmembrane transporter activity	0.0233035	0.0824353	2	0	2	70
GO:0004065 arylsulfatase activity	1	0.0824353	1.538	0.143	Molecular Function	GO:0004065	arylsulfatase activity	0.0233514	0.0824353	1	0	1	7
GO:0055056 D-glucose transmembrane transporter activity	1	0.0824353	1.538	0.143	Molecular Function	GO:0055056	D-glucose transmembrane transporter activity	0.0233514	0.0824353	1	0	1	7
GO:0097200 cysteine-type endopeptidase activity involved in execution phase of apoptosis	1	0.0824353	1.538	0.143	Molecular Function	GO:0097200	cysteine-type endopeptidase activity involved in execution phase of apoptosis	0.0233514	0.0824353	0	1	1	7
GO:0005539 glycosaminoglycan binding	3	0.0833505	4.615	0.016	Molecular Function	GO:0005539	glycosaminoglycan binding	0.0238716	0.0833505	3	0	3	183
GO:0015234 thiamine transmembrane transporter activity	2	0.0833505	3.077	0.028	Molecular Function	GO:0015234	thiamine transmembrane transporter activity	0.0239276	0.0833505	2	0	2	71
GO:0015095 magnesium ion transmembrane transporter activity	2	0.0842945	3.077	0.028	Molecular Function	GO:0015095	magnesium ion transmembrane transporter activity	0.0245586	0.0842945	1	1	2	72
GO:1901474 azole transmembrane transporter activity	2	0.0842945	3.077	0.028	Molecular Function	GO:1901474	azole transmembrane transporter activity	0.0245586	0.0842945	2	0	2	72
GO:0005509 calcium ion binding	7	0.0842945	10.769	0.008	Molecular Function	GO:0005509	calcium ion binding	0.0246794	0.0842945	7	0	7	856
GO:0015370 solute:sodium symporter activity	2	0.0844237	3.077	0.027	Molecular Function	GO:0015370	solute:sodium symporter activity	0.0251963	0.0844237	1	1	2	73
GO:0015087 cobalt ion transmembrane transporter activity	2	0.0844237	3.077	0.027	Molecular Function	GO:0015087	cobalt ion transmembrane transporter activity	0.0258408	0.0844237	2	0	2	74
GO:0030295 protein kinase activator activity	2	0.0844237	3.077	0.027	Molecular Function	GO:0030295	protein kinase activator activity	0.0258408	0.0844237	2	0	2	74
GO:0015116 sulfate transmembrane transporter activity	2	0.0844237	3.077	0.027	Molecular Function	GO:0015116	sulfate transmembrane transporter activity	0.0264919	0.0844237	2	0	2	75
GO:0008332 low voltage-gated calcium channel activity	1	0.0844237	1.538	0.125	Molecular Function	GO:0008332	low voltage-gated calcium channel activity	0.0266432	0.0844237	1	0	1	8
GO:0015166 polyol transmembrane transporter activity	1	0.0844237	1.538	0.125	Molecular Function	GO:0015166	polyol transmembrane transporter activity	0.0266432	0.0844237	0	1	1	8
GO:0030548 acetylcholine receptor regulator activity	1	0.0844237	1.538	0.125	Molecular Function	GO:0030548	acetylcholine receptor regulator activity	0.0266432	0.0844237	1	0	1	8
GO:0031489 myosin V binding	1	0.0844237	1.538	0.125	Molecular Function	GO:0031489	myosin V binding	0.0266432	0.0844237	1	0	1	8
GO:0033691 sialic acid binding	1	0.0844237	1.538	0.125	Molecular Function	GO:0033691	sialic acid binding	0.0266432	0.0844237	1	0	1	8
GO:0042907 xanthine transmembrane transporter activity	1	0.0844237	1.538	0.125	Molecular Function	GO:0042907	xanthine transmembrane transporter activity	0.0266432	0.0844237	1	0	1	8
GO:0048185 activin binding	1	0.0844237	1.538	0.125	Molecular Function	GO:0048185	activin binding	0.0266432	0.0844237	1	0	1	8
GO:0099602 neurotransmitter receptor regulator activity	1	0.0844237	1.538	0.125	Molecular Function	GO:0099602	neurotransmitter receptor regulator activity	0.0266432	0.0844237	1	0	1	8
GO:0046906 tetrapyrrole binding	3	0.0870846	4.615	0.015	Molecular Function	GO:0046906	tetrapyrrole binding	0.0277389	0.0870846	3	0	3	194
GO:0005201 extracellular matrix structural constituent	2	0.0870846	3.077	0.026	Molecular Function	GO:0005201	extracellular matrix structural constituent	0.0278141	0.0870846	1	1	2	77
GO:0012505 endomembrane system	20	0.0872173	39.216	0.006	Cellular Component	GO:0012505	endomembrane system	0.00498748	0.0872173	18	2	20	3587
GO:0031984 organelle subcompartment	11	0.0872173	21.569	0.008	Cellular Component	GO:0031984	organelle subcompartment	0.0055487	0.0872173	11	0	11	1464
GO:0044295 axonal growth cone	2	0.0872173	3.922	0.056	Cellular Component	GO:0044295	axonal growth cone	0.00583964	0.0872173	2	0	2	36
GO:0032311 angiogenin-PRI complex	1	0.0872173	1.961	0.5	Cellular Component	GO:0032311	angiogenin-PRI complex	0.00635592	0.0872173	1	0	1	2
GO:0034665 integrin alpha1-beta1 complex	1	0.0872173	1.961	0.5	Cellular Component	GO:0034665	integrin alpha1-beta1 complex	0.00635592	0.0872173	0	1	1	2
GO:0048179 activin receptor complex	1	0.0872173	1.961	0.5	Cellular Component	GO:0048179	activin receptor complex	0.00635592	0.0872173	1	0	1	2
GO:0050708 regulation of protein secretion	6	0.0889309	9.677	0.018	Biological Process	GO:0050708	regulation of protein secretion	0.0010153	0.0889309	6	0	6	337
GO:0071702 organic substance transport	22	0.0889309	35.484	0.007	Biological Process	GO:0071702	organic substance transport	0.00107257	0.0889309	19	3	22	3335
GO:0008610 lipid biosynthetic process	10	0.0889309	16.129	0.011	Biological Process	GO:0008610	lipid biosynthetic process	0.0010919	0.0889309	10	0	10	924
GO:0060572 morphogenesis of an epithelial bud	2	0.0889309	3.226	0.133	Biological Process	GO:0060572	morphogenesis of an epithelial bud	0.00117622	0.0889309	2	0	2	15
GO:0015936 coenzyme A metabolic process	3	0.0889309	4.839	0.049	Biological Process	GO:0015936	coenzyme A metabolic process	0.00119329	0.0889309	2	1	3	61
GO:0015850 organic hydroxy compound transport	5	0.0889309	8.065	0.021	Biological Process	GO:0015850	organic hydroxy compound transport	0.0012491	0.0889309	4	1	5	235
GO:0002791 regulation of peptide secretion	6	0.0889309	9.677	0.017	Biological Process	GO:0002791	regulation of peptide secretion	0.00125133	0.0889309	6	0	6	351
GO:0007171 activation of transmembrane receptor protein tyrosine kinase activity	2	0.0893002	3.226	0.125	Biological Process	GO:0007171	activation of transmembrane receptor protein tyrosine kinase activity	0.00134129	0.0893002	2	0	2	16
GO:0030301 cholesterol transport	3	0.0893002	4.839	0.047	Biological Process	GO:0030301	cholesterol transport	0.00137139	0.0893002	3	0	3	64
GO:0003012 muscle system process	6	0.0893002	9.677	0.016	Biological Process	GO:0003012	muscle system process	0.00157033	0.0893002	5	1	6	367
GO:0015918 sterol transport	3	0.0893002	4.839	0.044	Biological Process	GO:0015918	sterol transport	0.00163365	0.0893002	3	0	3	68
GO:1901617 organic hydroxy compound biosynthetic process	6	0.0893002	9.677	0.016	Biological Process	GO:1901617	organic hydroxy compound biosynthetic process	0.00165899	0.0893002	6	0	6	371
GO:0006629 lipid metabolic process	13	0.0893002	20.968	0.008	Biological Process	GO:0006629	lipid metabolic process	0.00176623	0.0893002	13	0	13	1532
GO:0060749 mammary gland alveolus development	2	0.0893002	3.226	0.105	Biological Process	GO:0060749	mammary gland alveolus development	0.00189875	0.0893002	2	0	2	19
GO:0061377 mammary gland lobule development	2	0.0893002	3.226	0.105	Biological Process	GO:0061377	mammary gland lobule development	0.00189875	0.0893002	2	0	2	19
GO:0044283 small molecule biosynthetic process	12	0.0893002	19.355	0.009	Biological Process	GO:0044283	small molecule biosynthetic process	0.00207628	0.0893002	9	3	12	1369
GO:0016125 sterol metabolic process	4	0.0893002	6.452	0.025	Biological Process	GO:0016125	sterol metabolic process	0.00219702	0.0893002	4	0	4	160
GO:0015697 quaternary ammonium group transport	3	0.0893002	4.839	0.039	Biological Process	GO:0015697	quaternary ammonium group transport	0.00224756	0.0893002	3	0	3	76
GO:0007620 copulation	2	0.0893002	3.226	0.095	Biological Process	GO:0007620	copulation	0.00232155	0.0893002	1	1	2	21
GO:0060571 morphogenesis of an epithelial fold	2	0.0893002	3.226	0.095	Biological Process	GO:0060571	morphogenesis of an epithelial fold	0.00232155	0.0893002	2	0	2	21
GO:0046165 alcohol biosynthetic process	5	0.0893002	8.065	0.018	Biological Process	GO:0046165	alcohol biosynthetic process	0.00248549	0.0893002	5	0	5	275
GO:0015887 pantothenate transmembrane transport	2	0.0893002	3.226	0.091	Biological Process	GO:0015887	pantothenate transmembrane transport	0.00254809	0.0893002	1	1	2	22
GO:0015804 neutral amino acid transport	4	0.0893002	6.452	0.024	Biological Process	GO:0015804	neutral amino acid transport	0.00256565	0.0893002	3	1	4	167
GO:0042445 hormone metabolic process	4	0.0893002	6.452	0.024	Biological Process	GO:0042445	hormone metabolic process	0.00256565	0.0893002	3	1	4	167
GO:0015849 organic acid transport	6	0.0893002	9.677	0.015	Biological Process	GO:0015849	organic acid transport	0.00283769	0.0893002	5	1	6	413
GO:1903530 regulation of secretion by cell	7	0.0893002	11.29	0.012	Biological Process	GO:1903530	regulation of secretion by cell	0.00296591	0.0893002	7	0	7	561
GO:0060740 prostate gland epithelium morphogenesis	2	0.0893002	3.226	0.083	Biological Process	GO:0060740	prostate gland epithelium morphogenesis	0.00303111	0.0893002	2	0	2	24
GO:0009235 cobalamin metabolic process	3	0.0893002	4.839	0.035	Biological Process	GO:0009235	cobalamin metabolic process	0.00319359	0.0893002	3	0	3	86
GO:0060512 prostate gland morphogenesis	2	0.0893002	3.226	0.08	Biological Process	GO:0060512	prostate gland morphogenesis	0.00328744	0.0893002	2	0	2	25
GO:0015748 organophosphate ester transport	4	0.0893002	6.452	0.022	Biological Process	GO:0015748	organophosphate ester transport	0.00329296	0.0893002	3	1	4	179
GO:0006694 steroid biosynthetic process	4	0.0893002	6.452	0.022	Biological Process	GO:0006694	steroid biosynthetic process	0.00335927	0.0893002	4	0	4	180
GO:0007338 single fertilization	3	0.0893002	4.839	0.034	Biological Process	GO:0007338	single fertilization	0.00340784	0.0893002	3	0	3	88
GO:0001507 acetylcholine catabolic process in synaptic cleft	1	0.0893002	1.613	1	Biological Process	GO:0001507	acetylcholine catabolic process in synaptic cleft	0.00342296	0.0893002	1	0	1	1
GO:0006581 acetylcholine catabolic process	1	0.0893002	1.613	1	Biological Process	GO:0006581	acetylcholine catabolic process	0.00342296	0.0893002	1	0	1	1
GO:0006671 phytosphingosine metabolic process	1	0.0893002	1.613	1	Biological Process	GO:0006671	phytosphingosine metabolic process	0.00342296	0.0893002	1	0	1	1
GO:0014846 esophagus smooth muscle contraction	1	0.0893002	1.613	1	Biological Process	GO:0014846	esophagus smooth muscle contraction	0.00342296	0.0893002	1	0	1	1
GO:0032223 negative regulation of synaptic transmission, cholinergic	1	0.0893002	1.613	1	Biological Process	GO:0032223	negative regulation of synaptic transmission, cholinergic	0.00342296	0.0893002	1	0	1	1
GO:0033078 extrathymic T cell differentiation	1	0.0893002	1.613	1	Biological Process	GO:0033078	extrathymic T cell differentiation	0.00342296	0.0893002	1	0	1	1
GO:0033082 regulation of extrathymic T cell differentiation	1	0.0893002	1.613	1	Biological Process	GO:0033082	regulation of extrathymic T cell differentiation	0.00342296	0.0893002	1	0	1	1
GO:0033986 response to methanol	1	0.0893002	1.613	1	Biological Process	GO:0033986	response to methanol	0.00342296	0.0893002	1	0	1	1
GO:0042986 positive regulation of amyloid precursor protein biosynthetic process	1	0.0893002	1.613	1	Biological Process	GO:0042986	positive regulation of amyloid precursor protein biosynthetic process	0.00342296	0.0893002	1	0	1	1
GO:0045720 negative regulation of integrin biosynthetic process	1	0.0893002	1.613	1	Biological Process	GO:0045720	negative regulation of integrin biosynthetic process	0.00342296	0.0893002	1	0	1	1
GO:0060514 prostate induction	1	0.0893002	1.613	1	Biological Process	GO:0060514	prostate induction	0.00342296	0.0893002	1	0	1	1
GO:0060515 prostate field specification	1	0.0893002	1.613	1	Biological Process	GO:0060515	prostate field specification	0.00342296	0.0893002	1	0	1	1
GO:0060520 activation of prostate induction by androgen receptor signaling pathway	1	0.0893002	1.613	1	Biological Process	GO:0060520	activation of prostate induction by androgen receptor signaling pathway	0.00342296	0.0893002	1	0	1	1
GO:0060668 regulation of branching involved in salivary gland morphogenesis by extracellular matrix-epithelial cell signaling	1	0.0893002	1.613	1	Biological Process	GO:0060668	regulation of branching involved in salivary gland morphogenesis by extracellular matrix-epithelial cell signaling	0.00342296	0.0893002	1	0	1	1
GO:0071405 cellular response to methanol	1	0.0893002	1.613	1	Biological Process	GO:0071405	cellular response to methanol	0.00342296	0.0893002	1	0	1	1
GO:0071602 phytosphingosine biosynthetic process	1	0.0893002	1.613	1	Biological Process	GO:0071602	phytosphingosine biosynthetic process	0.00342296	0.0893002	1	0	1	1
GO:0099159 regulation of modification of postsynaptic structure	1	0.0893002	1.613	1	Biological Process	GO:0099159	regulation of modification of postsynaptic structure	0.00342296	0.0893002	1	0	1	1
GO:1900149 positive regulation of Schwann cell migration	1	0.0893002	1.613	1	Biological Process	GO:1900149	positive regulation of Schwann cell migration	0.00342296	0.0893002	1	0	1	1
GO:1902603 carnitine transmembrane transport	1	0.0893002	1.613	1	Biological Process	GO:1902603	carnitine transmembrane transport	0.00342296	0.0893002	1	0	1	1
GO:1903277 negative regulation of sodium ion export across plasma membrane	1	0.0893002	1.613	1	Biological Process	GO:1903277	negative regulation of sodium ion export across plasma membrane	0.00342296	0.0893002	1	0	1	1
GO:1904266 regulation of Schwann cell chemotaxis	1	0.0893002	1.613	1	Biological Process	GO:1904266	regulation of Schwann cell chemotaxis	0.00342296	0.0893002	1	0	1	1
GO:1904268 positive regulation of Schwann cell chemotaxis	1	0.0893002	1.613	1	Biological Process	GO:1904268	positive regulation of Schwann cell chemotaxis	0.00342296	0.0893002	1	0	1	1
GO:1905274 regulation of modification of postsynaptic actin cytoskeleton	1	0.0893002	1.613	1	Biological Process	GO:1905274	regulation of modification of postsynaptic actin cytoskeleton	0.00342296	0.0893002	1	0	1	1
GO:1990654 sebum secreting cell proliferation	1	0.0893002	1.613	1	Biological Process	GO:1990654	sebum secreting cell proliferation	0.00342296	0.0893002	1	0	1	1
GO:1990751 Schwann cell chemotaxis	1	0.0893002	1.613	1	Biological Process	GO:1990751	Schwann cell chemotaxis	0.00342296	0.0893002	1	0	1	1
GO:0034220 ion transmembrane transport	11	0.0904186	17.742	0.009	Biological Process	GO:0034220	ion transmembrane transport	0.00352548	0.0904186	10	1	11	1268
GO:0002021 response to dietary excess	2	0.0904186	3.226	0.077	Biological Process	GO:0002021	response to dietary excess	0.00355357	0.0904186	2	0	2	26
GO:0019209 kinase activator activity	2	0.0906325	3.077	0.025	Molecular Function	GO:0019209	kinase activator activity	0.0291624	0.0906325	2	0	2	79
GO:0001716 L-amino-acid oxidase activity	1	0.0906325	1.538	0.111	Molecular Function	GO:0001716	L-amino-acid oxidase activity	0.0299241	0.0906325	1	0	1	9
GO:0008397 sterol 12-alpha-hydroxylase activity	1	0.0906325	1.538	0.111	Molecular Function	GO:0008397	sterol 12-alpha-hydroxylase activity	0.0299241	0.0906325	1	0	1	9
GO:0008734 L-aspartate oxidase activity	1	0.0906325	1.538	0.111	Molecular Function	GO:0008734	L-aspartate oxidase activity	0.0299241	0.0906325	1	0	1	9
GO:0033778 7alpha-hydroxycholest-4-en-3-one 12alpha-hydroxylase activity	1	0.0906325	1.538	0.111	Molecular Function	GO:0033778	7alpha-hydroxycholest-4-en-3-one 12alpha-hydroxylase activity	0.0299241	0.0906325	1	0	1	9
GO:0015085 calcium ion transmembrane transporter activity	3	0.0906325	4.615	0.015	Molecular Function	GO:0015085	calcium ion transmembrane transporter activity	0.0299811	0.0906325	2	1	3	200
GO:0005496 steroid binding	2	0.0917839	3.077	0.025	Molecular Function	GO:0005496	steroid binding	0.0305365	0.0917839	2	0	2	81
GO:0008015 blood circulation	6	0.0952029	9.677	0.014	Biological Process	GO:0008015	blood circulation	0.00378779	0.0952029	5	1	6	438
GO:1901618 organic hydroxy compound transmembrane transporter activity	2	0.0953667	3.077	0.024	Molecular Function	GO:1901618	organic hydroxy compound transmembrane transporter activity	0.0319359	0.0953667	1	1	2	83
GO:0005506 iron ion binding	3	0.0953667	4.615	0.014	Molecular Function	GO:0005506	iron ion binding	0.032715	0.0953667	3	0	3	207
GO:0002162 dystroglycan binding	1	0.0953667	1.538	0.1	Molecular Function	GO:0002162	dystroglycan binding	0.0331941	0.0953667	1	0	1	10
GO:0005345 purine nucleobase transmembrane transporter activity	1	0.0953667	1.538	0.1	Molecular Function	GO:0005345	purine nucleobase transmembrane transporter activity	0.0331941	0.0953667	1	0	1	10
GO:0009016 succinyldiaminopimelate transaminase activity	1	0.0953667	1.538	0.1	Molecular Function	GO:0009016	succinyldiaminopimelate transaminase activity	0.0331941	0.0953667	1	0	1	10
GO:0046624 sphingolipid transporter activity	1	0.0953667	1.538	0.1	Molecular Function	GO:0046624	sphingolipid transporter activity	0.0331941	0.0953667	1	0	1	10
GO:0070700 BMP receptor binding	1	0.0953667	1.538	0.1	Molecular Function	GO:0070700	BMP receptor binding	0.0331941	0.0953667	1	0	1	10
GO:0016701 oxidoreductase activity, acting on single donors with incorporation of molecular oxygen	2	0.0953667	3.077	0.024	Molecular Function	GO:0016701	oxidoreductase activity, acting on single donors with incorporation of molecular oxygen	0.0333602	0.0953667	1	1	2	85
GO:0042562 hormone binding	2	0.0953667	3.077	0.024	Molecular Function	GO:0042562	hormone binding	0.0333602	0.0953667	2	0	2	85
GO:0051046 regulation of secretion	7	0.09631	11.29	0.012	Biological Process	GO:0051046	regulation of secretion	0.00387857	0.09631	7	0	7	589
GO:0015081 sodium ion transmembrane transporter activity	3	0.0976198	4.615	0.014	Molecular Function	GO:0015081	sodium ion transmembrane transporter activity	0.0343339	0.0976198	2	1	3	211
GO:0004190 aspartic-type endopeptidase activity	2	0.0979124	3.077	0.023	Molecular Function	GO:0004190	aspartic-type endopeptidase activity	0.0348091	0.0979124	1	1	2	87
GO:0070001 aspartic-type peptidase activity	2	0.0979124	3.077	0.023	Molecular Function	GO:0070001	aspartic-type peptidase activity	0.0348091	0.0979124	1	1	2	87
GO:0004400 histidinol-phosphate transaminase activity	1	0.0998666	1.538	0.091	Molecular Function	GO:0004400	histidinol-phosphate transaminase activity	0.0364532	0.0998666	1	0	1	11
GO:0004838 L-tyrosine:2-oxoglutarate aminotransferase activity	1	0.0998666	1.538	0.091	Molecular Function	GO:0004838	L-tyrosine:2-oxoglutarate aminotransferase activity	0.0364532	0.0998666	1	0	1	11
GO:0046537 2,3-bisphosphoglycerate-independent phosphoglycerate mutase activity	1	0.0998666	1.538	0.091	Molecular Function	GO:0046537	2,3-bisphosphoglycerate-independent phosphoglycerate mutase activity	0.0364532	0.0998666	1	0	1	11
GO:0048472 threonine-phosphate decarboxylase activity	1	0.0998666	1.538	0.091	Molecular Function	GO:0048472	threonine-phosphate decarboxylase activity	0.0364532	0.0998666	1	0	1	11
GO:0070547 L-tyrosine aminotransferase activity	1	0.0998666	1.538	0.091	Molecular Function	GO:0070547	L-tyrosine aminotransferase activity	0.0364532	0.0998666	1	0	1	11
GO:0018835 carbon phosphorus lyase activity	2	0.100915	3.077	0.022	Molecular Function	GO:0018835	carbon phosphorus lyase activity	0.0370277	0.100915	2	0	2	90
GO:0016638 oxidoreductase activity, acting on the CH-NH2 group of donors	2	0.102432	3.077	0.022	Molecular Function	GO:0016638	oxidoreductase activity, acting on the CH-NH2 group of donors	0.0377791	0.102432	1	1	2	91
GO:0030312 external encapsulating structure	5	0.103189	9.804	0.012	Cellular Component	GO:0030312	external encapsulating structure	0.00929434	0.103189	5	0	5	407
GO:0016020 membrane	37	0.103189	72.549	0.004	Cellular Component	GO:0016020	membrane	0.00939489	0.103189	33	4	37	8898
GO:0005777 peroxisome	3	0.103189	5.882	0.022	Cellular Component	GO:0005777	peroxisome	0.00962947	0.103189	2	1	3	138
GO:0042579 microbody	3	0.103189	5.882	0.022	Cellular Component	GO:0042579	microbody	0.00962947	0.103189	2	1	3	138
GO:0005789 endoplasmic reticulum membrane	8	0.103189	15.686	0.008	Cellular Component	GO:0005789	endoplasmic reticulum membrane	0.0102196	0.103189	8	0	8	958
GO:0098827 endoplasmic reticulum subcompartment	8	0.103189	15.686	0.008	Cellular Component	GO:0098827	endoplasmic reticulum subcompartment	0.0104033	0.103189	8	0	8	961
GO:0030424 axon	6	0.103189	11.765	0.01	Cellular Component	GO:0030424	axon	0.0114983	0.103189	6	0	6	599
GO:0043025 neuronal cell body	6	0.103189	11.765	0.01	Cellular Component	GO:0043025	neuronal cell body	0.0115866	0.103189	5	1	6	600
GO:0045121 membrane raft	4	0.103189	7.843	0.014	Cellular Component	GO:0045121	membrane raft	0.0116975	0.103189	3	1	4	278
GO:0098857 membrane microdomain	4	0.103189	7.843	0.014	Cellular Component	GO:0098857	membrane microdomain	0.0116975	0.103189	3	1	4	278
GO:0003013 circulatory system process	6	0.103728	9.677	0.013	Biological Process	GO:0003013	circulatory system process	0.00422763	0.103728	5	1	6	448
GO:0090482 vitamin transmembrane transporter activity	2	0.103949	3.077	0.022	Molecular Function	GO:0090482	vitamin transmembrane transporter activity	0.0385364	0.103949	2	0	2	92
GO:0042175 nuclear outer membrane-endoplasmic reticulum membrane network	8	0.104251	15.686	0.008	Cellular Component	GO:0042175	nuclear outer membrane-endoplasmic reticulum membrane network	0.0122399	0.104251	8	0	8	989
GO:0016682 oxidoreductase activity, acting on diphenols and related substances as donors, oxygen as acceptor	1	0.10494	1.538	0.083	Molecular Function	GO:0016682	oxidoreductase activity, acting on diphenols and related substances as donors, oxygen as acceptor	0.0397015	0.10494	1	0	1	12
GO:0046608 carotenoid isomerase activity	1	0.10494	1.538	0.083	Molecular Function	GO:0046608	carotenoid isomerase activity	0.0397015	0.10494	1	0	1	12
GO:0070696 transmembrane receptor protein serine/threonine kinase binding	1	0.10494	1.538	0.083	Molecular Function	GO:0070696	transmembrane receptor protein serine/threonine kinase binding	0.0397015	0.10494	1	0	1	12
GO:0097153 cysteine-type endopeptidase activity involved in apoptotic process	1	0.10494	1.538	0.083	Molecular Function	GO:0097153	cysteine-type endopeptidase activity involved in apoptotic process	0.0397015	0.10494	0	1	1	12
GO:1901605 alpha-amino acid metabolic process	7	0.107028	11.29	0.012	Biological Process	GO:1901605	alpha-amino acid metabolic process	0.0044483	0.107028	5	2	7	604
GO:0061138 morphogenesis of a branching epithelium	4	0.107028	6.452	0.021	Biological Process	GO:0061138	morphogenesis of a branching epithelium	0.004466	0.107028	4	0	4	195
GO:0016829 lyase activity	5	0.1107	7.692	0.009	Molecular Function	GO:0016829	lyase activity	0.0420912	0.1107	5	0	5	567
GO:0000104 succinate dehydrogenase activity	1	0.111261	1.538	0.077	Molecular Function	GO:0000104	succinate dehydrogenase activity	0.042939	0.111261	0	1	1	13
GO:0004619 phosphoglycerate mutase activity	1	0.111261	1.538	0.077	Molecular Function	GO:0004619	phosphoglycerate mutase activity	0.042939	0.111261	1	0	1	13
GO:0015205 nucleobase transmembrane transporter activity	1	0.111261	1.538	0.077	Molecular Function	GO:0015205	nucleobase transmembrane transporter activity	0.042939	0.111261	1	0	1	13
GO:0005217 intracellular ligand-gated ion channel activity	2	0.111389	3.077	0.02	Molecular Function	GO:0005217	intracellular ligand-gated ion channel activity	0.0432003	0.111389	2	0	2	98
GO:0015824 proline transport	2	0.111689	3.226	0.067	Biological Process	GO:0015824	proline transport	0.00471469	0.111689	1	1	2	30
GO:0002790 peptide secretion	6	0.114894	9.677	0.013	Biological Process	GO:0002790	peptide secretion	0.00490573	0.114894	6	0	6	462
GO:0042826 histone deacetylase binding	2	0.11495	3.077	0.02	Molecular Function	GO:0042826	histone deacetylase binding	0.0447997	0.11495	1	1	2	100
GO:0042030 ATPase inhibitor activity	1	0.11788	1.538	0.071	Molecular Function	GO:0042030	ATPase inhibitor activity	0.0461658	0.11788	1	0	1	14
GO:0022884 macromolecule transmembrane transporter activity	2	0.117958	3.077	0.02	Molecular Function	GO:0022884	macromolecule transmembrane transporter activity	0.0464209	0.117958	2	0	2	102
GO:0016811 hydrolase activity, acting on carbon-nitrogen (but not peptide) bonds, in linear amides	2	0.123642	3.077	0.019	Molecular Function	GO:0016811	hydrolase activity, acting on carbon-nitrogen (but not peptide) bonds, in linear amides	0.0488927	0.123642	1	1	2	105
GO:0050431 transforming growth factor beta binding	1	0.12369	1.538	0.067	Molecular Function	GO:0050431	transforming growth factor beta binding	0.0493819	0.12369	1	0	1	15
GO:0098631 cell adhesion mediator activity	1	0.12369	1.538	0.067	Molecular Function	GO:0098631	cell adhesion mediator activity	0.0493819	0.12369	0	1	1	15
GO:0016866 intramolecular transferase activity	2	0.123964	3.077	0.019	Molecular Function	GO:0016866	intramolecular transferase activity	0.0497272	0.123964	2	0	2	106
GO:0043648 dicarboxylic acid metabolic process	4	0.124537	6.452	0.019	Biological Process	GO:0043648	dicarboxylic acid metabolic process	0.00541852	0.124537	3	1	4	206
GO:0010256 endomembrane system organization	6	0.124537	9.677	0.013	Biological Process	GO:0010256	endomembrane system organization	0.00549245	0.124537	5	1	6	473
GO:0033344 cholesterol efflux	2	0.124537	3.226	0.057	Biological Process	GO:0033344	cholesterol efflux	0.00637843	0.124537	2	0	2	35
GO:0009749 response to glucose	4	0.124537	6.452	0.018	Biological Process	GO:0009749	response to glucose	0.00660336	0.124537	4	0	4	218
GO:0019751 polyol metabolic process	4	0.124537	6.452	0.018	Biological Process	GO:0019751	polyol metabolic process	0.00670924	0.124537	2	2	4	219
GO:2000027 regulation of animal organ morphogenesis	4	0.124537	6.452	0.018	Biological Process	GO:2000027	regulation of animal organ morphogenesis	0.00670924	0.124537	4	0	4	219
GO:0010133 proline catabolic process to glutamate	1	0.124537	1.613	0.5	Biological Process	GO:0010133	proline catabolic process to glutamate	0.00683438	0.124537	1	0	1	2
GO:0015879 carnitine transport	1	0.124537	1.613	0.5	Biological Process	GO:0015879	carnitine transport	0.00683438	0.124537	1	0	1	2
GO:0019102 male somatic sex determination	1	0.124537	1.613	0.5	Biological Process	GO:0019102	male somatic sex determination	0.00683438	0.124537	1	0	1	2
GO:0036022 limb joint morphogenesis	1	0.124537	1.613	0.5	Biological Process	GO:0036022	limb joint morphogenesis	0.00683438	0.124537	1	0	1	2
GO:0036135 Schwann cell migration	1	0.124537	1.613	0.5	Biological Process	GO:0036135	Schwann cell migration	0.00683438	0.124537	1	0	1	2
GO:0042369 vitamin D catabolic process	1	0.124537	1.613	0.5	Biological Process	GO:0042369	vitamin D catabolic process	0.00683438	0.124537	1	0	1	2
GO:0044381 glucose import in response to insulin stimulus	1	0.124537	1.613	0.5	Biological Process	GO:0044381	glucose import in response to insulin stimulus	0.00683438	0.124537	1	0	1	2
GO:0045113 regulation of integrin biosynthetic process	1	0.124537	1.613	0.5	Biological Process	GO:0045113	regulation of integrin biosynthetic process	0.00683438	0.124537	1	0	1	2
GO:0045726 positive regulation of integrin biosynthetic process	1	0.124537	1.613	0.5	Biological Process	GO:0045726	positive regulation of integrin biosynthetic process	0.00683438	0.124537	1	0	1	2
GO:0060599 lateral sprouting involved in mammary gland duct morphogenesis	1	0.124537	1.613	0.5	Biological Process	GO:0060599	lateral sprouting involved in mammary gland duct morphogenesis	0.00683438	0.124537	1	0	1	2
GO:0060769 positive regulation of epithelial cell proliferation involved in prostate gland development	1	0.124537	1.613	0.5	Biological Process	GO:0060769	positive regulation of epithelial cell proliferation involved in prostate gland development	0.00683438	0.124537	1	0	1	2
GO:0061817 endoplasmic reticulum-plasma membrane tethering	1	0.124537	1.613	0.5	Biological Process	GO:0061817	endoplasmic reticulum-plasma membrane tethering	0.00683438	0.124537	1	0	1	2
GO:0098885 modification of postsynaptic actin cytoskeleton	1	0.124537	1.613	0.5	Biological Process	GO:0098885	modification of postsynaptic actin cytoskeleton	0.00683438	0.124537	1	0	1	2
GO:1900147 regulation of Schwann cell migration	1	0.124537	1.613	0.5	Biological Process	GO:1900147	regulation of Schwann cell migration	0.00683438	0.124537	1	0	1	2
GO:1901383 negative regulation of chorionic trophoblast cell proliferation	1	0.124537	1.613	0.5	Biological Process	GO:1901383	negative regulation of chorionic trophoblast cell proliferation	0.00683438	0.124537	1	0	1	2
GO:1903276 regulation of sodium ion export across plasma membrane	1	0.124537	1.613	0.5	Biological Process	GO:1903276	regulation of sodium ion export across plasma membrane	0.00683438	0.124537	1	0	1	2
GO:1903407 negative regulation of P-type sodium:potassium-exchanging transporter activity	1	0.124537	1.613	0.5	Biological Process	GO:1903407	negative regulation of P-type sodium:potassium-exchanging transporter activity	0.00683438	0.124537	1	0	1	2
GO:0044706 multi-multicellular organism process	4	0.124537	6.452	0.018	Biological Process	GO:0044706	multi-multicellular organism process	0.00692436	0.124537	3	1	4	221
GO:0009566 fertilization	3	0.124537	4.839	0.026	Biological Process	GO:0009566	fertilization	0.00701284	0.124537	3	0	3	114
GO:0003156 regulation of animal organ formation	2	0.124537	3.226	0.054	Biological Process	GO:0003156	regulation of animal organ formation	0.0071083	0.124537	2	0	2	37
GO:0006721 terpenoid metabolic process	3	0.124537	4.839	0.026	Biological Process	GO:0006721	terpenoid metabolic process	0.00718333	0.124537	3	0	3	115
GO:0009746 response to hexose	4	0.124537	6.452	0.018	Biological Process	GO:0009746	response to hexose	0.00725556	0.124537	4	0	4	224
GO:0015695 organic cation transport	3	0.124537	4.839	0.026	Biological Process	GO:0015695	organic cation transport	0.00735628	0.124537	3	0	3	116
GO:0048660 regulation of smooth muscle cell proliferation	3	0.124537	4.839	0.026	Biological Process	GO:0048660	regulation of smooth muscle cell proliferation	0.00735628	0.124537	3	0	3	116
GO:0051262 protein tetramerization	3	0.124537	4.839	0.026	Biological Process	GO:0051262	protein tetramerization	0.00735628	0.124537	3	0	3	116
GO:0010648 negative regulation of cell communication	10	0.124537	16.129	0.008	Biological Process	GO:0010648	negative regulation of cell communication	0.00740871	0.124537	8	2	10	1205
GO:0006545 glycine biosynthetic process	2	0.124537	3.226	0.053	Biological Process	GO:0006545	glycine biosynthetic process	0.00748678	0.124537	1	1	2	38
GO:0042059 negative regulation of epidermal growth factor receptor signaling pathway	2	0.124537	3.226	0.053	Biological Process	GO:0042059	negative regulation of epidermal growth factor receptor signaling pathway	0.00748678	0.124537	1	1	2	38
GO:0042982 amyloid precursor protein metabolic process	2	0.124537	3.226	0.053	Biological Process	GO:0042982	amyloid precursor protein metabolic process	0.00748678	0.124537	2	0	2	38
GO:0023057 negative regulation of signaling	10	0.124537	16.129	0.008	Biological Process	GO:0023057	negative regulation of signaling	0.00749279	0.124537	8	2	10	1207
GO:0042908 xenobiotic transport	4	0.125261	6.452	0.018	Biological Process	GO:0042908	xenobiotic transport	0.00759708	0.125261	4	0	4	227
GO:1901505 carbohydrate derivative transmembrane transporter activity	2	0.125463	3.077	0.019	Molecular Function	GO:1901505	carbohydrate derivative transmembrane transporter activity	0.0505668	0.125463	2	0	2	107
GO:0036094 small molecule binding	20	0.125777	30.769	0.005	Molecular Function	GO:0036094	small molecule binding	0.0509326	0.125777	16	4	20	4142
GO:0042625 ATPase-coupled ion transmembrane transporter activity	2	0.126367	3.077	0.019	Molecular Function	GO:0042625	ATPase-coupled ion transmembrane transporter activity	0.0514116	0.126367	1	1	2	108
GO:2000273 positive regulation of signaling receptor activity	2	0.12804	3.226	0.051	Biological Process	GO:2000273	positive regulation of signaling receptor activity	0.00787419	0.12804	2	0	2	39
GO:0048659 smooth muscle cell proliferation	3	0.12804	4.839	0.025	Biological Process	GO:0048659	smooth muscle cell proliferation	0.00788989	0.12804	3	0	3	119
GO:0036477 somatodendritic compartment	7	0.12837	13.725	0.008	Cellular Component	GO:0036477	somatodendritic compartment	0.0162358	0.12837	6	1	7	838
GO:0005778 peroxisomal membrane	2	0.12837	3.922	0.032	Cellular Component	GO:0005778	peroxisomal membrane	0.016631	0.12837	2	0	2	62
GO:0031903 microbody membrane	2	0.12837	3.922	0.032	Cellular Component	GO:0031903	microbody membrane	0.016631	0.12837	2	0	2	62
GO:0042166 acetylcholine binding	1	0.128655	1.538	0.062	Molecular Function	GO:0042166	acetylcholine binding	0.0525872	0.128655	1	0	1	16
GO:0019838 growth factor binding	2	0.129348	3.077	0.018	Molecular Function	GO:0019838	growth factor binding	0.0531164	0.129348	2	0	2	110
GO:0008203 cholesterol metabolic process	3	0.129598	4.839	0.025	Biological Process	GO:0008203	cholesterol metabolic process	0.00825802	0.129598	3	0	3	121
GO:0034284 response to monosaccharide	4	0.129598	6.452	0.017	Biological Process	GO:0034284	response to monosaccharide	0.00831164	0.129598	4	0	4	233
GO:2000241 regulation of reproductive process	4	0.129598	6.452	0.017	Biological Process	GO:2000241	regulation of reproductive process	0.00881177	0.129598	4	0	4	237
GO:0009306 protein secretion	8	0.129598	12.903	0.009	Biological Process	GO:0009306	protein secretion	0.00884679	0.129598	8	0	8	862
GO:0035592 establishment of protein localization to extracellular region	8	0.129598	12.903	0.009	Biological Process	GO:0035592	establishment of protein localization to extracellular region	0.00896502	0.129598	8	0	8	864
GO:0008284 positive regulation of cell population proliferation	7	0.129598	11.29	0.01	Biological Process	GO:0008284	positive regulation of cell population proliferation	0.00902733	0.129598	7	0	7	690
GO:0003170 heart valve development	2	0.129598	3.226	0.048	Biological Process	GO:0003170	heart valve development	0.00908942	0.129598	2	0	2	42
GO:0006766 vitamin metabolic process	5	0.129598	8.065	0.013	Biological Process	GO:0006766	vitamin metabolic process	0.00922848	0.129598	5	0	5	376
GO:0071692 protein localization to extracellular region	8	0.129598	12.903	0.009	Biological Process	GO:0071692	protein localization to extracellular region	0.00932689	0.129598	8	0	8	870
GO:0071310 cellular response to organic substance	14	0.129598	22.581	0.007	Biological Process	GO:0071310	cellular response to organic substance	0.00932712	0.129598	13	1	14	2077
GO:1901185 negative regulation of ERBB signaling pathway	2	0.129598	3.226	0.047	Biological Process	GO:1901185	negative regulation of ERBB signaling pathway	0.00951195	0.129598	1	1	2	43
GO:0008285 negative regulation of cell population proliferation	6	0.129598	9.677	0.011	Biological Process	GO:0008285	negative regulation of cell population proliferation	0.0095539	0.129598	5	1	6	532
GO:1903825 organic acid transmembrane transport	4	0.129598	6.452	0.016	Biological Process	GO:1903825	organic acid transmembrane transport	0.00959832	0.129598	4	0	4	243
GO:1905039 carboxylic acid transmembrane transport	4	0.129598	6.452	0.016	Biological Process	GO:1905039	carboxylic acid transmembrane transport	0.00959832	0.129598	4	0	4	243
GO:0051223 regulation of protein transport	6	0.129598	9.677	0.011	Biological Process	GO:0051223	regulation of protein transport	0.0096373	0.129598	6	0	6	533
GO:0042127 regulation of cell population proliferation	10	0.129598	16.129	0.008	Biological Process	GO:0042127	regulation of cell population proliferation	0.00964094	0.129598	9	1	10	1253
GO:0090087 regulation of peptide transport	6	0.129598	9.677	0.011	Biological Process	GO:0090087	regulation of peptide transport	0.00989065	0.129598	6	0	6	536
GO:0001834 trophectodermal cell proliferation	1	0.129598	1.613	0.333	Biological Process	GO:0001834	trophectodermal cell proliferation	0.0102343	0.129598	1	0	1	3
GO:0006533 aspartate catabolic process	1	0.129598	1.613	0.333	Biological Process	GO:0006533	aspartate catabolic process	0.0102343	0.129598	0	1	1	3
GO:0007181 transforming growth factor beta receptor complex assembly	1	0.129598	1.613	0.333	Biological Process	GO:0007181	transforming growth factor beta receptor complex assembly	0.0102343	0.129598	1	0	1	3
GO:0010142 farnesyl diphosphate biosynthetic process, mevalonate pathway	1	0.129598	1.613	0.333	Biological Process	GO:0010142	farnesyl diphosphate biosynthetic process, mevalonate pathway	0.0102343	0.129598	1	0	1	3
GO:0014734 skeletal muscle hypertrophy	1	0.129598	1.613	0.333	Biological Process	GO:0014734	skeletal muscle hypertrophy	0.0102343	0.129598	1	0	1	3
GO:0015962 diadenosine triphosphate metabolic process	1	0.129598	1.613	0.333	Biological Process	GO:0015962	diadenosine triphosphate metabolic process	0.0102343	0.129598	0	1	1	3
GO:0015964 diadenosine triphosphate catabolic process	1	0.129598	1.613	0.333	Biological Process	GO:0015964	diadenosine triphosphate catabolic process	0.0102343	0.129598	0	1	1	3
GO:0045112 integrin biosynthetic process	1	0.129598	1.613	0.333	Biological Process	GO:0045112	integrin biosynthetic process	0.0102343	0.129598	1	0	1	3
GO:0060748 tertiary branching involved in mammary gland duct morphogenesis	1	0.129598	1.613	0.333	Biological Process	GO:0060748	tertiary branching involved in mammary gland duct morphogenesis	0.0102343	0.129598	1	0	1	3
GO:0097360 chorionic trophoblast cell proliferation	1	0.129598	1.613	0.333	Biological Process	GO:0097360	chorionic trophoblast cell proliferation	0.0102343	0.129598	1	0	1	3
GO:0098989 NMDA selective glutamate receptor signaling pathway	1	0.129598	1.613	0.333	Biological Process	GO:0098989	NMDA selective glutamate receptor signaling pathway	0.0102343	0.129598	1	0	1	3
GO:0099010 modification of postsynaptic structure	1	0.129598	1.613	0.333	Biological Process	GO:0099010	modification of postsynaptic structure	0.0102343	0.129598	1	0	1	3
GO:1900127 positive regulation of hyaluronan biosynthetic process	1	0.129598	1.613	0.333	Biological Process	GO:1900127	positive regulation of hyaluronan biosynthetic process	0.0102343	0.129598	1	0	1	3
GO:1901164 negative regulation of trophoblast cell migration	1	0.129598	1.613	0.333	Biological Process	GO:1901164	negative regulation of trophoblast cell migration	0.0102343	0.129598	1	0	1	3
GO:1901382 regulation of chorionic trophoblast cell proliferation	1	0.129598	1.613	0.333	Biological Process	GO:1901382	regulation of chorionic trophoblast cell proliferation	0.0102343	0.129598	1	0	1	3
GO:1902767 isoprenoid biosynthetic process via mevalonate	1	0.129598	1.613	0.333	Biological Process	GO:1902767	isoprenoid biosynthetic process via mevalonate	0.0102343	0.129598	1	0	1	3
GO:1903977 positive regulation of glial cell migration	1	0.129598	1.613	0.333	Biological Process	GO:1903977	positive regulation of glial cell migration	0.0102343	0.129598	1	0	1	3
GO:1905244 regulation of modification of synaptic structure	1	0.129598	1.613	0.333	Biological Process	GO:1905244	regulation of modification of synaptic structure	0.0102343	0.129598	1	0	1	3
GO:0001649 osteoblast differentiation	3	0.129598	4.839	0.023	Biological Process	GO:0001649	osteoblast differentiation	0.0102496	0.129598	3	0	3	131
GO:0033230 ABC-type cysteine transporter activity	2	0.130988	3.077	0.018	Molecular Function	GO:0033230	ABC-type cysteine transporter activity	0.0548412	0.130988	2	0	2	112
GO:0015424 ABC-type amino acid transporter activity	2	0.130988	3.077	0.018	Molecular Function	GO:0015424	ABC-type amino acid transporter activity	0.055711	0.130988	2	0	2	113
GO:0033229 cysteine transmembrane transporter activity	2	0.130988	3.077	0.018	Molecular Function	GO:0033229	cysteine transmembrane transporter activity	0.055711	0.130988	2	0	2	113
GO:0003810 protein-glutamine gamma-glutamyltransferase activity	1	0.130988	1.538	0.059	Molecular Function	GO:0003810	protein-glutamine gamma-glutamyltransferase activity	0.055782	0.130988	1	0	1	17
GO:0004362 glutathione-disulfide reductase (NADPH) activity	1	0.130988	1.538	0.059	Molecular Function	GO:0004362	glutathione-disulfide reductase (NADPH) activity	0.055782	0.130988	1	0	1	17
GO:0004551 nucleotide diphosphatase activity	1	0.130988	1.538	0.059	Molecular Function	GO:0004551	nucleotide diphosphatase activity	0.055782	0.130988	0	1	1	17
GO:0015113 nitrite transmembrane transporter activity	1	0.130988	1.538	0.059	Molecular Function	GO:0015113	nitrite transmembrane transporter activity	0.055782	0.130988	1	0	1	17
GO:0015514 nitrite efflux transmembrane transporter activity	1	0.130988	1.538	0.059	Molecular Function	GO:0015514	nitrite efflux transmembrane transporter activity	0.055782	0.130988	1	0	1	17
GO:0019637 organophosphate metabolic process	11	0.131915	17.742	0.007	Biological Process	GO:0019637	organophosphate metabolic process	0.0104969	0.131915	9	2	11	1470
GO:0022843 voltage-gated cation channel activity	2	0.133157	3.077	0.017	Molecular Function	GO:0022843	voltage-gated cation channel activity	0.0574653	0.133157	1	1	2	115
GO:0033283 ATPase-coupled organic acid transmembrane transporter activity	2	0.133157	3.077	0.017	Molecular Function	GO:0033283	ATPase-coupled organic acid transmembrane transporter activity	0.0574653	0.133157	2	0	2	115
GO:0033284 ATPase-coupled carboxylic acid transmembrane transporter activity	2	0.133157	3.077	0.017	Molecular Function	GO:0033284	ATPase-coupled carboxylic acid transmembrane transporter activity	0.0574653	0.133157	2	0	2	115
GO:0007009 plasma membrane organization	3	0.133384	4.839	0.023	Biological Process	GO:0007009	plasma membrane organization	0.0106785	0.133384	3	0	3	133
GO:0046676 negative regulation of insulin secretion	2	0.133575	3.226	0.043	Biological Process	GO:0046676	negative regulation of insulin secretion	0.010831	0.133575	2	0	2	46
GO:0050775 positive regulation of dendrite morphogenesis	2	0.133575	3.226	0.043	Biological Process	GO:0050775	positive regulation of dendrite morphogenesis	0.010831	0.133575	2	0	2	46
GO:0042886 amide transport	12	0.133575	19.355	0.007	Biological Process	GO:0042886	amide transport	0.0108882	0.133575	10	2	12	1685
GO:0043410 positive regulation of MAPK cascade	5	0.133891	8.065	0.013	Biological Process	GO:0043410	positive regulation of MAPK cascade	0.0110294	0.133891	4	1	5	393
GO:0070201 regulation of establishment of protein localization	6	0.133891	9.677	0.011	Biological Process	GO:0070201	regulation of establishment of protein localization	0.0110439	0.133891	6	0	6	549
GO:0000041 transition metal ion transport	4	0.134466	6.452	0.016	Biological Process	GO:0000041	transition metal ion transport	0.0111566	0.134466	3	1	4	254
GO:0045332 phospholipid translocation	2	0.135256	3.226	0.043	Biological Process	GO:0045332	phospholipid translocation	0.0112877	0.135256	1	1	2	47
GO:0042813 Wnt-activated receptor activity	1	0.135442	1.538	0.056	Molecular Function	GO:0042813	Wnt-activated receptor activity	0.0589661	0.135442	1	0	1	18
GO:0043395 heparan sulfate proteoglycan binding	1	0.135442	1.538	0.056	Molecular Function	GO:0043395	heparan sulfate proteoglycan binding	0.0589661	0.135442	1	0	1	18
GO:0044297 cell body	6	0.13787	11.765	0.009	Cellular Component	GO:0044297	cell body	0.0184199	0.13787	5	1	6	665
GO:0042626 ATPase-coupled transmembrane transporter activity	4	0.139462	6.154	0.009	Molecular Function	GO:0042626	ATPase-coupled transmembrane transporter activity	0.0609814	0.139462	3	1	4	440
GO:0034204 lipid translocation	2	0.140014	3.226	0.042	Biological Process	GO:0034204	lipid translocation	0.0117527	0.140014	1	1	2	48
GO:0005254 chloride channel activity	2	0.140281	3.077	0.017	Molecular Function	GO:0005254	chloride channel activity	0.0619342	0.140281	2	0	2	120
GO:0005092 GDP-dissociation inhibitor activity	1	0.140281	1.538	0.053	Molecular Function	GO:0005092	GDP-dissociation inhibitor activity	0.0621397	0.140281	1	0	1	19
GO:0008767 UDP-galactopyranose mutase activity	1	0.140281	1.538	0.053	Molecular Function	GO:0008767	UDP-galactopyranose mutase activity	0.0621397	0.140281	1	0	1	19
GO:1902652 secondary alcohol metabolic process	3	0.140287	4.839	0.022	Biological Process	GO:1902652	secondary alcohol metabolic process	0.0120271	0.140287	3	0	3	139
GO:0006071 glycerol metabolic process	2	0.140287	3.226	0.041	Biological Process	GO:0006071	glycerol metabolic process	0.0122261	0.140287	1	1	2	49
GO:0007167 enzyme linked receptor protein signaling pathway	8	0.140287	12.903	0.009	Biological Process	GO:0007167	enzyme linked receptor protein signaling pathway	0.0124775	0.140287	7	1	8	916
GO:0097035 regulation of membrane lipid distribution	2	0.140287	3.226	0.04	Biological Process	GO:0097035	regulation of membrane lipid distribution	0.0127077	0.140287	1	1	2	50
GO:0001934 positive regulation of protein phosphorylation	7	0.140287	11.29	0.009	Biological Process	GO:0001934	positive regulation of protein phosphorylation	0.0129275	0.140287	6	1	7	740
GO:0140115 export across plasma membrane	3	0.140287	4.839	0.021	Biological Process	GO:0140115	export across plasma membrane	0.0132225	0.140287	3	0	3	144
GO:0010446 response to alkaline pH	1	0.140287	1.613	0.25	Biological Process	GO:0010446	response to alkaline pH	0.0136228	0.140287	1	0	1	4
GO:0015798 myo-inositol transport	1	0.140287	1.613	0.25	Biological Process	GO:0015798	myo-inositol transport	0.0136228	0.140287	0	1	1	4
GO:0019478 D-amino acid catabolic process	1	0.140287	1.613	0.25	Biological Process	GO:0019478	D-amino acid catabolic process	0.0136228	0.140287	0	1	1	4
GO:0030299 intestinal cholesterol absorption	1	0.140287	1.613	0.25	Biological Process	GO:0030299	intestinal cholesterol absorption	0.0136228	0.140287	1	0	1	4
GO:0032431 activation of phospholipase A2 activity	1	0.140287	1.613	0.25	Biological Process	GO:0032431	activation of phospholipase A2 activity	0.0136228	0.140287	1	0	1	4
GO:0035426 extracellular matrix-cell signaling	1	0.140287	1.613	0.25	Biological Process	GO:0035426	extracellular matrix-cell signaling	0.0136228	0.140287	1	0	1	4
GO:0035860 glial cell-derived neurotrophic factor receptor signaling pathway	1	0.140287	1.613	0.25	Biological Process	GO:0035860	glial cell-derived neurotrophic factor receptor signaling pathway	0.0136228	0.140287	1	0	1	4
GO:0044339 canonical Wnt signaling pathway involved in osteoblast differentiation	1	0.140287	1.613	0.25	Biological Process	GO:0044339	canonical Wnt signaling pathway involved in osteoblast differentiation	0.0136228	0.140287	1	0	1	4
GO:0045162 clustering of voltage-gated sodium channels	1	0.140287	1.613	0.25	Biological Process	GO:0045162	clustering of voltage-gated sodium channels	0.0136228	0.140287	1	0	1	4
GO:0051643 endoplasmic reticulum localization	1	0.140287	1.613	0.25	Biological Process	GO:0051643	endoplasmic reticulum localization	0.0136228	0.140287	1	0	1	4
GO:0060686 negative regulation of prostatic bud formation	1	0.140287	1.613	0.25	Biological Process	GO:0060686	negative regulation of prostatic bud formation	0.0136228	0.140287	1	0	1	4
GO:0090370 negative regulation of cholesterol efflux	1	0.140287	1.613	0.25	Biological Process	GO:0090370	negative regulation of cholesterol efflux	0.0136228	0.140287	1	0	1	4
GO:1900125 regulation of hyaluronan biosynthetic process	1	0.140287	1.613	0.25	Biological Process	GO:1900125	regulation of hyaluronan biosynthetic process	0.0136228	0.140287	1	0	1	4
GO:1903406 regulation of P-type sodium:potassium-exchanging transporter activity	1	0.140287	1.613	0.25	Biological Process	GO:1903406	regulation of P-type sodium:potassium-exchanging transporter activity	0.0136228	0.140287	1	0	1	4
GO:2000539 regulation of protein geranylgeranylation	1	0.140287	1.613	0.25	Biological Process	GO:2000539	regulation of protein geranylgeranylation	0.0136228	0.140287	1	0	1	4
GO:2000541 positive regulation of protein geranylgeranylation	1	0.140287	1.613	0.25	Biological Process	GO:2000541	positive regulation of protein geranylgeranylation	0.0136228	0.140287	1	0	1	4
GO:0033231 carbohydrate export	2	0.140287	3.226	0.038	Biological Process	GO:0033231	carbohydrate export	0.0136955	0.140287	2	0	2	52
GO:0061098 positive regulation of protein tyrosine kinase activity	2	0.140287	3.226	0.038	Biological Process	GO:0061098	positive regulation of protein tyrosine kinase activity	0.0136955	0.140287	2	0	2	52
GO:0022612 gland morphogenesis	3	0.140287	4.839	0.021	Biological Process	GO:0022612	gland morphogenesis	0.013719	0.140287	3	0	3	146
GO:0045860 positive regulation of protein kinase activity	5	0.140287	8.065	0.012	Biological Process	GO:0045860	positive regulation of protein kinase activity	0.0139626	0.140287	4	1	5	417
GO:0043405 regulation of MAP kinase activity	4	0.140287	6.452	0.015	Biological Process	GO:0043405	regulation of MAP kinase activity	0.0140435	0.140287	3	1	4	272
GO:0015750 pentose transmembrane transport	2	0.140287	3.226	0.038	Biological Process	GO:0015750	pentose transmembrane transport	0.0142015	0.140287	2	0	2	53
GO:0015753 D-xylose transmembrane transport	2	0.140287	3.226	0.038	Biological Process	GO:0015753	D-xylose transmembrane transport	0.0142015	0.140287	2	0	2	53
GO:0015821 methionine transport	2	0.140287	3.226	0.038	Biological Process	GO:0015821	methionine transport	0.0142015	0.140287	2	0	2	53
GO:0015846 polyamine transport	2	0.140287	3.226	0.038	Biological Process	GO:0015846	polyamine transport	0.0142015	0.140287	2	0	2	53
GO:0019400 alditol metabolic process	2	0.140287	3.226	0.038	Biological Process	GO:0019400	alditol metabolic process	0.0142015	0.140287	1	1	2	53
GO:0048473 D-methionine transport	2	0.140287	3.226	0.038	Biological Process	GO:0048473	D-methionine transport	0.0142015	0.140287	2	0	2	53
GO:0009743 response to carbohydrate	4	0.140287	6.452	0.015	Biological Process	GO:0009743	response to carbohydrate	0.0142165	0.140287	4	0	4	273
GO:0006817 phosphate ion transport	3	0.140287	4.839	0.02	Biological Process	GO:0006817	phosphate ion transport	0.0142261	0.140287	3	0	3	148
GO:0043112 receptor metabolic process	3	0.140287	4.839	0.02	Biological Process	GO:0043112	receptor metabolic process	0.0142261	0.140287	3	0	3	148
GO:0060359 response to ammonium ion	3	0.140578	4.839	0.02	Biological Process	GO:0060359	response to ammonium ion	0.0144836	0.140578	2	1	3	149
GO:0006811 ion transport	14	0.140578	22.581	0.006	Biological Process	GO:0006811	ion transport	0.0146233	0.140578	12	2	14	2192
GO:0006564 L-serine biosynthetic process	2	0.140578	3.226	0.037	Biological Process	GO:0006564	L-serine biosynthetic process	0.0147155	0.140578	1	1	2	54
GO:0015937 coenzyme A biosynthetic process	2	0.140578	3.226	0.037	Biological Process	GO:0015937	coenzyme A biosynthetic process	0.0147155	0.140578	1	1	2	54
GO:0030321 transepithelial chloride transport	2	0.140578	3.226	0.037	Biological Process	GO:0030321	transepithelial chloride transport	0.0147155	0.140578	2	0	2	54
GO:0030850 prostate gland development	2	0.140578	3.226	0.037	Biological Process	GO:0030850	prostate gland development	0.0147155	0.140578	2	0	2	54
GO:0006812 cation transport	11	0.140578	17.742	0.007	Biological Process	GO:0006812	cation transport	0.014733	0.140578	9	2	11	1543
GO:0000099 sulfur amino acid transmembrane transporter activity	2	0.14126	3.077	0.017	Molecular Function	GO:0000099	sulfur amino acid transmembrane transporter activity	0.0628419	0.14126	2	0	2	121
GO:0006865 amino acid transport	4	0.143433	6.452	0.014	Biological Process	GO:0006865	amino acid transport	0.0151019	0.143433	3	1	4	278
GO:0015038 glutathione disulfide oxidoreductase activity	1	0.145548	1.538	0.05	Molecular Function	GO:0015038	glutathione disulfide oxidoreductase activity	0.0653027	0.145548	1	0	1	20
GO:0033612 receptor serine/threonine kinase binding	1	0.145548	1.538	0.05	Molecular Function	GO:0033612	receptor serine/threonine kinase binding	0.0653027	0.145548	1	0	1	20
GO:1901661 quinone metabolic process	4	0.146214	6.452	0.014	Biological Process	GO:1901661	quinone metabolic process	0.0154657	0.146214	3	1	4	280
GO:0005253 anion channel activity	2	0.147631	3.077	0.016	Molecular Function	GO:0005253	anion channel activity	0.066518	0.147631	2	0	2	125
GO:0043215 daunorubicin transport	2	0.147745	3.226	0.036	Biological Process	GO:0043215	daunorubicin transport	0.0157674	0.147745	2	0	2	56
GO:0003008 system process	11	0.147745	17.742	0.007	Biological Process	GO:0003008	system process	0.0158153	0.147745	10	1	11	1559
GO:0006544 glycine metabolic process	2	0.147745	3.226	0.035	Biological Process	GO:0006544	glycine metabolic process	0.0163051	0.147745	1	1	2	57
GO:0035725 sodium ion transmembrane transport	3	0.147745	4.839	0.019	Biological Process	GO:0035725	sodium ion transmembrane transport	0.0163604	0.147745	2	1	3	156
GO:0042180 cellular ketone metabolic process	5	0.147745	8.065	0.011	Biological Process	GO:0042180	cellular ketone metabolic process	0.0164809	0.147745	4	1	5	435
GO:0006936 muscle contraction	4	0.147745	6.452	0.014	Biological Process	GO:0006936	muscle contraction	0.01659	0.147745	3	1	4	286
GO:0032147 activation of protein kinase activity	4	0.147745	6.452	0.014	Biological Process	GO:0032147	activation of protein kinase activity	0.0167823	0.147745	3	1	4	287
GO:0001541 ovarian follicle development	2	0.147745	3.226	0.034	Biological Process	GO:0001541	ovarian follicle development	0.0168507	0.147745	2	0	2	58
GO:0015706 nitrate transport	2	0.147745	3.226	0.034	Biological Process	GO:0015706	nitrate transport	0.0168507	0.147745	2	0	2	58
GO:0015920 lipopolysaccharide transport	2	0.147745	3.226	0.034	Biological Process	GO:0015920	lipopolysaccharide transport	0.0168507	0.147745	2	0	2	58
GO:0042940 D-amino acid transport	2	0.147745	3.226	0.034	Biological Process	GO:0042940	D-amino acid transport	0.0168507	0.147745	2	0	2	58
GO:0043213 bacteriocin transport	2	0.147745	3.226	0.034	Biological Process	GO:0043213	bacteriocin transport	0.0168507	0.147745	2	0	2	58
GO:0090278 negative regulation of peptide hormone secretion	2	0.147745	3.226	0.034	Biological Process	GO:0090278	negative regulation of peptide hormone secretion	0.0168507	0.147745	2	0	2	58
GO:0015961 diadenosine polyphosphate catabolic process	1	0.147745	1.613	0.2	Biological Process	GO:0015961	diadenosine polyphosphate catabolic process	0.0169999	0.147745	0	1	1	5
GO:0031665 negative regulation of lipopolysaccharide-mediated signaling pathway	1	0.147745	1.613	0.2	Biological Process	GO:0031665	negative regulation of lipopolysaccharide-mediated signaling pathway	0.0169999	0.147745	1	0	1	5
GO:0046512 sphingosine biosynthetic process	1	0.147745	1.613	0.2	Biological Process	GO:0046512	sphingosine biosynthetic process	0.0169999	0.147745	1	0	1	5
GO:0060745 mammary gland branching involved in pregnancy	1	0.147745	1.613	0.2	Biological Process	GO:0060745	mammary gland branching involved in pregnancy	0.0169999	0.147745	1	0	1	5
GO:1901163 regulation of trophoblast cell migration	1	0.147745	1.613	0.2	Biological Process	GO:1901163	regulation of trophoblast cell migration	0.0169999	0.147745	1	0	1	5
GO:2000344 positive regulation of acrosome reaction	1	0.147745	1.613	0.2	Biological Process	GO:2000344	positive regulation of acrosome reaction	0.0169999	0.147745	1	0	1	5
GO:0042221 response to chemical	20	0.147745	32.258	0.005	Biological Process	GO:0042221	response to chemical	0.0171063	0.147745	17	3	20	3658
GO:0050796 regulation of insulin secretion	3	0.147745	4.839	0.019	Biological Process	GO:0050796	regulation of insulin secretion	0.0172047	0.147745	3	0	3	159
GO:0006695 cholesterol biosynthetic process	2	0.147745	3.226	0.034	Biological Process	GO:0006695	cholesterol biosynthetic process	0.0174039	0.147745	2	0	2	59
GO:0043525 positive regulation of neuron apoptotic process	2	0.147745	3.226	0.034	Biological Process	GO:0043525	positive regulation of neuron apoptotic process	0.0174039	0.147745	1	1	2	59
GO:1901656 glycoside transport	2	0.147745	3.226	0.034	Biological Process	GO:1901656	glycoside transport	0.0174039	0.147745	2	0	2	59
GO:0042327 positive regulation of phosphorylation	7	0.147745	11.29	0.009	Biological Process	GO:0042327	positive regulation of phosphorylation	0.0174829	0.147745	6	1	7	786
GO:0006743 ubiquinone metabolic process	3	0.147745	4.839	0.019	Biological Process	GO:0006743	ubiquinone metabolic process	0.0174914	0.147745	2	1	3	160
GO:0030111 regulation of Wnt signaling pathway	4	0.148102	6.452	0.014	Biological Process	GO:0030111	regulation of Wnt signaling pathway	0.0177647	0.148102	4	0	4	292
GO:0140352 export from cell	11	0.148102	17.742	0.007	Biological Process	GO:0140352	export from cell	0.0178538	0.148102	10	1	11	1587
GO:0006825 copper ion transport	2	0.148102	3.226	0.033	Biological Process	GO:0006825	copper ion transport	0.0179648	0.148102	1	1	2	60
GO:0015871 choline transport	2	0.148102	3.226	0.033	Biological Process	GO:0015871	choline transport	0.0179648	0.148102	2	0	2	60
GO:0060135 maternal process involved in female pregnancy	2	0.148102	3.226	0.033	Biological Process	GO:0060135	maternal process involved in female pregnancy	0.0179648	0.148102	2	0	2	60
GO:0097194 execution phase of apoptosis	2	0.148102	3.226	0.033	Biological Process	GO:0097194	execution phase of apoptosis	0.0179648	0.148102	1	1	2	60
GO:0032880 regulation of protein localization	7	0.148842	11.29	0.009	Biological Process	GO:0032880	regulation of protein localization	0.0181516	0.148842	7	0	7	792
GO:0015749 monosaccharide transmembrane transport	3	0.148842	4.839	0.018	Biological Process	GO:0015749	monosaccharide transmembrane transport	0.0183678	0.148842	3	0	3	163
GO:0015698 inorganic anion transport	4	0.148842	6.452	0.014	Biological Process	GO:0015698	inorganic anion transport	0.018371	0.148842	4	0	4	295
GO:0006563 L-serine metabolic process	2	0.148842	3.226	0.033	Biological Process	GO:0006563	L-serine metabolic process	0.0185333	0.148842	1	1	2	61
GO:0015837 amine transport	3	0.148842	4.839	0.018	Biological Process	GO:0015837	amine transport	0.0186653	0.148842	3	0	3	164
GO:0042181 ketone biosynthetic process	4	0.148842	6.452	0.013	Biological Process	GO:0042181	ketone biosynthetic process	0.0187824	0.148842	3	1	4	297
GO:0033674 positive regulation of kinase activity	5	0.148842	8.065	0.011	Biological Process	GO:0033674	positive regulation of kinase activity	0.0187987	0.148842	4	1	5	450
GO:0070633 transepithelial transport	2	0.148842	3.226	0.032	Biological Process	GO:0070633	transepithelial transport	0.0191094	0.148842	2	0	2	62
GO:0007565 female pregnancy	3	0.148842	4.839	0.018	Biological Process	GO:0007565	female pregnancy	0.0192683	0.148842	3	0	3	166
GO:0042632 cholesterol homeostasis	2	0.148842	3.226	0.032	Biological Process	GO:0042632	cholesterol homeostasis	0.019693	0.148842	2	0	2	63
GO:1901701 cellular response to oxygen-containing compound	8	0.148842	12.903	0.008	Biological Process	GO:1901701	cellular response to oxygen-containing compound	0.0199571	0.148842	8	0	8	998
GO:0044255 cellular lipid metabolic process	9	0.148842	14.516	0.008	Biological Process	GO:0044255	cellular lipid metabolic process	0.0200013	0.148842	9	0	9	1197
GO:0065008 regulation of biological quality	19	0.148842	30.645	0.005	Biological Process	GO:0065008	regulation of biological quality	0.0202739	0.148842	16	3	19	3471
GO:0042551 neuron maturation	2	0.148842	3.226	0.031	Biological Process	GO:0042551	neuron maturation	0.020284	0.148842	2	0	2	64
GO:0055092 sterol homeostasis	2	0.148842	3.226	0.031	Biological Process	GO:0055092	sterol homeostasis	0.020284	0.148842	2	0	2	64
GO:0046903 secretion	11	0.148842	17.742	0.007	Biological Process	GO:0046903	secretion	0.0203362	0.148842	10	1	11	1618
GO:0015838 amino-acid betaine transport	1	0.148842	1.613	0.167	Biological Process	GO:0015838	amino-acid betaine transport	0.0203656	0.148842	1	0	1	6
GO:0015959 diadenosine polyphosphate metabolic process	1	0.148842	1.613	0.167	Biological Process	GO:0015959	diadenosine polyphosphate metabolic process	0.0203656	0.148842	0	1	1	6
GO:0032430 positive regulation of phospholipase A2 activity	1	0.148842	1.613	0.167	Biological Process	GO:0032430	positive regulation of phospholipase A2 activity	0.0203656	0.148842	1	0	1	6
GO:0034650 cortisol metabolic process	1	0.148842	1.613	0.167	Biological Process	GO:0034650	cortisol metabolic process	0.0203656	0.148842	1	0	1	6
GO:0034651 cortisol biosynthetic process	1	0.148842	1.613	0.167	Biological Process	GO:0034651	cortisol biosynthetic process	0.0203656	0.148842	1	0	1	6
GO:0042363 fat-soluble vitamin catabolic process	1	0.148842	1.613	0.167	Biological Process	GO:0042363	fat-soluble vitamin catabolic process	0.0203656	0.148842	1	0	1	6
GO:0045337 farnesyl diphosphate biosynthetic process	1	0.148842	1.613	0.167	Biological Process	GO:0045337	farnesyl diphosphate biosynthetic process	0.0203656	0.148842	1	0	1	6
GO:0045741 positive regulation of epidermal growth factor-activated receptor activity	1	0.148842	1.613	0.167	Biological Process	GO:0045741	positive regulation of epidermal growth factor-activated receptor activity	0.0203656	0.148842	1	0	1	6
GO:0046520 sphingoid biosynthetic process	1	0.148842	1.613	0.167	Biological Process	GO:0046520	sphingoid biosynthetic process	0.0203656	0.148842	1	0	1	6
GO:0060046 regulation of acrosome reaction	1	0.148842	1.613	0.167	Biological Process	GO:0060046	regulation of acrosome reaction	0.0203656	0.148842	1	0	1	6
GO:0060406 positive regulation of penile erection	1	0.148842	1.613	0.167	Biological Process	GO:0060406	positive regulation of penile erection	0.0203656	0.148842	1	0	1	6
GO:0061450 trophoblast cell migration	1	0.148842	1.613	0.167	Biological Process	GO:0061450	trophoblast cell migration	0.0203656	0.148842	1	0	1	6
GO:0072733 response to staurosporine	1	0.148842	1.613	0.167	Biological Process	GO:0072733	response to staurosporine	0.0203656	0.148842	0	1	1	6
GO:0072734 cellular response to staurosporine	1	0.148842	1.613	0.167	Biological Process	GO:0072734	cellular response to staurosporine	0.0203656	0.148842	0	1	1	6
GO:0098856 intestinal lipid absorption	1	0.148842	1.613	0.167	Biological Process	GO:0098856	intestinal lipid absorption	0.0203656	0.148842	1	0	1	6
GO:1902645 tertiary alcohol biosynthetic process	1	0.148842	1.613	0.167	Biological Process	GO:1902645	tertiary alcohol biosynthetic process	0.0203656	0.148842	1	0	1	6
GO:0043062 extracellular structure organization	4	0.149186	6.452	0.013	Biological Process	GO:0043062	extracellular structure organization	0.0204851	0.149186	3	1	4	305
GO:0005351 carbohydrate:proton symporter activity	1	0.149936	1.538	0.048	Molecular Function	GO:0005351	carbohydrate:proton symporter activity	0.0684552	0.149936	1	0	1	21
GO:0005451 monovalent cation:proton antiporter activity	1	0.149936	1.538	0.048	Molecular Function	GO:0005451	monovalent cation:proton antiporter activity	0.0684552	0.149936	1	0	1	21
GO:0008395 steroid hydroxylase activity	1	0.149936	1.538	0.048	Molecular Function	GO:0008395	steroid hydroxylase activity	0.0684552	0.149936	1	0	1	21
GO:0003824 catalytic activity	37	0.149936	56.923	0.004	Molecular Function	GO:0003824	catalytic activity	0.0687892	0.149936	28	9	37	9062
GO:0022836 gated channel activity	4	0.149936	6.154	0.009	Molecular Function	GO:0022836	gated channel activity	0.0689818	0.149936	3	1	4	459
GO:0007618 mating	2	0.150485	3.226	0.031	Biological Process	GO:0007618	mating	0.0208824	0.150485	1	1	2	65
GO:0033223 2-aminoethylphosphonate transport	2	0.150485	3.226	0.031	Biological Process	GO:0033223	2-aminoethylphosphonate transport	0.0208824	0.150485	2	0	2	65
GO:0071242 cellular response to ammonium ion	2	0.150485	3.226	0.031	Biological Process	GO:0071242	cellular response to ammonium ion	0.0208824	0.150485	1	1	2	65
GO:0008283 cell population proliferation	11	0.151546	17.742	0.007	Biological Process	GO:0008283	cell population proliferation	0.0211032	0.151546	10	1	11	1627
GO:0033002 muscle cell proliferation	3	0.152714	4.839	0.017	Biological Process	GO:0033002	muscle cell proliferation	0.0214635	0.152714	3	0	3	173
GO:0015689 molybdate ion transport	2	0.152714	3.226	0.03	Biological Process	GO:0015689	molybdate ion transport	0.0214882	0.152714	2	0	2	66
GO:0016114 terpenoid biosynthetic process	2	0.152714	3.226	0.03	Biological Process	GO:0016114	terpenoid biosynthetic process	0.0214882	0.152714	2	0	2	66
GO:0030426 growth cone	3	0.152754	5.882	0.016	Cellular Component	GO:0030426	growth cone	0.0210269	0.152754	3	0	3	185
GO:0007169 transmembrane receptor protein tyrosine kinase signaling pathway	6	0.153125	9.677	0.009	Biological Process	GO:0007169	transmembrane receptor protein tyrosine kinase signaling pathway	0.0216203	0.153125	5	1	6	638
GO:0045859 regulation of protein kinase activity	6	0.153259	9.677	0.009	Biological Process	GO:0045859	regulation of protein kinase activity	0.0217681	0.153259	5	1	6	639
GO:0051099 positive regulation of binding	3	0.153259	4.839	0.017	Biological Process	GO:0051099	positive regulation of binding	0.0217879	0.153259	3	0	3	174
GO:0030974 thiamine pyrophosphate transmembrane transport	2	0.153508	3.226	0.03	Biological Process	GO:0030974	thiamine pyrophosphate transmembrane transport	0.0221012	0.153508	2	0	2	67
GO:0034219 carbohydrate transmembrane transport	3	0.153508	4.839	0.017	Biological Process	GO:0034219	carbohydrate transmembrane transport	0.022115	0.153508	3	0	3	175
GO:0006520 cellular amino acid metabolic process	7	0.153508	11.29	0.008	Biological Process	GO:0006520	cellular amino acid metabolic process	0.0221575	0.153508	5	2	7	825
GO:0015840 urea transport	2	0.153508	3.226	0.029	Biological Process	GO:0015840	urea transport	0.0227214	0.153508	2	0	2	68
GO:0070509 calcium ion import	2	0.153508	3.226	0.029	Biological Process	GO:0070509	calcium ion import	0.0227214	0.153508	2	0	2	68
GO:1902653 secondary alcohol biosynthetic process	2	0.153508	3.226	0.029	Biological Process	GO:1902653	secondary alcohol biosynthetic process	0.0227214	0.153508	2	0	2	68
GO:0070887 cellular response to chemical stimulus	15	0.153508	24.194	0.006	Biological Process	GO:0070887	cellular response to chemical stimulus	0.0231547	0.153508	13	2	15	2554
GO:0061178 regulation of insulin secretion involved in cellular response to glucose stimulus	2	0.153508	3.226	0.029	Biological Process	GO:0061178	regulation of insulin secretion involved in cellular response to glucose stimulus	0.0233488	0.153508	2	0	2	69
GO:0008291 acetylcholine metabolic process	1	0.153508	1.613	0.143	Biological Process	GO:0008291	acetylcholine metabolic process	0.0237199	0.153508	1	0	1	7
GO:0018344 protein geranylgeranylation	1	0.153508	1.613	0.143	Biological Process	GO:0018344	protein geranylgeranylation	0.0237199	0.153508	1	0	1	7
GO:0021940 positive regulation of cerebellar granule cell precursor proliferation	1	0.153508	1.613	0.143	Biological Process	GO:0021940	positive regulation of cerebellar granule cell precursor proliferation	0.0237199	0.153508	1	0	1	7
GO:0032342 aldosterone biosynthetic process	1	0.153508	1.613	0.143	Biological Process	GO:0032342	aldosterone biosynthetic process	0.0237199	0.153508	1	0	1	7
GO:0032823 regulation of natural killer cell differentiation	1	0.153508	1.613	0.143	Biological Process	GO:0032823	regulation of natural killer cell differentiation	0.0237199	0.153508	1	0	1	7
GO:0042447 hormone catabolic process	1	0.153508	1.613	0.143	Biological Process	GO:0042447	hormone catabolic process	0.0237199	0.153508	1	0	1	7
GO:0043568 positive regulation of insulin-like growth factor receptor signaling pathway	1	0.153508	1.613	0.143	Biological Process	GO:0043568	positive regulation of insulin-like growth factor receptor signaling pathway	0.0237199	0.153508	1	0	1	7
GO:0044241 lipid digestion	1	0.153508	1.613	0.143	Biological Process	GO:0044241	lipid digestion	0.0237199	0.153508	1	0	1	7
GO:0045338 farnesyl diphosphate metabolic process	1	0.153508	1.613	0.143	Biological Process	GO:0045338	farnesyl diphosphate metabolic process	0.0237199	0.153508	1	0	1	7
GO:0046416 D-amino acid metabolic process	1	0.153508	1.613	0.143	Biological Process	GO:0046416	D-amino acid metabolic process	0.0237199	0.153508	0	1	1	7
GO:0051136 regulation of NK T cell differentiation	1	0.153508	1.613	0.143	Biological Process	GO:0051136	regulation of NK T cell differentiation	0.0237199	0.153508	1	0	1	7
GO:0060693 regulation of branching involved in salivary gland morphogenesis	1	0.153508	1.613	0.143	Biological Process	GO:0060693	regulation of branching involved in salivary gland morphogenesis	0.0237199	0.153508	1	0	1	7
GO:0070561 vitamin D receptor signaling pathway	1	0.153508	1.613	0.143	Biological Process	GO:0070561	vitamin D receptor signaling pathway	0.0237199	0.153508	1	0	1	7
GO:0099563 modification of synaptic structure	1	0.153508	1.613	0.143	Biological Process	GO:0099563	modification of synaptic structure	0.0237199	0.153508	1	0	1	7
GO:1900619 acetate ester metabolic process	1	0.153508	1.613	0.143	Biological Process	GO:1900619	acetate ester metabolic process	0.0237199	0.153508	1	0	1	7
GO:1903975 regulation of glial cell migration	1	0.153508	1.613	0.143	Biological Process	GO:1903975	regulation of glial cell migration	0.0237199	0.153508	1	0	1	7
GO:1905516 positive regulation of fertilization	1	0.153508	1.613	0.143	Biological Process	GO:1905516	positive regulation of fertilization	0.0237199	0.153508	1	0	1	7
GO:0009236 cobalamin biosynthetic process	2	0.153508	3.226	0.029	Biological Process	GO:0009236	cobalamin biosynthetic process	0.0239833	0.153508	2	0	2	70
GO:0015675 nickel cation transport	2	0.153508	3.226	0.029	Biological Process	GO:0015675	nickel cation transport	0.0239833	0.153508	2	0	2	70
GO:0015716 organic phosphonate transport	2	0.153508	3.226	0.029	Biological Process	GO:0015716	organic phosphonate transport	0.0239833	0.153508	2	0	2	70
GO:0071934 thiamine transmembrane transport	2	0.153508	3.226	0.029	Biological Process	GO:0071934	thiamine transmembrane transport	0.0239833	0.153508	2	0	2	70
GO:0051048 negative regulation of secretion	3	0.153993	4.839	0.017	Biological Process	GO:0051048	negative regulation of secretion	0.0241339	0.153993	3	0	3	181
GO:0005355 glucose transmembrane transporter activity	1	0.154345	1.538	0.045	Molecular Function	GO:0005355	glucose transmembrane transporter activity	0.0715973	0.154345	1	0	1	22
GO:0019104 DNA N-glycosylase activity	1	0.154345	1.538	0.045	Molecular Function	GO:0019104	DNA N-glycosylase activity	0.0715973	0.154345	1	0	1	22
GO:0000818 nuclear MIS12/MIND complex	1	0.155107	1.961	0.143	Cellular Component	GO:0000818	nuclear MIS12/MIND complex	0.0220729	0.155107	1	0	1	7
GO:0031594 neuromuscular junction	2	0.155107	3.922	0.027	Cellular Component	GO:0031594	neuromuscular junction	0.0226067	0.155107	2	0	2	73
GO:0010562 positive regulation of phosphorus metabolic process	7	0.15568	11.29	0.008	Biological Process	GO:0010562	positive regulation of phosphorus metabolic process	0.0245855	0.15568	6	1	7	843
GO:0045937 positive regulation of phosphate metabolic process	7	0.15568	11.29	0.008	Biological Process	GO:0045937	positive regulation of phosphate metabolic process	0.0245855	0.15568	6	1	7	843
GO:0035773 insulin secretion involved in cellular response to glucose stimulus	2	0.15568	3.226	0.028	Biological Process	GO:0035773	insulin secretion involved in cellular response to glucose stimulus	0.0246249	0.15568	2	0	2	71
GO:0006082 organic acid metabolic process	11	0.156238	17.742	0.007	Biological Process	GO:0006082	organic acid metabolic process	0.02507	0.156238	9	2	11	1670
GO:0008643 carbohydrate transport	4	0.156238	6.452	0.012	Biological Process	GO:0008643	carbohydrate transport	0.0251496	0.156238	4	0	4	325
GO:0015888 thiamine transport	2	0.156238	3.226	0.028	Biological Process	GO:0015888	thiamine transport	0.0252734	0.156238	2	0	2	72
GO:0031623 receptor internalization	2	0.156238	3.226	0.028	Biological Process	GO:0031623	receptor internalization	0.0252734	0.156238	2	0	2	72
GO:2000242 negative regulation of reproductive process	2	0.156238	3.226	0.028	Biological Process	GO:2000242	negative regulation of reproductive process	0.0252734	0.156238	2	0	2	72
GO:0090276 regulation of peptide hormone secretion	3	0.156238	4.839	0.016	Biological Process	GO:0090276	regulation of peptide hormone secretion	0.0258903	0.156238	3	0	3	186
GO:0070997 neuron death	4	0.156238	6.452	0.012	Biological Process	GO:0070997	neuron death	0.0259003	0.156238	2	2	4	328
GO:0015693 magnesium ion transport	2	0.156238	3.226	0.027	Biological Process	GO:0015693	magnesium ion transport	0.0259289	0.156238	1	1	2	73
GO:0048645 animal organ formation	2	0.156238	3.226	0.027	Biological Process	GO:0048645	animal organ formation	0.0259289	0.156238	2	0	2	73
GO:0048661 positive regulation of smooth muscle cell proliferation	2	0.156238	3.226	0.027	Biological Process	GO:0048661	positive regulation of smooth muscle cell proliferation	0.0259289	0.156238	2	0	2	73
GO:0072531 pyrimidine-containing compound transmembrane transport	2	0.156238	3.226	0.027	Biological Process	GO:0072531	pyrimidine-containing compound transmembrane transport	0.0259289	0.156238	2	0	2	73
GO:0030073 insulin secretion	3	0.156238	4.839	0.016	Biological Process	GO:0030073	insulin secretion	0.0262497	0.156238	3	0	3	187
GO:0050770 regulation of axonogenesis	3	0.156238	4.839	0.016	Biological Process	GO:0050770	regulation of axonogenesis	0.0262497	0.156238	3	0	3	187
GO:0015886 heme transport	2	0.156238	3.226	0.027	Biological Process	GO:0015886	heme transport	0.0265913	0.156238	2	0	2	74
GO:0019755 one-carbon compound transport	2	0.156238	3.226	0.027	Biological Process	GO:0019755	one-carbon compound transport	0.0265913	0.156238	2	0	2	74
GO:0046888 negative regulation of hormone secretion	2	0.156238	3.226	0.027	Biological Process	GO:0046888	negative regulation of hormone secretion	0.0265913	0.156238	2	0	2	74
GO:0006705 mineralocorticoid biosynthetic process	1	0.156238	1.613	0.125	Biological Process	GO:0006705	mineralocorticoid biosynthetic process	0.027063	0.156238	1	0	1	8
GO:0008049 male courtship behavior	1	0.156238	1.613	0.125	Biological Process	GO:0008049	male courtship behavior	0.027063	0.156238	1	0	1	8
GO:0009446 putrescine biosynthetic process	1	0.156238	1.613	0.125	Biological Process	GO:0009446	putrescine biosynthetic process	0.027063	0.156238	0	1	1	8
GO:0031547 brain-derived neurotrophic factor receptor signaling pathway	1	0.156238	1.613	0.125	Biological Process	GO:0031547	brain-derived neurotrophic factor receptor signaling pathway	0.027063	0.156238	1	0	1	8
GO:0032341 aldosterone metabolic process	1	0.156238	1.613	0.125	Biological Process	GO:0032341	aldosterone metabolic process	0.027063	0.156238	1	0	1	8
GO:0032429 regulation of phospholipase A2 activity	1	0.156238	1.613	0.125	Biological Process	GO:0032429	regulation of phospholipase A2 activity	0.027063	0.156238	1	0	1	8
GO:0032836 glomerular basement membrane development	1	0.156238	1.613	0.125	Biological Process	GO:0032836	glomerular basement membrane development	0.027063	0.156238	1	0	1	8
GO:0042906 xanthine transport	1	0.156238	1.613	0.125	Biological Process	GO:0042906	xanthine transport	0.027063	0.156238	1	0	1	8
GO:0045161 neuronal ion channel clustering	1	0.156238	1.613	0.125	Biological Process	GO:0045161	neuronal ion channel clustering	0.027063	0.156238	1	0	1	8
GO:0060405 regulation of penile erection	1	0.156238	1.613	0.125	Biological Process	GO:0060405	regulation of penile erection	0.027063	0.156238	1	0	1	8
GO:0070836 caveola assembly	1	0.156238	1.613	0.125	Biological Process	GO:0070836	caveola assembly	0.027063	0.156238	1	0	1	8
GO:0071340 skeletal muscle acetylcholine-gated channel clustering	1	0.156238	1.613	0.125	Biological Process	GO:0071340	skeletal muscle acetylcholine-gated channel clustering	0.027063	0.156238	1	0	1	8
GO:0071394 cellular response to testosterone stimulus	1	0.156238	1.613	0.125	Biological Process	GO:0071394	cellular response to testosterone stimulus	0.027063	0.156238	1	0	1	8
GO:1902644 tertiary alcohol metabolic process	1	0.156238	1.613	0.125	Biological Process	GO:1902644	tertiary alcohol metabolic process	0.027063	0.156238	1	0	1	8
GO:1904338 regulation of dopaminergic neuron differentiation	1	0.156238	1.613	0.125	Biological Process	GO:1904338	regulation of dopaminergic neuron differentiation	0.027063	0.156238	1	0	1	8
GO:0006824 cobalt ion transport	2	0.160382	3.226	0.026	Biological Process	GO:0006824	cobalt ion transport	0.0279366	0.160382	2	0	2	76
GO:0008272 sulfate transport	2	0.160382	3.226	0.026	Biological Process	GO:0008272	sulfate transport	0.0279366	0.160382	2	0	2	76
GO:0030001 metal ion transport	8	0.162576	12.903	0.007	Biological Process	GO:0030001	metal ion transport	0.0283975	0.162576	6	2	8	1067
GO:0042953 lipoprotein transport	2	0.16294	3.226	0.026	Biological Process	GO:0042953	lipoprotein transport	0.0286193	0.16294	2	0	2	77
GO:0044872 lipoprotein localization	2	0.16294	3.226	0.026	Biological Process	GO:0044872	lipoprotein localization	0.0286193	0.16294	2	0	2	77
GO:0055085 transmembrane transport	13	0.163535	20.968	0.006	Biological Process	GO:0055085	transmembrane transport	0.0292324	0.163535	12	1	13	2161
GO:0006767 water-soluble vitamin metabolic process	4	0.163535	6.452	0.012	Biological Process	GO:0006767	water-soluble vitamin metabolic process	0.0298564	0.163535	4	0	4	343
GO:0006670 sphingosine metabolic process	1	0.163535	1.613	0.111	Biological Process	GO:0006670	sphingosine metabolic process	0.0303948	0.163535	1	0	1	9
GO:0008212 mineralocorticoid metabolic process	1	0.163535	1.613	0.111	Biological Process	GO:0008212	mineralocorticoid metabolic process	0.0303948	0.163535	1	0	1	9
GO:0018993 somatic sex determination	1	0.163535	1.613	0.111	Biological Process	GO:0018993	somatic sex determination	0.0303948	0.163535	1	0	1	9
GO:0019695 choline metabolic process	1	0.163535	1.613	0.111	Biological Process	GO:0019695	choline metabolic process	0.0303948	0.163535	1	0	1	9
GO:0019732 antifungal humoral response	1	0.163535	1.613	0.111	Biological Process	GO:0019732	antifungal humoral response	0.0303948	0.163535	1	0	1	9
GO:0021936 regulation of cerebellar granule cell precursor proliferation	1	0.163535	1.613	0.111	Biological Process	GO:0021936	regulation of cerebellar granule cell precursor proliferation	0.0303948	0.163535	1	0	1	9
GO:0030238 male sex determination	1	0.163535	1.613	0.111	Biological Process	GO:0030238	male sex determination	0.0303948	0.163535	1	0	1	9
GO:0031664 regulation of lipopolysaccharide-mediated signaling pathway	1	0.163535	1.613	0.111	Biological Process	GO:0031664	regulation of lipopolysaccharide-mediated signaling pathway	0.0303948	0.163535	1	0	1	9
GO:0035865 cellular response to potassium ion	1	0.163535	1.613	0.111	Biological Process	GO:0035865	cellular response to potassium ion	0.0303948	0.163535	1	0	1	9
GO:0042983 amyloid precursor protein biosynthetic process	1	0.163535	1.613	0.111	Biological Process	GO:0042983	amyloid precursor protein biosynthetic process	0.0303948	0.163535	1	0	1	9
GO:0042984 regulation of amyloid precursor protein biosynthetic process	1	0.163535	1.613	0.111	Biological Process	GO:0042984	regulation of amyloid precursor protein biosynthetic process	0.0303948	0.163535	1	0	1	9
GO:0043084 penile erection	1	0.163535	1.613	0.111	Biological Process	GO:0043084	penile erection	0.0303948	0.163535	1	0	1	9
GO:0044332 Wnt signaling pathway involved in dorsal/ventral axis specification	1	0.163535	1.613	0.111	Biological Process	GO:0044332	Wnt signaling pathway involved in dorsal/ventral axis specification	0.0303948	0.163535	1	0	1	9
GO:0044854 plasma membrane raft assembly	1	0.163535	1.613	0.111	Biological Process	GO:0044854	plasma membrane raft assembly	0.0303948	0.163535	1	0	1	9
GO:0044857 plasma membrane raft organization	1	0.163535	1.613	0.111	Biological Process	GO:0044857	plasma membrane raft organization	0.0303948	0.163535	1	0	1	9
GO:0046487 glyoxylate metabolic process	1	0.163535	1.613	0.111	Biological Process	GO:0046487	glyoxylate metabolic process	0.0303948	0.163535	1	0	1	9
GO:0048808 male genitalia morphogenesis	1	0.163535	1.613	0.111	Biological Process	GO:0048808	male genitalia morphogenesis	0.0303948	0.163535	1	0	1	9
GO:0060576 intestinal epithelial cell development	1	0.163535	1.613	0.111	Biological Process	GO:0060576	intestinal epithelial cell development	0.0303948	0.163535	1	0	1	9
GO:0060768 regulation of epithelial cell proliferation involved in prostate gland development	1	0.163535	1.613	0.111	Biological Process	GO:0060768	regulation of epithelial cell proliferation involved in prostate gland development	0.0303948	0.163535	1	0	1	9
GO:0010033 response to organic substance	15	0.163535	24.194	0.006	Biological Process	GO:0010033	response to organic substance	0.0306276	0.163535	14	1	15	2644
GO:0051347 positive regulation of transferase activity	5	0.163535	8.065	0.01	Biological Process	GO:0051347	positive regulation of transferase activity	0.0306395	0.163535	4	1	5	512
GO:0016126 sterol biosynthetic process	2	0.163535	3.226	0.025	Biological Process	GO:0016126	sterol biosynthetic process	0.0307075	0.163535	2	0	2	80
GO:0043462 regulation of ATPase activity	2	0.163535	3.226	0.025	Biological Process	GO:0043462	regulation of ATPase activity	0.0307075	0.163535	2	0	2	80
GO:0043549 regulation of kinase activity	6	0.164636	9.677	0.009	Biological Process	GO:0043549	regulation of kinase activity	0.0309941	0.164636	5	1	6	694
GO:0098662 inorganic cation transmembrane transport	7	0.164884	11.29	0.008	Biological Process	GO:0098662	inorganic cation transmembrane transport	0.0311208	0.164884	6	1	7	886
GO:1990204 oxidoreductase complex	3	0.165236	5.882	0.015	Cellular Component	GO:1990204	oxidoreductase complex	0.024752	0.165236	2	1	3	197
GO:0045117 azole transmembrane transport	2	0.166025	3.226	0.025	Biological Process	GO:0045117	azole transmembrane transport	0.0314167	0.166025	2	0	2	81
GO:0008519 ammonium transmembrane transporter activity	1	0.167139	1.538	0.042	Molecular Function	GO:0008519	ammonium transmembrane transporter activity	0.0778501	0.167139	1	0	1	24
GO:0030427 site of polarized growth	3	0.167281	5.882	0.015	Cellular Component	GO:0030427	site of polarized growth	0.0257355	0.167281	3	0	3	200
GO:0015175 neutral amino acid transmembrane transporter activity	2	0.168787	3.077	0.014	Molecular Function	GO:0015175	neutral amino acid transmembrane transporter activity	0.0789386	0.168787	2	0	2	138
GO:0033865 nucleoside bisphosphate metabolic process	3	0.169069	4.839	0.015	Biological Process	GO:0033865	nucleoside bisphosphate metabolic process	0.0327694	0.169069	2	1	3	204
GO:0033875 ribonucleoside bisphosphate metabolic process	3	0.169069	4.839	0.015	Biological Process	GO:0033875	ribonucleoside bisphosphate metabolic process	0.0327694	0.169069	2	1	3	204
GO:0034032 purine nucleoside bisphosphate metabolic process	3	0.169069	4.839	0.015	Biological Process	GO:0034032	purine nucleoside bisphosphate metabolic process	0.0327694	0.169069	2	1	3	204
GO:0014897 striated muscle hypertrophy	2	0.169069	3.226	0.024	Biological Process	GO:0014897	striated muscle hypertrophy	0.0328544	0.169069	2	0	2	83
GO:0019915 lipid storage	2	0.169069	3.226	0.024	Biological Process	GO:0019915	lipid storage	0.0328544	0.169069	2	0	2	83
GO:0009968 negative regulation of signal transduction	8	0.169069	12.903	0.007	Biological Process	GO:0009968	negative regulation of signal transduction	0.0329034	0.169069	6	2	8	1098
GO:0032940 secretion by cell	10	0.169069	16.129	0.007	Biological Process	GO:0032940	secretion by cell	0.0332183	0.169069	9	1	10	1524
GO:0006536 glutamate metabolic process	2	0.169069	3.226	0.024	Biological Process	GO:0006536	glutamate metabolic process	0.0335829	0.169069	2	0	2	84
GO:0015914 phospholipid transport	2	0.169069	3.226	0.024	Biological Process	GO:0015914	phospholipid transport	0.0335829	0.169069	1	1	2	84
GO:1901678 iron coordination entity transport	2	0.169069	3.226	0.024	Biological Process	GO:1901678	iron coordination entity transport	0.0335829	0.169069	2	0	2	84
GO:0050803 regulation of synapse structure or activity	3	0.169069	4.839	0.015	Biological Process	GO:0050803	regulation of synapse structure or activity	0.0335872	0.169069	3	0	3	206
GO:0070371 ERK1 and ERK2 cascade	3	0.169069	4.839	0.015	Biological Process	GO:0070371	ERK1 and ERK2 cascade	0.0335872	0.169069	3	0	3	206
GO:0001865 NK T cell differentiation	1	0.169069	1.613	0.1	Biological Process	GO:0001865	NK T cell differentiation	0.0337153	0.169069	1	0	1	10
GO:0006651 diacylglycerol biosynthetic process	1	0.169069	1.613	0.1	Biological Process	GO:0006651	diacylglycerol biosynthetic process	0.0337153	0.169069	1	0	1	10
GO:0019877 diaminopimelate biosynthetic process	1	0.169069	1.613	0.1	Biological Process	GO:0019877	diaminopimelate biosynthetic process	0.0337153	0.169069	1	0	1	10
GO:0030213 hyaluronan biosynthetic process	1	0.169069	1.613	0.1	Biological Process	GO:0030213	hyaluronan biosynthetic process	0.0337153	0.169069	1	0	1	10
GO:0034379 very-low-density lipoprotein particle assembly	1	0.169069	1.613	0.1	Biological Process	GO:0034379	very-low-density lipoprotein particle assembly	0.0337153	0.169069	1	0	1	10
GO:0034433 steroid esterification	1	0.169069	1.613	0.1	Biological Process	GO:0034433	steroid esterification	0.0337153	0.169069	1	0	1	10
GO:0034434 sterol esterification	1	0.169069	1.613	0.1	Biological Process	GO:0034434	sterol esterification	0.0337153	0.169069	1	0	1	10
GO:0034435 cholesterol esterification	1	0.169069	1.613	0.1	Biological Process	GO:0034435	cholesterol esterification	0.0337153	0.169069	1	0	1	10
GO:0060767 epithelial cell proliferation involved in prostate gland development	1	0.169069	1.613	0.1	Biological Process	GO:0060767	epithelial cell proliferation involved in prostate gland development	0.0337153	0.169069	1	0	1	10
GO:0048608 reproductive structure development	5	0.170482	8.065	0.009	Biological Process	GO:0048608	reproductive structure development	0.03408	0.170482	5	0	5	527
GO:0032092 positive regulation of protein binding	2	0.170842	3.226	0.024	Biological Process	GO:0032092	positive regulation of protein binding	0.0343177	0.170842	2	0	2	85
GO:1900006 positive regulation of dendrite development	2	0.170842	3.226	0.024	Biological Process	GO:1900006	positive regulation of dendrite development	0.0343177	0.170842	2	0	2	85
GO:0015149 hexose transmembrane transporter activity	1	0.171434	1.538	0.04	Molecular Function	GO:0015149	hexose transmembrane transporter activity	0.0809609	0.171434	1	0	1	25
GO:0015299 solute:proton antiporter activity	1	0.171434	1.538	0.04	Molecular Function	GO:0015299	solute:proton antiporter activity	0.0809609	0.171434	1	0	1	25
GO:0033218 amide binding	3	0.171434	4.615	0.01	Molecular Function	GO:0033218	amide binding	0.0811539	0.171434	3	0	3	301
GO:0043065 positive regulation of apoptotic process	5	0.171615	8.065	0.009	Biological Process	GO:0043065	positive regulation of apoptotic process	0.0345562	0.171615	4	1	5	529
GO:0051247 positive regulation of protein metabolic process	9	0.17241	14.516	0.007	Biological Process	GO:0051247	positive regulation of protein metabolic process	0.0347999	0.17241	8	1	9	1320
GO:1901564 organonitrogen compound metabolic process	35	0.172612	56.452	0.004	Biological Process	GO:1901564	organonitrogen compound metabolic process	0.0349244	0.172612	28	7	35	8005
GO:0014896 muscle hypertrophy	2	0.172861	3.226	0.023	Biological Process	GO:0014896	muscle hypertrophy	0.0350587	0.172861	2	0	2	86
GO:0061458 reproductive system development	5	0.173529	8.065	0.009	Biological Process	GO:0061458	reproductive system development	0.0352784	0.173529	5	0	5	532
GO:0000062 fatty-acyl-CoA binding	1	0.17408	1.538	0.038	Molecular Function	GO:0000062	fatty-acyl-CoA binding	0.0840614	0.17408	1	0	1	26
GO:0004729 oxygen-dependent protoporphyrinogen oxidase activity	1	0.17408	1.538	0.038	Molecular Function	GO:0004729	oxygen-dependent protoporphyrinogen oxidase activity	0.0840614	0.17408	1	0	1	26
GO:0016679 oxidoreductase activity, acting on diphenols and related substances as donors	1	0.17408	1.538	0.038	Molecular Function	GO:0016679	oxidoreductase activity, acting on diphenols and related substances as donors	0.0840614	0.17408	1	0	1	26
GO:0070402 NADPH binding	1	0.17408	1.538	0.038	Molecular Function	GO:0070402	NADPH binding	0.0840614	0.17408	1	0	1	26
GO:0070818 protoporphyrinogen oxidase activity	1	0.17408	1.538	0.038	Molecular Function	GO:0070818	protoporphyrinogen oxidase activity	0.0840614	0.17408	1	0	1	26
GO:0051259 protein complex oligomerization	5	0.174308	8.065	0.009	Biological Process	GO:0051259	protein complex oligomerization	0.0355212	0.174308	5	0	5	533
GO:0006720 isoprenoid metabolic process	3	0.176231	4.839	0.014	Biological Process	GO:0006720	isoprenoid metabolic process	0.0361042	0.176231	3	0	3	212
GO:0060047 heart contraction	3	0.176231	4.839	0.014	Biological Process	GO:0060047	heart contraction	0.0361042	0.176231	3	0	3	212
GO:1901216 positive regulation of neuron death	2	0.176231	3.226	0.023	Biological Process	GO:1901216	positive regulation of neuron death	0.0365594	0.176231	1	1	2	88
GO:0043406 positive regulation of MAP kinase activity	3	0.176231	4.839	0.014	Biological Process	GO:0043406	positive regulation of MAP kinase activity	0.0369644	0.176231	2	1	3	214
GO:0001765 membrane raft assembly	1	0.176231	1.613	0.091	Biological Process	GO:0001765	membrane raft assembly	0.0370247	0.176231	1	0	1	11
GO:0006863 purine nucleobase transport	1	0.176231	1.613	0.091	Biological Process	GO:0006863	purine nucleobase transport	0.0370247	0.176231	1	0	1	11
GO:0009111 vitamin catabolic process	1	0.176231	1.613	0.091	Biological Process	GO:0009111	vitamin catabolic process	0.0370247	0.176231	1	0	1	11
GO:0015791 polyol transport	1	0.176231	1.613	0.091	Biological Process	GO:0015791	polyol transport	0.0370247	0.176231	0	1	1	11
GO:0030889 negative regulation of B cell proliferation	1	0.176231	1.613	0.091	Biological Process	GO:0030889	negative regulation of B cell proliferation	0.0370247	0.176231	1	0	1	11
GO:0032372 negative regulation of sterol transport	1	0.176231	1.613	0.091	Biological Process	GO:0032372	negative regulation of sterol transport	0.0370247	0.176231	1	0	1	11
GO:0032375 negative regulation of cholesterol transport	1	0.176231	1.613	0.091	Biological Process	GO:0032375	negative regulation of cholesterol transport	0.0370247	0.176231	1	0	1	11
GO:0060736 prostate gland growth	1	0.176231	1.613	0.091	Biological Process	GO:0060736	prostate gland growth	0.0370247	0.176231	1	0	1	11
GO:1903729 regulation of plasma membrane organization	1	0.176231	1.613	0.091	Biological Process	GO:1903729	regulation of plasma membrane organization	0.0370247	0.176231	1	0	1	11
GO:0004355 glutamate synthase (NADPH) activity	1	0.177681	1.538	0.037	Molecular Function	GO:0004355	glutamate synthase (NADPH) activity	0.0871516	0.177681	1	0	1	27
GO:0005275 amine transmembrane transporter activity	1	0.177681	1.538	0.037	Molecular Function	GO:0005275	amine transmembrane transporter activity	0.0871516	0.177681	1	0	1	27
GO:0008484 sulfuric ester hydrolase activity	1	0.177681	1.538	0.037	Molecular Function	GO:0008484	sulfuric ester hydrolase activity	0.0871516	0.177681	1	0	1	27
GO:0120227 acyl-CoA binding	1	0.177681	1.538	0.037	Molecular Function	GO:0120227	acyl-CoA binding	0.0871516	0.177681	1	0	1	27
GO:0019752 carboxylic acid metabolic process	10	0.179648	16.129	0.006	Biological Process	GO:0019752	carboxylic acid metabolic process	0.0378297	0.179648	8	2	10	1558
GO:0046914 transition metal ion binding	10	0.180318	15.385	0.005	Molecular Function	GO:0046914	transition metal ion binding	0.0887876	0.180318	8	2	10	1846
GO:0042058 regulation of epidermal growth factor receptor signaling pathway	2	0.180442	3.226	0.022	Biological Process	GO:0042058	regulation of epidermal growth factor receptor signaling pathway	0.0380846	0.180442	1	1	2	90
GO:0043068 positive regulation of programmed cell death	5	0.180863	8.065	0.009	Biological Process	GO:0043068	positive regulation of programmed cell death	0.0382612	0.180863	4	1	5	544
GO:0030072 peptide hormone secretion	3	0.182421	4.839	0.014	Biological Process	GO:0030072	peptide hormone secretion	0.0387163	0.182421	3	0	3	218
GO:0034309 primary alcohol biosynthetic process	2	0.182421	3.226	0.022	Biological Process	GO:0034309	primary alcohol biosynthetic process	0.0388563	0.182421	2	0	2	91
GO:0050772 positive regulation of axonogenesis	2	0.182421	3.226	0.022	Biological Process	GO:0050772	positive regulation of axonogenesis	0.0388563	0.182421	2	0	2	91
GO:0019825 oxygen binding	1	0.182545	1.538	0.036	Molecular Function	GO:0019825	oxygen binding	0.0902316	0.182545	1	0	1	28
GO:0003015 heart process	3	0.183433	4.839	0.014	Biological Process	GO:0003015	heart process	0.0391608	0.183433	3	0	3	219
GO:0061097 regulation of protein tyrosine kinase activity	2	0.183481	3.226	0.022	Biological Process	GO:0061097	regulation of protein tyrosine kinase activity	0.0396339	0.183481	2	0	2	92
GO:0031401 positive regulation of protein modification process	7	0.183481	11.29	0.007	Biological Process	GO:0031401	positive regulation of protein modification process	0.0402935	0.183481	6	1	7	937
GO:0006704 glucocorticoid biosynthetic process	1	0.183481	1.613	0.083	Biological Process	GO:0006704	glucocorticoid biosynthetic process	0.0403229	0.183481	1	0	1	12
GO:0007619 courtship behavior	1	0.183481	1.613	0.083	Biological Process	GO:0007619	courtship behavior	0.0403229	0.183481	1	0	1	12
GO:0010663 positive regulation of striated muscle cell apoptotic process	1	0.183481	1.613	0.083	Biological Process	GO:0010663	positive regulation of striated muscle cell apoptotic process	0.0403229	0.183481	1	0	1	12
GO:0010666 positive regulation of cardiac muscle cell apoptotic process	1	0.183481	1.613	0.083	Biological Process	GO:0010666	positive regulation of cardiac muscle cell apoptotic process	0.0403229	0.183481	1	0	1	12
GO:0033148 positive regulation of intracellular estrogen receptor signaling pathway	1	0.183481	1.613	0.083	Biological Process	GO:0033148	positive regulation of intracellular estrogen receptor signaling pathway	0.0403229	0.183481	1	0	1	12
GO:0045579 positive regulation of B cell differentiation	1	0.183481	1.613	0.083	Biological Process	GO:0045579	positive regulation of B cell differentiation	0.0403229	0.183481	1	0	1	12
GO:0045672 positive regulation of osteoclast differentiation	1	0.183481	1.613	0.083	Biological Process	GO:0045672	positive regulation of osteoclast differentiation	0.0403229	0.183481	1	0	1	12
GO:0046519 sphingoid metabolic process	1	0.183481	1.613	0.083	Biological Process	GO:0046519	sphingoid metabolic process	0.0403229	0.183481	1	0	1	12
GO:0060707 trophoblast giant cell differentiation	1	0.183481	1.613	0.083	Biological Process	GO:0060707	trophoblast giant cell differentiation	0.0403229	0.183481	1	0	1	12
GO:0086036 regulation of cardiac muscle cell membrane potential	1	0.183481	1.613	0.083	Biological Process	GO:0086036	regulation of cardiac muscle cell membrane potential	0.0403229	0.183481	1	0	1	12
GO:0043650 dicarboxylic acid biosynthetic process	2	0.183481	3.226	0.022	Biological Process	GO:0043650	dicarboxylic acid biosynthetic process	0.0404175	0.183481	2	0	2	93
GO:0048814 regulation of dendrite morphogenesis	2	0.183481	3.226	0.022	Biological Process	GO:0048814	regulation of dendrite morphogenesis	0.0404175	0.183481	2	0	2	93
GO:0006935 chemotaxis	5	0.183894	8.065	0.009	Biological Process	GO:0006935	chemotaxis	0.0405977	0.183894	4	1	5	553
GO:0001936 regulation of endothelial cell proliferation	2	0.186245	3.226	0.021	Biological Process	GO:0001936	regulation of endothelial cell proliferation	0.041207	0.186245	2	0	2	94
GO:0009605 response to external stimulus	13	0.18778	20.968	0.006	Biological Process	GO:0009605	response to external stimulus	0.041782	0.18778	12	1	13	2273
GO:0040011 locomotion	11	0.18778	17.742	0.006	Biological Process	GO:0040011	locomotion	0.0418129	0.18778	10	1	11	1810
GO:0007528 neuromuscular junction development	2	0.18778	3.226	0.021	Biological Process	GO:0007528	neuromuscular junction development	0.0420023	0.18778	2	0	2	95
GO:0060285 cilium-dependent cell motility	2	0.18778	3.226	0.021	Biological Process	GO:0060285	cilium-dependent cell motility	0.0420023	0.18778	2	0	2	95
GO:0099173 postsynapse organization	2	0.18778	3.226	0.021	Biological Process	GO:0099173	postsynapse organization	0.0420023	0.18778	2	0	2	95
GO:0007267 cell-cell signaling	9	0.190022	14.516	0.007	Biological Process	GO:0007267	cell-cell signaling	0.0429156	0.190022	9	0	9	1372
GO:0043408 regulation of MAPK cascade	5	0.190022	8.065	0.009	Biological Process	GO:0043408	regulation of MAPK cascade	0.04302	0.190022	4	1	5	562
GO:0001878 response to yeast	1	0.190022	1.613	0.077	Biological Process	GO:0001878	response to yeast	0.0436101	0.190022	1	0	1	13
GO:0002076 osteoblast development	1	0.190022	1.613	0.077	Biological Process	GO:0002076	osteoblast development	0.0436101	0.190022	1	0	1	13
GO:0007158 neuron cell-cell adhesion	1	0.190022	1.613	0.077	Biological Process	GO:0007158	neuron cell-cell adhesion	0.0436101	0.190022	1	0	1	13
GO:0007320 insemination	1	0.190022	1.613	0.077	Biological Process	GO:0007320	insemination	0.0436101	0.190022	0	1	1	13
GO:0014831 gastro-intestinal system smooth muscle contraction	1	0.190022	1.613	0.077	Biological Process	GO:0014831	gastro-intestinal system smooth muscle contraction	0.0436101	0.190022	1	0	1	13
GO:0033327 Leydig cell differentiation	1	0.190022	1.613	0.077	Biological Process	GO:0033327	Leydig cell differentiation	0.0436101	0.190022	1	0	1	13
GO:0045887 positive regulation of synaptic assembly at neuromuscular junction	1	0.190022	1.613	0.077	Biological Process	GO:0045887	positive regulation of synaptic assembly at neuromuscular junction	0.0436101	0.190022	1	0	1	13
GO:0080154 regulation of fertilization	1	0.190022	1.613	0.077	Biological Process	GO:0080154	regulation of fertilization	0.0436101	0.190022	1	0	1	13
GO:2000650 negative regulation of sodium ion transmembrane transporter activity	1	0.190022	1.613	0.077	Biological Process	GO:2000650	negative regulation of sodium ion transmembrane transporter activity	0.0436101	0.190022	1	0	1	13
GO:1902107 positive regulation of leukocyte differentiation	2	0.190022	3.226	0.021	Biological Process	GO:1902107	positive regulation of leukocyte differentiation	0.0436101	0.190022	2	0	2	97
GO:0048469 cell maturation	3	0.190228	4.839	0.013	Biological Process	GO:0048469	cell maturation	0.0437497	0.190228	3	0	3	229
GO:0043168 anion binding	19	0.190974	29.231	0.005	Molecular Function	GO:0043168	anion binding	0.0950737	0.190974	17	2	19	4184
GO:0043225 ATPase-coupled inorganic anion transmembrane transporter activity	2	0.190974	3.077	0.013	Molecular Function	GO:0043225	ATPase-coupled inorganic anion transmembrane transporter activity	0.0951241	0.190974	2	0	2	154
GO:0098660 inorganic ion transmembrane transport	7	0.191768	11.29	0.007	Biological Process	GO:0098660	inorganic ion transmembrane transport	0.0443323	0.191768	6	1	7	957
GO:1901184 regulation of ERBB signaling pathway	2	0.191768	3.226	0.02	Biological Process	GO:1901184	regulation of ERBB signaling pathway	0.0444226	0.191768	1	1	2	98
GO:0051240 positive regulation of multicellular organismal process	9	0.191768	14.516	0.007	Biological Process	GO:0051240	positive regulation of multicellular organismal process	0.0444415	0.191768	9	0	9	1381
GO:0008652 cellular amino acid biosynthetic process	4	0.191768	6.452	0.01	Biological Process	GO:0008652	cellular amino acid biosynthetic process	0.044476	0.191768	3	1	4	390
GO:0004148 dihydrolipoyl dehydrogenase activity	1	0.192722	1.538	0.033	Molecular Function	GO:0004148	dihydrolipoyl dehydrogenase activity	0.0963608	0.192722	1	0	1	30
GO:0030414 peptidase inhibitor activity	2	0.192953	3.077	0.013	Molecular Function	GO:0030414	peptidase inhibitor activity	0.0972104	0.192953	2	0	2	156
GO:1901682 sulfur compound transmembrane transporter activity	2	0.192953	3.077	0.013	Molecular Function	GO:1901682	sulfur compound transmembrane transporter activity	0.0972104	0.192953	2	0	2	156
GO:0006793 phosphorus metabolic process	18	0.193505	29.032	0.005	Biological Process	GO:0006793	phosphorus metabolic process	0.0449727	0.193505	15	3	18	3523
GO:0051051 negative regulation of transport	4	0.193683	6.452	0.01	Biological Process	GO:0051051	negative regulation of transport	0.0451736	0.193683	4	0	4	392
GO:0051291 protein heterooligomerization	2	0.193683	3.226	0.02	Biological Process	GO:0051291	protein heterooligomerization	0.0452408	0.193683	2	0	2	99
GO:0071900 regulation of protein serine/threonine kinase activity	4	0.193683	6.452	0.01	Biological Process	GO:0071900	regulation of protein serine/threonine kinase activity	0.0455247	0.193683	3	1	4	393
GO:0042330 taxis	5	0.193683	8.065	0.009	Biological Process	GO:0042330	taxis	0.0458127	0.193683	4	1	5	572
GO:0008585 female gonad development	2	0.193683	3.226	0.02	Biological Process	GO:0008585	female gonad development	0.0460645	0.193683	2	0	2	100
GO:0046883 regulation of hormone secretion	3	0.193683	4.839	0.013	Biological Process	GO:0046883	regulation of hormone secretion	0.046141	0.193683	3	0	3	234
GO:2000026 regulation of multicellular organismal development	11	0.193683	17.742	0.006	Biological Process	GO:2000026	regulation of multicellular organismal development	0.0468514	0.193683	11	0	11	1844
GO:0003094 glomerular filtration	1	0.193683	1.613	0.071	Biological Process	GO:0003094	glomerular filtration	0.0468861	0.193683	1	0	1	14
GO:0006706 steroid catabolic process	1	0.193683	1.613	0.071	Biological Process	GO:0006706	steroid catabolic process	0.0468861	0.193683	1	0	1	14
GO:0007213 G protein-coupled acetylcholine receptor signaling pathway	1	0.193683	1.613	0.071	Biological Process	GO:0007213	G protein-coupled acetylcholine receptor signaling pathway	0.0468861	0.193683	1	0	1	14
GO:0007625 grooming behavior	1	0.193683	1.613	0.071	Biological Process	GO:0007625	grooming behavior	0.0468861	0.193683	0	1	1	14
GO:0010878 cholesterol storage	1	0.193683	1.613	0.071	Biological Process	GO:0010878	cholesterol storage	0.0468861	0.193683	1	0	1	14
GO:0015851 nucleobase transport	1	0.193683	1.613	0.071	Biological Process	GO:0015851	nucleobase transport	0.0468861	0.193683	1	0	1	14
GO:0021924 cell proliferation in external granule layer	1	0.193683	1.613	0.071	Biological Process	GO:0021924	cell proliferation in external granule layer	0.0468861	0.193683	1	0	1	14
GO:0021930 cerebellar granule cell precursor proliferation	1	0.193683	1.613	0.071	Biological Process	GO:0021930	cerebellar granule cell precursor proliferation	0.0468861	0.193683	1	0	1	14
GO:0060059 embryonic retina morphogenesis in camera-type eye	1	0.193683	1.613	0.071	Biological Process	GO:0060059	embryonic retina morphogenesis in camera-type eye	0.0468861	0.193683	1	0	1	14
GO:1902306 negative regulation of sodium ion transmembrane transport	1	0.193683	1.613	0.071	Biological Process	GO:1902306	negative regulation of sodium ion transmembrane transport	0.0468861	0.193683	1	0	1	14
GO:0009070 serine family amino acid biosynthetic process	2	0.193683	3.226	0.02	Biological Process	GO:0009070	serine family amino acid biosynthetic process	0.0468938	0.193683	1	1	2	101
GO:0050680 negative regulation of epithelial cell proliferation	2	0.193683	3.226	0.02	Biological Process	GO:0050680	negative regulation of epithelial cell proliferation	0.0468938	0.193683	2	0	2	101
GO:0050709 negative regulation of protein secretion	2	0.193683	3.226	0.02	Biological Process	GO:0050709	negative regulation of protein secretion	0.0468938	0.193683	2	0	2	101
GO:0051402 neuron apoptotic process	3	0.19421	4.839	0.013	Biological Process	GO:0051402	neuron apoptotic process	0.0471155	0.19421	1	2	3	236
GO:0046875 ephrin receptor binding	1	0.195842	1.538	0.032	Molecular Function	GO:0046875	ephrin receptor binding	0.0994102	0.195842	1	0	1	31
GO:1901567 fatty acid derivative binding	1	0.195842	1.538	0.032	Molecular Function	GO:1901567	fatty acid derivative binding	0.0994102	0.195842	1	0	1	31
GO:0052689 carboxylic ester hydrolase activity	2	0.196984	3.077	0.013	Molecular Function	GO:0052689	carboxylic ester hydrolase activity	0.100364	0.196984	2	0	2	159
GO:0022603 regulation of anatomical structure morphogenesis	7	0.197324	11.29	0.007	Biological Process	GO:0022603	regulation of anatomical structure morphogenesis	0.0479666	0.197324	7	0	7	974
GO:0019634 organic phosphonate metabolic process	2	0.198725	3.226	0.019	Biological Process	GO:0019634	organic phosphonate metabolic process	0.0485688	0.198725	2	0	2	103
GO:0046545 development of primary female sexual characteristics	2	0.198725	3.226	0.019	Biological Process	GO:0046545	development of primary female sexual characteristics	0.0485688	0.198725	2	0	2	103
GO:1901606 alpha-amino acid catabolic process	3	0.198725	4.839	0.013	Biological Process	GO:1901606	alpha-amino acid catabolic process	0.0485964	0.198725	2	1	3	239
GO:0016166 phytoene dehydrogenase activity	1	0.19885	1.538	0.031	Molecular Function	GO:0016166	phytoene dehydrogenase activity	0.102449	0.19885	1	0	1	32
GO:0017147 Wnt-protein binding	1	0.19885	1.538	0.031	Molecular Function	GO:0017147	Wnt-protein binding	0.102449	0.19885	1	0	1	32
GO:0045503 dynein light chain binding	1	0.19885	1.538	0.031	Molecular Function	GO:0045503	dynein light chain binding	0.102449	0.19885	1	0	1	32
GO:0015833 peptide transport	10	0.200237	16.129	0.006	Biological Process	GO:0015833	peptide transport	0.0497322	0.200237	9	1	10	1634
GO:0043436 oxoacid metabolic process	10	0.200237	16.129	0.006	Biological Process	GO:0043436	oxoacid metabolic process	0.0497322	0.200237	8	2	10	1634
GO:0051338 regulation of transferase activity	6	0.200237	9.677	0.008	Biological Process	GO:0051338	regulation of transferase activity	0.0500352	0.200237	5	1	6	780
GO:0061024 membrane organization	6	0.200237	9.677	0.008	Biological Process	GO:0061024	membrane organization	0.0500352	0.200237	5	1	6	780
GO:0007340 acrosome reaction	1	0.200237	1.613	0.067	Biological Process	GO:0007340	acrosome reaction	0.0501511	0.200237	1	0	1	15
GO:0008211 glucocorticoid metabolic process	1	0.200237	1.613	0.067	Biological Process	GO:0008211	glucocorticoid metabolic process	0.0501511	0.200237	1	0	1	15
GO:0032814 regulation of natural killer cell activation	1	0.200237	1.613	0.067	Biological Process	GO:0032814	regulation of natural killer cell activation	0.0501511	0.200237	1	0	1	15
GO:0040037 negative regulation of fibroblast growth factor receptor signaling pathway	1	0.200237	1.613	0.067	Biological Process	GO:0040037	negative regulation of fibroblast growth factor receptor signaling pathway	0.0501511	0.200237	1	0	1	15
GO:0042359 vitamin D metabolic process	1	0.200237	1.613	0.067	Biological Process	GO:0042359	vitamin D metabolic process	0.0501511	0.200237	1	0	1	15
GO:1904398 positive regulation of neuromuscular junction development	1	0.200237	1.613	0.067	Biological Process	GO:1904398	positive regulation of neuromuscular junction development	0.0501511	0.200237	1	0	1	15
GO:1905331 negative regulation of morphogenesis of an epithelium	1	0.200237	1.613	0.067	Biological Process	GO:1905331	negative regulation of morphogenesis of an epithelium	0.0501511	0.200237	1	0	1	15
GO:0010942 positive regulation of cell death	5	0.200237	8.065	0.009	Biological Process	GO:0010942	positive regulation of cell death	0.0502027	0.200237	4	1	5	587
GO:0006816 calcium ion transport	4	0.200237	6.452	0.01	Biological Process	GO:0006816	calcium ion transport	0.0502293	0.200237	3	1	4	406
GO:0004675 transmembrane receptor protein serine/threonine kinase activity	1	0.201752	1.538	0.03	Molecular Function	GO:0004675	transmembrane receptor protein serine/threonine kinase activity	0.105479	0.201752	1	0	1	33
GO:0005154 epidermal growth factor receptor binding	1	0.201752	1.538	0.03	Molecular Function	GO:0005154	epidermal growth factor receptor binding	0.105479	0.201752	1	0	1	33
GO:0005245 voltage-gated calcium channel activity	1	0.201752	1.538	0.03	Molecular Function	GO:0005245	voltage-gated calcium channel activity	0.105479	0.201752	1	0	1	33
GO:0045550 geranylgeranyl reductase activity	1	0.201752	1.538	0.03	Molecular Function	GO:0045550	geranylgeranyl reductase activity	0.105479	0.201752	1	0	1	33
GO:0002792 negative regulation of peptide secretion	2	0.203402	3.226	0.019	Biological Process	GO:0002792	negative regulation of peptide secretion	0.0511218	0.203402	2	0	2	106
GO:0072521 purine-containing compound metabolic process	6	0.203815	9.677	0.008	Biological Process	GO:0072521	purine-containing compound metabolic process	0.0513245	0.203815	5	1	6	785
GO:0016755 aminoacyltransferase activity	1	0.205287	1.538	0.029	Molecular Function	GO:0016755	aminoacyltransferase activity	0.108498	0.205287	1	0	1	34
GO:0016868 intramolecular transferase activity, phosphotransferases	1	0.205287	1.538	0.029	Molecular Function	GO:0016868	intramolecular transferase activity, phosphotransferases	0.108498	0.205287	1	0	1	34
GO:0043394 proteoglycan binding	1	0.205287	1.538	0.029	Molecular Function	GO:0043394	proteoglycan binding	0.108498	0.205287	1	0	1	34
GO:0050678 regulation of epithelial cell proliferation	3	0.20612	4.839	0.012	Biological Process	GO:0050678	regulation of epithelial cell proliferation	0.0521402	0.20612	3	0	3	246
GO:0031667 response to nutrient levels	5	0.20612	8.065	0.008	Biological Process	GO:0031667	response to nutrient levels	0.0532638	0.20612	5	0	5	597
GO:0006072 glycerol-3-phosphate metabolic process	1	0.20612	1.613	0.062	Biological Process	GO:0006072	glycerol-3-phosphate metabolic process	0.0534051	0.20612	1	0	1	16
GO:0010766 negative regulation of sodium ion transport	1	0.20612	1.613	0.062	Biological Process	GO:0010766	negative regulation of sodium ion transport	0.0534051	0.20612	1	0	1	16
GO:0018342 protein prenylation	1	0.20612	1.613	0.062	Biological Process	GO:0018342	protein prenylation	0.0534051	0.20612	1	0	1	16
GO:0019731 antibacterial humoral response	1	0.20612	1.613	0.062	Biological Process	GO:0019731	antibacterial humoral response	0.0534051	0.20612	1	0	1	16
GO:0021534 cell proliferation in hindbrain	1	0.20612	1.613	0.062	Biological Process	GO:0021534	cell proliferation in hindbrain	0.0534051	0.20612	1	0	1	16
GO:0045780 positive regulation of bone resorption	1	0.20612	1.613	0.062	Biological Process	GO:0045780	positive regulation of bone resorption	0.0534051	0.20612	1	0	1	16
GO:0046852 positive regulation of bone remodeling	1	0.20612	1.613	0.062	Biological Process	GO:0046852	positive regulation of bone remodeling	0.0534051	0.20612	1	0	1	16
GO:0051290 protein heterotetramerization	1	0.20612	1.613	0.062	Biological Process	GO:0051290	protein heterotetramerization	0.0534051	0.20612	1	0	1	16
GO:0061179 negative regulation of insulin secretion involved in cellular response to glucose stimulus	1	0.20612	1.613	0.062	Biological Process	GO:0061179	negative regulation of insulin secretion involved in cellular response to glucose stimulus	0.0534051	0.20612	1	0	1	16
GO:0071501 cellular response to sterol depletion	1	0.20612	1.613	0.062	Biological Process	GO:0071501	cellular response to sterol depletion	0.0534051	0.20612	1	0	1	16
GO:0097205 renal filtration	1	0.20612	1.613	0.062	Biological Process	GO:0097205	renal filtration	0.0534051	0.20612	1	0	1	16
GO:0097354 prenylation	1	0.20612	1.613	0.062	Biological Process	GO:0097354	prenylation	0.0534051	0.20612	1	0	1	16
GO:0120255 olefinic compound biosynthetic process	1	0.20612	1.613	0.062	Biological Process	GO:0120255	olefinic compound biosynthetic process	0.0534051	0.20612	1	0	1	16
GO:0000444 MIS12/MIND type complex	1	0.207061	1.961	0.091	Cellular Component	GO:0000444	MIS12/MIND type complex	0.0344708	0.207061	1	0	1	11
GO:0044214 spanning component of plasma membrane	1	0.207061	1.961	0.091	Cellular Component	GO:0044214	spanning component of plasma membrane	0.0344708	0.207061	1	0	1	11
GO:0043235 receptor complex	3	0.207061	5.882	0.013	Cellular Component	GO:0043235	receptor complex	0.0347428	0.207061	2	1	3	225
GO:0043005 neuron projection	8	0.207061	15.686	0.007	Cellular Component	GO:0043005	neuron projection	0.0359524	0.207061	7	1	8	1209
GO:0009986 cell surface	5	0.207061	9.804	0.009	Cellular Component	GO:0009986	cell surface	0.0370235	0.207061	4	1	5	582
GO:0030425 dendrite	5	0.207061	9.804	0.009	Cellular Component	GO:0030425	dendrite	0.0377237	0.207061	5	0	5	585
GO:0097447 dendritic tree	5	0.207061	9.804	0.009	Cellular Component	GO:0097447	dendritic tree	0.0377237	0.207061	5	0	5	585
GO:0004497 monooxygenase activity	2	0.208728	3.077	0.012	Molecular Function	GO:0004497	monooxygenase activity	0.111079	0.208728	2	0	2	169
GO:0045181 glutamate synthase activity, NAD(P)H as acceptor	1	0.208728	1.538	0.029	Molecular Function	GO:0045181	glutamate synthase activity, NAD(P)H as acceptor	0.111507	0.208728	1	0	1	35
GO:0048038 quinone binding	1	0.208728	1.538	0.029	Molecular Function	GO:0048038	quinone binding	0.111507	0.208728	0	1	1	35
GO:0006810 transport	26	0.209669	41.935	0.005	Biological Process	GO:0006810	transport	0.0544264	0.209669	23	3	26	5715
GO:0006081 cellular aldehyde metabolic process	2	0.209943	3.226	0.018	Biological Process	GO:0006081	cellular aldehyde metabolic process	0.0545994	0.209943	2	0	2	110
GO:0015267 channel activity	5	0.211196	7.692	0.007	Molecular Function	GO:0015267	channel activity	0.113608	0.211196	4	1	5	762
GO:0016634 oxidoreductase activity, acting on the CH-CH group of donors, oxygen as acceptor	1	0.211196	1.538	0.028	Molecular Function	GO:0016634	oxidoreductase activity, acting on the CH-CH group of donors, oxygen as acceptor	0.114506	0.211196	1	0	1	36
GO:0047570 3-oxoadipate enol-lactonase activity	1	0.211196	1.538	0.028	Molecular Function	GO:0047570	3-oxoadipate enol-lactonase activity	0.114506	0.211196	1	0	1	36
GO:0022803 passive transmembrane transporter activity	5	0.211196	7.692	0.007	Molecular Function	GO:0022803	passive transmembrane transporter activity	0.114538	0.211196	4	1	5	764
GO:0015399 primary active transmembrane transporter activity	4	0.211196	6.154	0.007	Molecular Function	GO:0015399	primary active transmembrane transporter activity	0.114833	0.211196	3	1	4	551
GO:0001935 endothelial cell proliferation	2	0.212662	3.226	0.018	Biological Process	GO:0001935	endothelial cell proliferation	0.0554817	0.212662	2	0	2	111
GO:0008406 gonad development	3	0.212662	4.839	0.012	Biological Process	GO:0008406	gonad development	0.0558066	0.212662	3	0	3	253
GO:0032973 amino acid export across plasma membrane	2	0.212662	3.226	0.018	Biological Process	GO:0032973	amino acid export across plasma membrane	0.056369	0.212662	2	0	2	112
GO:0033228 cysteine export across plasma membrane	2	0.212662	3.226	0.018	Biological Process	GO:0033228	cysteine export across plasma membrane	0.056369	0.212662	2	0	2	112
GO:2000243 positive regulation of reproductive process	2	0.212662	3.226	0.018	Biological Process	GO:2000243	positive regulation of reproductive process	0.056369	0.212662	2	0	2	112
GO:0006531 aspartate metabolic process	1	0.212662	1.613	0.059	Biological Process	GO:0006531	aspartate metabolic process	0.0566481	0.212662	0	1	1	17
GO:0006991 response to sterol depletion	1	0.212662	1.613	0.059	Biological Process	GO:0006991	response to sterol depletion	0.0566481	0.212662	1	0	1	17
GO:0015707 nitrite transport	1	0.212662	1.613	0.059	Biological Process	GO:0015707	nitrite transport	0.0566481	0.212662	1	0	1	17
GO:0043567 regulation of insulin-like growth factor receptor signaling pathway	1	0.212662	1.613	0.059	Biological Process	GO:0043567	regulation of insulin-like growth factor receptor signaling pathway	0.0566481	0.212662	1	0	1	17
GO:0045956 positive regulation of calcium ion-dependent exocytosis	1	0.212662	1.613	0.059	Biological Process	GO:0045956	positive regulation of calcium ion-dependent exocytosis	0.0566481	0.212662	1	0	1	17
GO:0052646 alditol phosphate metabolic process	1	0.212662	1.613	0.059	Biological Process	GO:0052646	alditol phosphate metabolic process	0.0566481	0.212662	1	0	1	17
GO:0072488 ammonium transmembrane transport	1	0.212662	1.613	0.059	Biological Process	GO:0072488	ammonium transmembrane transport	0.0566481	0.212662	1	0	1	17
GO:0072520 seminiferous tubule development	1	0.212662	1.613	0.059	Biological Process	GO:0072520	seminiferous tubule development	0.0566481	0.212662	1	0	1	17
GO:0045137 development of primary sexual characteristics	3	0.213131	4.839	0.012	Biological Process	GO:0045137	development of primary sexual characteristics	0.0568764	0.213131	3	0	3	255
GO:0042883 cysteine transport	2	0.213796	3.226	0.018	Biological Process	GO:0042883	cysteine transport	0.0572614	0.213796	2	0	2	113
GO:1903712 cysteine transmembrane transport	2	0.213796	3.226	0.018	Biological Process	GO:1903712	cysteine transmembrane transport	0.0572614	0.213796	2	0	2	113
GO:0050681 androgen receptor binding	1	0.213848	1.538	0.027	Molecular Function	GO:0050681	androgen receptor binding	0.117495	0.213848	1	0	1	37
GO:0070205 2-succinyl-6-hydroxy-2,4-cyclohexadiene-1-carboxylate synthase activity	1	0.213848	1.538	0.027	Molecular Function	GO:0070205	2-succinyl-6-hydroxy-2,4-cyclohexadiene-1-carboxylate synthase activity	0.117495	0.213848	1	0	1	37
GO:1990841 promoter-specific chromatin binding	1	0.213848	1.538	0.027	Molecular Function	GO:1990841	promoter-specific chromatin binding	0.117495	0.213848	1	0	1	37
GO:0089717 spanning component of membrane	1	0.218068	1.961	0.077	Cellular Component	GO:0089717	spanning component of membrane	0.0406119	0.218068	1	0	1	13
GO:0051721 protein phosphatase 2A binding	1	0.218514	1.538	0.026	Molecular Function	GO:0051721	protein phosphatase 2A binding	0.120474	0.218514	1	0	1	38
GO:0035864 response to potassium ion	1	0.22117	1.613	0.056	Biological Process	GO:0035864	response to potassium ion	0.0598802	0.22117	1	0	1	18
GO:0036376 sodium ion export across plasma membrane	1	0.22117	1.613	0.056	Biological Process	GO:0036376	sodium ion export across plasma membrane	0.0598802	0.22117	1	0	1	18
GO:0043501 skeletal muscle adaptation	1	0.22117	1.613	0.056	Biological Process	GO:0043501	skeletal muscle adaptation	0.0598802	0.22117	1	0	1	18
GO:0045945 positive regulation of transcription by RNA polymerase III	1	0.22117	1.613	0.056	Biological Process	GO:0045945	positive regulation of transcription by RNA polymerase III	0.0598802	0.22117	1	0	1	18
GO:0046184 aldehyde biosynthetic process	1	0.22117	1.613	0.056	Biological Process	GO:0046184	aldehyde biosynthetic process	0.0598802	0.22117	1	0	1	18
GO:0060742 epithelial cell differentiation involved in prostate gland development	1	0.22117	1.613	0.056	Biological Process	GO:0060742	epithelial cell differentiation involved in prostate gland development	0.0598802	0.22117	1	0	1	18
GO:0005244 voltage-gated ion channel activity	2	0.221626	3.077	0.011	Molecular Function	GO:0005244	voltage-gated ion channel activity	0.123195	0.221626	1	1	2	180
GO:0016639 oxidoreductase activity, acting on the CH-NH2 group of donors, NAD or NADP as acceptor	1	0.221626	1.538	0.026	Molecular Function	GO:0016639	oxidoreductase activity, acting on the CH-NH2 group of donors, NAD or NADP as acceptor	0.123443	0.221626	1	0	1	39
GO:0019903 protein phosphatase binding	2	0.221626	3.077	0.011	Molecular Function	GO:0019903	protein phosphatase binding	0.124312	0.221626	1	1	2	181
GO:0022832 voltage-gated channel activity	2	0.221626	3.077	0.011	Molecular Function	GO:0022832	voltage-gated channel activity	0.124312	0.221626	1	1	2	181
GO:0004791 thioredoxin-disulfide reductase activity	1	0.221626	1.538	0.025	Molecular Function	GO:0004791	thioredoxin-disulfide reductase activity	0.126402	0.221626	1	0	1	40
GO:0005248 voltage-gated sodium channel activity	1	0.221626	1.538	0.025	Molecular Function	GO:0005248	voltage-gated sodium channel activity	0.126402	0.221626	1	0	1	40
GO:0015562 efflux transmembrane transporter activity	1	0.221626	1.538	0.025	Molecular Function	GO:0015562	efflux transmembrane transporter activity	0.126402	0.221626	1	0	1	40
GO:0015930 glutamate synthase activity	1	0.221626	1.538	0.025	Molecular Function	GO:0015930	glutamate synthase activity	0.126402	0.221626	1	0	1	40
GO:0051959 dynein light intermediate chain binding	1	0.221626	1.538	0.025	Molecular Function	GO:0051959	dynein light intermediate chain binding	0.126402	0.221626	1	0	1	40
GO:0005102 signaling receptor binding	8	0.221626	12.308	0.005	Molecular Function	GO:0005102	signaling receptor binding	0.127322	0.221626	6	2	8	1492
GO:0000166 nucleotide binding	17	0.221626	26.154	0.004	Molecular Function	GO:0000166	nucleotide binding	0.128138	0.221626	13	4	17	3811
GO:1901265 nucleoside phosphate binding	17	0.221626	26.154	0.004	Molecular Function	GO:1901265	nucleoside phosphate binding	0.128138	0.221626	13	4	17	3811
GO:0008483 transaminase activity	1	0.221626	1.538	0.024	Molecular Function	GO:0008483	transaminase activity	0.129352	0.221626	1	0	1	41
GO:0008569 minus-end-directed microtubule motor activity	1	0.221626	1.538	0.024	Molecular Function	GO:0008569	minus-end-directed microtubule motor activity	0.129352	0.221626	1	0	1	41
GO:0015485 cholesterol binding	1	0.221626	1.538	0.024	Molecular Function	GO:0015485	cholesterol binding	0.129352	0.221626	1	0	1	41
GO:0016799 hydrolase activity, hydrolyzing N-glycosyl compounds	1	0.221626	1.538	0.024	Molecular Function	GO:0016799	hydrolase activity, hydrolyzing N-glycosyl compounds	0.129352	0.221626	1	0	1	41
GO:0045505 dynein intermediate chain binding	1	0.221626	1.538	0.024	Molecular Function	GO:0045505	dynein intermediate chain binding	0.129352	0.221626	1	0	1	41
GO:0060091 kinocilium	1	0.224708	1.961	0.071	Cellular Component	GO:0060091	kinocilium	0.043668	0.224708	1	0	1	14
GO:0097732 9+2 non-motile cilium	1	0.224708	1.961	0.071	Cellular Component	GO:0097732	9+2 non-motile cilium	0.043668	0.224708	1	0	1	14
GO:0046394 carboxylic acid biosynthetic process	6	0.225434	9.677	0.007	Biological Process	GO:0046394	carboxylic acid biosynthetic process	0.061215	0.225434	5	1	6	821
GO:0032868 response to insulin	3	0.225434	4.839	0.011	Biological Process	GO:0032868	response to insulin	0.0612532	0.225434	3	0	3	263
GO:0051094 positive regulation of developmental process	8	0.22577	12.903	0.006	Biological Process	GO:0051094	positive regulation of developmental process	0.0614542	0.22577	8	0	8	1247
GO:0032270 positive regulation of cellular protein metabolic process	8	0.227762	12.903	0.006	Biological Process	GO:0032270	positive regulation of cellular protein metabolic process	0.0621531	0.227762	7	1	8	1250
GO:0006562 proline catabolic process	1	0.227762	1.613	0.053	Biological Process	GO:0006562	proline catabolic process	0.0631014	0.227762	1	0	1	19
GO:0010874 regulation of cholesterol efflux	1	0.227762	1.613	0.053	Biological Process	GO:0010874	regulation of cholesterol efflux	0.0631014	0.227762	1	0	1	19
GO:0032516 positive regulation of phosphoprotein phosphatase activity	1	0.227762	1.613	0.053	Biological Process	GO:0032516	positive regulation of phosphoprotein phosphatase activity	0.0631014	0.227762	0	1	1	19
GO:0034377 plasma lipoprotein particle assembly	1	0.227762	1.613	0.053	Biological Process	GO:0034377	plasma lipoprotein particle assembly	0.0631014	0.227762	1	0	1	19
GO:0043649 dicarboxylic acid catabolic process	1	0.227762	1.613	0.053	Biological Process	GO:0043649	dicarboxylic acid catabolic process	0.0631014	0.227762	0	1	1	19
GO:0060179 male mating behavior	1	0.227762	1.613	0.053	Biological Process	GO:0060179	male mating behavior	0.0631014	0.227762	1	0	1	19
GO:0060444 branching involved in mammary gland duct morphogenesis	1	0.227762	1.613	0.053	Biological Process	GO:0060444	branching involved in mammary gland duct morphogenesis	0.0631014	0.227762	1	0	1	19
GO:0060706 cell differentiation involved in embryonic placenta development	1	0.227762	1.613	0.053	Biological Process	GO:0060706	cell differentiation involved in embryonic placenta development	0.0631014	0.227762	1	0	1	19
GO:1901017 negative regulation of potassium ion transmembrane transporter activity	1	0.227762	1.613	0.053	Biological Process	GO:1901017	negative regulation of potassium ion transmembrane transporter activity	0.0631014	0.227762	1	0	1	19
GO:0016810 hydrolase activity, acting on carbon-nitrogen (but not peptide) bonds	2	0.228702	3.077	0.011	Molecular Function	GO:0016810	hydrolase activity, acting on carbon-nitrogen (but not peptide) bonds	0.134477	0.228702	1	1	2	190
GO:0019887 protein kinase regulator activity	2	0.228702	3.077	0.011	Molecular Function	GO:0019887	protein kinase regulator activity	0.134477	0.228702	2	0	2	190
GO:0015434 ABC-type cadmium transporter activity	1	0.228702	1.538	0.023	Molecular Function	GO:0015434	ABC-type cadmium transporter activity	0.135221	0.228702	0	1	1	43
GO:0032934 sterol binding	1	0.228702	1.538	0.023	Molecular Function	GO:0032934	sterol binding	0.135221	0.228702	1	0	1	43
GO:0098655 cation transmembrane transport	7	0.22892	11.29	0.007	Biological Process	GO:0098655	cation transmembrane transport	0.0636133	0.22892	6	1	7	1039
GO:0000101 sulfur amino acid transport	2	0.22892	3.226	0.017	Biological Process	GO:0000101	sulfur amino acid transport	0.0636443	0.22892	2	0	2	120
GO:0016055 Wnt signaling pathway	4	0.229866	6.452	0.009	Biological Process	GO:0016055	Wnt signaling pathway	0.0641825	0.229866	4	0	4	441
GO:0016226 iron-sulfur cluster assembly	2	0.229866	3.226	0.017	Biological Process	GO:0016226	iron-sulfur cluster assembly	0.0645752	0.229866	2	0	2	121
GO:0031163 metallo-sulfur cluster assembly	2	0.229866	3.226	0.017	Biological Process	GO:0031163	metallo-sulfur cluster assembly	0.0645752	0.229866	2	0	2	121
GO:0055088 lipid homeostasis	2	0.229866	3.226	0.017	Biological Process	GO:0055088	lipid homeostasis	0.0645752	0.229866	2	0	2	121
GO:0030198 extracellular matrix organization	3	0.229866	4.839	0.011	Biological Process	GO:0030198	extracellular matrix organization	0.0652094	0.229866	2	1	3	270
GO:0071495 cellular response to endogenous stimulus	8	0.229866	12.903	0.006	Biological Process	GO:0071495	cellular response to endogenous stimulus	0.0657238	0.229866	7	1	8	1265
GO:0051179 localization	30	0.229866	48.387	0.004	Biological Process	GO:0051179	localization	0.0662359	0.229866	26	4	30	6928
GO:0001779 natural killer cell differentiation	1	0.229866	1.613	0.05	Biological Process	GO:0001779	natural killer cell differentiation	0.0663117	0.229866	1	0	1	20
GO:0006700 C21-steroid hormone biosynthetic process	1	0.229866	1.613	0.05	Biological Process	GO:0006700	C21-steroid hormone biosynthetic process	0.0663117	0.229866	1	0	1	20
GO:0009445 putrescine metabolic process	1	0.229866	1.613	0.05	Biological Process	GO:0009445	putrescine metabolic process	0.0663117	0.229866	0	1	1	20
GO:0030682 mitigation of host defenses by symbiont	1	0.229866	1.613	0.05	Biological Process	GO:0030682	mitigation of host defenses by symbiont	0.0663117	0.229866	1	0	1	20
GO:0032148 activation of protein kinase B activity	1	0.229866	1.613	0.05	Biological Process	GO:0032148	activation of protein kinase B activity	0.0663117	0.229866	1	0	1	20
GO:0038092 nodal signaling pathway	1	0.229866	1.613	0.05	Biological Process	GO:0038092	nodal signaling pathway	0.0663117	0.229866	1	0	1	20
GO:0043576 regulation of respiratory gaseous exchange	1	0.229866	1.613	0.05	Biological Process	GO:0043576	regulation of respiratory gaseous exchange	0.0663117	0.229866	0	1	1	20
GO:0045577 regulation of B cell differentiation	1	0.229866	1.613	0.05	Biological Process	GO:0045577	regulation of B cell differentiation	0.0663117	0.229866	1	0	1	20
GO:0046339 diacylglycerol metabolic process	1	0.229866	1.613	0.05	Biological Process	GO:0046339	diacylglycerol metabolic process	0.0663117	0.229866	1	0	1	20
GO:0060445 branching involved in salivary gland morphogenesis	1	0.229866	1.613	0.05	Biological Process	GO:0060445	branching involved in salivary gland morphogenesis	0.0663117	0.229866	1	0	1	20
GO:0065005 protein-lipid complex assembly	1	0.229866	1.613	0.05	Biological Process	GO:0065005	protein-lipid complex assembly	0.0663117	0.229866	1	0	1	20
GO:0071305 cellular response to vitamin D	1	0.229866	1.613	0.05	Biological Process	GO:0071305	cellular response to vitamin D	0.0663117	0.229866	1	0	1	20
GO:0071372 cellular response to follicle-stimulating hormone stimulus	1	0.229866	1.613	0.05	Biological Process	GO:0071372	cellular response to follicle-stimulating hormone stimulus	0.0663117	0.229866	1	0	1	20
GO:1903831 signal transduction involved in cellular response to ammonium ion	1	0.229866	1.613	0.05	Biological Process	GO:1903831	signal transduction involved in cellular response to ammonium ion	0.0663117	0.229866	1	0	1	20
GO:0006814 sodium ion transport	3	0.229866	4.839	0.011	Biological Process	GO:0006814	sodium ion transport	0.0663611	0.229866	2	1	3	272
GO:0198738 cell-cell signaling by wnt	4	0.23071	6.452	0.009	Biological Process	GO:0198738	cell-cell signaling by wnt	0.0667609	0.23071	4	0	4	447
GO:1901362 organic cyclic compound biosynthetic process	23	0.23071	37.097	0.005	Biological Process	GO:1901362	organic cyclic compound biosynthetic process	0.066901	0.23071	20	3	23	5010
GO:1901663 quinone biosynthetic process	3	0.23071	4.839	0.011	Biological Process	GO:1901663	quinone biosynthetic process	0.0669405	0.23071	2	1	3	273
GO:0051234 establishment of localization	26	0.231259	41.935	0.004	Biological Process	GO:0051234	establishment of localization	0.0672122	0.231259	23	3	26	5826
GO:0006096 glycolytic process	2	0.231503	3.226	0.016	Biological Process	GO:0006096	glycolytic process	0.0673954	0.231503	2	0	2	124
GO:0016769 transferase activity, transferring nitrogenous groups	1	0.232893	1.538	0.023	Molecular Function	GO:0016769	transferase activity, transferring nitrogenous groups	0.138142	0.232893	1	0	1	44
GO:0006757 ATP generation from ADP	2	0.232947	3.226	0.016	Biological Process	GO:0006757	ATP generation from ADP	0.0683445	0.232947	2	0	2	125
GO:0009991 response to extracellular stimulus	5	0.232947	8.065	0.008	Biological Process	GO:0009991	response to extracellular stimulus	0.0683741	0.232947	5	0	5	642
GO:0006928 movement of cell or subcellular component	11	0.232947	17.742	0.006	Biological Process	GO:0006928	movement of cell or subcellular component	0.0685832	0.232947	10	1	11	1967
GO:0071695 anatomical structure maturation	3	0.232947	4.839	0.011	Biological Process	GO:0071695	anatomical structure maturation	0.0686927	0.232947	3	0	3	276
GO:0016053 organic acid biosynthetic process	6	0.232947	9.677	0.007	Biological Process	GO:0016053	organic acid biosynthetic process	0.0693377	0.232947	5	1	6	848
GO:0001502 cartilage condensation	1	0.232947	1.613	0.048	Biological Process	GO:0001502	cartilage condensation	0.0695112	0.232947	1	0	1	21
GO:0002063 chondrocyte development	1	0.232947	1.613	0.048	Biological Process	GO:0002063	chondrocyte development	0.0695112	0.232947	1	0	1	21
GO:0006596 polyamine biosynthetic process	1	0.232947	1.613	0.048	Biological Process	GO:0006596	polyamine biosynthetic process	0.0695112	0.232947	0	1	1	21
GO:0032780 negative regulation of ATPase activity	1	0.232947	1.613	0.048	Biological Process	GO:0032780	negative regulation of ATPase activity	0.0695112	0.232947	1	0	1	21
GO:0060575 intestinal epithelial cell differentiation	1	0.232947	1.613	0.048	Biological Process	GO:0060575	intestinal epithelial cell differentiation	0.0695112	0.232947	1	0	1	21
GO:0061003 positive regulation of dendritic spine morphogenesis	1	0.232947	1.613	0.048	Biological Process	GO:0061003	positive regulation of dendritic spine morphogenesis	0.0695112	0.232947	1	0	1	21
GO:0095500 acetylcholine receptor signaling pathway	1	0.232947	1.613	0.048	Biological Process	GO:0095500	acetylcholine receptor signaling pathway	0.0695112	0.232947	1	0	1	21
GO:1905144 response to acetylcholine	1	0.232947	1.613	0.048	Biological Process	GO:1905144	response to acetylcholine	0.0695112	0.232947	1	0	1	21
GO:1905145 cellular response to acetylcholine	1	0.232947	1.613	0.048	Biological Process	GO:1905145	cellular response to acetylcholine	0.0695112	0.232947	1	0	1	21
GO:2000050 regulation of non-canonical Wnt signaling pathway	1	0.232947	1.613	0.048	Biological Process	GO:2000050	regulation of non-canonical Wnt signaling pathway	0.0695112	0.232947	1	0	1	21
GO:0042364 water-soluble vitamin biosynthetic process	3	0.233489	4.839	0.011	Biological Process	GO:0042364	water-soluble vitamin biosynthetic process	0.0698725	0.233489	3	0	3	278
GO:1901698 response to nitrogen compound	7	0.233489	11.29	0.007	Biological Process	GO:1901698	response to nitrogen compound	0.070105	0.233489	6	1	7	1063
GO:0006826 iron ion transport	2	0.233489	3.226	0.016	Biological Process	GO:0006826	iron ion transport	0.0702561	0.233489	2	0	2	127
GO:0046660 female sex differentiation	2	0.233489	3.226	0.016	Biological Process	GO:0046660	female sex differentiation	0.0702561	0.233489	2	0	2	127
GO:1903708 positive regulation of hemopoiesis	2	0.233489	3.226	0.016	Biological Process	GO:1903708	positive regulation of hemopoiesis	0.0702561	0.233489	2	0	2	127
GO:0051336 regulation of hydrolase activity	7	0.233489	11.29	0.007	Biological Process	GO:0051336	regulation of hydrolase activity	0.0703839	0.233489	6	1	7	1064
GO:0045017 glycerolipid biosynthetic process	3	0.233489	4.839	0.011	Biological Process	GO:0045017	glycerolipid biosynthetic process	0.0704658	0.233489	3	0	3	279
GO:1901700 response to oxygen-containing compound	9	0.233911	14.516	0.006	Biological Process	GO:1901700	response to oxygen-containing compound	0.0707067	0.233911	9	0	9	1511
GO:0046879 hormone secretion	3	0.234708	4.839	0.011	Biological Process	GO:0046879	hormone secretion	0.0710615	0.234708	3	0	3	280
GO:0001217 DNA-binding transcription repressor activity	2	0.234789	3.077	0.01	Molecular Function	GO:0001217	DNA-binding transcription repressor activity	0.140204	0.234789	1	1	2	195
GO:0001227 DNA-binding transcription repressor activity, RNA polymerase II-specific	2	0.234789	3.077	0.01	Molecular Function	GO:0001227	DNA-binding transcription repressor activity, RNA polymerase II-specific	0.140204	0.234789	1	1	2	195
GO:0005402 carbohydrate:cation symporter activity	1	0.234789	1.538	0.022	Molecular Function	GO:0005402	carbohydrate:cation symporter activity	0.141052	0.234789	1	0	1	45
GO:0015086 cadmium ion transmembrane transporter activity	1	0.234789	1.538	0.022	Molecular Function	GO:0015086	cadmium ion transmembrane transporter activity	0.141052	0.234789	0	1	1	45
GO:0009063 cellular amino acid catabolic process	3	0.235451	4.839	0.011	Biological Process	GO:0009063	cellular amino acid catabolic process	0.0716595	0.235451	2	1	3	281
GO:0071902 positive regulation of protein serine/threonine kinase activity	3	0.235451	4.839	0.011	Biological Process	GO:0071902	positive regulation of protein serine/threonine kinase activity	0.0716595	0.235451	2	1	3	281
GO:0033036 macromolecule localization	17	0.235451	27.419	0.005	Biological Process	GO:0033036	macromolecule localization	0.0718901	0.235451	15	2	17	3470
GO:0001759 organ induction	1	0.235451	1.613	0.045	Biological Process	GO:0001759	organ induction	0.0726999	0.235451	1	0	1	22
GO:0010560 positive regulation of glycoprotein biosynthetic process	1	0.235451	1.613	0.045	Biological Process	GO:0010560	positive regulation of glycoprotein biosynthetic process	0.0726999	0.235451	1	0	1	22
GO:0016486 peptide hormone processing	1	0.235451	1.613	0.045	Biological Process	GO:0016486	peptide hormone processing	0.0726999	0.235451	1	0	1	22
GO:0033145 positive regulation of intracellular steroid hormone receptor signaling pathway	1	0.235451	1.613	0.045	Biological Process	GO:0033145	positive regulation of intracellular steroid hormone receptor signaling pathway	0.0726999	0.235451	1	0	1	22
GO:0034105 positive regulation of tissue remodeling	1	0.235451	1.613	0.045	Biological Process	GO:0034105	positive regulation of tissue remodeling	0.0726999	0.235451	1	0	1	22
GO:0035112 genitalia morphogenesis	1	0.235451	1.613	0.045	Biological Process	GO:0035112	genitalia morphogenesis	0.0726999	0.235451	1	0	1	22
GO:0060384 innervation	1	0.235451	1.613	0.045	Biological Process	GO:0060384	innervation	0.0726999	0.235451	1	0	1	22
GO:0098926 postsynaptic signal transduction	1	0.235451	1.613	0.045	Biological Process	GO:0098926	postsynaptic signal transduction	0.0726999	0.235451	1	0	1	22
GO:0140448 signaling receptor ligand precursor processing	1	0.235451	1.613	0.045	Biological Process	GO:0140448	signaling receptor ligand precursor processing	0.0726999	0.235451	1	0	1	22
GO:0051345 positive regulation of hydrolase activity	5	0.235451	8.065	0.008	Biological Process	GO:0051345	positive regulation of hydrolase activity	0.0727716	0.235451	4	1	5	654
GO:0007173 epidermal growth factor receptor signaling pathway	2	0.235955	3.226	0.015	Biological Process	GO:0007173	epidermal growth factor receptor signaling pathway	0.0731562	0.235955	1	1	2	130
GO:0030879 mammary gland development	2	0.235955	3.226	0.015	Biological Process	GO:0030879	mammary gland development	0.0731562	0.235955	2	0	2	130
GO:0001932 regulation of protein phosphorylation	7	0.23817	11.29	0.006	Biological Process	GO:0001932	regulation of protein phosphorylation	0.0740717	0.23817	6	1	7	1077
GO:0001503 ossification	3	0.23817	4.839	0.011	Biological Process	GO:0001503	ossification	0.0740742	0.23817	3	0	3	285
GO:0006665 sphingolipid metabolic process	2	0.239437	3.226	0.015	Biological Process	GO:0006665	sphingolipid metabolic process	0.075111	0.239437	2	0	2	132
GO:0009110 vitamin biosynthetic process	3	0.239437	4.839	0.01	Biological Process	GO:0009110	vitamin biosynthetic process	0.0752952	0.239437	3	0	3	287
GO:0048513 animal organ development	16	0.239437	25.806	0.005	Biological Process	GO:0048513	animal organ development	0.0755687	0.239437	15	1	16	3237
GO:1901135 carbohydrate derivative metabolic process	9	0.239437	14.516	0.006	Biological Process	GO:1901135	carbohydrate derivative metabolic process	0.0757165	0.239437	8	1	9	1532
GO:0007176 regulation of epidermal growth factor-activated receptor activity	1	0.239437	1.613	0.043	Biological Process	GO:0007176	regulation of epidermal growth factor-activated receptor activity	0.0758779	0.239437	1	0	1	23
GO:0008207 C21-steroid hormone metabolic process	1	0.239437	1.613	0.043	Biological Process	GO:0008207	C21-steroid hormone metabolic process	0.0758779	0.239437	1	0	1	23
GO:0036159 inner dynein arm assembly	1	0.239437	1.613	0.043	Biological Process	GO:0036159	inner dynein arm assembly	0.0758779	0.239437	1	0	1	23
GO:0038128 ERBB2 signaling pathway	1	0.239437	1.613	0.043	Biological Process	GO:0038128	ERBB2 signaling pathway	0.0758779	0.239437	1	0	1	23
GO:0046415 urate metabolic process	1	0.239437	1.613	0.043	Biological Process	GO:0046415	urate metabolic process	0.0758779	0.239437	1	0	1	23
GO:0050869 negative regulation of B cell activation	1	0.239437	1.613	0.043	Biological Process	GO:0050869	negative regulation of B cell activation	0.0758779	0.239437	1	0	1	23
GO:1901380 negative regulation of potassium ion transmembrane transport	1	0.239437	1.613	0.043	Biological Process	GO:1901380	negative regulation of potassium ion transmembrane transport	0.0758779	0.239437	1	0	1	23
GO:1903020 positive regulation of glycoprotein metabolic process	1	0.239437	1.613	0.043	Biological Process	GO:1903020	positive regulation of glycoprotein metabolic process	0.0758779	0.239437	1	0	1	23
GO:0030177 positive regulation of Wnt signaling pathway	2	0.239437	3.226	0.015	Biological Process	GO:0030177	positive regulation of Wnt signaling pathway	0.0760948	0.239437	2	0	2	133
GO:0046031 ADP metabolic process	2	0.239437	3.226	0.015	Biological Process	GO:0046031	ADP metabolic process	0.0760948	0.239437	2	0	2	133
GO:0009117 nucleotide metabolic process	6	0.240044	9.677	0.007	Biological Process	GO:0009117	nucleotide metabolic process	0.0764042	0.240044	4	2	6	870
GO:0000165 MAPK cascade	5	0.240148	8.065	0.008	Biological Process	GO:0000165	MAPK cascade	0.0765537	0.240148	4	1	5	664
GO:0061134 peptidase regulator activity	2	0.240306	3.077	0.01	Molecular Function	GO:0061134	peptidase regulator activity	0.144823	0.240306	2	0	2	199
GO:0050731 positive regulation of peptidyl-tyrosine phosphorylation	2	0.241073	3.226	0.015	Biological Process	GO:0050731	positive regulation of peptidyl-tyrosine phosphorylation	0.0770826	0.241073	2	0	2	134
GO:0097746 blood vessel diameter maintenance	2	0.241073	3.226	0.015	Biological Process	GO:0097746	blood vessel diameter maintenance	0.0770826	0.241073	1	1	2	134
GO:0006753 nucleoside phosphate metabolic process	6	0.243069	9.677	0.007	Biological Process	GO:0006753	nucleoside phosphate metabolic process	0.0780663	0.243069	4	2	6	875
GO:0006790 sulfur compound metabolic process	6	0.243069	9.677	0.007	Biological Process	GO:0006790	sulfur compound metabolic process	0.0780663	0.243069	6	0	6	875
GO:1901264 carbohydrate derivative transport	2	0.243069	3.226	0.015	Biological Process	GO:1901264	carbohydrate derivative transport	0.0780746	0.243069	2	0	2	135
GO:0010661 positive regulation of muscle cell apoptotic process	1	0.244191	1.613	0.042	Biological Process	GO:0010661	positive regulation of muscle cell apoptotic process	0.0790451	0.244191	1	0	1	24
GO:0010800 positive regulation of peptidyl-threonine phosphorylation	1	0.244191	1.613	0.042	Biological Process	GO:0010800	positive regulation of peptidyl-threonine phosphorylation	0.0790451	0.244191	1	0	1	24
GO:0031579 membrane raft organization	1	0.244191	1.613	0.042	Biological Process	GO:0031579	membrane raft organization	0.0790451	0.244191	1	0	1	24
GO:0032354 response to follicle-stimulating hormone	1	0.244191	1.613	0.042	Biological Process	GO:0032354	response to follicle-stimulating hormone	0.0790451	0.244191	1	0	1	24
GO:0032885 regulation of polysaccharide biosynthetic process	1	0.244191	1.613	0.042	Biological Process	GO:0032885	regulation of polysaccharide biosynthetic process	0.0790451	0.244191	1	0	1	24
GO:0002009 morphogenesis of an epithelium	5	0.244191	8.065	0.007	Biological Process	GO:0002009	morphogenesis of an epithelium	0.0792644	0.244191	5	0	5	671
GO:0009150 purine ribonucleotide metabolic process	5	0.244191	8.065	0.007	Biological Process	GO:0009150	purine ribonucleotide metabolic process	0.0792644	0.244191	4	1	5	671
GO:0009914 hormone transport	3	0.244251	4.839	0.01	Biological Process	GO:0009914	hormone transport	0.0796394	0.244251	3	0	3	294
GO:0050673 epithelial cell proliferation	3	0.244251	4.839	0.01	Biological Process	GO:0050673	epithelial cell proliferation	0.0796394	0.244251	3	0	3	294
GO:1903532 positive regulation of secretion by cell	3	0.244251	4.839	0.01	Biological Process	GO:1903532	positive regulation of secretion by cell	0.0796394	0.244251	3	0	3	294
GO:0022604 regulation of cell morphogenesis	4	0.24492	6.452	0.008	Biological Process	GO:0022604	regulation of cell morphogenesis	0.0799761	0.24492	4	0	4	476
GO:0010769 regulation of cell morphogenesis involved in differentiation	3	0.245178	4.839	0.01	Biological Process	GO:0010769	regulation of cell morphogenesis involved in differentiation	0.0802688	0.245178	3	0	3	295
GO:0006821 chloride transport	2	0.245178	3.226	0.014	Biological Process	GO:0006821	chloride transport	0.0810747	0.245178	2	0	2	138
GO:0050920 regulation of chemotaxis	2	0.245178	3.226	0.014	Biological Process	GO:0050920	regulation of chemotaxis	0.0810747	0.245178	2	0	2	138
GO:0071705 nitrogen compound transport	14	0.245178	22.581	0.005	Biological Process	GO:0071705	nitrogen compound transport	0.0819097	0.245178	12	2	14	2767
GO:0001539 cilium or flagellum-dependent cell motility	2	0.245178	3.226	0.014	Biological Process	GO:0001539	cilium or flagellum-dependent cell motility	0.0820827	0.245178	2	0	2	139
GO:0009069 serine family amino acid metabolic process	2	0.245178	3.226	0.014	Biological Process	GO:0009069	serine family amino acid metabolic process	0.0820827	0.245178	1	1	2	139
GO:0035296 regulation of tube diameter	2	0.245178	3.226	0.014	Biological Process	GO:0035296	regulation of tube diameter	0.0820827	0.245178	1	1	2	139
GO:0001832 blastocyst growth	1	0.245178	1.613	0.04	Biological Process	GO:0001832	blastocyst growth	0.0822017	0.245178	1	0	1	25
GO:0001887 selenium compound metabolic process	1	0.245178	1.613	0.04	Biological Process	GO:0001887	selenium compound metabolic process	0.0822017	0.245178	1	0	1	25
GO:0002092 positive regulation of receptor internalization	1	0.245178	1.613	0.04	Biological Process	GO:0002092	positive regulation of receptor internalization	0.0822017	0.245178	1	0	1	25
GO:0032222 regulation of synaptic transmission, cholinergic	1	0.245178	1.613	0.04	Biological Process	GO:0032222	regulation of synaptic transmission, cholinergic	0.0822017	0.245178	1	0	1	25
GO:0032369 negative regulation of lipid transport	1	0.245178	1.613	0.04	Biological Process	GO:0032369	negative regulation of lipid transport	0.0822017	0.245178	1	0	1	25
GO:0048643 positive regulation of skeletal muscle tissue development	1	0.245178	1.613	0.04	Biological Process	GO:0048643	positive regulation of skeletal muscle tissue development	0.0822017	0.245178	1	0	1	25
GO:0050892 intestinal absorption	1	0.245178	1.613	0.04	Biological Process	GO:0050892	intestinal absorption	0.0822017	0.245178	1	0	1	25
GO:0052173 response to defenses of other organism	1	0.245178	1.613	0.04	Biological Process	GO:0052173	response to defenses of other organism	0.0822017	0.245178	1	0	1	25
GO:0052200 response to host defenses	1	0.245178	1.613	0.04	Biological Process	GO:0052200	response to host defenses	0.0822017	0.245178	1	0	1	25
GO:0075136 response to host	1	0.245178	1.613	0.04	Biological Process	GO:0075136	response to host	0.0822017	0.245178	1	0	1	25
GO:0090598 male anatomical structure morphogenesis	1	0.245178	1.613	0.04	Biological Process	GO:0090598	male anatomical structure morphogenesis	0.0822017	0.245178	1	0	1	25
GO:0005794 Golgi apparatus	8	0.245693	15.686	0.006	Cellular Component	GO:0005794	Golgi apparatus	0.0493085	0.245693	7	1	8	1288
GO:0055051 ATP-binding cassette (ABC) transporter complex, integrated substrate binding	2	0.245693	3.922	0.018	Cellular Component	GO:0055051	ATP-binding cassette (ABC) transporter complex, integrated substrate binding	0.0502474	0.245693	2	0	2	113
GO:0031090 organelle membrane	15	0.245693	29.412	0.005	Cellular Component	GO:0031090	organelle membrane	0.0507301	0.245693	14	1	15	3066
GO:0006024 glycosaminoglycan biosynthetic process	2	0.247483	3.226	0.014	Biological Process	GO:0006024	glycosaminoglycan biosynthetic process	0.0830946	0.247483	2	0	2	140
GO:0009719 response to endogenous stimulus	9	0.247596	14.516	0.006	Biological Process	GO:0009719	response to endogenous stimulus	0.083253	0.247596	8	1	9	1562
GO:0047134 protein-disulfide reductase (NAD(P)) activity	1	0.247659	1.538	0.021	Molecular Function	GO:0047134	protein-disulfide reductase (NAD(P)) activity	0.149726	0.247659	1	0	1	48
GO:0003341 cilium movement	2	0.249152	3.226	0.014	Biological Process	GO:0003341	cilium movement	0.0841104	0.249152	2	0	2	141
GO:0032874 positive regulation of stress-activated MAPK cascade	2	0.249152	3.226	0.014	Biological Process	GO:0032874	positive regulation of stress-activated MAPK cascade	0.0841104	0.249152	2	0	2	141
GO:0032501 multicellular organismal process	27	0.249152	43.548	0.004	Biological Process	GO:0032501	multicellular organismal process	0.0849019	0.249152	22	5	27	6233
GO:0030253 protein secretion by the type I secretion system	2	0.249152	3.226	0.014	Biological Process	GO:0030253	protein secretion by the type I secretion system	0.08513	0.249152	2	0	2	142
GO:0050679 positive regulation of epithelial cell proliferation	2	0.249152	3.226	0.014	Biological Process	GO:0050679	positive regulation of epithelial cell proliferation	0.08513	0.249152	2	0	2	142
GO:0070304 positive regulation of stress-activated protein kinase signaling cascade	2	0.249152	3.226	0.014	Biological Process	GO:0070304	positive regulation of stress-activated protein kinase signaling cascade	0.08513	0.249152	2	0	2	142
GO:0001919 regulation of receptor recycling	1	0.249152	1.613	0.038	Biological Process	GO:0001919	regulation of receptor recycling	0.0853476	0.249152	1	0	1	26
GO:0010742 macrophage derived foam cell differentiation	1	0.249152	1.613	0.038	Biological Process	GO:0010742	macrophage derived foam cell differentiation	0.0853476	0.249152	1	0	1	26
GO:0031663 lipopolysaccharide-mediated signaling pathway	1	0.249152	1.613	0.038	Biological Process	GO:0031663	lipopolysaccharide-mediated signaling pathway	0.0853476	0.249152	1	0	1	26
GO:0032881 regulation of polysaccharide metabolic process	1	0.249152	1.613	0.038	Biological Process	GO:0032881	regulation of polysaccharide metabolic process	0.0853476	0.249152	1	0	1	26
GO:0042311 vasodilation	1	0.249152	1.613	0.038	Biological Process	GO:0042311	vasodilation	0.0853476	0.249152	0	1	1	26
GO:0071371 cellular response to gonadotropin stimulus	1	0.249152	1.613	0.038	Biological Process	GO:0071371	cellular response to gonadotropin stimulus	0.0853476	0.249152	1	0	1	26
GO:1905332 positive regulation of morphogenesis of an epithelium	1	0.249152	1.613	0.038	Biological Process	GO:1905332	positive regulation of morphogenesis of an epithelium	0.0853476	0.249152	1	0	1	26
GO:0006023 aminoglycan biosynthetic process	2	0.249736	3.226	0.014	Biological Process	GO:0006023	aminoglycan biosynthetic process	0.0861534	0.249736	2	0	2	143
GO:0033866 nucleoside bisphosphate biosynthetic process	2	0.249736	3.226	0.014	Biological Process	GO:0033866	nucleoside bisphosphate biosynthetic process	0.0861534	0.249736	1	1	2	143
GO:0034030 ribonucleoside bisphosphate biosynthetic process	2	0.249736	3.226	0.014	Biological Process	GO:0034030	ribonucleoside bisphosphate biosynthetic process	0.0861534	0.249736	1	1	2	143
GO:0034033 purine nucleoside bisphosphate biosynthetic process	2	0.249736	3.226	0.014	Biological Process	GO:0034033	purine nucleoside bisphosphate biosynthetic process	0.0861534	0.249736	1	1	2	143
GO:0043279 response to alkaloid	2	0.249736	3.226	0.014	Biological Process	GO:0043279	response to alkaloid	0.0861534	0.249736	1	1	2	143
GO:0055052 ATP-binding cassette (ABC) transporter complex, substrate-binding subunit-containing	2	0.250076	3.922	0.017	Cellular Component	GO:0055052	ATP-binding cassette (ABC) transporter complex, substrate-binding subunit-containing	0.0526476	0.250076	2	0	2	116
GO:0098802 plasma membrane signaling receptor complex	2	0.250581	3.922	0.017	Cellular Component	GO:0098802	plasma membrane signaling receptor complex	0.0550882	0.250581	1	1	2	119
GO:0005615 extracellular space	6	0.250581	11.765	0.007	Cellular Component	GO:0005615	extracellular space	0.055581	0.250581	6	0	6	865
GO:0030992 intraciliary transport particle B	1	0.250581	1.961	0.056	Cellular Component	GO:0030992	intraciliary transport particle B	0.0557974	0.250581	1	0	1	18
GO:0004879 nuclear receptor activity	1	0.250832	1.538	0.02	Molecular Function	GO:0004879	nuclear receptor activity	0.152598	0.250832	1	0	1	49
GO:0098531 ligand-activated transcription factor activity	1	0.250832	1.538	0.02	Molecular Function	GO:0098531	ligand-activated transcription factor activity	0.152598	0.250832	1	0	1	49
GO:0006165 nucleoside diphosphate phosphorylation	2	0.252005	3.226	0.014	Biological Process	GO:0006165	nucleoside diphosphate phosphorylation	0.0871806	0.252005	2	0	2	144
GO:0097164 ammonium ion metabolic process	2	0.252005	3.226	0.014	Biological Process	GO:0097164	ammonium ion metabolic process	0.0871806	0.252005	2	0	2	144
GO:0051047 positive regulation of secretion	3	0.252931	4.839	0.01	Biological Process	GO:0051047	positive regulation of secretion	0.0879919	0.252931	3	0	3	307
GO:0038127 ERBB signaling pathway	2	0.252931	3.226	0.014	Biological Process	GO:0038127	ERBB signaling pathway	0.0882115	0.252931	1	1	2	145
GO:0060326 cell chemotaxis	2	0.252931	3.226	0.014	Biological Process	GO:0060326	cell chemotaxis	0.0882115	0.252931	1	1	2	145
GO:0051239 regulation of multicellular organismal process	13	0.252931	20.968	0.005	Biological Process	GO:0051239	regulation of multicellular organismal process	0.0883323	0.252931	12	1	13	2549
GO:0006020 inositol metabolic process	1	0.252931	1.613	0.037	Biological Process	GO:0006020	inositol metabolic process	0.0884829	0.252931	0	1	1	27
GO:0006699 bile acid biosynthetic process	1	0.252931	1.613	0.037	Biological Process	GO:0006699	bile acid biosynthetic process	0.0884829	0.252931	1	0	1	27
GO:0010575 positive regulation of vascular endothelial growth factor production	1	0.252931	1.613	0.037	Biological Process	GO:0010575	positive regulation of vascular endothelial growth factor production	0.0884829	0.252931	1	0	1	27
GO:0090077 foam cell differentiation	1	0.252931	1.613	0.037	Biological Process	GO:0090077	foam cell differentiation	0.0884829	0.252931	1	0	1	27
GO:0007178 transmembrane receptor protein serine/threonine kinase signaling pathway	3	0.253056	4.839	0.01	Biological Process	GO:0007178	transmembrane receptor protein serine/threonine kinase signaling pathway	0.0886494	0.253056	3	0	3	308
GO:0036156 inner dynein arm	1	0.254992	1.961	0.053	Cellular Component	GO:0036156	inner dynein arm	0.0588061	0.254992	1	0	1	19
GO:0098797 plasma membrane protein complex	5	0.254992	9.804	0.008	Cellular Component	GO:0098797	plasma membrane protein complex	0.0588443	0.254992	4	1	5	663
GO:0016627 oxidoreductase activity, acting on the CH-CH group of donors	2	0.255665	3.077	0.01	Molecular Function	GO:0016627	oxidoreductase activity, acting on the CH-CH group of donors	0.15651	0.255665	1	1	2	209
GO:0016835 carbon-oxygen lyase activity	2	0.255665	3.077	0.01	Molecular Function	GO:0016835	carbon-oxygen lyase activity	0.15651	0.255665	2	0	2	209
GO:0001890 placenta development	2	0.257011	3.226	0.014	Biological Process	GO:0001890	placenta development	0.0902844	0.257011	2	0	2	147
GO:0030509 BMP signaling pathway	2	0.257011	3.226	0.014	Biological Process	GO:0030509	BMP signaling pathway	0.0902844	0.257011	2	0	2	147
GO:0048585 negative regulation of response to stimulus	8	0.257073	12.903	0.006	Biological Process	GO:0048585	negative regulation of response to stimulus	0.0904308	0.257073	6	2	8	1357
GO:0000902 cell morphogenesis	7	0.257576	11.29	0.006	Biological Process	GO:0000902	cell morphogenesis	0.0912664	0.257576	6	1	7	1133
GO:0009135 purine nucleoside diphosphate metabolic process	2	0.257576	3.226	0.014	Biological Process	GO:0009135	purine nucleoside diphosphate metabolic process	0.0913263	0.257576	2	0	2	148
GO:0009179 purine ribonucleoside diphosphate metabolic process	2	0.257576	3.226	0.014	Biological Process	GO:0009179	purine ribonucleoside diphosphate metabolic process	0.0913263	0.257576	2	0	2	148
GO:0001937 negative regulation of endothelial cell proliferation	1	0.257576	1.613	0.036	Biological Process	GO:0001937	negative regulation of endothelial cell proliferation	0.0916077	0.257576	1	0	1	28
GO:0001941 postsynaptic membrane organization	1	0.257576	1.613	0.036	Biological Process	GO:0001941	postsynaptic membrane organization	0.0916077	0.257576	1	0	1	28
GO:0010664 negative regulation of striated muscle cell apoptotic process	1	0.257576	1.613	0.036	Biological Process	GO:0010664	negative regulation of striated muscle cell apoptotic process	0.0916077	0.257576	1	0	1	28
GO:0034383 low-density lipoprotein particle clearance	1	0.257576	1.613	0.036	Biological Process	GO:0034383	low-density lipoprotein particle clearance	0.0916077	0.257576	1	0	1	28
GO:0048009 insulin-like growth factor receptor signaling pathway	1	0.257576	1.613	0.036	Biological Process	GO:0048009	insulin-like growth factor receptor signaling pathway	0.0916077	0.257576	1	0	1	28
GO:0005737 cytoplasm	36	0.258745	70.588	0.004	Cellular Component	GO:0005737	cytoplasm	0.0612844	0.258745	30	6	36	9470
GO:0044232 organelle membrane contact site	1	0.258745	1.961	0.05	Cellular Component	GO:0044232	organelle membrane contact site	0.0618054	0.258745	1	0	1	20
GO:0019207 kinase regulator activity	2	0.26064	3.077	0.009	Molecular Function	GO:0019207	kinase regulator activity	0.160051	0.26064	2	0	2	212
GO:0046934 phosphatidylinositol-4,5-bisphosphate 3-kinase activity	1	0.260825	1.538	0.019	Molecular Function	GO:0046934	phosphatidylinositol-4,5-bisphosphate 3-kinase activity	0.161156	0.260825	1	0	1	52
GO:0060590 ATPase regulator activity	1	0.260825	1.538	0.019	Molecular Function	GO:0060590	ATPase regulator activity	0.161156	0.260825	1	0	1	52
GO:0046939 nucleotide phosphorylation	2	0.262317	3.226	0.013	Biological Process	GO:0046939	nucleotide phosphorylation	0.0934208	0.262317	2	0	2	150
GO:0009185 ribonucleoside diphosphate metabolic process	2	0.263102	3.226	0.013	Biological Process	GO:0009185	ribonucleoside diphosphate metabolic process	0.0944734	0.263102	2	0	2	151
GO:0051098 regulation of binding	3	0.263102	4.839	0.009	Biological Process	GO:0051098	regulation of binding	0.0946605	0.263102	3	0	3	317
GO:0002763 positive regulation of myeloid leukocyte differentiation	1	0.263102	1.613	0.034	Biological Process	GO:0002763	positive regulation of myeloid leukocyte differentiation	0.0947219	0.263102	1	0	1	29
GO:0010718 positive regulation of epithelial to mesenchymal transition	1	0.263102	1.613	0.034	Biological Process	GO:0010718	positive regulation of epithelial to mesenchymal transition	0.0947219	0.263102	1	0	1	29
GO:0035235 ionotropic glutamate receptor signaling pathway	1	0.263102	1.613	0.034	Biological Process	GO:0035235	ionotropic glutamate receptor signaling pathway	0.0947219	0.263102	1	0	1	29
GO:0042135 neurotransmitter catabolic process	1	0.263102	1.613	0.034	Biological Process	GO:0042135	neurotransmitter catabolic process	0.0947219	0.263102	1	0	1	29
GO:0045124 regulation of bone resorption	1	0.263102	1.613	0.034	Biological Process	GO:0045124	regulation of bone resorption	0.0947219	0.263102	1	0	1	29
GO:0060603 mammary gland duct morphogenesis	1	0.263102	1.613	0.034	Biological Process	GO:0060603	mammary gland duct morphogenesis	0.0947219	0.263102	1	0	1	29
GO:0009259 ribonucleotide metabolic process	5	0.264374	8.065	0.007	Biological Process	GO:0009259	ribonucleotide metabolic process	0.0953081	0.264374	4	1	5	710
GO:0052813 phosphatidylinositol bisphosphate kinase activity	1	0.264598	1.538	0.019	Molecular Function	GO:0052813	phosphatidylinositol bisphosphate kinase activity	0.16399	0.264598	1	0	1	53
GO:0006163 purine nucleotide metabolic process	5	0.266416	8.065	0.007	Biological Process	GO:0006163	purine nucleotide metabolic process	0.0961733	0.266416	4	1	5	712
GO:0009898 cytoplasmic side of plasma membrane	3	0.266503	5.882	0.01	Cellular Component	GO:0009898	cytoplasmic side of plasma membrane	0.0647376	0.266503	3	0	3	290
GO:0001540 amyloid-beta binding	1	0.267141	1.538	0.019	Molecular Function	GO:0001540	amyloid-beta binding	0.166815	0.267141	1	0	1	54
GO:0019902 phosphatase binding	2	0.267141	3.077	0.009	Molecular Function	GO:0019902	phosphatase binding	0.169567	0.267141	1	1	2	220
GO:0016646 oxidoreductase activity, acting on the CH-NH group of donors, NAD or NADP as acceptor	1	0.267141	1.538	0.018	Molecular Function	GO:0016646	oxidoreductase activity, acting on the CH-NH group of donors, NAD or NADP as acceptor	0.16963	0.267141	1	0	1	55
GO:0033285 ATPase-coupled monocarboxylic acid transmembrane transporter activity	1	0.267141	1.538	0.018	Molecular Function	GO:0033285	ATPase-coupled monocarboxylic acid transmembrane transporter activity	0.16963	0.267141	1	0	1	55
GO:0033286 ATPase-coupled ectoine transmembrane transporter activity	1	0.267141	1.538	0.018	Molecular Function	GO:0033286	ATPase-coupled ectoine transmembrane transporter activity	0.16963	0.267141	1	0	1	55
GO:0033288 ATPase-coupled hydroxyectoine transmembrane transporter activity	1	0.267141	1.538	0.018	Molecular Function	GO:0033288	ATPase-coupled hydroxyectoine transmembrane transporter activity	0.16963	0.267141	1	0	1	55
GO:0042165 neurotransmitter binding	1	0.267141	1.538	0.018	Molecular Function	GO:0042165	neurotransmitter binding	0.16963	0.267141	1	0	1	55
GO:0070405 ammonium ion binding	1	0.267141	1.538	0.018	Molecular Function	GO:0070405	ammonium ion binding	0.16963	0.267141	1	0	1	55
GO:0021700 developmental maturation	3	0.267291	4.839	0.009	Biological Process	GO:0021700	developmental maturation	0.0967012	0.267291	3	0	3	320
GO:0006656 phosphatidylcholine biosynthetic process	1	0.267291	1.613	0.033	Biological Process	GO:0006656	phosphatidylcholine biosynthetic process	0.0978256	0.267291	1	0	1	30
GO:0007202 activation of phospholipase C activity	1	0.267291	1.613	0.033	Biological Process	GO:0007202	activation of phospholipase C activity	0.0978256	0.267291	1	0	1	30
GO:0030539 male genitalia development	1	0.267291	1.613	0.033	Biological Process	GO:0030539	male genitalia development	0.0978256	0.267291	1	0	1	30
GO:0043267 negative regulation of potassium ion transport	1	0.267291	1.613	0.033	Biological Process	GO:0043267	negative regulation of potassium ion transport	0.0978256	0.267291	1	0	1	30
GO:0046451 diaminopimelate metabolic process	1	0.267291	1.613	0.033	Biological Process	GO:0046451	diaminopimelate metabolic process	0.0978256	0.267291	1	0	1	30
GO:0051068 dihydrolipoamide metabolic process	1	0.267291	1.613	0.033	Biological Process	GO:0051068	dihydrolipoamide metabolic process	0.0978256	0.267291	1	0	1	30
GO:0071312 cellular response to alkaloid	1	0.267291	1.613	0.033	Biological Process	GO:0071312	cellular response to alkaloid	0.0978256	0.267291	0	1	1	30
GO:0071827 plasma lipoprotein particle organization	1	0.267291	1.613	0.033	Biological Process	GO:0071827	plasma lipoprotein particle organization	0.0978256	0.267291	1	0	1	30
GO:0090279 regulation of calcium ion import	1	0.267291	1.613	0.033	Biological Process	GO:0090279	regulation of calcium ion import	0.0978256	0.267291	1	0	1	30
GO:0019693 ribose phosphate metabolic process	5	0.267291	8.065	0.007	Biological Process	GO:0019693	ribose phosphate metabolic process	0.0979159	0.267291	4	1	5	716
GO:0048514 blood vessel morphogenesis	4	0.26734	6.452	0.008	Biological Process	GO:0048514	blood vessel morphogenesis	0.0980636	0.26734	4	0	4	512
GO:0005975 carbohydrate metabolic process	6	0.267708	9.677	0.006	Biological Process	GO:0005975	carbohydrate metabolic process	0.0984684	0.267708	4	2	6	932
GO:0010770 positive regulation of cell morphogenesis involved in differentiation	2	0.267708	3.226	0.013	Biological Process	GO:0010770	positive regulation of cell morphogenesis involved in differentiation	0.098718	0.267708	2	0	2	155
GO:0035150 regulation of tube size	2	0.267708	3.226	0.013	Biological Process	GO:0035150	regulation of tube size	0.098718	0.267708	1	1	2	155
GO:0071333 cellular response to glucose stimulus	2	0.267708	3.226	0.013	Biological Process	GO:0071333	cellular response to glucose stimulus	0.098718	0.267708	2	0	2	155
GO:0071704 organic substance metabolic process	48	0.268247	77.419	0.004	Biological Process	GO:0071704	organic substance metabolic process	0.0990471	0.268247	38	10	48	12526
GO:0051224 negative regulation of protein transport	2	0.269422	3.226	0.013	Biological Process	GO:0051224	negative regulation of protein transport	0.0997875	0.269422	2	0	2	156
GO:0045229 external encapsulating structure organization	3	0.269422	4.839	0.009	Biological Process	GO:0045229	external encapsulating structure organization	0.100143	0.269422	2	1	3	325
GO:0050793 regulation of developmental process	12	0.269422	19.355	0.005	Biological Process	GO:0050793	regulation of developmental process	0.100742	0.269422	12	0	12	2355
GO:0050773 regulation of dendrite development	2	0.269422	3.226	0.013	Biological Process	GO:0050773	regulation of dendrite development	0.10086	0.269422	2	0	2	157
GO:0071331 cellular response to hexose stimulus	2	0.269422	3.226	0.013	Biological Process	GO:0071331	cellular response to hexose stimulus	0.10086	0.269422	2	0	2	157
GO:0001893 maternal placenta development	1	0.269422	1.613	0.032	Biological Process	GO:0001893	maternal placenta development	0.100919	0.269422	1	0	1	31
GO:0006560 proline metabolic process	1	0.269422	1.613	0.032	Biological Process	GO:0006560	proline metabolic process	0.100919	0.269422	1	0	1	31
GO:0010922 positive regulation of phosphatase activity	1	0.269422	1.613	0.032	Biological Process	GO:0010922	positive regulation of phosphatase activity	0.100919	0.269422	0	1	1	31
GO:0030262 apoptotic nuclear changes	1	0.269422	1.613	0.032	Biological Process	GO:0030262	apoptotic nuclear changes	0.100919	0.269422	1	0	1	31
GO:0071295 cellular response to vitamin	1	0.269422	1.613	0.032	Biological Process	GO:0071295	cellular response to vitamin	0.100919	0.269422	1	0	1	31
GO:0099601 regulation of neurotransmitter receptor activity	1	0.269422	1.613	0.032	Biological Process	GO:0099601	regulation of neurotransmitter receptor activity	0.100919	0.269422	1	0	1	31
GO:0006744 ubiquinone biosynthetic process	2	0.270983	3.226	0.013	Biological Process	GO:0006744	ubiquinone biosynthetic process	0.101937	0.270983	1	1	2	158
GO:1904950 negative regulation of establishment of protein localization	2	0.270983	3.226	0.013	Biological Process	GO:1904950	negative regulation of establishment of protein localization	0.101937	0.270983	2	0	2	158
GO:0010035 response to inorganic substance	5	0.270983	8.065	0.007	Biological Process	GO:0010035	response to inorganic substance	0.102343	0.270983	3	2	5	726
GO:0044703 multi-organism reproductive process	7	0.270983	11.29	0.006	Biological Process	GO:0044703	multi-organism reproductive process	0.102389	0.270983	6	1	7	1166
GO:0050790 regulation of catalytic activity	10	0.270983	16.129	0.005	Biological Process	GO:0050790	regulation of catalytic activity	0.102921	0.270983	9	1	10	1873
GO:0071326 cellular response to monosaccharide stimulus	2	0.270983	3.226	0.013	Biological Process	GO:0071326	cellular response to monosaccharide stimulus	0.103016	0.270983	2	0	2	159
GO:0071772 response to BMP	2	0.270983	3.226	0.013	Biological Process	GO:0071772	response to BMP	0.103016	0.270983	2	0	2	159
GO:0071773 cellular response to BMP stimulus	2	0.270983	3.226	0.013	Biological Process	GO:0071773	cellular response to BMP stimulus	0.103016	0.270983	2	0	2	159
GO:0072348 sulfur compound transport	2	0.270983	3.226	0.013	Biological Process	GO:0072348	sulfur compound transport	0.103016	0.270983	2	0	2	159
GO:1901607 alpha-amino acid biosynthetic process	3	0.270983	4.839	0.009	Biological Process	GO:1901607	alpha-amino acid biosynthetic process	0.103633	0.270983	2	1	3	330
GO:0001975 response to amphetamine	1	0.270983	1.613	0.031	Biological Process	GO:0001975	response to amphetamine	0.104002	0.270983	1	0	1	32
GO:0006775 fat-soluble vitamin metabolic process	1	0.270983	1.613	0.031	Biological Process	GO:0006775	fat-soluble vitamin metabolic process	0.104002	0.270983	1	0	1	32
GO:0006921 cellular component disassembly involved in execution phase of apoptosis	1	0.270983	1.613	0.031	Biological Process	GO:0006921	cellular component disassembly involved in execution phase of apoptosis	0.104002	0.270983	1	0	1	32
GO:0010574 regulation of vascular endothelial growth factor production	1	0.270983	1.613	0.031	Biological Process	GO:0010574	regulation of vascular endothelial growth factor production	0.104002	0.270983	1	0	1	32
GO:0030201 heparan sulfate proteoglycan metabolic process	1	0.270983	1.613	0.031	Biological Process	GO:0030201	heparan sulfate proteoglycan metabolic process	0.104002	0.270983	1	0	1	32
GO:0045992 negative regulation of embryonic development	1	0.270983	1.613	0.031	Biological Process	GO:0045992	negative regulation of embryonic development	0.104002	0.270983	1	0	1	32
GO:0071825 protein-lipid complex subunit organization	1	0.270983	1.613	0.031	Biological Process	GO:0071825	protein-lipid complex subunit organization	0.104002	0.270983	1	0	1	32
GO:0110110 positive regulation of animal organ morphogenesis	1	0.270983	1.613	0.031	Biological Process	GO:0110110	positive regulation of animal organ morphogenesis	0.104002	0.270983	1	0	1	32
GO:2000008 regulation of protein localization to cell surface	1	0.270983	1.613	0.031	Biological Process	GO:2000008	regulation of protein localization to cell surface	0.104002	0.270983	1	0	1	32
GO:0042325 regulation of phosphorylation	7	0.272826	11.29	0.006	Biological Process	GO:0042325	regulation of phosphorylation	0.104841	0.272826	6	1	7	1173
GO:0001678 cellular glucose homeostasis	2	0.273029	3.226	0.012	Biological Process	GO:0001678	cellular glucose homeostasis	0.105184	0.273029	2	0	2	161
GO:0008299 isoprenoid biosynthetic process	2	0.273029	3.226	0.012	Biological Process	GO:0008299	isoprenoid biosynthetic process	0.105184	0.273029	2	0	2	161
GO:0042277 peptide binding	2	0.273773	3.077	0.009	Molecular Function	GO:0042277	peptide binding	0.174361	0.273773	2	0	2	224
GO:0015491 cation:cation antiporter activity	1	0.274321	1.538	0.018	Molecular Function	GO:0015491	cation:cation antiporter activity	0.175232	0.274321	1	0	1	57
GO:0009064 glutamine family amino acid metabolic process	2	0.275302	3.226	0.012	Biological Process	GO:0009064	glutamine family amino acid metabolic process	0.106273	0.275302	2	0	2	162
GO:0007548 sex differentiation	3	0.275302	4.839	0.009	Biological Process	GO:0007548	sex differentiation	0.106461	0.275302	3	0	3	334
GO:0050808 synapse organization	3	0.275302	4.839	0.009	Biological Process	GO:0050808	synapse organization	0.106461	0.275302	3	0	3	334
GO:0003179 heart valve morphogenesis	1	0.275849	1.613	0.03	Biological Process	GO:0003179	heart valve morphogenesis	0.107074	0.275849	1	0	1	33
GO:0010573 vascular endothelial growth factor production	1	0.275849	1.613	0.03	Biological Process	GO:0010573	vascular endothelial growth factor production	0.107074	0.275849	1	0	1	33
GO:0061844 antimicrobial humoral immune response mediated by antimicrobial peptide	1	0.275849	1.613	0.03	Biological Process	GO:0061844	antimicrobial humoral immune response mediated by antimicrobial peptide	0.107074	0.275849	1	0	1	33
GO:0003707 steroid hormone receptor activity	1	0.276218	1.538	0.017	Molecular Function	GO:0003707	steroid hormone receptor activity	0.178019	0.276218	1	0	1	58
GO:0015665 alcohol transmembrane transporter activity	1	0.276218	1.538	0.017	Molecular Function	GO:0015665	alcohol transmembrane transporter activity	0.178019	0.276218	1	0	1	58
GO:0019955 cytokine binding	1	0.276218	1.538	0.017	Molecular Function	GO:0019955	cytokine binding	0.178019	0.276218	1	0	1	58
GO:0071322 cellular response to carbohydrate stimulus	2	0.276254	3.226	0.012	Biological Process	GO:0071322	cellular response to carbohydrate stimulus	0.107365	0.276254	2	0	2	163
GO:0000287 magnesium ion binding	2	0.277198	3.077	0.009	Molecular Function	GO:0000287	magnesium ion binding	0.179178	0.277198	1	1	2	228
GO:0016887 ATP hydrolysis activity	4	0.277257	6.154	0.006	Molecular Function	GO:0016887	ATP hydrolysis activity	0.180317	0.277257	3	1	4	657
GO:0004867 serine-type endopeptidase inhibitor activity	1	0.277257	1.538	0.017	Molecular Function	GO:0004867	serine-type endopeptidase inhibitor activity	0.180797	0.277257	1	0	1	59
GO:0030971 receptor tyrosine kinase binding	1	0.277257	1.538	0.017	Molecular Function	GO:0030971	receptor tyrosine kinase binding	0.180797	0.277257	1	0	1	59
GO:0048812 neuron projection morphogenesis	5	0.278181	8.065	0.007	Biological Process	GO:0048812	neuron projection morphogenesis	0.108249	0.278181	4	1	5	739
GO:1903531 negative regulation of secretion by cell	2	0.278377	3.226	0.012	Biological Process	GO:1903531	negative regulation of secretion by cell	0.10846	0.278377	2	0	2	164
GO:0043227 membrane-bounded organelle	36	0.278806	70.588	0.004	Cellular Component	GO:0043227	membrane-bounded organelle	0.0701113	0.278806	30	6	36	9547
GO:0043231 intracellular membrane-bounded organelle	35	0.278806	68.627	0.004	Cellular Component	GO:0043231	intracellular membrane-bounded organelle	0.070904	0.278806	29	6	35	9225
GO:0120025 plasma membrane bounded cell projection	10	0.278806	19.608	0.005	Cellular Component	GO:0120025	plasma membrane bounded cell projection	0.0711126	0.278806	9	1	10	1887
GO:0006855 xenobiotic transmembrane transport	2	0.279889	3.226	0.012	Biological Process	GO:0006855	xenobiotic transmembrane transport	0.109558	0.279889	2	0	2	165
GO:0007416 synapse assembly	2	0.279889	3.226	0.012	Biological Process	GO:0007416	synapse assembly	0.109558	0.279889	2	0	2	165
GO:0006359 regulation of transcription by RNA polymerase III	1	0.279889	1.613	0.029	Biological Process	GO:0006359	regulation of transcription by RNA polymerase III	0.110136	0.279889	1	0	1	34
GO:0006595 polyamine metabolic process	1	0.279889	1.613	0.029	Biological Process	GO:0006595	polyamine metabolic process	0.110136	0.279889	0	1	1	34
GO:0010092 specification of animal organ identity	1	0.279889	1.613	0.029	Biological Process	GO:0010092	specification of animal organ identity	0.110136	0.279889	1	0	1	34
GO:0030212 hyaluronan metabolic process	1	0.279889	1.613	0.029	Biological Process	GO:0030212	hyaluronan metabolic process	0.110136	0.279889	1	0	1	34
GO:0030513 positive regulation of BMP signaling pathway	1	0.279889	1.613	0.029	Biological Process	GO:0030513	positive regulation of BMP signaling pathway	0.110136	0.279889	1	0	1	34
GO:0035735 intraciliary transport involved in cilium assembly	1	0.279889	1.613	0.029	Biological Process	GO:0035735	intraciliary transport involved in cilium assembly	0.110136	0.279889	1	0	1	34
GO:0045471 response to ethanol	2	0.280551	3.226	0.012	Biological Process	GO:0045471	response to ethanol	0.110659	0.280551	2	0	2	166
GO:0090407 organophosphate biosynthetic process	6	0.280551	9.677	0.006	Biological Process	GO:0090407	organophosphate biosynthetic process	0.110669	0.280551	5	1	6	963
GO:1905114 cell surface receptor signaling pathway involved in cell-cell signaling	4	0.282631	6.452	0.007	Biological Process	GO:1905114	cell surface receptor signaling pathway involved in cell-cell signaling	0.111667	0.282631	4	0	4	537
GO:0003018 vascular process in circulatory system	2	0.282631	3.226	0.012	Biological Process	GO:0003018	vascular process in circulatory system	0.111764	0.282631	1	1	2	167
GO:0051962 positive regulation of nervous system development	4	0.283451	6.452	0.007	Biological Process	GO:0051962	positive regulation of nervous system development	0.112228	0.283451	4	0	4	538
GO:0006796 phosphate-containing compound metabolic process	16	0.283451	25.806	0.005	Biological Process	GO:0006796	phosphate-containing compound metabolic process	0.112583	0.283451	13	3	16	3426
GO:0032371 regulation of sterol transport	1	0.283451	1.613	0.029	Biological Process	GO:0032371	regulation of sterol transport	0.113188	0.283451	1	0	1	35
GO:0032374 regulation of cholesterol transport	1	0.283451	1.613	0.029	Biological Process	GO:0032374	regulation of cholesterol transport	0.113188	0.283451	1	0	1	35
GO:0045668 negative regulation of osteoblast differentiation	1	0.283451	1.613	0.029	Biological Process	GO:0045668	negative regulation of osteoblast differentiation	0.113188	0.283451	1	0	1	35
GO:0070839 metal ion export	1	0.283451	1.613	0.029	Biological Process	GO:0070839	metal ion export	0.113188	0.283451	1	0	1	35
GO:0071709 membrane assembly	1	0.283451	1.613	0.029	Biological Process	GO:0071709	membrane assembly	0.113188	0.283451	1	0	1	35
GO:1903307 positive regulation of regulated secretory pathway	1	0.283451	1.613	0.029	Biological Process	GO:1903307	positive regulation of regulated secretory pathway	0.113188	0.283451	1	0	1	35
GO:0010243 response to organonitrogen compound	6	0.283825	9.677	0.006	Biological Process	GO:0010243	response to organonitrogen compound	0.114353	0.283825	5	1	6	972
GO:0030154 cell differentiation	17	0.283825	27.419	0.005	Biological Process	GO:0030154	cell differentiation	0.114354	0.283825	15	2	17	3696
GO:0007409 axonogenesis	4	0.283825	6.452	0.007	Biological Process	GO:0007409	axonogenesis	0.114485	0.283825	4	0	4	542
GO:0048732 gland development	4	0.283825	6.452	0.007	Biological Process	GO:0048732	gland development	0.115053	0.283825	4	0	4	543
GO:0009132 nucleoside diphosphate metabolic process	2	0.283825	3.226	0.012	Biological Process	GO:0009132	nucleoside diphosphate metabolic process	0.115093	0.283825	2	0	2	170
GO:1901576 organic substance biosynthetic process	30	0.283825	48.387	0.004	Biological Process	GO:1901576	organic substance biosynthetic process	0.115175	0.283825	25	5	30	7265
GO:0120039 plasma membrane bounded cell projection morphogenesis	5	0.283825	8.065	0.007	Biological Process	GO:0120039	plasma membrane bounded cell projection morphogenesis	0.11527	0.283825	4	1	5	754
GO:0048754 branching morphogenesis of an epithelial tube	2	0.283825	3.226	0.012	Biological Process	GO:0048754	branching morphogenesis of an epithelial tube	0.116209	0.283825	2	0	2	171
GO:0002090 regulation of receptor internalization	1	0.283825	1.613	0.028	Biological Process	GO:0002090	regulation of receptor internalization	0.116229	0.283825	1	0	1	36
GO:0008206 bile acid metabolic process	1	0.283825	1.613	0.028	Biological Process	GO:0008206	bile acid metabolic process	0.116229	0.283825	1	0	1	36
GO:0010665 regulation of cardiac muscle cell apoptotic process	1	0.283825	1.613	0.028	Biological Process	GO:0010665	regulation of cardiac muscle cell apoptotic process	0.116229	0.283825	1	0	1	36
GO:0010799 regulation of peptidyl-threonine phosphorylation	1	0.283825	1.613	0.028	Biological Process	GO:0010799	regulation of peptidyl-threonine phosphorylation	0.116229	0.283825	1	0	1	36
GO:0010863 positive regulation of phospholipase C activity	1	0.283825	1.613	0.028	Biological Process	GO:0010863	positive regulation of phospholipase C activity	0.116229	0.283825	1	0	1	36
GO:0014888 striated muscle adaptation	1	0.283825	1.613	0.028	Biological Process	GO:0014888	striated muscle adaptation	0.116229	0.283825	1	0	1	36
GO:0016109 tetraterpenoid biosynthetic process	1	0.283825	1.613	0.028	Biological Process	GO:0016109	tetraterpenoid biosynthetic process	0.116229	0.283825	1	0	1	36
GO:0016117 carotenoid biosynthetic process	1	0.283825	1.613	0.028	Biological Process	GO:0016117	carotenoid biosynthetic process	0.116229	0.283825	1	0	1	36
GO:0032924 activin receptor signaling pathway	1	0.283825	1.613	0.028	Biological Process	GO:0032924	activin receptor signaling pathway	0.116229	0.283825	1	0	1	36
GO:0035307 positive regulation of protein dephosphorylation	1	0.283825	1.613	0.028	Biological Process	GO:0035307	positive regulation of protein dephosphorylation	0.116229	0.283825	0	1	1	36
GO:0040036 regulation of fibroblast growth factor receptor signaling pathway	1	0.283825	1.613	0.028	Biological Process	GO:0040036	regulation of fibroblast growth factor receptor signaling pathway	0.116229	0.283825	1	0	1	36
GO:0042952 beta-ketoadipate pathway	1	0.283825	1.613	0.028	Biological Process	GO:0042952	beta-ketoadipate pathway	0.116229	0.283825	1	0	1	36
GO:0046850 regulation of bone remodeling	1	0.283825	1.613	0.028	Biological Process	GO:0046850	regulation of bone remodeling	0.116229	0.283825	1	0	1	36
GO:0008374 O-acyltransferase activity	1	0.284078	1.538	0.016	Molecular Function	GO:0008374	O-acyltransferase activity	0.186325	0.284078	1	0	1	61
GO:0015298 solute:cation antiporter activity	1	0.284078	1.538	0.016	Molecular Function	GO:0015298	solute:cation antiporter activity	0.186325	0.284078	1	0	1	61
GO:0048858 cell projection morphogenesis	5	0.284638	8.065	0.007	Biological Process	GO:0048858	cell projection morphogenesis	0.1167	0.284638	4	1	5	757
GO:1901363 heterocyclic compound binding	29	0.285114	44.615	0.004	Molecular Function	GO:1901363	heterocyclic compound binding	0.187547	0.285114	23	6	29	7430
GO:0005272 sodium channel activity	1	0.285786	1.538	0.016	Molecular Function	GO:0005272	sodium channel activity	0.189075	0.285786	1	0	1	62
GO:0043621 protein self-association	1	0.285786	1.538	0.016	Molecular Function	GO:0043621	protein self-association	0.189075	0.285786	1	0	1	62
GO:0150034 distal axon	3	0.286902	5.882	0.01	Cellular Component	GO:0150034	distal axon	0.0751958	0.286902	3	0	3	309
GO:0008305 integrin complex	1	0.286902	1.961	0.04	Cellular Component	GO:0008305	integrin complex	0.076662	0.286902	0	1	1	25
GO:0098636 protein complex involved in cell adhesion	1	0.286902	1.961	0.04	Cellular Component	GO:0098636	protein complex involved in cell adhesion	0.076662	0.286902	0	1	1	25
GO:0001655 urogenital system development	3	0.287144	4.839	0.009	Biological Process	GO:0001655	urogenital system development	0.118071	0.287144	3	0	3	350
GO:0051049 regulation of transport	8	0.287144	12.903	0.006	Biological Process	GO:0051049	regulation of transport	0.118933	0.287144	8	0	8	1446
GO:0048729 tissue morphogenesis	5	0.287144	8.065	0.007	Biological Process	GO:0048729	tissue morphogenesis	0.119103	0.287144	5	0	5	762
GO:0001881 receptor recycling	1	0.287144	1.613	0.027	Biological Process	GO:0001881	receptor recycling	0.11926	0.287144	1	0	1	37
GO:0016108 tetraterpenoid metabolic process	1	0.287144	1.613	0.027	Biological Process	GO:0016108	tetraterpenoid metabolic process	0.11926	0.287144	1	0	1	37
GO:0016116 carotenoid metabolic process	1	0.287144	1.613	0.027	Biological Process	GO:0016116	carotenoid metabolic process	0.11926	0.287144	1	0	1	37
GO:0016322 neuron remodeling	1	0.287144	1.613	0.027	Biological Process	GO:0016322	neuron remodeling	0.11926	0.287144	1	0	1	37
GO:0016601 Rac protein signal transduction	1	0.287144	1.613	0.027	Biological Process	GO:0016601	Rac protein signal transduction	0.11926	0.287144	1	0	1	37
GO:0030888 regulation of B cell proliferation	1	0.287144	1.613	0.027	Biological Process	GO:0030888	regulation of B cell proliferation	0.11926	0.287144	1	0	1	37
GO:0045123 cellular extravasation	1	0.287144	1.613	0.027	Biological Process	GO:0045123	cellular extravasation	0.11926	0.287144	0	1	1	37
GO:2000649 regulation of sodium ion transmembrane transporter activity	1	0.287144	1.613	0.027	Biological Process	GO:2000649	regulation of sodium ion transmembrane transporter activity	0.11926	0.287144	1	0	1	37
GO:0098552 side of membrane	4	0.287145	7.843	0.008	Cellular Component	GO:0098552	side of membrane	0.0803582	0.287145	3	1	4	514
GO:0043204 perikaryon	2	0.287145	3.922	0.014	Cellular Component	GO:0043204	perikaryon	0.0805823	0.287145	1	1	2	148
GO:0030141 secretory granule	4	0.287145	7.843	0.008	Cellular Component	GO:0030141	secretory granule	0.0808035	0.287145	2	2	4	515
GO:0098562 cytoplasmic side of membrane	3	0.287145	5.882	0.009	Cellular Component	GO:0098562	cytoplasmic side of membrane	0.0821668	0.287145	3	0	3	321
GO:0005891 voltage-gated calcium channel complex	1	0.287145	1.961	0.037	Cellular Component	GO:0005891	voltage-gated calcium channel complex	0.0825398	0.287145	1	0	1	27
GO:0007030 Golgi organization	2	0.287225	3.226	0.011	Biological Process	GO:0007030	Golgi organization	0.119572	0.287225	1	1	2	174
GO:0016331 morphogenesis of embryonic epithelium	2	0.287225	3.226	0.011	Biological Process	GO:0016331	morphogenesis of embryonic epithelium	0.119572	0.287225	2	0	2	174
GO:1901566 organonitrogen compound biosynthetic process	14	0.288759	22.581	0.005	Biological Process	GO:1901566	organonitrogen compound biosynthetic process	0.120351	0.288759	11	3	14	2941
GO:0035004 phosphatidylinositol 3-kinase activity	1	0.289098	1.538	0.016	Molecular Function	GO:0035004	phosphatidylinositol 3-kinase activity	0.191816	0.289098	1	0	1	63
GO:0030176 integral component of endoplasmic reticulum membrane	2	0.289176	3.922	0.013	Cellular Component	GO:0030176	integral component of endoplasmic reticulum membrane	0.085292	0.289176	2	0	2	153
GO:0005858 axonemal dynein complex	1	0.289176	1.961	0.036	Cellular Component	GO:0005858	axonemal dynein complex	0.0854649	0.289176	1	0	1	28
GO:0098862 cluster of actin-based cell projections	2	0.289637	3.922	0.013	Cellular Component	GO:0098862	cluster of actin-based cell projections	0.0881575	0.289637	2	0	2	156
GO:0030990 intraciliary transport particle	1	0.289637	1.961	0.034	Cellular Component	GO:0030990	intraciliary transport particle	0.0883809	0.289637	1	0	1	29
GO:0031227 intrinsic component of endoplasmic reticulum membrane	2	0.289637	3.922	0.013	Cellular Component	GO:0031227	intrinsic component of endoplasmic reticulum membrane	0.0891191	0.289637	2	0	2	157
GO:0051270 regulation of cellular component movement	5	0.28968	8.065	0.007	Biological Process	GO:0051270	regulation of cellular component movement	0.122019	0.28968	5	0	5	768
GO:0001556 oocyte maturation	1	0.28968	1.613	0.026	Biological Process	GO:0001556	oocyte maturation	0.122281	0.28968	1	0	1	38
GO:0010662 regulation of striated muscle cell apoptotic process	1	0.28968	1.613	0.026	Biological Process	GO:0010662	regulation of striated muscle cell apoptotic process	0.122281	0.28968	1	0	1	38
GO:0033146 regulation of intracellular estrogen receptor signaling pathway	1	0.28968	1.613	0.026	Biological Process	GO:0033146	regulation of intracellular estrogen receptor signaling pathway	0.122281	0.28968	1	0	1	38
GO:0034381 plasma lipoprotein particle clearance	1	0.28968	1.613	0.026	Biological Process	GO:0034381	plasma lipoprotein particle clearance	0.122281	0.28968	1	0	1	38
GO:0045540 regulation of cholesterol biosynthetic process	1	0.28968	1.613	0.026	Biological Process	GO:0045540	regulation of cholesterol biosynthetic process	0.122281	0.28968	1	0	1	38
GO:0046460 neutral lipid biosynthetic process	1	0.28968	1.613	0.026	Biological Process	GO:0046460	neutral lipid biosynthetic process	0.122281	0.28968	1	0	1	38
GO:0046463 acylglycerol biosynthetic process	1	0.28968	1.613	0.026	Biological Process	GO:0046463	acylglycerol biosynthetic process	0.122281	0.28968	1	0	1	38
GO:0061001 regulation of dendritic spine morphogenesis	1	0.28968	1.613	0.026	Biological Process	GO:0061001	regulation of dendritic spine morphogenesis	0.122281	0.28968	1	0	1	38
GO:0120178 steroid hormone biosynthetic process	1	0.28968	1.613	0.026	Biological Process	GO:0120178	steroid hormone biosynthetic process	0.122281	0.28968	1	0	1	38
GO:1900274 regulation of phospholipase C activity	1	0.28968	1.613	0.026	Biological Process	GO:1900274	regulation of phospholipase C activity	0.122281	0.28968	1	0	1	38
GO:0006090 pyruvate metabolic process	2	0.290621	3.226	0.011	Biological Process	GO:0006090	pyruvate metabolic process	0.12296	0.290621	2	0	2	177
GO:0034308 primary alcohol metabolic process	2	0.290621	3.226	0.011	Biological Process	GO:0034308	primary alcohol metabolic process	0.12296	0.290621	2	0	2	177
GO:0050714 positive regulation of protein secretion	2	0.292774	3.226	0.011	Biological Process	GO:0050714	positive regulation of protein secretion	0.124095	0.292774	2	0	2	178
GO:0008582 regulation of synaptic assembly at neuromuscular junction	1	0.292774	1.613	0.026	Biological Process	GO:0008582	regulation of synaptic assembly at neuromuscular junction	0.125292	0.292774	1	0	1	39
GO:0010659 cardiac muscle cell apoptotic process	1	0.292774	1.613	0.026	Biological Process	GO:0010659	cardiac muscle cell apoptotic process	0.125292	0.292774	1	0	1	39
GO:0030593 neutrophil chemotaxis	1	0.292774	1.613	0.026	Biological Process	GO:0030593	neutrophil chemotaxis	0.125292	0.292774	0	1	1	39
GO:0031128 developmental induction	1	0.292774	1.613	0.026	Biological Process	GO:0031128	developmental induction	0.125292	0.292774	1	0	1	39
GO:0042659 regulation of cell fate specification	1	0.292774	1.613	0.026	Biological Process	GO:0042659	regulation of cell fate specification	0.125292	0.292774	1	0	1	39
GO:0050832 defense response to fungus	1	0.292774	1.613	0.026	Biological Process	GO:0050832	defense response to fungus	0.125292	0.292774	1	0	1	39
GO:0051491 positive regulation of filopodium assembly	1	0.292774	1.613	0.026	Biological Process	GO:0051491	positive regulation of filopodium assembly	0.125292	0.292774	1	0	1	39
GO:0106118 regulation of sterol biosynthetic process	1	0.292774	1.613	0.026	Biological Process	GO:0106118	regulation of sterol biosynthetic process	0.125292	0.292774	1	0	1	39
GO:1902667 regulation of axon guidance	1	0.292774	1.613	0.026	Biological Process	GO:1902667	regulation of axon guidance	0.125292	0.292774	1	0	1	39
GO:0048870 cell motility	8	0.29463	12.903	0.005	Biological Process	GO:0048870	cell motility	0.126307	0.29463	7	1	8	1467
GO:0001894 tissue homeostasis	2	0.29463	3.226	0.011	Biological Process	GO:0001894	tissue homeostasis	0.126372	0.29463	2	0	2	180
GO:0032990 cell part morphogenesis	5	0.295316	8.065	0.006	Biological Process	GO:0032990	cell part morphogenesis	0.126953	0.295316	4	1	5	778
GO:0040012 regulation of locomotion	5	0.295316	8.065	0.006	Biological Process	GO:0040012	regulation of locomotion	0.126953	0.295316	5	0	5	778
GO:0051674 localization of cell	8	0.295431	12.903	0.005	Biological Process	GO:0051674	localization of cell	0.12738	0.295431	7	1	8	1470
GO:0008654 phospholipid biosynthetic process	3	0.295431	4.839	0.008	Biological Process	GO:0008654	phospholipid biosynthetic process	0.12784	0.295431	3	0	3	363
GO:0034330 cell junction organization	4	0.295431	6.452	0.007	Biological Process	GO:0034330	cell junction organization	0.127855	0.295431	4	0	4	565
GO:0007271 synaptic transmission, cholinergic	1	0.295431	1.613	0.025	Biological Process	GO:0007271	synaptic transmission, cholinergic	0.128292	0.295431	1	0	1	40
GO:0007520 myoblast fusion	1	0.295431	1.613	0.025	Biological Process	GO:0007520	myoblast fusion	0.128292	0.295431	1	0	1	40
GO:0007635 chemosensory behavior	1	0.295431	1.613	0.025	Biological Process	GO:0007635	chemosensory behavior	0.128292	0.295431	1	0	1	40
GO:0010559 regulation of glycoprotein biosynthetic process	1	0.295431	1.613	0.025	Biological Process	GO:0010559	regulation of glycoprotein biosynthetic process	0.128292	0.295431	1	0	1	40
GO:0010656 negative regulation of muscle cell apoptotic process	1	0.295431	1.613	0.025	Biological Process	GO:0010656	negative regulation of muscle cell apoptotic process	0.128292	0.295431	1	0	1	40
GO:0042136 neurotransmitter biosynthetic process	1	0.295431	1.613	0.025	Biological Process	GO:0042136	neurotransmitter biosynthetic process	0.128292	0.295431	1	0	1	40
GO:0017022 myosin binding	1	0.295625	1.538	0.015	Molecular Function	GO:0017022	myosin binding	0.197271	0.295625	1	0	1	65
GO:0030170 pyridoxal phosphate binding	1	0.295625	1.538	0.015	Molecular Function	GO:0030170	pyridoxal phosphate binding	0.197271	0.295625	1	0	1	65
GO:0043393 regulation of protein binding	2	0.295945	3.226	0.011	Biological Process	GO:0043393	regulation of protein binding	0.128659	0.295945	2	0	2	182
GO:0003333 amino acid transmembrane transport	2	0.297008	3.226	0.011	Biological Process	GO:0003333	amino acid transmembrane transport	0.129807	0.297008	2	0	2	183
GO:0008016 regulation of heart contraction	2	0.297008	3.226	0.011	Biological Process	GO:0008016	regulation of heart contraction	0.129807	0.297008	2	0	2	183
GO:0009058 biosynthetic process	30	0.297008	48.387	0.004	Biological Process	GO:0009058	biosynthetic process	0.130126	0.297008	25	5	30	7347
GO:0001701 in utero embryonic development	3	0.297008	4.839	0.008	Biological Process	GO:0001701	in utero embryonic development	0.130904	0.297008	3	0	3	367
GO:0009725 response to hormone	6	0.297008	9.677	0.006	Biological Process	GO:0009725	response to hormone	0.131039	0.297008	6	0	6	1011
GO:0010658 striated muscle cell apoptotic process	1	0.297008	1.613	0.024	Biological Process	GO:0010658	striated muscle cell apoptotic process	0.131283	0.297008	1	0	1	41
GO:0018149 peptide cross-linking	1	0.297008	1.613	0.024	Biological Process	GO:0018149	peptide cross-linking	0.131283	0.297008	1	0	1	41
GO:0030101 natural killer cell activation	1	0.297008	1.613	0.024	Biological Process	GO:0030101	natural killer cell activation	0.131283	0.297008	1	0	1	41
GO:0032945 negative regulation of mononuclear cell proliferation	1	0.297008	1.613	0.024	Biological Process	GO:0032945	negative regulation of mononuclear cell proliferation	0.131283	0.297008	1	0	1	41
GO:0033280 response to vitamin D	1	0.297008	1.613	0.024	Biological Process	GO:0033280	response to vitamin D	0.131283	0.297008	1	0	1	41
GO:0048662 negative regulation of smooth muscle cell proliferation	1	0.297008	1.613	0.024	Biological Process	GO:0048662	negative regulation of smooth muscle cell proliferation	0.131283	0.297008	1	0	1	41
GO:0050672 negative regulation of lymphocyte proliferation	1	0.297008	1.613	0.024	Biological Process	GO:0050672	negative regulation of lymphocyte proliferation	0.131283	0.297008	1	0	1	41
GO:0070286 axonemal dynein complex assembly	1	0.297008	1.613	0.024	Biological Process	GO:0070286	axonemal dynein complex assembly	0.131283	0.297008	1	0	1	41
GO:0086010 membrane depolarization during action potential	1	0.297008	1.613	0.024	Biological Process	GO:0086010	membrane depolarization during action potential	0.131283	0.297008	1	0	1	41
GO:1905953 negative regulation of lipid localization	1	0.297008	1.613	0.024	Biological Process	GO:1905953	negative regulation of lipid localization	0.131283	0.297008	1	0	1	41
GO:0042995 cell projection	10	0.29737	19.608	0.005	Cellular Component	GO:0042995	cell projection	0.0927023	0.29737	9	1	10	1984
GO:0097159 organic cyclic compound binding	29	0.297715	44.615	0.004	Molecular Function	GO:0097159	organic cyclic compound binding	0.199231	0.297715	23	6	29	7479
GO:0051117 ATPase binding	1	0.297994	1.538	0.015	Molecular Function	GO:0051117	ATPase binding	0.199984	0.297994	1	0	1	66
GO:0072359 circulatory system development	6	0.299138	9.677	0.006	Biological Process	GO:0072359	circulatory system development	0.13237	0.299138	5	1	6	1014
GO:1902533 positive regulation of intracellular signal transduction	5	0.300224	8.065	0.006	Biological Process	GO:1902533	positive regulation of intracellular signal transduction	0.132996	0.300224	4	1	5	790
GO:0019953 sexual reproduction	6	0.30031	9.677	0.006	Biological Process	GO:0019953	sexual reproduction	0.134155	0.30031	5	1	6	1018
GO:0000105 histidine biosynthetic process	1	0.30031	1.613	0.024	Biological Process	GO:0000105	histidine biosynthetic process	0.134263	0.30031	1	0	1	42
GO:0003382 epithelial cell morphogenesis	1	0.30031	1.613	0.024	Biological Process	GO:0003382	epithelial cell morphogenesis	0.134263	0.30031	1	0	1	42
GO:0034698 response to gonadotropin	1	0.30031	1.613	0.024	Biological Process	GO:0034698	response to gonadotropin	0.134263	0.30031	1	0	1	42
GO:0045494 photoreceptor cell maintenance	1	0.30031	1.613	0.024	Biological Process	GO:0045494	photoreceptor cell maintenance	0.134263	0.30031	1	0	1	42
GO:0045670 regulation of osteoclast differentiation	1	0.30031	1.613	0.024	Biological Process	GO:0045670	regulation of osteoclast differentiation	0.134263	0.30031	1	0	1	42
GO:0070664 negative regulation of leukocyte proliferation	1	0.30031	1.613	0.024	Biological Process	GO:0070664	negative regulation of leukocyte proliferation	0.134263	0.30031	1	0	1	42
GO:1903018 regulation of glycoprotein metabolic process	1	0.30031	1.613	0.024	Biological Process	GO:1903018	regulation of glycoprotein metabolic process	0.134263	0.30031	1	0	1	42
GO:0048813 dendrite morphogenesis	2	0.30031	3.226	0.011	Biological Process	GO:0048813	dendrite morphogenesis	0.13442	0.30031	2	0	2	187
GO:0048869 cellular developmental process	17	0.30031	27.419	0.004	Biological Process	GO:0048869	cellular developmental process	0.134491	0.30031	15	2	17	3784
GO:0016798 hydrolase activity, acting on glycosyl bonds	2	0.300323	3.077	0.008	Molecular Function	GO:0016798	hydrolase activity, acting on glycosyl bonds	0.20232	0.300323	2	0	2	247
GO:0070279 vitamin B6 binding	1	0.300323	1.538	0.015	Molecular Function	GO:0070279	vitamin B6 binding	0.202689	0.300323	1	0	1	67
GO:0033013 tetrapyrrole metabolic process	3	0.300609	4.839	0.008	Biological Process	GO:0033013	tetrapyrrole metabolic process	0.134771	0.300609	3	0	3	372
GO:0009342 glutamate synthase complex (NADPH)	1	0.303511	1.961	0.031	Cellular Component	GO:0009342	glutamate synthase complex (NADPH)	0.0970743	0.303511	1	0	1	32
GO:0031026 glutamate synthase complex	1	0.303511	1.961	0.031	Cellular Component	GO:0031026	glutamate synthase complex	0.0970743	0.303511	1	0	1	32
GO:0042692 muscle cell differentiation	3	0.303755	4.839	0.008	Biological Process	GO:0042692	muscle cell differentiation	0.136329	0.303755	2	1	3	374
GO:1902105 regulation of leukocyte differentiation	2	0.304344	3.226	0.011	Biological Process	GO:1902105	regulation of leukocyte differentiation	0.136741	0.304344	2	0	2	189
GO:0007566 embryo implantation	1	0.304782	1.613	0.023	Biological Process	GO:0007566	embryo implantation	0.137233	0.304782	1	0	1	43
GO:0060443 mammary gland morphogenesis	1	0.304782	1.613	0.023	Biological Process	GO:0060443	mammary gland morphogenesis	0.137233	0.304782	1	0	1	43
GO:0016668 oxidoreductase activity, acting on a sulfur group of donors, NAD(P) as acceptor	1	0.307432	1.538	0.014	Molecular Function	GO:0016668	oxidoreductase activity, acting on a sulfur group of donors, NAD(P) as acceptor	0.208072	0.307432	1	0	1	69
GO:0031346 positive regulation of cell projection organization	3	0.307658	4.839	0.008	Biological Process	GO:0031346	positive regulation of cell projection organization	0.138678	0.307658	3	0	3	377
GO:0065003 protein-containing complex assembly	10	0.308137	16.129	0.005	Biological Process	GO:0065003	protein-containing complex assembly	0.139065	0.308137	10	0	10	1993
GO:0009653 anatomical structure morphogenesis	13	0.308137	20.968	0.005	Biological Process	GO:0009653	anatomical structure morphogenesis	0.139573	0.308137	12	1	13	2756
GO:0016310 phosphorylation	11	0.308137	17.742	0.005	Biological Process	GO:0016310	phosphorylation	0.139729	0.308137	10	1	11	2246
GO:0006537 glutamate biosynthetic process	1	0.308137	1.613	0.023	Biological Process	GO:0006537	glutamate biosynthetic process	0.140194	0.308137	1	0	1	44
GO:0009303 rRNA transcription	1	0.308137	1.613	0.023	Biological Process	GO:0009303	rRNA transcription	0.140194	0.308137	1	0	1	44
GO:0045742 positive regulation of epidermal growth factor receptor signaling pathway	1	0.308137	1.613	0.023	Biological Process	GO:0045742	positive regulation of epidermal growth factor receptor signaling pathway	0.140194	0.308137	1	0	1	44
GO:0050830 defense response to Gram-positive bacterium	1	0.308137	1.613	0.023	Biological Process	GO:0050830	defense response to Gram-positive bacterium	0.140194	0.308137	1	0	1	44
GO:1904396 regulation of neuromuscular junction development	1	0.308137	1.613	0.023	Biological Process	GO:1904396	regulation of neuromuscular junction development	0.140194	0.308137	1	0	1	44
GO:0002793 positive regulation of peptide secretion	2	0.308137	3.226	0.01	Biological Process	GO:0002793	positive regulation of peptide secretion	0.140239	0.308137	2	0	2	192
GO:0061564 axon development	4	0.308637	6.452	0.007	Biological Process	GO:0061564	axon development	0.140616	0.308637	4	0	4	586
GO:0005507 copper ion binding	1	0.309649	1.538	0.014	Molecular Function	GO:0005507	copper ion binding	0.210749	0.309649	1	0	1	70
GO:1990782 protein tyrosine kinase binding	1	0.309649	1.538	0.014	Molecular Function	GO:1990782	protein tyrosine kinase binding	0.210749	0.309649	1	0	1	70
GO:0050730 regulation of peptidyl-tyrosine phosphorylation	2	0.309718	3.226	0.01	Biological Process	GO:0050730	regulation of peptidyl-tyrosine phosphorylation	0.141409	0.309718	2	0	2	193
GO:0070372 regulation of ERK1 and ERK2 cascade	2	0.309718	3.226	0.01	Biological Process	GO:0070372	regulation of ERK1 and ERK2 cascade	0.141409	0.309718	2	0	2	193
GO:0060589 nucleoside-triphosphatase regulator activity	4	0.310652	6.154	0.006	Molecular Function	GO:0060589	nucleoside-triphosphatase regulator activity	0.212023	0.310652	4	0	4	703
GO:0001568 blood vessel development	4	0.311624	6.452	0.007	Biological Process	GO:0001568	blood vessel development	0.14248	0.311624	4	0	4	589
GO:0030203 glycosaminoglycan metabolic process	2	0.311624	3.226	0.01	Biological Process	GO:0030203	glycosaminoglycan metabolic process	0.142582	0.311624	2	0	2	194
GO:0007617 mating behavior	1	0.31186	1.613	0.022	Biological Process	GO:0007617	mating behavior	0.143144	0.31186	1	0	1	45
GO:0090181 regulation of cholesterol metabolic process	1	0.31186	1.613	0.022	Biological Process	GO:0090181	regulation of cholesterol metabolic process	0.143144	0.31186	1	0	1	45
GO:2000179 positive regulation of neural precursor cell proliferation	1	0.31186	1.613	0.022	Biological Process	GO:2000179	positive regulation of neural precursor cell proliferation	0.143144	0.31186	1	0	1	45
GO:0050807 regulation of synapse organization	2	0.312864	3.226	0.01	Biological Process	GO:0050807	regulation of synapse organization	0.143757	0.312864	2	0	2	195
GO:0009967 positive regulation of signal transduction	7	0.313444	11.29	0.005	Biological Process	GO:0009967	positive regulation of signal transduction	0.144175	0.313444	6	1	7	1275
GO:0032872 regulation of stress-activated MAPK cascade	2	0.31434	3.226	0.01	Biological Process	GO:0032872	regulation of stress-activated MAPK cascade	0.144933	0.31434	2	0	2	196
GO:0007018 microtubule-based movement	3	0.31434	4.839	0.008	Biological Process	GO:0007018	microtubule-based movement	0.145009	0.31434	3	0	3	385
GO:0044262 cellular carbohydrate metabolic process	3	0.31434	4.839	0.008	Biological Process	GO:0044262	cellular carbohydrate metabolic process	0.145807	0.31434	1	2	3	386
GO:0007435 salivary gland morphogenesis	1	0.31434	1.613	0.022	Biological Process	GO:0007435	salivary gland morphogenesis	0.146084	0.31434	1	0	1	46
GO:0015691 cadmium ion transport	1	0.31434	1.613	0.022	Biological Process	GO:0015691	cadmium ion transport	0.146084	0.31434	0	1	1	46
GO:0033574 response to testosterone	1	0.31434	1.613	0.022	Biological Process	GO:0033574	response to testosterone	0.146084	0.31434	1	0	1	46
GO:0060999 positive regulation of dendritic spine development	1	0.31434	1.613	0.022	Biological Process	GO:0060999	positive regulation of dendritic spine development	0.146084	0.31434	1	0	1	46
GO:1902305 regulation of sodium ion transmembrane transport	1	0.31434	1.613	0.022	Biological Process	GO:1902305	regulation of sodium ion transmembrane transport	0.146084	0.31434	1	0	1	46
GO:0060041 retina development in camera-type eye	2	0.31434	3.226	0.01	Biological Process	GO:0060041	retina development in camera-type eye	0.146112	0.31434	2	0	2	197
GO:0070302 regulation of stress-activated protein kinase signaling cascade	2	0.31434	3.226	0.01	Biological Process	GO:0070302	regulation of stress-activated protein kinase signaling cascade	0.146112	0.31434	2	0	2	197
GO:0005216 ion channel activity	4	0.31484	6.154	0.006	Molecular Function	GO:0005216	ion channel activity	0.215565	0.31484	3	1	4	708
GO:0051219 phosphoprotein binding	1	0.31484	1.538	0.014	Molecular Function	GO:0051219	phosphoprotein binding	0.216078	0.31484	0	1	1	72
GO:0030336 negative regulation of cell migration	2	0.318259	3.226	0.01	Biological Process	GO:0030336	negative regulation of cell migration	0.148476	0.318259	2	0	2	199
GO:0010518 positive regulation of phospholipase activity	1	0.318259	1.613	0.021	Biological Process	GO:0010518	positive regulation of phospholipase activity	0.149015	0.318259	1	0	1	47
GO:0035904 aorta development	1	0.318259	1.613	0.021	Biological Process	GO:0035904	aorta development	0.149015	0.318259	1	0	1	47
GO:0043113 receptor clustering	1	0.318259	1.613	0.021	Biological Process	GO:0043113	receptor clustering	0.149015	0.318259	1	0	1	47
GO:0045746 negative regulation of Notch signaling pathway	1	0.318259	1.613	0.021	Biological Process	GO:0045746	negative regulation of Notch signaling pathway	0.149015	0.318259	1	0	1	47
GO:1901186 positive regulation of ERBB signaling pathway	1	0.318259	1.613	0.021	Biological Process	GO:1901186	positive regulation of ERBB signaling pathway	0.149015	0.318259	1	0	1	47
GO:0007517 muscle organ development	3	0.318259	4.839	0.008	Biological Process	GO:0007517	muscle organ development	0.149015	0.318259	3	0	3	390
GO:0055086 nucleobase-containing small molecule metabolic process	6	0.319595	9.677	0.006	Biological Process	GO:0055086	nucleobase-containing small molecule metabolic process	0.149796	0.319595	4	2	6	1052
GO:0030902 hindbrain development	2	0.320397	3.226	0.01	Biological Process	GO:0030902	hindbrain development	0.150848	0.320397	2	0	2	201
GO:0008219 cell death	9	0.320397	14.516	0.005	Biological Process	GO:0008219	cell death	0.151744	0.320397	7	2	9	1781
GO:0008347 glial cell migration	1	0.320397	1.613	0.021	Biological Process	GO:0008347	glial cell migration	0.151935	0.320397	1	0	1	48
GO:0009950 dorsal/ventral axis specification	1	0.320397	1.613	0.021	Biological Process	GO:0009950	dorsal/ventral axis specification	0.151935	0.320397	1	0	1	48
GO:0019228 neuronal action potential	1	0.320397	1.613	0.021	Biological Process	GO:0019228	neuronal action potential	0.151935	0.320397	1	0	1	48
GO:0030493 bacteriochlorophyll metabolic process	1	0.320397	1.613	0.021	Biological Process	GO:0030493	bacteriochlorophyll metabolic process	0.151935	0.320397	1	0	1	48
GO:0030494 bacteriochlorophyll biosynthetic process	1	0.320397	1.613	0.021	Biological Process	GO:0030494	bacteriochlorophyll biosynthetic process	0.151935	0.320397	1	0	1	48
GO:0034394 protein localization to cell surface	1	0.320397	1.613	0.021	Biological Process	GO:0034394	protein localization to cell surface	0.151935	0.320397	1	0	1	48
GO:0035306 positive regulation of dephosphorylation	1	0.320397	1.613	0.021	Biological Process	GO:0035306	positive regulation of dephosphorylation	0.151935	0.320397	0	1	1	48
GO:0044091 membrane biogenesis	1	0.320397	1.613	0.021	Biological Process	GO:0044091	membrane biogenesis	0.151935	0.320397	1	0	1	48
GO:0046637 regulation of alpha-beta T cell differentiation	1	0.320397	1.613	0.021	Biological Process	GO:0046637	regulation of alpha-beta T cell differentiation	0.151935	0.320397	1	0	1	48
GO:0007160 cell-matrix adhesion	2	0.320397	3.226	0.01	Biological Process	GO:0007160	cell-matrix adhesion	0.152037	0.320397	1	1	2	202
GO:2000146 negative regulation of cell motility	2	0.322576	3.226	0.01	Biological Process	GO:2000146	negative regulation of cell motility	0.153228	0.322576	2	0	2	203
GO:0017158 regulation of calcium ion-dependent exocytosis	1	0.324656	1.613	0.02	Biological Process	GO:0017158	regulation of calcium ion-dependent exocytosis	0.154846	0.324656	1	0	1	49
GO:0042100 B cell proliferation	1	0.324656	1.613	0.02	Biological Process	GO:0042100	B cell proliferation	0.154846	0.324656	1	0	1	49
GO:0071621 granulocyte chemotaxis	1	0.324656	1.613	0.02	Biological Process	GO:0071621	granulocyte chemotaxis	0.154846	0.324656	0	1	1	49
GO:1901016 regulation of potassium ion transmembrane transporter activity	1	0.324656	1.613	0.02	Biological Process	GO:1901016	regulation of potassium ion transmembrane transporter activity	0.154846	0.324656	1	0	1	49
GO:0045995 regulation of embryonic development	2	0.325937	3.226	0.01	Biological Process	GO:0045995	regulation of embryonic development	0.155615	0.325937	2	0	2	205
GO:0000904 cell morphogenesis involved in differentiation	5	0.326421	8.065	0.006	Biological Process	GO:0000904	cell morphogenesis involved in differentiation	0.156246	0.326421	5	0	5	834
GO:0001523 retinoid metabolic process	1	0.326421	1.613	0.02	Biological Process	GO:0001523	retinoid metabolic process	0.157746	0.326421	1	0	1	50
GO:0030520 intracellular estrogen receptor signaling pathway	1	0.326421	1.613	0.02	Biological Process	GO:0030520	intracellular estrogen receptor signaling pathway	0.157746	0.326421	1	0	1	50
GO:0034103 regulation of tissue remodeling	1	0.326421	1.613	0.02	Biological Process	GO:0034103	regulation of tissue remodeling	0.157746	0.326421	1	0	1	50
GO:0042073 intraciliary transport	1	0.326421	1.613	0.02	Biological Process	GO:0042073	intraciliary transport	0.157746	0.326421	1	0	1	50
GO:0048146 positive regulation of fibroblast proliferation	1	0.326421	1.613	0.02	Biological Process	GO:0048146	positive regulation of fibroblast proliferation	0.157746	0.326421	1	0	1	50
GO:0048641 regulation of skeletal muscle tissue development	1	0.326421	1.613	0.02	Biological Process	GO:0048641	regulation of skeletal muscle tissue development	0.157746	0.326421	1	0	1	50
GO:0050871 positive regulation of B cell activation	1	0.326421	1.613	0.02	Biological Process	GO:0050871	positive regulation of B cell activation	0.157746	0.326421	1	0	1	50
GO:0051124 synaptic assembly at neuromuscular junction	1	0.326421	1.613	0.02	Biological Process	GO:0051124	synaptic assembly at neuromuscular junction	0.157746	0.326421	1	0	1	50
GO:0060193 positive regulation of lipase activity	1	0.326421	1.613	0.02	Biological Process	GO:0060193	positive regulation of lipase activity	0.157746	0.326421	1	0	1	50
GO:0060997 dendritic spine morphogenesis	1	0.326421	1.613	0.02	Biological Process	GO:0060997	dendritic spine morphogenesis	0.157746	0.326421	1	0	1	50
GO:1990266 neutrophil migration	1	0.326421	1.613	0.02	Biological Process	GO:1990266	neutrophil migration	0.157746	0.326421	0	1	1	50
GO:0032787 monocarboxylic acid metabolic process	5	0.330413	8.065	0.006	Biological Process	GO:0032787	monocarboxylic acid metabolic process	0.160096	0.330413	5	0	5	841
GO:0006022 aminoglycan metabolic process	2	0.330413	3.226	0.01	Biological Process	GO:0006022	aminoglycan metabolic process	0.160411	0.330413	2	0	2	209
GO:0046486 glycerolipid metabolic process	3	0.330413	4.839	0.007	Biological Process	GO:0046486	glycerolipid metabolic process	0.160422	0.330413	3	0	3	404
GO:0030521 androgen receptor signaling pathway	1	0.330413	1.613	0.02	Biological Process	GO:0030521	androgen receptor signaling pathway	0.160637	0.330413	1	0	1	51
GO:0048260 positive regulation of receptor-mediated endocytosis	1	0.330413	1.613	0.02	Biological Process	GO:0048260	positive regulation of receptor-mediated endocytosis	0.160637	0.330413	1	0	1	51
GO:0071542 dopaminergic neuron differentiation	1	0.330413	1.613	0.02	Biological Process	GO:0071542	dopaminergic neuron differentiation	0.160637	0.330413	1	0	1	51
GO:0001944 vasculature development	4	0.332186	6.452	0.006	Biological Process	GO:0001944	vasculature development	0.161661	0.332186	4	0	4	619
GO:0009620 response to fungus	1	0.335669	1.613	0.019	Biological Process	GO:0009620	response to fungus	0.163519	0.335669	1	0	1	52
GO:0005249 voltage-gated potassium channel activity	1	0.336892	1.538	0.013	Molecular Function	GO:0005249	voltage-gated potassium channel activity	0.231853	0.336892	0	1	1	78
GO:0043523 regulation of neuron apoptotic process	2	0.33839	3.226	0.009	Biological Process	GO:0043523	regulation of neuron apoptotic process	0.165235	0.33839	1	1	2	213
GO:0060828 regulation of canonical Wnt signaling pathway	2	0.33839	3.226	0.009	Biological Process	GO:0060828	regulation of canonical Wnt signaling pathway	0.165235	0.33839	2	0	2	213
GO:0044238 primary metabolic process	45	0.33839	72.581	0.004	Biological Process	GO:0044238	primary metabolic process	0.165337	0.33839	35	10	45	11941
GO:0043178 alcohol binding	1	0.338796	1.538	0.013	Molecular Function	GO:0043178	alcohol binding	0.234452	0.338796	1	0	1	79
GO:0046332 SMAD binding	1	0.338796	1.538	0.013	Molecular Function	GO:0046332	SMAD binding	0.234452	0.338796	1	0	1	79
GO:0001895 retina homeostasis	1	0.338864	1.613	0.019	Biological Process	GO:0001895	retina homeostasis	0.16639	0.338864	1	0	1	53
GO:0007431 salivary gland development	1	0.338864	1.613	0.019	Biological Process	GO:0007431	salivary gland development	0.16639	0.338864	1	0	1	53
GO:0010517 regulation of phospholipase activity	1	0.338864	1.613	0.019	Biological Process	GO:0010517	regulation of phospholipase activity	0.16639	0.338864	1	0	1	53
GO:0019730 antimicrobial humoral response	1	0.338864	1.613	0.019	Biological Process	GO:0019730	antimicrobial humoral response	0.16639	0.338864	1	0	1	53
GO:0045453 bone resorption	1	0.338864	1.613	0.019	Biological Process	GO:0045453	bone resorption	0.16639	0.338864	1	0	1	53
GO:0061061 muscle structure development	4	0.339632	6.452	0.006	Biological Process	GO:0061061	muscle structure development	0.166932	0.339632	3	1	4	627
GO:0042592 homeostatic process	8	0.339677	12.903	0.005	Biological Process	GO:0042592	homeostatic process	0.167119	0.339677	8	0	8	1573
GO:0051604 protein maturation	3	0.339988	4.839	0.007	Biological Process	GO:0051604	protein maturation	0.167895	0.339988	2	1	3	413
GO:0032989 cellular component morphogenesis	6	0.339988	9.677	0.005	Biological Process	GO:0032989	cellular component morphogenesis	0.169224	0.339988	5	1	6	1092
GO:0000768 syncytium formation by plasma membrane fusion	1	0.339988	1.613	0.019	Biological Process	GO:0000768	syncytium formation by plasma membrane fusion	0.169252	0.339988	1	0	1	54
GO:0006284 base-excision repair	1	0.339988	1.613	0.019	Biological Process	GO:0006284	base-excision repair	0.169252	0.339988	1	0	1	54
GO:0006572 tyrosine catabolic process	1	0.339988	1.613	0.019	Biological Process	GO:0006572	tyrosine catabolic process	0.169252	0.339988	1	0	1	54
GO:0006625 protein targeting to peroxisome	1	0.339988	1.613	0.019	Biological Process	GO:0006625	protein targeting to peroxisome	0.169252	0.339988	0	1	1	54
GO:0010453 regulation of cell fate commitment	1	0.339988	1.613	0.019	Biological Process	GO:0010453	regulation of cell fate commitment	0.169252	0.339988	1	0	1	54
GO:0015696 ammonium transport	1	0.339988	1.613	0.019	Biological Process	GO:0015696	ammonium transport	0.169252	0.339988	1	0	1	54
GO:0045600 positive regulation of fat cell differentiation	1	0.339988	1.613	0.019	Biological Process	GO:0045600	positive regulation of fat cell differentiation	0.169252	0.339988	1	0	1	54
GO:0046470 phosphatidylcholine metabolic process	1	0.339988	1.613	0.019	Biological Process	GO:0046470	phosphatidylcholine metabolic process	0.169252	0.339988	1	0	1	54
GO:0072662 protein localization to peroxisome	1	0.339988	1.613	0.019	Biological Process	GO:0072662	protein localization to peroxisome	0.169252	0.339988	0	1	1	54
GO:0072663 establishment of protein localization to peroxisome	1	0.339988	1.613	0.019	Biological Process	GO:0072663	establishment of protein localization to peroxisome	0.169252	0.339988	0	1	1	54
GO:0015276 ligand-gated ion channel activity	2	0.340335	3.077	0.007	Molecular Function	GO:0015276	ligand-gated ion channel activity	0.23699	0.340335	2	0	2	275
GO:0022834 ligand-gated channel activity	2	0.340335	3.077	0.007	Molecular Function	GO:0022834	ligand-gated channel activity	0.23699	0.340335	2	0	2	275
GO:0016746 acyltransferase activity	3	0.340335	4.615	0.006	Molecular Function	GO:0016746	acyltransferase activity	0.237458	0.340335	2	1	3	500
GO:0009066 aspartate family amino acid metabolic process	2	0.342711	3.226	0.009	Biological Process	GO:0009066	aspartate family amino acid metabolic process	0.171301	0.342711	1	1	2	218
GO:0043434 response to peptide hormone	3	0.342711	4.839	0.007	Biological Process	GO:0043434	response to peptide hormone	0.172092	0.342711	3	0	3	418
GO:0006949 syncytium formation	1	0.342711	1.613	0.018	Biological Process	GO:0006949	syncytium formation	0.172104	0.342711	1	0	1	55
GO:0008542 visual learning	1	0.342711	1.613	0.018	Biological Process	GO:0008542	visual learning	0.172104	0.342711	1	0	1	55
GO:0032413 negative regulation of ion transmembrane transporter activity	1	0.342711	1.613	0.018	Biological Process	GO:0032413	negative regulation of ion transmembrane transporter activity	0.172104	0.342711	1	0	1	55
GO:0033308 hydroxyectoine transport	1	0.342711	1.613	0.018	Biological Process	GO:0033308	hydroxyectoine transport	0.172104	0.342711	1	0	1	55
GO:0051470 ectoine transport	1	0.342711	1.613	0.018	Biological Process	GO:0051470	ectoine transport	0.172104	0.342711	1	0	1	55
GO:0051489 regulation of filopodium assembly	1	0.342711	1.613	0.018	Biological Process	GO:0051489	regulation of filopodium assembly	0.172104	0.342711	1	0	1	55
GO:0099175 regulation of postsynapse organization	1	0.342711	1.613	0.018	Biological Process	GO:0099175	regulation of postsynapse organization	0.172104	0.342711	1	0	1	55
GO:0006643 membrane lipid metabolic process	2	0.342875	3.226	0.009	Biological Process	GO:0006643	membrane lipid metabolic process	0.172519	0.342875	2	0	2	219
GO:0006898 receptor-mediated endocytosis	2	0.342875	3.226	0.009	Biological Process	GO:0006898	receptor-mediated endocytosis	0.172519	0.342875	2	0	2	219
GO:0051271 negative regulation of cellular component movement	2	0.343722	3.226	0.009	Biological Process	GO:0051271	negative regulation of cellular component movement	0.173738	0.343722	2	0	2	220
GO:0019220 regulation of phosphate metabolic process	7	0.343722	11.29	0.005	Biological Process	GO:0019220	regulation of phosphate metabolic process	0.173921	0.343722	6	1	7	1343
GO:0051174 regulation of phosphorus metabolic process	7	0.343722	11.29	0.005	Biological Process	GO:0051174	regulation of phosphorus metabolic process	0.173921	0.343722	6	1	7	1343
GO:0030334 regulation of cell migration	4	0.343722	6.452	0.006	Biological Process	GO:0030334	regulation of cell migration	0.174283	0.343722	4	0	4	638
GO:0006559 L-phenylalanine catabolic process	1	0.343722	1.613	0.018	Biological Process	GO:0006559	L-phenylalanine catabolic process	0.174946	0.343722	1	0	1	56
GO:0016101 diterpenoid metabolic process	1	0.343722	1.613	0.018	Biological Process	GO:0016101	diterpenoid metabolic process	0.174946	0.343722	1	0	1	56
GO:0032835 glomerulus development	1	0.343722	1.613	0.018	Biological Process	GO:0032835	glomerulus development	0.174946	0.343722	1	0	1	56
GO:0043407 negative regulation of MAP kinase activity	1	0.343722	1.613	0.018	Biological Process	GO:0043407	negative regulation of MAP kinase activity	0.174946	0.343722	1	0	1	56
GO:0043574 peroxisomal transport	1	0.343722	1.613	0.018	Biological Process	GO:0043574	peroxisomal transport	0.174946	0.343722	0	1	1	56
GO:0060071 Wnt signaling pathway, planar cell polarity pathway	1	0.343722	1.613	0.018	Biological Process	GO:0060071	Wnt signaling pathway, planar cell polarity pathway	0.174946	0.343722	1	0	1	56
GO:0097366 response to bronchodilator	1	0.343722	1.613	0.018	Biological Process	GO:0097366	response to bronchodilator	0.174946	0.343722	1	0	1	56
GO:1902222 erythrose 4-phosphate/phosphoenolpyruvate family amino acid catabolic process	1	0.343722	1.613	0.018	Biological Process	GO:1902222	erythrose 4-phosphate/phosphoenolpyruvate family amino acid catabolic process	0.174946	0.343722	1	0	1	56
GO:0045597 positive regulation of cell differentiation	5	0.346367	8.065	0.006	Biological Process	GO:0045597	positive regulation of cell differentiation	0.17646	0.346367	5	0	5	870
GO:0001525 angiogenesis	3	0.346644	4.839	0.007	Biological Process	GO:0001525	angiogenesis	0.177168	0.346644	3	0	3	424
GO:0006558 L-phenylalanine metabolic process	1	0.346644	1.613	0.018	Biological Process	GO:0006558	L-phenylalanine metabolic process	0.177779	0.346644	1	0	1	57
GO:0009061 anaerobic respiration	1	0.346644	1.613	0.018	Biological Process	GO:0009061	anaerobic respiration	0.177779	0.346644	0	1	1	57
GO:0009065 glutamine family amino acid catabolic process	1	0.346644	1.613	0.018	Biological Process	GO:0009065	glutamine family amino acid catabolic process	0.177779	0.346644	1	0	1	57
GO:0048844 artery morphogenesis	1	0.346644	1.613	0.018	Biological Process	GO:0048844	artery morphogenesis	0.177779	0.346644	1	0	1	57
GO:0061045 negative regulation of wound healing	1	0.346644	1.613	0.018	Biological Process	GO:0061045	negative regulation of wound healing	0.177779	0.346644	1	0	1	57
GO:1902221 erythrose 4-phosphate/phosphoenolpyruvate family amino acid metabolic process	1	0.346644	1.613	0.018	Biological Process	GO:1902221	erythrose 4-phosphate/phosphoenolpyruvate family amino acid metabolic process	0.177779	0.346644	1	0	1	57
GO:0006915 apoptotic process	8	0.351153	12.903	0.005	Biological Process	GO:0006915	apoptotic process	0.180555	0.351153	6	2	8	1605
GO:0009309 amine biosynthetic process	1	0.351153	1.613	0.017	Biological Process	GO:0009309	amine biosynthetic process	0.180603	0.351153	0	1	1	58
GO:0042401 cellular biogenic amine biosynthetic process	1	0.351153	1.613	0.017	Biological Process	GO:0042401	cellular biogenic amine biosynthetic process	0.180603	0.351153	0	1	1	58
GO:0040013 negative regulation of locomotion	2	0.351488	3.226	0.009	Biological Process	GO:0040013	negative regulation of locomotion	0.181084	0.351488	2	0	2	226
GO:0022607 cellular component assembly	14	0.351488	22.581	0.004	Biological Process	GO:0022607	cellular component assembly	0.181116	0.351488	14	0	14	3157
GO:0008152 metabolic process	48	0.351751	77.419	0.004	Biological Process	GO:0008152	metabolic process	0.181422	0.351751	38	10	48	12929
GO:0070821 tertiary granule membrane	1	0.352648	1.961	0.026	Cellular Component	GO:0070821	tertiary granule membrane	0.114218	0.352648	0	1	1	38
GO:0050661 NADP binding	1	0.3535	1.538	0.012	Molecular Function	GO:0050661	NADP binding	0.247316	0.3535	1	0	1	84
GO:0032879 regulation of localization	10	0.353819	16.129	0.005	Biological Process	GO:0032879	regulation of localization	0.183164	0.353819	10	0	10	2118
GO:0003281 ventricular septum development	1	0.353819	1.613	0.017	Biological Process	GO:0003281	ventricular septum development	0.183416	0.353819	1	0	1	59
GO:0030279 negative regulation of ossification	1	0.353819	1.613	0.017	Biological Process	GO:0030279	negative regulation of ossification	0.183416	0.353819	1	0	1	59
GO:0045639 positive regulation of myeloid cell differentiation	1	0.353819	1.613	0.017	Biological Process	GO:0045639	positive regulation of myeloid cell differentiation	0.183416	0.353819	1	0	1	59
GO:0046717 acid secretion	1	0.353819	1.613	0.017	Biological Process	GO:0046717	acid secretion	0.183416	0.353819	1	0	1	59
GO:0032502 developmental process	24	0.353819	38.71	0.004	Biological Process	GO:0032502	developmental process	0.183519	0.353819	20	4	24	5898
GO:0006468 protein phosphorylation	9	0.35518	14.516	0.005	Biological Process	GO:0006468	protein phosphorylation	0.184397	0.35518	8	1	9	1866
GO:0090175 regulation of establishment of planar polarity	1	0.357689	1.613	0.017	Biological Process	GO:0090175	regulation of establishment of planar polarity	0.186221	0.357689	1	0	1	60
GO:0097530 granulocyte migration	1	0.357689	1.613	0.017	Biological Process	GO:0097530	granulocyte migration	0.186221	0.357689	0	1	1	60
GO:1902930 regulation of alcohol biosynthetic process	1	0.357689	1.613	0.017	Biological Process	GO:1902930	regulation of alcohol biosynthetic process	0.186221	0.357689	1	0	1	60
GO:0004857 enzyme inhibitor activity	2	0.359173	3.077	0.007	Molecular Function	GO:0004857	enzyme inhibitor activity	0.251968	0.359173	2	0	2	287
GO:0030317 flagellated sperm motility	1	0.361709	1.613	0.016	Biological Process	GO:0030317	flagellated sperm motility	0.189015	0.361709	1	0	1	61
GO:0032410 negative regulation of transporter activity	1	0.361709	1.613	0.016	Biological Process	GO:0032410	negative regulation of transporter activity	0.189015	0.361709	1	0	1	61
GO:0040019 positive regulation of embryonic development	1	0.361709	1.613	0.016	Biological Process	GO:0040019	positive regulation of embryonic development	0.189015	0.361709	1	0	1	61
GO:2000573 positive regulation of DNA biosynthetic process	1	0.361709	1.613	0.016	Biological Process	GO:2000573	positive regulation of DNA biosynthetic process	0.189015	0.361709	1	0	1	61
GO:0008146 sulfotransferase activity	1	0.362416	1.538	0.011	Molecular Function	GO:0008146	sulfotransferase activity	0.254932	0.362416	0	1	1	87
GO:0042593 glucose homeostasis	2	0.36271	3.226	0.009	Biological Process	GO:0042593	glucose homeostasis	0.189715	0.36271	2	0	2	233
GO:0043190 ATP-binding cassette (ABC) transporter complex	2	0.363848	3.922	0.011	Cellular Component	GO:0043190	ATP-binding cassette (ABC) transporter complex	0.119319	0.363848	2	0	2	187
GO:0005782 peroxisomal matrix	1	0.364141	1.961	0.024	Cellular Component	GO:0005782	peroxisomal matrix	0.125469	0.364141	0	1	1	42
GO:0031093 platelet alpha granule lumen	1	0.364141	1.961	0.024	Cellular Component	GO:0031093	platelet alpha granule lumen	0.125469	0.364141	1	0	1	42
GO:0031907 microbody lumen	1	0.364141	1.961	0.024	Cellular Component	GO:0031907	microbody lumen	0.125469	0.364141	0	1	1	42
GO:0045178 basal part of cell	2	0.364141	3.922	0.01	Cellular Component	GO:0045178	basal part of cell	0.127761	0.364141	1	1	2	195
GO:0000329 fungal-type vacuole membrane	1	0.364141	1.961	0.023	Cellular Component	GO:0000329	fungal-type vacuole membrane	0.12826	0.364141	1	0	1	43
GO:0097542 ciliary tip	1	0.364141	1.961	0.023	Cellular Component	GO:0097542	ciliary tip	0.12826	0.364141	1	0	1	43
GO:0030522 intracellular receptor signaling pathway	2	0.364669	3.226	0.009	Biological Process	GO:0030522	intracellular receptor signaling pathway	0.190952	0.364669	2	0	2	234
GO:0006027 glycosaminoglycan catabolic process	1	0.364669	1.613	0.016	Biological Process	GO:0006027	glycosaminoglycan catabolic process	0.191801	0.364669	1	0	1	62
GO:0009268 response to pH	1	0.364669	1.613	0.016	Biological Process	GO:0009268	response to pH	0.191801	0.364669	1	0	1	62
GO:0045913 positive regulation of carbohydrate metabolic process	1	0.364669	1.613	0.016	Biological Process	GO:0045913	positive regulation of carbohydrate metabolic process	0.191801	0.364669	1	0	1	62
GO:0045921 positive regulation of exocytosis	1	0.364669	1.613	0.016	Biological Process	GO:0045921	positive regulation of exocytosis	0.191801	0.364669	1	0	1	62
GO:0097006 regulation of plasma lipoprotein particle levels	1	0.364669	1.613	0.016	Biological Process	GO:0097006	regulation of plasma lipoprotein particle levels	0.191801	0.364669	1	0	1	62
GO:0016859 cis-trans isomerase activity	1	0.365015	1.538	0.011	Molecular Function	GO:0016859	cis-trans isomerase activity	0.257453	0.365015	1	0	1	88
GO:0016705 oxidoreductase activity, acting on paired donors, with incorporation or reduction of molecular oxygen	2	0.366602	3.077	0.007	Molecular Function	GO:0016705	oxidoreductase activity, acting on paired donors, with incorporation or reduction of molecular oxygen	0.25947	0.366602	2	0	2	293
GO:0015035 protein-disulfide reductase activity	1	0.366602	1.538	0.011	Molecular Function	GO:0015035	protein-disulfide reductase activity	0.259967	0.366602	1	0	1	89
GO:0035239 tube morphogenesis	5	0.367081	8.065	0.006	Biological Process	GO:0035239	tube morphogenesis	0.193452	0.367081	5	0	5	899
GO:0023061 signal release	3	0.367081	4.839	0.007	Biological Process	GO:0023061	signal release	0.194386	0.367081	3	0	3	444
GO:0007585 respiratory gaseous exchange by respiratory system	1	0.367081	1.613	0.016	Biological Process	GO:0007585	respiratory gaseous exchange by respiratory system	0.194577	0.367081	0	1	1	63
GO:0014075 response to amine	1	0.367081	1.613	0.016	Biological Process	GO:0014075	response to amine	0.194577	0.367081	1	0	1	63
GO:0030316 osteoclast differentiation	1	0.367081	1.613	0.016	Biological Process	GO:0030316	osteoclast differentiation	0.194577	0.367081	1	0	1	63
GO:0060976 coronary vasculature development	1	0.367081	1.613	0.016	Biological Process	GO:0060976	coronary vasculature development	0.194577	0.367081	1	0	1	63
GO:0061180 mammary gland epithelium development	1	0.367081	1.613	0.016	Biological Process	GO:0061180	mammary gland epithelium development	0.194577	0.367081	1	0	1	63
GO:1904063 negative regulation of cation transmembrane transport	1	0.367081	1.613	0.016	Biological Process	GO:1904063	negative regulation of cation transmembrane transport	0.194577	0.367081	1	0	1	63
GO:0033500 carbohydrate homeostasis	2	0.367081	3.226	0.008	Biological Process	GO:0033500	carbohydrate homeostasis	0.194672	0.367081	2	0	2	237
GO:0019199 transmembrane receptor protein kinase activity	1	0.369144	1.538	0.011	Molecular Function	GO:0019199	transmembrane receptor protein kinase activity	0.262471	0.369144	1	0	1	90
GO:0031267 small GTPase binding	3	0.36969	4.615	0.006	Molecular Function	GO:0031267	small GTPase binding	0.26371	0.36969	3	0	3	529
GO:0004222 metalloendopeptidase activity	2	0.36969	3.077	0.007	Molecular Function	GO:0004222	metalloendopeptidase activity	0.264474	0.36969	2	0	2	297
GO:0008013 beta-catenin binding	1	0.36969	1.538	0.011	Molecular Function	GO:0008013	beta-catenin binding	0.264968	0.36969	1	0	1	91
GO:0009887 animal organ morphogenesis	6	0.36975	9.677	0.005	Biological Process	GO:0009887	animal organ morphogenesis	0.196542	0.36975	6	0	6	1145
GO:1903522 regulation of blood circulation	2	0.36975	3.226	0.008	Biological Process	GO:1903522	regulation of blood circulation	0.197157	0.36975	2	0	2	239
GO:0002832 negative regulation of response to biotic stimulus	1	0.36975	1.613	0.016	Biological Process	GO:0002832	negative regulation of response to biotic stimulus	0.197343	0.36975	1	0	1	64
GO:0043388 positive regulation of DNA binding	1	0.36975	1.613	0.016	Biological Process	GO:0043388	positive regulation of DNA binding	0.197343	0.36975	1	0	1	64
GO:0055117 regulation of cardiac muscle contraction	1	0.36975	1.613	0.016	Biological Process	GO:0055117	regulation of cardiac muscle contraction	0.197343	0.36975	1	0	1	64
GO:0060191 regulation of lipase activity	1	0.36975	1.613	0.016	Biological Process	GO:0060191	regulation of lipase activity	0.197343	0.36975	1	0	1	64
GO:0097722 sperm motility	1	0.36975	1.613	0.016	Biological Process	GO:0097722	sperm motility	0.197343	0.36975	1	0	1	64
GO:2000145 regulation of cell motility	4	0.370073	6.452	0.006	Biological Process	GO:2000145	regulation of cell motility	0.197696	0.370073	4	0	4	672
GO:0032870 cellular response to hormone stimulus	4	0.371053	6.452	0.006	Biological Process	GO:0032870	cellular response to hormone stimulus	0.198399	0.371053	4	0	4	673
GO:0099503 secretory vesicle	4	0.371769	7.843	0.006	Cellular Component	GO:0099503	secretory vesicle	0.132452	0.371769	2	2	4	617
GO:0044282 small molecule catabolic process	4	0.372882	6.452	0.006	Biological Process	GO:0044282	small molecule catabolic process	0.199808	0.372882	3	1	4	675
GO:0010660 regulation of muscle cell apoptotic process	1	0.372882	1.613	0.015	Biological Process	GO:0010660	regulation of muscle cell apoptotic process	0.2001	0.372882	1	0	1	65
GO:0010717 regulation of epithelial to mesenchymal transition	1	0.372882	1.613	0.015	Biological Process	GO:0010717	regulation of epithelial to mesenchymal transition	0.2001	0.372882	1	0	1	65
GO:0046634 regulation of alpha-beta T cell activation	1	0.372882	1.613	0.015	Biological Process	GO:0046634	regulation of alpha-beta T cell activation	0.2001	0.372882	1	0	1	65
GO:0002028 regulation of sodium ion transport	1	0.376301	1.613	0.015	Biological Process	GO:0002028	regulation of sodium ion transport	0.202848	0.376301	1	0	1	66
GO:0014015 positive regulation of gliogenesis	1	0.376301	1.613	0.015	Biological Process	GO:0014015	positive regulation of gliogenesis	0.202848	0.376301	1	0	1	66
GO:0046686 response to cadmium ion	1	0.376301	1.613	0.015	Biological Process	GO:0046686	response to cadmium ion	0.202848	0.376301	0	1	1	66
GO:0048013 ephrin receptor signaling pathway	1	0.376301	1.613	0.015	Biological Process	GO:0048013	ephrin receptor signaling pathway	0.202848	0.376301	1	0	1	66
GO:0048806 genitalia development	1	0.376301	1.613	0.015	Biological Process	GO:0048806	genitalia development	0.202848	0.376301	1	0	1	66
GO:0004175 endopeptidase activity	4	0.378467	6.154	0.005	Molecular Function	GO:0004175	endopeptidase activity	0.271978	0.378467	3	1	4	785
GO:0051403 stress-activated MAPK cascade	2	0.378993	3.226	0.008	Biological Process	GO:0051403	stress-activated MAPK cascade	0.204638	0.378993	2	0	2	245
GO:0046395 carboxylic acid catabolic process	3	0.378993	4.839	0.007	Biological Process	GO:0046395	carboxylic acid catabolic process	0.204916	0.378993	2	1	3	456
GO:0012501 programmed cell death	8	0.378993	12.903	0.005	Biological Process	GO:0012501	programmed cell death	0.205206	0.378993	6	2	8	1661
GO:0007215 glutamate receptor signaling pathway	1	0.378993	1.613	0.015	Biological Process	GO:0007215	glutamate receptor signaling pathway	0.205587	0.378993	1	0	1	67
GO:0046323 glucose import	1	0.378993	1.613	0.015	Biological Process	GO:0046323	glucose import	0.205587	0.378993	1	0	1	67
GO:0050805 negative regulation of synaptic transmission	1	0.378993	1.613	0.015	Biological Process	GO:0050805	negative regulation of synaptic transmission	0.205587	0.378993	1	0	1	67
GO:0060998 regulation of dendritic spine development	1	0.378993	1.613	0.015	Biological Process	GO:0060998	regulation of dendritic spine development	0.205587	0.378993	1	0	1	67
GO:0043085 positive regulation of catalytic activity	6	0.382572	9.677	0.005	Biological Process	GO:0043085	positive regulation of catalytic activity	0.20782	0.382572	5	1	6	1166
GO:0009409 response to cold	1	0.382572	1.613	0.015	Biological Process	GO:0009409	response to cold	0.208316	0.382572	1	0	1	68
GO:0097061 dendritic spine organization	1	0.382572	1.613	0.015	Biological Process	GO:0097061	dendritic spine organization	0.208316	0.382572	1	0	1	68
GO:1901379 regulation of potassium ion transmembrane transport	1	0.382572	1.613	0.015	Biological Process	GO:1901379	regulation of potassium ion transmembrane transport	0.208316	0.382572	1	0	1	68
GO:0016054 organic acid catabolic process	3	0.382572	4.839	0.007	Biological Process	GO:0016054	organic acid catabolic process	0.208456	0.382572	2	1	3	460
GO:0000786 nucleosome	1	0.383105	1.961	0.021	Cellular Component	GO:0000786	nucleosome	0.139337	0.383105	1	0	1	47
GO:0005788 endoplasmic reticulum lumen	2	0.383105	3.922	0.01	Cellular Component	GO:0005788	endoplasmic reticulum lumen	0.139593	0.383105	2	0	2	206
GO:0046474 glycerophospholipid biosynthetic process	2	0.384242	3.226	0.008	Biological Process	GO:0046474	glycerophospholipid biosynthetic process	0.209643	0.384242	2	0	2	249
GO:0048731 system development	18	0.384242	29.032	0.004	Biological Process	GO:0048731	system development	0.209739	0.384242	15	3	18	4331
GO:0003725 double-stranded RNA binding	1	0.384891	1.538	0.01	Molecular Function	GO:0003725	double-stranded RNA binding	0.277327	0.384891	1	0	1	96
GO:0007632 visual behavior	1	0.384908	1.613	0.014	Biological Process	GO:0007632	visual behavior	0.211036	0.384908	1	0	1	69
GO:0009068 aspartate family amino acid catabolic process	1	0.384908	1.613	0.014	Biological Process	GO:0009068	aspartate family amino acid catabolic process	0.211036	0.384908	0	1	1	69
GO:0033143 regulation of intracellular steroid hormone receptor signaling pathway	1	0.384908	1.613	0.014	Biological Process	GO:0033143	regulation of intracellular steroid hormone receptor signaling pathway	0.211036	0.384908	1	0	1	69
GO:0046847 filopodium assembly	1	0.384908	1.613	0.014	Biological Process	GO:0046847	filopodium assembly	0.211036	0.384908	1	0	1	69
GO:0120254 olefinic compound metabolic process	1	0.384908	1.613	0.014	Biological Process	GO:0120254	olefinic compound metabolic process	0.211036	0.384908	1	0	1	69
GO:0000776 kinetochore	2	0.387767	3.922	0.01	Cellular Component	GO:0000776	kinetochore	0.142862	0.387767	1	1	2	209
GO:0006570 tyrosine metabolic process	1	0.38793	1.613	0.014	Biological Process	GO:0006570	tyrosine metabolic process	0.213747	0.38793	1	0	1	70
GO:0010657 muscle cell apoptotic process	1	0.38793	1.613	0.014	Biological Process	GO:0010657	muscle cell apoptotic process	0.213747	0.38793	1	0	1	70
GO:0019226 transmission of nerve impulse	1	0.38793	1.613	0.014	Biological Process	GO:0019226	transmission of nerve impulse	0.213747	0.38793	1	0	1	70
GO:1903035 negative regulation of response to wounding	1	0.38793	1.613	0.014	Biological Process	GO:1903035	negative regulation of response to wounding	0.213747	0.38793	1	0	1	70
GO:1901652 response to peptide	3	0.38793	4.839	0.006	Biological Process	GO:1901652	response to peptide	0.213794	0.38793	3	0	3	466
GO:0048646 anatomical structure formation involved in morphogenesis	6	0.38793	9.677	0.005	Biological Process	GO:0048646	anatomical structure formation involved in morphogenesis	0.213823	0.38793	6	0	6	1177
GO:0048667 cell morphogenesis involved in neuron differentiation	4	0.388929	6.452	0.006	Biological Process	GO:0048667	cell morphogenesis involved in neuron differentiation	0.21479	0.388929	4	0	4	696
GO:0043009 chordate embryonic development	4	0.388929	6.452	0.006	Biological Process	GO:0043009	chordate embryonic development	0.216234	0.388929	4	0	4	698
GO:0001938 positive regulation of endothelial cell proliferation	1	0.388929	1.613	0.014	Biological Process	GO:0001938	positive regulation of endothelial cell proliferation	0.216449	0.388929	1	0	1	71
GO:0006026 aminoglycan catabolic process	1	0.388929	1.613	0.014	Biological Process	GO:0006026	aminoglycan catabolic process	0.216449	0.388929	1	0	1	71
GO:0006555 methionine metabolic process	1	0.388929	1.613	0.014	Biological Process	GO:0006555	methionine metabolic process	0.216449	0.388929	1	0	1	71
GO:0006672 ceramide metabolic process	1	0.388929	1.613	0.014	Biological Process	GO:0006672	ceramide metabolic process	0.216449	0.388929	1	0	1	71
GO:0042220 response to cocaine	1	0.388929	1.613	0.014	Biological Process	GO:0042220	response to cocaine	0.216449	0.388929	1	0	1	71
GO:0043255 regulation of carbohydrate biosynthetic process	1	0.388929	1.613	0.014	Biological Process	GO:0043255	regulation of carbohydrate biosynthetic process	0.216449	0.388929	1	0	1	71
GO:0043507 positive regulation of JUN kinase activity	1	0.388929	1.613	0.014	Biological Process	GO:0043507	positive regulation of JUN kinase activity	0.216449	0.388929	1	0	1	71
GO:0045621 positive regulation of lymphocyte differentiation	1	0.388929	1.613	0.014	Biological Process	GO:0045621	positive regulation of lymphocyte differentiation	0.216449	0.388929	1	0	1	71
GO:0051965 positive regulation of synapse assembly	1	0.388929	1.613	0.014	Biological Process	GO:0051965	positive regulation of synapse assembly	0.216449	0.388929	1	0	1	71
GO:0023056 positive regulation of signaling	7	0.389765	11.29	0.005	Biological Process	GO:0023056	positive regulation of signaling	0.217103	0.389765	6	1	7	1433
GO:0031399 regulation of protein modification process	7	0.390325	11.29	0.005	Biological Process	GO:0031399	regulation of protein modification process	0.217605	0.390325	6	1	7	1434
GO:0010647 positive regulation of cell communication	7	0.392058	11.29	0.005	Biological Process	GO:0010647	positive regulation of cell communication	0.219113	0.392058	6	1	7	1437
GO:0007530 sex determination	1	0.392058	1.613	0.014	Biological Process	GO:0007530	sex determination	0.219142	0.392058	1	0	1	72
GO:0030239 myofibril assembly	1	0.392058	1.613	0.014	Biological Process	GO:0030239	myofibril assembly	0.219142	0.392058	1	0	1	72
GO:0140657 ATP-dependent activity	5	0.39253	7.692	0.005	Molecular Function	GO:0140657	ATP-dependent activity	0.283577	0.39253	4	1	5	1057
GO:0060070 canonical Wnt signaling pathway	2	0.394952	3.226	0.008	Biological Process	GO:0060070	canonical Wnt signaling pathway	0.220951	0.394952	2	0	2	258
GO:0006942 regulation of striated muscle contraction	1	0.395144	1.613	0.014	Biological Process	GO:0006942	regulation of striated muscle contraction	0.221825	0.395144	1	0	1	73
GO:0034766 negative regulation of ion transmembrane transport	1	0.395144	1.613	0.014	Biological Process	GO:0034766	negative regulation of ion transmembrane transport	0.221825	0.395144	1	0	1	73
GO:0045844 positive regulation of striated muscle tissue development	1	0.395144	1.613	0.014	Biological Process	GO:0045844	positive regulation of striated muscle tissue development	0.221825	0.395144	1	0	1	73
GO:0106027 neuron projection organization	1	0.395144	1.613	0.014	Biological Process	GO:0106027	neuron projection organization	0.221825	0.395144	1	0	1	73
GO:0032102 negative regulation of response to external stimulus	2	0.395489	3.226	0.008	Biological Process	GO:0032102	negative regulation of response to external stimulus	0.222211	0.395489	2	0	2	259
GO:0034704 calcium channel complex	1	0.396149	1.961	0.02	Cellular Component	GO:0034704	calcium channel complex	0.147553	0.396149	1	0	1	50
GO:0001822 kidney development	2	0.396821	3.226	0.008	Biological Process	GO:0001822	kidney development	0.223471	0.396821	2	0	2	260
GO:0044093 positive regulation of molecular function	7	0.396821	11.29	0.005	Biological Process	GO:0044093	positive regulation of molecular function	0.224167	0.396821	6	1	7	1447
GO:0034312 diol biosynthetic process	1	0.396821	1.613	0.014	Biological Process	GO:0034312	diol biosynthetic process	0.2245	0.396821	1	0	1	74
GO:0035272 exocrine system development	1	0.396821	1.613	0.014	Biological Process	GO:0035272	exocrine system development	0.2245	0.396821	1	0	1	74
GO:0048636 positive regulation of muscle organ development	1	0.396821	1.613	0.014	Biological Process	GO:0048636	positive regulation of muscle organ development	0.2245	0.396821	1	0	1	74
GO:0050810 regulation of steroid biosynthetic process	1	0.396821	1.613	0.014	Biological Process	GO:0050810	regulation of steroid biosynthetic process	0.2245	0.396821	1	0	1	74
GO:0050864 regulation of B cell activation	1	0.396821	1.613	0.014	Biological Process	GO:0050864	regulation of B cell activation	0.2245	0.396821	1	0	1	74
GO:1901863 positive regulation of muscle tissue development	1	0.396821	1.613	0.014	Biological Process	GO:1901863	positive regulation of muscle tissue development	0.2245	0.396821	1	0	1	74
GO:0044237 cellular metabolic process	44	0.398227	70.968	0.004	Biological Process	GO:0044237	cellular metabolic process	0.225488	0.398227	35	9	44	11879
GO:0030258 lipid modification	2	0.398279	3.226	0.008	Biological Process	GO:0030258	lipid modification	0.225994	0.398279	2	0	2	262
GO:0044249 cellular biosynthetic process	28	0.398279	45.161	0.004	Biological Process	GO:0044249	cellular biosynthetic process	0.226846	0.398279	23	5	28	7196
GO:0002761 regulation of myeloid leukocyte differentiation	1	0.398279	1.613	0.013	Biological Process	GO:0002761	regulation of myeloid leukocyte differentiation	0.227165	0.398279	1	0	1	75
GO:0007029 endoplasmic reticulum organization	1	0.398279	1.613	0.013	Biological Process	GO:0007029	endoplasmic reticulum organization	0.227165	0.398279	1	0	1	75
GO:0009084 glutamine family amino acid biosynthetic process	1	0.398279	1.613	0.013	Biological Process	GO:0009084	glutamine family amino acid biosynthetic process	0.227165	0.398279	1	0	1	75
GO:0030901 midbrain development	1	0.398279	1.613	0.013	Biological Process	GO:0030901	midbrain development	0.227165	0.398279	1	0	1	75
GO:0046849 bone remodeling	1	0.398279	1.613	0.013	Biological Process	GO:0046849	bone remodeling	0.227165	0.398279	1	0	1	75
GO:0048010 vascular endothelial growth factor receptor signaling pathway	1	0.398279	1.613	0.013	Biological Process	GO:0048010	vascular endothelial growth factor receptor signaling pathway	0.227165	0.398279	1	0	1	75
GO:0016485 protein processing	2	0.398279	3.226	0.008	Biological Process	GO:0016485	protein processing	0.227257	0.398279	1	1	2	263
GO:0016831 carboxy-lyase activity	1	0.39965	1.538	0.01	Molecular Function	GO:0016831	carboxy-lyase activity	0.289481	0.39965	1	0	1	101
GO:0007166 cell surface receptor signaling pathway	10	0.400179	16.129	0.004	Biological Process	GO:0007166	cell surface receptor signaling pathway	0.228535	0.400179	9	1	10	2232
GO:0034754 cellular hormone metabolic process	1	0.400952	1.613	0.013	Biological Process	GO:0034754	cellular hormone metabolic process	0.229821	0.400952	1	0	1	76
GO:0042462 eye photoreceptor cell development	1	0.400952	1.613	0.013	Biological Process	GO:0042462	eye photoreceptor cell development	0.229821	0.400952	1	0	1	76
GO:1903076 regulation of protein localization to plasma membrane	1	0.400952	1.613	0.013	Biological Process	GO:1903076	regulation of protein localization to plasma membrane	0.229821	0.400952	1	0	1	76
GO:0010604 positive regulation of macromolecule metabolic process	12	0.400952	19.355	0.004	Biological Process	GO:0010604	positive regulation of macromolecule metabolic process	0.230069	0.400952	11	1	12	2766
GO:0032101 regulation of response to external stimulus	4	0.400952	6.452	0.006	Biological Process	GO:0032101	regulation of response to external stimulus	0.230086	0.400952	4	0	4	717
GO:1901575 organic substance catabolic process	11	0.400952	17.742	0.004	Biological Process	GO:1901575	organic substance catabolic process	0.230144	0.400952	8	3	11	2500
GO:0002576 platelet degranulation	1	0.40262	1.613	0.013	Biological Process	GO:0002576	platelet degranulation	0.232469	0.40262	1	0	1	77
GO:0003073 regulation of systemic arterial blood pressure	1	0.40262	1.613	0.013	Biological Process	GO:0003073	regulation of systemic arterial blood pressure	0.232469	0.40262	1	0	1	77
GO:0006547 histidine metabolic process	1	0.40262	1.613	0.013	Biological Process	GO:0006547	histidine metabolic process	0.232469	0.40262	1	0	1	77
GO:0007031 peroxisome organization	1	0.40262	1.613	0.013	Biological Process	GO:0007031	peroxisome organization	0.232469	0.40262	0	1	1	77
GO:0031532 actin cytoskeleton reorganization	1	0.40262	1.613	0.013	Biological Process	GO:0031532	actin cytoskeleton reorganization	0.232469	0.40262	1	0	1	77
GO:0042446 hormone biosynthetic process	1	0.40262	1.613	0.013	Biological Process	GO:0042446	hormone biosynthetic process	0.232469	0.40262	1	0	1	77
GO:0048259 regulation of receptor-mediated endocytosis	1	0.40262	1.613	0.013	Biological Process	GO:0048259	regulation of receptor-mediated endocytosis	0.232469	0.40262	1	0	1	77
GO:0010975 regulation of neuron projection development	3	0.40269	4.839	0.006	Biological Process	GO:0010975	regulation of neuron projection development	0.232704	0.40269	3	0	3	487
GO:0031098 stress-activated protein kinase signaling cascade	2	0.40386	3.226	0.007	Biological Process	GO:0031098	stress-activated protein kinase signaling cascade	0.233577	0.40386	2	0	2	268
GO:1901360 organic cyclic compound metabolic process	30	0.40387	48.387	0.004	Biological Process	GO:1901360	organic cyclic compound metabolic process	0.233778	0.40387	25	5	30	7795
GO:0016477 cell migration	6	0.404809	9.677	0.005	Biological Process	GO:0016477	cell migration	0.235029	0.404809	5	1	6	1215
GO:0006383 transcription by RNA polymerase III	1	0.404809	1.613	0.013	Biological Process	GO:0006383	transcription by RNA polymerase III	0.235107	0.404809	1	0	1	78
GO:0022600 digestive system process	1	0.404809	1.613	0.013	Biological Process	GO:0022600	digestive system process	0.235107	0.404809	1	0	1	78
GO:1903305 regulation of regulated secretory pathway	1	0.404809	1.613	0.013	Biological Process	GO:1903305	regulation of regulated secretory pathway	0.235107	0.404809	1	0	1	78
GO:0048871 multicellular organismal homeostasis	2	0.40595	3.226	0.007	Biological Process	GO:0048871	multicellular organismal homeostasis	0.236108	0.40595	2	0	2	270
GO:0003006 developmental process involved in reproduction	6	0.40595	9.677	0.005	Biological Process	GO:0003006	developmental process involved in reproduction	0.236164	0.40595	6	0	6	1217
GO:0009074 aromatic amino acid family catabolic process	1	0.406619	1.613	0.013	Biological Process	GO:0009074	aromatic amino acid family catabolic process	0.237737	0.406619	1	0	1	79
GO:0045445 myoblast differentiation	1	0.406619	1.613	0.013	Biological Process	GO:0045445	myoblast differentiation	0.237737	0.406619	1	0	1	79
GO:0045840 positive regulation of mitotic nuclear division	1	0.406619	1.613	0.013	Biological Process	GO:0045840	positive regulation of mitotic nuclear division	0.237737	0.406619	1	0	1	79
GO:0048145 regulation of fibroblast proliferation	1	0.406619	1.613	0.013	Biological Process	GO:0048145	regulation of fibroblast proliferation	0.237737	0.406619	1	0	1	79
GO:0140253 cell-cell fusion	1	0.406619	1.613	0.013	Biological Process	GO:0140253	cell-cell fusion	0.237737	0.406619	1	0	1	79
GO:2001237 negative regulation of extrinsic apoptotic signaling pathway	1	0.406619	1.613	0.013	Biological Process	GO:2001237	negative regulation of extrinsic apoptotic signaling pathway	0.237737	0.406619	1	0	1	79
GO:0060341 regulation of cellular localization	4	0.408359	6.452	0.005	Biological Process	GO:0060341	regulation of cellular localization	0.238952	0.408359	4	0	4	729
GO:0043687 post-translational protein modification	2	0.409119	3.226	0.007	Biological Process	GO:0043687	post-translational protein modification	0.239908	0.409119	1	1	2	273
GO:0006644 phospholipid metabolic process	3	0.409119	4.839	0.006	Biological Process	GO:0006644	phospholipid metabolic process	0.239993	0.409119	3	0	3	495
GO:0072657 protein localization to membrane	3	0.409119	4.839	0.006	Biological Process	GO:0072657	protein localization to membrane	0.239993	0.409119	3	0	3	495
GO:0034311 diol metabolic process	1	0.409274	1.613	0.013	Biological Process	GO:0034311	diol metabolic process	0.240357	0.409274	1	0	1	80
GO:0007275 multicellular organism development	20	0.409274	32.258	0.004	Biological Process	GO:0007275	multicellular organism development	0.240481	0.409274	16	4	20	4985
GO:0000779 condensed chromosome, centromeric region	2	0.410233	3.922	0.009	Cellular Component	GO:0000779	condensed chromosome, centromeric region	0.154984	0.410233	1	1	2	220
GO:0031091 platelet alpha granule	1	0.410233	1.961	0.019	Cellular Component	GO:0031091	platelet alpha granule	0.158389	0.410233	1	0	1	54
GO:0031526 brush border membrane	1	0.410233	1.961	0.019	Cellular Component	GO:0031526	brush border membrane	0.158389	0.410233	1	0	1	54
GO:0030173 integral component of Golgi membrane	1	0.410233	1.961	0.018	Cellular Component	GO:0030173	integral component of Golgi membrane	0.161077	0.410233	1	0	1	55
GO:0044815 DNA packaging complex	1	0.410233	1.961	0.018	Cellular Component	GO:0044815	DNA packaging complex	0.166428	0.410233	1	0	1	57
GO:0031228 intrinsic component of Golgi membrane	1	0.410233	1.961	0.017	Cellular Component	GO:0031228	intrinsic component of Golgi membrane	0.16909	0.410233	1	0	1	58
GO:0000324 fungal-type vacuole	1	0.410233	1.961	0.017	Cellular Component	GO:0000324	fungal-type vacuole	0.171745	0.410233	1	0	1	59
GO:0043229 intracellular organelle	36	0.410233	70.588	0.004	Cellular Component	GO:0043229	intracellular organelle	0.172097	0.410233	30	6	36	10130
GO:0098791 Golgi apparatus subcompartment	4	0.410233	7.843	0.006	Cellular Component	GO:0098791	Golgi apparatus subcompartment	0.172323	0.410233	4	0	4	684
GO:0098533 ATPase dependent transmembrane transport complex	2	0.410233	3.922	0.008	Cellular Component	GO:0098533	ATPase dependent transmembrane transport complex	0.174093	0.410233	2	0	2	237
GO:0000322 storage vacuole	1	0.410233	1.961	0.017	Cellular Component	GO:0000322	storage vacuole	0.174391	0.410233	1	0	1	60
GO:0001669 acrosomal vesicle	1	0.410233	1.961	0.017	Cellular Component	GO:0001669	acrosomal vesicle	0.174391	0.410233	0	1	1	60
GO:0032421 stereocilium bundle	1	0.410233	1.961	0.017	Cellular Component	GO:0032421	stereocilium bundle	0.174391	0.410233	1	0	1	60
GO:0098852 lytic vacuole membrane	2	0.411427	3.922	0.008	Cellular Component	GO:0098852	lytic vacuole membrane	0.18093	0.411427	2	0	2	243
GO:0005622 intracellular anatomical structure	41	0.411427	80.392	0.003	Cellular Component	GO:0005622	intracellular anatomical structure	0.181746	0.411427	34	7	41	11825
GO:0032587 ruffle membrane	1	0.411427	1.961	0.016	Cellular Component	GO:0032587	ruffle membrane	0.182279	0.411427	1	0	1	63
GO:0044304 main axon	1	0.411427	1.961	0.016	Cellular Component	GO:0044304	main axon	0.182279	0.411427	1	0	1	63
GO:0005796 Golgi lumen	1	0.411427	1.961	0.016	Cellular Component	GO:0005796	Golgi lumen	0.184892	0.411427	1	0	1	64
GO:0035579 specific granule membrane	1	0.411427	1.961	0.016	Cellular Component	GO:0035579	specific granule membrane	0.184892	0.411427	0	1	1	64
GO:0007584 response to nutrient	2	0.41147	3.226	0.007	Biological Process	GO:0007584	response to nutrient	0.242444	0.41147	2	0	2	275
GO:0003300 cardiac muscle hypertrophy	1	0.41147	1.613	0.012	Biological Process	GO:0003300	cardiac muscle hypertrophy	0.242969	0.41147	1	0	1	81
GO:0021766 hippocampus development	1	0.41147	1.613	0.012	Biological Process	GO:0021766	hippocampus development	0.242969	0.41147	1	0	1	81
GO:0046632 alpha-beta T cell differentiation	1	0.41147	1.613	0.012	Biological Process	GO:0046632	alpha-beta T cell differentiation	0.242969	0.41147	1	0	1	81
GO:0048144 fibroblast proliferation	1	0.41147	1.613	0.012	Biological Process	GO:0048144	fibroblast proliferation	0.242969	0.41147	1	0	1	81
GO:0060042 retina morphogenesis in camera-type eye	1	0.41147	1.613	0.012	Biological Process	GO:0060042	retina morphogenesis in camera-type eye	0.242969	0.41147	1	0	1	81
GO:0120036 plasma membrane bounded cell projection organization	7	0.411581	11.29	0.005	Biological Process	GO:0120036	plasma membrane bounded cell projection organization	0.243234	0.411581	6	1	7	1484
GO:0045055 regulated exocytosis	3	0.412825	4.839	0.006	Biological Process	GO:0045055	regulated exocytosis	0.244569	0.412825	2	1	3	500
GO:0016358 dendrite development	2	0.412825	3.226	0.007	Biological Process	GO:0016358	dendrite development	0.244981	0.412825	2	0	2	277
GO:0006029 proteoglycan metabolic process	1	0.412825	1.613	0.012	Biological Process	GO:0006029	proteoglycan metabolic process	0.245572	0.412825	1	0	1	82
GO:0009228 thiamine biosynthetic process	1	0.412825	1.613	0.012	Biological Process	GO:0009228	thiamine biosynthetic process	0.245572	0.412825	1	0	1	82
GO:0015979 photosynthesis	1	0.412825	1.613	0.012	Biological Process	GO:0015979	photosynthesis	0.245572	0.412825	1	0	1	82
GO:0042724 thiamine-containing compound biosynthetic process	1	0.412825	1.613	0.012	Biological Process	GO:0042724	thiamine-containing compound biosynthetic process	0.245572	0.412825	1	0	1	82
GO:0043266 regulation of potassium ion transport	1	0.412825	1.613	0.012	Biological Process	GO:0043266	regulation of potassium ion transport	0.245572	0.412825	1	0	1	82
GO:0060840 artery development	1	0.412825	1.613	0.012	Biological Process	GO:0060840	artery development	0.245572	0.412825	1	0	1	82
GO:0042157 lipoprotein metabolic process	2	0.413627	3.226	0.007	Biological Process	GO:0042157	lipoprotein metabolic process	0.246249	0.413627	1	1	2	278
GO:0048666 neuron development	6	0.413644	9.677	0.005	Biological Process	GO:0048666	neuron development	0.24646	0.413644	5	1	6	1235
GO:0004197 cysteine-type endopeptidase activity	1	0.413979	1.538	0.009	Molecular Function	GO:0004197	cysteine-type endopeptidase activity	0.301433	0.413979	0	1	1	106
GO:0005200 structural constituent of cytoskeleton	1	0.413979	1.538	0.009	Molecular Function	GO:0005200	structural constituent of cytoskeleton	0.301433	0.413979	1	0	1	106
GO:0030148 sphingolipid biosynthetic process	1	0.415155	1.613	0.012	Biological Process	GO:0030148	sphingolipid biosynthetic process	0.248166	0.415155	1	0	1	83
GO:0031670 cellular response to nutrient	1	0.415155	1.613	0.012	Biological Process	GO:0031670	cellular response to nutrient	0.248166	0.415155	1	0	1	83
GO:0035082 axoneme assembly	1	0.415155	1.613	0.012	Biological Process	GO:0035082	axoneme assembly	0.248166	0.415155	1	0	1	83
GO:0060294 cilium movement involved in cell motility	1	0.415155	1.613	0.012	Biological Process	GO:0060294	cilium movement involved in cell motility	0.248166	0.415155	1	0	1	83
GO:0008289 lipid binding	4	0.416207	6.154	0.005	Molecular Function	GO:0008289	lipid binding	0.303847	0.416207	4	0	4	827
GO:0051050 positive regulation of transport	4	0.416884	6.452	0.005	Biological Process	GO:0051050	positive regulation of transport	0.249402	0.416884	4	0	4	743
GO:0003777 microtubule motor activity	1	0.417201	1.538	0.009	Molecular Function	GO:0003777	microtubule motor activity	0.306159	0.417201	1	0	1	108
GO:0016151 nickel cation binding	1	0.417201	1.538	0.009	Molecular Function	GO:0016151	nickel cation binding	0.306159	0.417201	1	0	1	108
GO:0140678 molecular function inhibitor activity	2	0.418237	3.077	0.006	Molecular Function	GO:0140678	molecular function inhibitor activity	0.308207	0.418237	2	0	2	332
GO:0016209 antioxidant activity	1	0.418237	1.538	0.009	Molecular Function	GO:0016209	antioxidant activity	0.30851	0.418237	1	0	1	109
GO:0098743 cell aggregation	1	0.4188	1.613	0.012	Biological Process	GO:0098743	cell aggregation	0.250752	0.4188	1	0	1	84
GO:0048592 eye morphogenesis	2	0.419083	3.226	0.007	Biological Process	GO:0048592	eye morphogenesis	0.251328	0.419083	2	0	2	282
GO:0052548 regulation of endopeptidase activity	2	0.419083	3.226	0.007	Biological Process	GO:0052548	regulation of endopeptidase activity	0.251328	0.419083	2	0	2	282
GO:0030234 enzyme regulator activity	6	0.420078	9.231	0.004	Molecular Function	GO:0030234	enzyme regulator activity	0.310666	0.420078	6	0	6	1364
GO:0006772 thiamine metabolic process	1	0.420717	1.613	0.012	Biological Process	GO:0006772	thiamine metabolic process	0.253328	0.420717	1	0	1	85
GO:0016525 negative regulation of angiogenesis	1	0.420717	1.613	0.012	Biological Process	GO:0016525	negative regulation of angiogenesis	0.253328	0.420717	1	0	1	85
GO:0019363 pyridine nucleotide biosynthetic process	1	0.420717	1.613	0.012	Biological Process	GO:0019363	pyridine nucleotide biosynthetic process	0.253328	0.420717	1	0	1	85
GO:0043506 regulation of JUN kinase activity	1	0.420717	1.613	0.012	Biological Process	GO:0043506	regulation of JUN kinase activity	0.253328	0.420717	1	0	1	85
GO:0051899 membrane depolarization	1	0.420717	1.613	0.012	Biological Process	GO:0051899	membrane depolarization	0.253328	0.420717	1	0	1	85
GO:0120031 plasma membrane bounded cell projection assembly	3	0.421102	4.839	0.006	Biological Process	GO:0120031	plasma membrane bounded cell projection assembly	0.253764	0.421102	3	0	3	510
GO:0051246 regulation of protein metabolic process	10	0.421357	16.129	0.004	Biological Process	GO:0051246	regulation of protein metabolic process	0.254123	0.421357	9	1	10	2292
GO:0071396 cellular response to lipid	3	0.421584	4.839	0.006	Biological Process	GO:0071396	cellular response to lipid	0.254687	0.421584	3	0	3	511
GO:0010976 positive regulation of neuron projection development	2	0.421584	3.226	0.007	Biological Process	GO:0010976	positive regulation of neuron projection development	0.255139	0.421584	2	0	2	285
GO:0001824 blastocyst development	1	0.421584	1.613	0.012	Biological Process	GO:0001824	blastocyst development	0.255896	0.421584	1	0	1	86
GO:0002062 chondrocyte differentiation	1	0.421584	1.613	0.012	Biological Process	GO:0002062	chondrocyte differentiation	0.255896	0.421584	1	0	1	86
GO:0030183 B cell differentiation	1	0.421584	1.613	0.012	Biological Process	GO:0030183	B cell differentiation	0.255896	0.421584	1	0	1	86
GO:0046854 phosphatidylinositol phosphate biosynthetic process	1	0.421584	1.613	0.012	Biological Process	GO:0046854	phosphatidylinositol phosphate biosynthetic process	0.255896	0.421584	1	0	1	86
GO:0060996 dendritic spine development	1	0.421584	1.613	0.012	Biological Process	GO:0060996	dendritic spine development	0.255896	0.421584	1	0	1	86
GO:0090630 activation of GTPase activity	1	0.421584	1.613	0.012	Biological Process	GO:0090630	activation of GTPase activity	0.255896	0.421584	1	0	1	86
GO:0000003 reproduction	9	0.422091	14.516	0.004	Biological Process	GO:0000003	reproduction	0.256408	0.422091	8	1	9	2032
GO:0016709 oxidoreductase activity, acting on paired donors, with incorporation or reduction of molecular oxygen, NAD(P)H as one donor, and incorporation of one atom of oxygen	1	0.422402	1.538	0.009	Molecular Function	GO:0016709	oxidoreductase activity, acting on paired donors, with incorporation or reduction of molecular oxygen, NAD(P)H as one donor, and incorporation of one atom of oxygen	0.313188	0.422402	1	0	1	111
GO:0030286 dynein complex	1	0.424933	1.961	0.015	Cellular Component	GO:0030286	dynein complex	0.192682	0.424933	1	0	1	67
GO:1904375 regulation of protein localization to cell periphery	1	0.425121	1.613	0.011	Biological Process	GO:1904375	regulation of protein localization to cell periphery	0.258455	0.425121	1	0	1	87
GO:0043933 protein-containing complex subunit organization	10	0.42772	16.129	0.004	Biological Process	GO:0043933	protein-containing complex subunit organization	0.260243	0.42772	10	0	10	2306
GO:0014070 response to organic cyclic compound	5	0.42795	8.065	0.005	Biological Process	GO:0014070	response to organic cyclic compound	0.260653	0.42795	4	1	5	1006
GO:0007218 neuropeptide signaling pathway	1	0.42795	1.613	0.011	Biological Process	GO:0007218	neuropeptide signaling pathway	0.261006	0.42795	1	0	1	88
GO:0050921 positive regulation of chemotaxis	1	0.42795	1.613	0.011	Biological Process	GO:0050921	positive regulation of chemotaxis	0.261006	0.42795	1	0	1	88
GO:0001892 embryonic placenta development	1	0.430405	1.613	0.011	Biological Process	GO:0001892	embryonic placenta development	0.263548	0.430405	1	0	1	89
GO:0007229 integrin-mediated signaling pathway	1	0.430405	1.613	0.011	Biological Process	GO:0007229	integrin-mediated signaling pathway	0.263548	0.430405	0	1	1	89
GO:0035567 non-canonical Wnt signaling pathway	1	0.430405	1.613	0.011	Biological Process	GO:0035567	non-canonical Wnt signaling pathway	0.263548	0.430405	1	0	1	89
GO:0042723 thiamine-containing compound metabolic process	1	0.430405	1.613	0.011	Biological Process	GO:0042723	thiamine-containing compound metabolic process	0.263548	0.430405	1	0	1	89
GO:0051250 negative regulation of lymphocyte activation	1	0.430405	1.613	0.011	Biological Process	GO:0051250	negative regulation of lymphocyte activation	0.263548	0.430405	1	0	1	89
GO:0003014 renal system process	1	0.432852	1.613	0.011	Biological Process	GO:0003014	renal system process	0.266081	0.432852	1	0	1	90
GO:0042133 neurotransmitter metabolic process	1	0.432852	1.613	0.011	Biological Process	GO:0042133	neurotransmitter metabolic process	0.266081	0.432852	1	0	1	90
GO:0090100 positive regulation of transmembrane receptor protein serine/threonine kinase signaling pathway	1	0.432852	1.613	0.011	Biological Process	GO:0090100	positive regulation of transmembrane receptor protein serine/threonine kinase signaling pathway	0.266081	0.432852	1	0	1	90
GO:2000181 negative regulation of blood vessel morphogenesis	1	0.432852	1.613	0.011	Biological Process	GO:2000181	negative regulation of blood vessel morphogenesis	0.266081	0.432852	1	0	1	90
GO:0009056 catabolic process	12	0.432852	19.355	0.004	Biological Process	GO:0009056	catabolic process	0.266576	0.432852	9	3	12	2859
GO:0010959 regulation of metal ion transport	2	0.432852	3.226	0.007	Biological Process	GO:0010959	regulation of metal ion transport	0.266581	0.432852	2	0	2	294
GO:0051146 striated muscle cell differentiation	2	0.432852	3.226	0.007	Biological Process	GO:0051146	striated muscle cell differentiation	0.266581	0.432852	2	0	2	294
GO:0043269 regulation of ion transport	3	0.432852	4.839	0.006	Biological Process	GO:0043269	regulation of ion transport	0.266726	0.432852	3	0	3	524
GO:0021675 nerve development	1	0.434534	1.613	0.011	Biological Process	GO:0021675	nerve development	0.268606	0.434534	1	0	1	91
GO:0045667 regulation of osteoblast differentiation	1	0.434534	1.613	0.011	Biological Process	GO:0045667	regulation of osteoblast differentiation	0.268606	0.434534	1	0	1	91
GO:1990823 response to leukemia inhibitory factor	1	0.434534	1.613	0.011	Biological Process	GO:1990823	response to leukemia inhibitory factor	0.268606	0.434534	1	0	1	91
GO:1990830 cellular response to leukemia inhibitory factor	1	0.434534	1.613	0.011	Biological Process	GO:1990830	cellular response to leukemia inhibitory factor	0.268606	0.434534	1	0	1	91
GO:0048878 chemical homeostasis	5	0.436234	8.065	0.005	Biological Process	GO:0048878	chemical homeostasis	0.269868	0.436234	5	0	5	1020
GO:0060429 epithelium development	6	0.437574	9.677	0.005	Biological Process	GO:0060429	epithelium development	0.271	0.437574	6	0	6	1277
GO:0120034 positive regulation of plasma membrane bounded cell projection assembly	1	0.437574	1.613	0.011	Biological Process	GO:0120034	positive regulation of plasma membrane bounded cell projection assembly	0.271122	0.437574	1	0	1	92
GO:0030665 clathrin-coated vesicle membrane	1	0.438041	1.961	0.014	Cellular Component	GO:0030665	clathrin-coated vesicle membrane	0.200399	0.438041	1	0	1	70
GO:0016787 hydrolase activity	16	0.438065	24.615	0.004	Molecular Function	GO:0016787	hydrolase activity	0.325634	0.438065	12	4	16	4178
GO:0007610 behavior	4	0.438458	6.452	0.005	Biological Process	GO:0007610	behavior	0.272128	0.438458	3	1	4	773
GO:0001654 eye development	3	0.438458	4.839	0.006	Biological Process	GO:0001654	eye development	0.272307	0.438458	3	0	3	530
GO:0150063 visual system development	3	0.438458	4.839	0.006	Biological Process	GO:0150063	visual system development	0.272307	0.438458	3	0	3	530
GO:0030030 cell projection organization	7	0.43848	11.29	0.005	Biological Process	GO:0030030	cell projection organization	0.272534	0.43848	6	1	7	1539
GO:0003279 cardiac septum development	1	0.438872	1.613	0.011	Biological Process	GO:0003279	cardiac septum development	0.273629	0.438872	1	0	1	93
GO:0032368 regulation of lipid transport	1	0.438872	1.613	0.011	Biological Process	GO:0032368	regulation of lipid transport	0.273629	0.438872	1	0	1	93
GO:0034763 negative regulation of transmembrane transport	1	0.438872	1.613	0.011	Biological Process	GO:0034763	negative regulation of transmembrane transport	0.273629	0.438872	1	0	1	93
GO:0097529 myeloid leukocyte migration	1	0.438872	1.613	0.011	Biological Process	GO:0097529	myeloid leukocyte migration	0.273629	0.438872	0	1	1	93
GO:1901214 regulation of neuron death	2	0.439464	3.226	0.007	Biological Process	GO:1901214	regulation of neuron death	0.274212	0.439464	1	1	2	300
GO:0010646 regulation of cell communication	12	0.440133	19.355	0.004	Biological Process	GO:0010646	regulation of cell communication	0.275109	0.440133	10	2	12	2880
GO:0031589 cell-substrate adhesion	2	0.440133	3.226	0.007	Biological Process	GO:0031589	cell-substrate adhesion	0.275484	0.440133	1	1	2	301
GO:0051222 positive regulation of protein transport	2	0.440133	3.226	0.007	Biological Process	GO:0051222	positive regulation of protein transport	0.275484	0.440133	2	0	2	301
GO:0072001 renal system development	2	0.440133	3.226	0.007	Biological Process	GO:0072001	renal system development	0.275484	0.440133	2	0	2	301
GO:0016922 nuclear receptor binding	1	0.440766	1.538	0.008	Molecular Function	GO:0016922	nuclear receptor binding	0.329318	0.440766	1	0	1	118
GO:0044325 transmembrane transporter binding	1	0.440766	1.538	0.008	Molecular Function	GO:0044325	transmembrane transporter binding	0.329318	0.440766	1	0	1	118
GO:0046425 regulation of receptor signaling pathway via JAK-STAT	1	0.440822	1.613	0.011	Biological Process	GO:0046425	regulation of receptor signaling pathway via JAK-STAT	0.276129	0.440822	1	0	1	94
GO:0062012 regulation of small molecule metabolic process	2	0.44148	3.226	0.007	Biological Process	GO:0062012	regulation of small molecule metabolic process	0.276755	0.44148	2	0	2	302
GO:0070851 growth factor receptor binding	1	0.442683	1.538	0.008	Molecular Function	GO:0070851	growth factor receptor binding	0.331592	0.442683	1	0	1	119
GO:0001736 establishment of planar polarity	1	0.443082	1.613	0.011	Biological Process	GO:0001736	establishment of planar polarity	0.278619	0.443082	1	0	1	95
GO:0030510 regulation of BMP signaling pathway	1	0.443082	1.613	0.011	Biological Process	GO:0030510	regulation of BMP signaling pathway	0.278619	0.443082	1	0	1	95
GO:0046834 lipid phosphorylation	1	0.443082	1.613	0.011	Biological Process	GO:0046834	lipid phosphorylation	0.278619	0.443082	1	0	1	95
GO:0051092 positive regulation of NF-kappaB transcription factor activity	1	0.443082	1.613	0.011	Biological Process	GO:0051092	positive regulation of NF-kappaB transcription factor activity	0.278619	0.443082	1	0	1	95
GO:0042734 presynaptic membrane	1	0.444544	1.961	0.014	Cellular Component	GO:0042734	presynaptic membrane	0.205504	0.444544	1	0	1	72
GO:0044291 cell-cell contact zone	1	0.444544	1.961	0.014	Cellular Component	GO:0044291	cell-cell contact zone	0.208044	0.444544	1	0	1	73
GO:0005576 extracellular region	9	0.444544	17.647	0.004	Cellular Component	GO:0005576	extracellular region	0.208773	0.444544	8	1	9	2076
GO:0008855 exodeoxyribonuclease VII activity	1	0.44458	1.538	0.008	Molecular Function	GO:0008855	exodeoxyribonuclease VII activity	0.333858	0.44458	1	0	1	120
GO:0007164 establishment of tissue polarity	1	0.445654	1.613	0.01	Biological Process	GO:0007164	establishment of tissue polarity	0.281102	0.445654	1	0	1	96
GO:0019218 regulation of steroid metabolic process	1	0.445654	1.613	0.01	Biological Process	GO:0019218	regulation of steroid metabolic process	0.281102	0.445654	1	0	1	96
GO:0030595 leukocyte chemotaxis	1	0.445654	1.613	0.01	Biological Process	GO:0030595	leukocyte chemotaxis	0.281102	0.445654	0	1	1	96
GO:2000177 regulation of neural precursor cell proliferation	1	0.445654	1.613	0.01	Biological Process	GO:2000177	regulation of neural precursor cell proliferation	0.281102	0.445654	1	0	1	96
GO:1903706 regulation of hemopoiesis	2	0.446483	3.226	0.007	Biological Process	GO:1903706	regulation of hemopoiesis	0.281841	0.446483	2	0	2	306
GO:0023051 regulation of signaling	12	0.446533	19.355	0.004	Biological Process	GO:0023051	regulation of signaling	0.282089	0.446533	10	2	12	2897
GO:0006508 proteolysis	9	0.447511	14.516	0.004	Biological Process	GO:0006508	proteolysis	0.283198	0.447511	7	2	9	2089
GO:0045454 cell redox homeostasis	1	0.447511	1.613	0.01	Biological Process	GO:0045454	cell redox homeostasis	0.283575	0.447511	1	0	1	97
GO:0051785 positive regulation of nuclear division	1	0.447511	1.613	0.01	Biological Process	GO:0051785	positive regulation of nuclear division	0.283575	0.447511	1	0	1	97
GO:1904892 regulation of receptor signaling pathway via STAT	1	0.447511	1.613	0.01	Biological Process	GO:1904892	regulation of receptor signaling pathway via STAT	0.283575	0.447511	1	0	1	97
GO:0005267 potassium channel activity	1	0.449447	1.538	0.008	Molecular Function	GO:0005267	potassium channel activity	0.338367	0.449447	0	1	1	122
GO:0030031 cell projection assembly	3	0.44968	4.839	0.006	Biological Process	GO:0030031	cell projection assembly	0.285384	0.44968	3	0	3	544
GO:0009102 biotin biosynthetic process	1	0.44968	1.613	0.01	Biological Process	GO:0009102	biotin biosynthetic process	0.286041	0.44968	1	0	1	98
GO:0042461 photoreceptor cell development	1	0.44968	1.613	0.01	Biological Process	GO:0042461	photoreceptor cell development	0.286041	0.44968	1	0	1	98
GO:0090263 positive regulation of canonical Wnt signaling pathway	1	0.44968	1.613	0.01	Biological Process	GO:0090263	positive regulation of canonical Wnt signaling pathway	0.286041	0.44968	1	0	1	98
GO:2000278 regulation of DNA biosynthetic process	1	0.44968	1.613	0.01	Biological Process	GO:2000278	regulation of DNA biosynthetic process	0.286041	0.44968	1	0	1	98
GO:0022414 reproductive process	8	0.450018	12.903	0.004	Biological Process	GO:0022414	reproductive process	0.286475	0.450018	7	1	8	1829
GO:0097305 response to alcohol	2	0.450039	3.226	0.006	Biological Process	GO:0097305	response to alcohol	0.286925	0.450039	2	0	2	310
GO:1904951 positive regulation of establishment of protein localization	2	0.450039	3.226	0.006	Biological Process	GO:1904951	positive regulation of establishment of protein localization	0.286925	0.450039	2	0	2	310
GO:0052547 regulation of peptidase activity	2	0.451476	3.226	0.006	Biological Process	GO:0052547	regulation of peptidase activity	0.288195	0.451476	2	0	2	311
GO:0002695 negative regulation of leukocyte activation	1	0.451476	1.613	0.01	Biological Process	GO:0002695	negative regulation of leukocyte activation	0.288498	0.451476	1	0	1	99
GO:1901890 positive regulation of cell junction assembly	1	0.451476	1.613	0.01	Biological Process	GO:1901890	positive regulation of cell junction assembly	0.288498	0.451476	1	0	1	99
GO:0098588 bounding membrane of organelle	8	0.452748	15.686	0.004	Cellular Component	GO:0098588	bounding membrane of organelle	0.216374	0.452748	7	1	8	1817
GO:0031253 cell projection membrane	2	0.452748	3.922	0.007	Cellular Component	GO:0031253	cell projection membrane	0.218005	0.452748	2	0	2	275
GO:0070062 extracellular exosome	1	0.452748	1.961	0.013	Cellular Component	GO:0070062	extracellular exosome	0.218125	0.452748	1	0	1	77
GO:0048856 anatomical structure development	21	0.452794	33.871	0.004	Biological Process	GO:0048856	anatomical structure development	0.28956	0.452794	17	4	21	5419
GO:0048880 sensory system development	3	0.453247	4.839	0.005	Biological Process	GO:0048880	sensory system development	0.290069	0.453247	3	0	3	549
GO:0006497 protein lipidation	1	0.45393	1.613	0.01	Biological Process	GO:0006497	protein lipidation	0.290947	0.45393	0	1	1	100
GO:0008543 fibroblast growth factor receptor signaling pathway	1	0.45393	1.613	0.01	Biological Process	GO:0008543	fibroblast growth factor receptor signaling pathway	0.290947	0.45393	1	0	1	100
GO:1901361 organic cyclic compound catabolic process	4	0.45422	6.452	0.005	Biological Process	GO:1901361	organic cyclic compound catabolic process	0.291353	0.45422	3	1	4	798
GO:0046034 ATP metabolic process	2	0.454893	3.226	0.006	Biological Process	GO:0046034	ATP metabolic process	0.292005	0.454893	2	0	2	314
GO:0031175 neuron projection development	5	0.455325	8.065	0.005	Biological Process	GO:0031175	neuron projection development	0.292553	0.455325	4	1	5	1054
GO:0071806 protein transmembrane transport	2	0.455325	3.226	0.006	Biological Process	GO:0071806	protein transmembrane transport	0.293275	0.455325	2	0	2	315
GO:0046631 alpha-beta T cell activation	1	0.455325	1.613	0.01	Biological Process	GO:0046631	alpha-beta T cell activation	0.293387	0.455325	1	0	1	101
GO:1901343 negative regulation of vasculature development	1	0.455325	1.613	0.01	Biological Process	GO:1901343	negative regulation of vasculature development	0.293387	0.455325	1	0	1	101
GO:1904659 glucose transmembrane transport	1	0.455325	1.613	0.01	Biological Process	GO:1904659	glucose transmembrane transport	0.293387	0.455325	1	0	1	101
GO:0007411 axon guidance	2	0.457378	3.226	0.006	Biological Process	GO:0007411	axon guidance	0.295813	0.457378	2	0	2	317
GO:0010469 regulation of signaling receptor activity	2	0.457378	3.226	0.006	Biological Process	GO:0010469	regulation of signaling receptor activity	0.295813	0.457378	2	0	2	317
GO:0060249 anatomical structure homeostasis	2	0.457378	3.226	0.006	Biological Process	GO:0060249	anatomical structure homeostasis	0.295813	0.457378	2	0	2	317
GO:0018107 peptidyl-threonine phosphorylation	1	0.457378	1.613	0.01	Biological Process	GO:0018107	peptidyl-threonine phosphorylation	0.29582	0.457378	1	0	1	102
GO:0043280 positive regulation of cysteine-type endopeptidase activity involved in apoptotic process	1	0.457378	1.613	0.01	Biological Process	GO:0043280	positive regulation of cysteine-type endopeptidase activity involved in apoptotic process	0.29582	0.457378	1	0	1	102
GO:0042981 regulation of apoptotic process	6	0.457555	9.677	0.005	Biological Process	GO:0042981	regulation of apoptotic process	0.296157	0.457555	5	1	6	1319
GO:0009273 peptidoglycan-based cell wall biogenesis	1	0.459911	1.613	0.01	Biological Process	GO:0009273	peptidoglycan-based cell wall biogenesis	0.298244	0.459911	1	0	1	103
GO:0071901 negative regulation of protein serine/threonine kinase activity	1	0.459911	1.613	0.01	Biological Process	GO:0071901	negative regulation of protein serine/threonine kinase activity	0.298244	0.459911	1	0	1	103
GO:0097485 neuron projection guidance	2	0.459911	3.226	0.006	Biological Process	GO:0097485	neuron projection guidance	0.298351	0.459911	2	0	2	319
GO:0009893 positive regulation of metabolic process	12	0.460036	19.355	0.004	Biological Process	GO:0009893	positive regulation of metabolic process	0.298749	0.460036	11	1	12	2937
GO:1901137 carbohydrate derivative biosynthetic process	5	0.460036	8.065	0.005	Biological Process	GO:1901137	carbohydrate derivative biosynthetic process	0.299973	0.460036	4	1	5	1065
GO:0048589 developmental growth	4	0.460036	6.452	0.005	Biological Process	GO:0048589	developmental growth	0.300655	0.460036	4	0	4	810
GO:0003231 cardiac ventricle development	1	0.460036	1.613	0.01	Biological Process	GO:0003231	cardiac ventricle development	0.30066	0.460036	1	0	1	104
GO:0008306 associative learning	1	0.460036	1.613	0.01	Biological Process	GO:0008306	associative learning	0.30066	0.460036	1	0	1	104
GO:0017156 calcium-ion regulated exocytosis	1	0.460036	1.613	0.01	Biological Process	GO:0017156	calcium-ion regulated exocytosis	0.30066	0.460036	1	0	1	104
GO:0042158 lipoprotein biosynthetic process	1	0.460036	1.613	0.01	Biological Process	GO:0042158	lipoprotein biosynthetic process	0.30066	0.460036	0	1	1	104
GO:0045580 regulation of T cell differentiation	1	0.460036	1.613	0.01	Biological Process	GO:0045580	regulation of T cell differentiation	0.30066	0.460036	1	0	1	104
GO:1903510 mucopolysaccharide metabolic process	1	0.460036	1.613	0.01	Biological Process	GO:1903510	mucopolysaccharide metabolic process	0.30066	0.460036	1	0	1	104
GO:0044085 cellular component biogenesis	15	0.460036	24.194	0.004	Biological Process	GO:0044085	cellular component biogenesis	0.300734	0.460036	15	0	15	3770
GO:0018108 peptidyl-tyrosine phosphorylation	2	0.460036	3.226	0.006	Biological Process	GO:0018108	peptidyl-tyrosine phosphorylation	0.300887	0.460036	2	0	2	321
GO:0051020 GTPase binding	3	0.46079	4.615	0.005	Molecular Function	GO:0051020	GTPase binding	0.347783	0.46079	3	0	3	620
GO:0006650 glycerophospholipid metabolic process	2	0.460948	3.226	0.006	Biological Process	GO:0006650	glycerophospholipid metabolic process	0.302154	0.460948	2	0	2	322
GO:0045862 positive regulation of proteolysis	2	0.460948	3.226	0.006	Biological Process	GO:0045862	positive regulation of proteolysis	0.302154	0.460948	2	0	2	322
GO:0051235 maintenance of location	2	0.460948	3.226	0.006	Biological Process	GO:0051235	maintenance of location	0.302154	0.460948	2	0	2	322
GO:0018130 heterocycle biosynthetic process	19	0.461404	30.645	0.004	Biological Process	GO:0018130	heterocycle biosynthetic process	0.302677	0.461404	16	3	19	4894
GO:0060048 cardiac muscle contraction	1	0.461657	1.613	0.01	Biological Process	GO:0060048	cardiac muscle contraction	0.303067	0.461657	1	0	1	105
GO:1903561 extracellular vesicle	1	0.461766	1.961	0.013	Cellular Component	GO:1903561	extracellular vesicle	0.225604	0.461766	1	0	1	80
GO:0043226 organelle	36	0.461766	70.588	0.003	Cellular Component	GO:0043226	organelle	0.228472	0.461766	30	6	36	10349
GO:0043202 lysosomal lumen	1	0.461766	1.961	0.012	Cellular Component	GO:0043202	lysosomal lumen	0.230551	0.461766	1	0	1	82
GO:0005901 caveola	1	0.461766	1.961	0.012	Cellular Component	GO:0005901	caveola	0.233012	0.461766	1	0	1	83
GO:0043230 extracellular organelle	1	0.461766	1.961	0.012	Cellular Component	GO:0043230	extracellular organelle	0.235466	0.461766	1	0	1	84
GO:0065010 extracellular membrane-bounded organelle	1	0.461766	1.961	0.012	Cellular Component	GO:0065010	extracellular membrane-bounded organelle	0.235466	0.461766	1	0	1	84
GO:0000323 lytic vacuole	3	0.461766	5.882	0.006	Cellular Component	GO:0000323	lytic vacuole	0.236911	0.461766	3	0	3	529
GO:0070820 tertiary granule	1	0.461766	1.961	0.012	Cellular Component	GO:0070820	tertiary granule	0.237913	0.461766	0	1	1	85
GO:1902554 serine/threonine protein kinase complex	1	0.461766	1.961	0.012	Cellular Component	GO:1902554	serine/threonine protein kinase complex	0.240351	0.461766	1	0	1	86
GO:1902495 transmembrane transporter complex	3	0.461766	5.882	0.006	Cellular Component	GO:1902495	transmembrane transporter complex	0.241165	0.461766	3	0	3	534
GO:0005262 calcium channel activity	1	0.461914	1.538	0.008	Molecular Function	GO:0005262	calcium channel activity	0.349509	0.461914	1	0	1	127
GO:0002064 epithelial cell development	2	0.4631	3.226	0.006	Biological Process	GO:0002064	epithelial cell development	0.304689	0.4631	2	0	2	324
GO:0018212 peptidyl-tyrosine modification	2	0.4631	3.226	0.006	Biological Process	GO:0018212	peptidyl-tyrosine modification	0.304689	0.4631	2	0	2	324
GO:0051346 negative regulation of hydrolase activity	2	0.4631	3.226	0.006	Biological Process	GO:0051346	negative regulation of hydrolase activity	0.304689	0.4631	2	0	2	324
GO:0048609 multicellular organismal reproductive process	5	0.463257	8.065	0.005	Biological Process	GO:0048609	multicellular organismal reproductive process	0.305391	0.463257	4	1	5	1073
GO:0043666 regulation of phosphoprotein phosphatase activity	1	0.463257	1.613	0.009	Biological Process	GO:0043666	regulation of phosphoprotein phosphatase activity	0.305467	0.463257	0	1	1	106
GO:0061041 regulation of wound healing	1	0.463257	1.613	0.009	Biological Process	GO:0061041	regulation of wound healing	0.305467	0.463257	1	0	1	106
GO:0015036 disulfide oxidoreductase activity	1	0.464531	1.538	0.008	Molecular Function	GO:0015036	disulfide oxidoreductase activity	0.353914	0.464531	1	0	1	129
GO:0016410 N-acyltransferase activity	1	0.464531	1.538	0.008	Molecular Function	GO:0016410	N-acyltransferase activity	0.353914	0.464531	0	1	1	129
GO:0097367 carbohydrate derivative binding	14	0.464531	21.538	0.004	Molecular Function	GO:0097367	carbohydrate derivative binding	0.354139	0.464531	13	1	14	3682
GO:0001754 eye photoreceptor cell differentiation	1	0.465173	1.613	0.009	Biological Process	GO:0001754	eye photoreceptor cell differentiation	0.307858	0.465173	1	0	1	107
GO:0006939 smooth muscle contraction	1	0.465173	1.613	0.009	Biological Process	GO:0006939	smooth muscle contraction	0.307858	0.465173	1	0	1	107
GO:0007586 digestion	1	0.465173	1.613	0.009	Biological Process	GO:0007586	digestion	0.307858	0.465173	1	0	1	107
GO:0008645 hexose transmembrane transport	1	0.465173	1.613	0.009	Biological Process	GO:0008645	hexose transmembrane transport	0.307858	0.465173	1	0	1	107
GO:0043500 muscle adaptation	1	0.465173	1.613	0.009	Biological Process	GO:0043500	muscle adaptation	0.307858	0.465173	1	0	1	107
GO:0007600 sensory perception	3	0.467062	4.839	0.005	Biological Process	GO:0007600	sensory perception	0.309811	0.467062	3	0	3	570
GO:0006768 biotin metabolic process	1	0.467062	1.613	0.009	Biological Process	GO:0006768	biotin metabolic process	0.310241	0.467062	1	0	1	108
GO:0014902 myotube differentiation	1	0.467062	1.613	0.009	Biological Process	GO:0014902	myotube differentiation	0.310241	0.467062	1	0	1	108
GO:0018210 peptidyl-threonine modification	1	0.467062	1.613	0.009	Biological Process	GO:0018210	peptidyl-threonine modification	0.310241	0.467062	1	0	1	108
GO:0019098 reproductive behavior	1	0.467062	1.613	0.009	Biological Process	GO:0019098	reproductive behavior	0.310241	0.467062	1	0	1	108
GO:0005261 cation channel activity	2	0.467892	3.077	0.005	Molecular Function	GO:0005261	cation channel activity	0.357591	0.467892	1	1	2	372
GO:0009416 response to light stimulus	2	0.468243	3.226	0.006	Biological Process	GO:0009416	response to light stimulus	0.312282	0.468243	1	1	2	330
GO:0006638 neutral lipid metabolic process	1	0.468243	1.613	0.009	Biological Process	GO:0006638	neutral lipid metabolic process	0.312616	0.468243	1	0	1	109
GO:0006639 acylglycerol metabolic process	1	0.468243	1.613	0.009	Biological Process	GO:0006639	acylglycerol metabolic process	0.312616	0.468243	1	0	1	109
GO:0071222 cellular response to lipopolysaccharide	1	0.468243	1.613	0.009	Biological Process	GO:0071222	cellular response to lipopolysaccharide	0.312616	0.468243	1	0	1	109
GO:0072347 response to anesthetic	1	0.468243	1.613	0.009	Biological Process	GO:0072347	response to anesthetic	0.312616	0.468243	1	0	1	109
GO:0072525 pyridine-containing compound biosynthetic process	1	0.468243	1.613	0.009	Biological Process	GO:0072525	pyridine-containing compound biosynthetic process	0.312616	0.468243	1	0	1	109
GO:0098781 ncRNA transcription	1	0.468243	1.613	0.009	Biological Process	GO:0098781	ncRNA transcription	0.312616	0.468243	1	0	1	109
GO:0007399 nervous system development	10	0.469596	16.129	0.004	Biological Process	GO:0007399	nervous system development	0.313748	0.469596	8	2	10	2424
GO:0032504 multicellular organism reproduction	5	0.46974	8.065	0.005	Biological Process	GO:0032504	multicellular organism reproduction	0.314911	0.46974	4	1	5	1087
GO:0014013 regulation of gliogenesis	1	0.46974	1.613	0.009	Biological Process	GO:0014013	regulation of gliogenesis	0.314984	0.46974	1	0	1	110
GO:0043271 negative regulation of ion transport	1	0.46974	1.613	0.009	Biological Process	GO:0043271	negative regulation of ion transport	0.314984	0.46974	1	0	1	110
GO:0050866 negative regulation of cell activation	1	0.46974	1.613	0.009	Biological Process	GO:0050866	negative regulation of cell activation	0.314984	0.46974	1	0	1	110
GO:2001056 positive regulation of cysteine-type endopeptidase activity	1	0.46974	1.613	0.009	Biological Process	GO:2001056	positive regulation of cysteine-type endopeptidase activity	0.314984	0.46974	1	0	1	110
GO:0032268 regulation of cellular protein metabolic process	9	0.469755	14.516	0.004	Biological Process	GO:0032268	regulation of cellular protein metabolic process	0.315221	0.469755	8	1	9	2155
GO:0016782 transferase activity, transferring sulphur-containing groups	1	0.470485	1.538	0.008	Molecular Function	GO:0016782	transferase activity, transferring sulphur-containing groups	0.360467	0.470485	0	1	1	132
GO:0043067 regulation of programmed cell death	6	0.470644	9.677	0.004	Biological Process	GO:0043067	regulation of programmed cell death	0.316272	0.470644	5	1	6	1352
GO:0051130 positive regulation of cellular component organization	5	0.470644	8.065	0.005	Biological Process	GO:0051130	positive regulation of cellular component organization	0.316275	0.470644	5	0	5	1089
GO:0001578 microtubule bundle formation	1	0.471213	1.613	0.009	Biological Process	GO:0001578	microtubule bundle formation	0.317343	0.471213	1	0	1	111
GO:0007259 receptor signaling pathway via JAK-STAT	1	0.471213	1.613	0.009	Biological Process	GO:0007259	receptor signaling pathway via JAK-STAT	0.317343	0.471213	1	0	1	111
GO:0046173 polyol biosynthetic process	1	0.471213	1.613	0.009	Biological Process	GO:0046173	polyol biosynthetic process	0.317343	0.471213	1	0	1	111
GO:0009165 nucleotide biosynthetic process	3	0.472285	4.839	0.005	Biological Process	GO:0009165	nucleotide biosynthetic process	0.318294	0.472285	2	1	3	579
GO:0009792 embryo development ending in birth or egg hatching	4	0.472384	6.452	0.005	Biological Process	GO:0009792	embryo development ending in birth or egg hatching	0.31859	0.472384	4	0	4	833
GO:0051668 localization within membrane	3	0.472664	4.839	0.005	Biological Process	GO:0051668	localization within membrane	0.319237	0.472664	3	0	3	580
GO:1901293 nucleoside phosphate biosynthetic process	3	0.472664	4.839	0.005	Biological Process	GO:1901293	nucleoside phosphate biosynthetic process	0.319237	0.472664	2	1	3	580
GO:0071219 cellular response to molecule of bacterial origin	1	0.472906	1.613	0.009	Biological Process	GO:0071219	cellular response to molecule of bacterial origin	0.319694	0.472906	1	0	1	112
GO:0016052 carbohydrate catabolic process	2	0.472906	3.226	0.006	Biological Process	GO:0016052	carbohydrate catabolic process	0.31986	0.472906	2	0	2	336
GO:0006807 nitrogen compound metabolic process	42	0.474763	67.742	0.004	Biological Process	GO:0006807	nitrogen compound metabolic process	0.321818	0.474763	32	10	42	11603
GO:0007422 peripheral nervous system development	1	0.474763	1.613	0.009	Biological Process	GO:0007422	peripheral nervous system development	0.322037	0.474763	0	1	1	113
GO:0051101 regulation of DNA binding	1	0.474763	1.613	0.009	Biological Process	GO:0051101	regulation of DNA binding	0.322037	0.474763	1	0	1	113
GO:0097696 receptor signaling pathway via STAT	1	0.474763	1.613	0.009	Biological Process	GO:0097696	receptor signaling pathway via STAT	0.322037	0.474763	1	0	1	113
GO:0031234 extrinsic component of cytoplasmic side of plasma membrane	1	0.475056	1.961	0.011	Cellular Component	GO:0031234	extrinsic component of cytoplasmic side of plasma membrane	0.250029	0.475056	1	0	1	90
GO:1990351 transporter complex	3	0.475692	5.882	0.005	Cellular Component	GO:1990351	transporter complex	0.25229	0.475692	3	0	3	547
GO:0033014 tetrapyrrole biosynthetic process	2	0.476788	3.226	0.006	Biological Process	GO:0033014	tetrapyrrole biosynthetic process	0.323642	0.476788	2	0	2	339
GO:0001837 epithelial to mesenchymal transition	1	0.476841	1.613	0.009	Biological Process	GO:0001837	epithelial to mesenchymal transition	0.324372	0.476841	1	0	1	114
GO:0045598 regulation of fat cell differentiation	1	0.476841	1.613	0.009	Biological Process	GO:0045598	regulation of fat cell differentiation	0.324372	0.476841	1	0	1	114
GO:1901655 cellular response to ketone	1	0.476841	1.613	0.009	Biological Process	GO:1901655	cellular response to ketone	0.324372	0.476841	1	0	1	114
GO:0019899 enzyme binding	8	0.479377	12.308	0.004	Molecular Function	GO:0019899	enzyme binding	0.368406	0.479377	6	2	8	2016
GO:0016836 hydro-lyase activity	1	0.479377	1.538	0.007	Molecular Function	GO:0016836	hydro-lyase activity	0.369102	0.479377	1	0	1	136
GO:0051963 regulation of synapse assembly	1	0.479578	1.613	0.009	Biological Process	GO:0051963	regulation of synapse assembly	0.326699	0.479578	1	0	1	115
GO:0097306 cellular response to alcohol	1	0.479578	1.613	0.009	Biological Process	GO:0097306	cellular response to alcohol	0.326699	0.479578	1	0	1	115
GO:0009072 aromatic amino acid family metabolic process	1	0.482296	1.613	0.009	Biological Process	GO:0009072	aromatic amino acid family metabolic process	0.329019	0.482296	1	0	1	116
GO:0021761 limbic system development	1	0.482296	1.613	0.009	Biological Process	GO:0021761	limbic system development	0.329019	0.482296	1	0	1	116
GO:0046330 positive regulation of JNK cascade	1	0.485339	1.613	0.009	Biological Process	GO:0046330	positive regulation of JNK cascade	0.33133	0.485339	1	0	1	117
GO:0019233 sensory perception of pain	1	0.488366	1.613	0.008	Biological Process	GO:0019233	sensory perception of pain	0.333634	0.488366	1	0	1	118
GO:0004866 endopeptidase inhibitor activity	1	0.489235	1.538	0.007	Molecular Function	GO:0004866	endopeptidase inhibitor activity	0.377622	0.489235	1	0	1	140
GO:0008237 metallopeptidase activity	2	0.490381	3.077	0.005	Molecular Function	GO:0008237	metallopeptidase activity	0.37944	0.490381	2	0	2	390
GO:0001738 morphogenesis of a polarized epithelium	1	0.490682	1.613	0.008	Biological Process	GO:0001738	morphogenesis of a polarized epithelium	0.33593	0.490682	1	0	1	119
GO:0090090 negative regulation of canonical Wnt signaling pathway	1	0.490682	1.613	0.008	Biological Process	GO:0090090	negative regulation of canonical Wnt signaling pathway	0.33593	0.490682	1	0	1	119
GO:1901616 organic hydroxy compound catabolic process	1	0.490682	1.613	0.008	Biological Process	GO:1901616	organic hydroxy compound catabolic process	0.33593	0.490682	1	0	1	119
GO:0051093 negative regulation of developmental process	4	0.492976	6.452	0.005	Biological Process	GO:0051093	negative regulation of developmental process	0.338198	0.492976	4	0	4	858
GO:0021549 cerebellum development	1	0.492976	1.613	0.008	Biological Process	GO:0021549	cerebellum development	0.338218	0.492976	1	0	1	120
GO:0051897 positive regulation of protein kinase B signaling	1	0.492976	1.613	0.008	Biological Process	GO:0051897	positive regulation of protein kinase B signaling	0.338218	0.492976	1	0	1	120
GO:0060271 cilium assembly	2	0.493357	3.226	0.006	Biological Process	GO:0060271	cilium assembly	0.338719	0.493357	2	0	2	351
GO:0033993 response to lipid	4	0.494538	6.452	0.005	Biological Process	GO:0033993	response to lipid	0.33977	0.494538	4	0	4	860
GO:0030518 intracellular steroid hormone receptor signaling pathway	1	0.494551	1.613	0.008	Biological Process	GO:0030518	intracellular steroid hormone receptor signaling pathway	0.340498	0.494551	1	0	1	121
GO:0045807 positive regulation of endocytosis	1	0.494551	1.613	0.008	Biological Process	GO:0045807	positive regulation of endocytosis	0.340498	0.494551	1	0	1	121
GO:0072006 nephron development	1	0.494551	1.613	0.008	Biological Process	GO:0072006	nephron development	0.340498	0.494551	1	0	1	121
GO:0034765 regulation of ion transmembrane transport	2	0.494922	3.226	0.006	Biological Process	GO:0034765	regulation of ion transmembrane transport	0.342474	0.494922	2	0	2	354
GO:0000096 sulfur amino acid metabolic process	1	0.494922	1.613	0.008	Biological Process	GO:0000096	sulfur amino acid metabolic process	0.342771	0.494922	1	0	1	122
GO:0009233 menaquinone metabolic process	1	0.494922	1.613	0.008	Biological Process	GO:0009233	menaquinone metabolic process	0.342771	0.494922	1	0	1	122
GO:0009234 menaquinone biosynthetic process	1	0.494922	1.613	0.008	Biological Process	GO:0009234	menaquinone biosynthetic process	0.342771	0.494922	1	0	1	122
GO:0032944 regulation of mononuclear cell proliferation	1	0.494922	1.613	0.008	Biological Process	GO:0032944	regulation of mononuclear cell proliferation	0.342771	0.494922	1	0	1	122
GO:0042546 cell wall biogenesis	1	0.494922	1.613	0.008	Biological Process	GO:0042546	cell wall biogenesis	0.342771	0.494922	1	0	1	122
GO:0050670 regulation of lymphocyte proliferation	1	0.494922	1.613	0.008	Biological Process	GO:0050670	regulation of lymphocyte proliferation	0.342771	0.494922	1	0	1	122
GO:0051781 positive regulation of cell division	1	0.494922	1.613	0.008	Biological Process	GO:0051781	positive regulation of cell division	0.342771	0.494922	1	0	1	122
GO:0007276 gamete generation	4	0.494922	6.452	0.005	Biological Process	GO:0007276	gamete generation	0.342916	0.494922	4	0	4	864
GO:0034329 cell junction assembly	2	0.495457	3.226	0.006	Biological Process	GO:0034329	cell junction assembly	0.343725	0.495457	2	0	2	355
GO:0007507 heart development	3	0.495457	4.839	0.005	Biological Process	GO:0007507	heart development	0.343767	0.495457	2	1	3	606
GO:0035023 regulation of Rho protein signal transduction	1	0.496592	1.613	0.008	Biological Process	GO:0035023	regulation of Rho protein signal transduction	0.345036	0.496592	1	0	1	123
GO:0035304 regulation of protein dephosphorylation	1	0.496592	1.613	0.008	Biological Process	GO:0035304	regulation of protein dephosphorylation	0.345036	0.496592	0	1	1	123
GO:0071407 cellular response to organic cyclic compound	3	0.497133	4.839	0.005	Biological Process	GO:0071407	cellular response to organic cyclic compound	0.345653	0.497133	2	1	3	608
GO:0030335 positive regulation of cell migration	2	0.497605	3.226	0.006	Biological Process	GO:0030335	positive regulation of cell migration	0.346223	0.497605	2	0	2	357
GO:0048584 positive regulation of response to stimulus	7	0.498101	11.29	0.004	Biological Process	GO:0048584	positive regulation of response to stimulus	0.346902	0.498101	6	1	7	1672
GO:0044344 cellular response to fibroblast growth factor stimulus	1	0.498101	1.613	0.008	Biological Process	GO:0044344	cellular response to fibroblast growth factor stimulus	0.347293	0.498101	1	0	1	124
GO:0045619 regulation of lymphocyte differentiation	1	0.498101	1.613	0.008	Biological Process	GO:0045619	regulation of lymphocyte differentiation	0.347293	0.498101	1	0	1	124
GO:0005085 guanyl-nucleotide exchange factor activity	2	0.498485	3.077	0.005	Molecular Function	GO:0005085	guanyl-nucleotide exchange factor activity	0.386658	0.498485	2	0	2	396
GO:0005929 cilium	3	0.4991	5.882	0.005	Cellular Component	GO:0005929	cilium	0.268692	0.4991	3	0	3	566
GO:0000775 chromosome, centromeric region	2	0.4991	3.922	0.006	Cellular Component	GO:0000775	chromosome, centromeric region	0.268746	0.4991	1	1	2	318
GO:0006959 humoral immune response	1	0.500631	1.613	0.008	Biological Process	GO:0006959	humoral immune response	0.349543	0.500631	1	0	1	125
GO:0033273 response to vitamin	1	0.500631	1.613	0.008	Biological Process	GO:0033273	response to vitamin	0.349543	0.500631	1	0	1	125
GO:0009536 plastid	1	0.50131	1.961	0.01	Cellular Component	GO:0009536	plastid	0.273699	0.50131	0	1	1	100
GO:0000793 condensed chromosome	2	0.50131	3.922	0.006	Cellular Component	GO:0000793	condensed chromosome	0.275854	0.50131	1	1	2	324
GO:0044853 plasma membrane raft	1	0.50131	1.961	0.01	Cellular Component	GO:0044853	plasma membrane raft	0.276025	0.50131	1	0	1	101
GO:0044782 cilium organization	2	0.502671	3.226	0.006	Biological Process	GO:0044782	cilium organization	0.351211	0.502671	2	0	2	361
GO:0070663 regulation of leukocyte proliferation	1	0.502794	1.613	0.008	Biological Process	GO:0070663	regulation of leukocyte proliferation	0.351785	0.502794	1	0	1	126
GO:2001236 regulation of extrinsic apoptotic signaling pathway	1	0.502794	1.613	0.008	Biological Process	GO:2001236	regulation of extrinsic apoptotic signaling pathway	0.351785	0.502794	1	0	1	126
GO:0034654 nucleobase-containing compound biosynthetic process	17	0.503626	27.419	0.004	Biological Process	GO:0034654	nucleobase-containing compound biosynthetic process	0.352612	0.503626	14	3	17	4467
GO:0000910 cytokinesis	2	0.504832	3.226	0.006	Biological Process	GO:0000910	cytokinesis	0.353701	0.504832	2	0	2	363
GO:0008593 regulation of Notch signaling pathway	1	0.504937	1.613	0.008	Biological Process	GO:0008593	regulation of Notch signaling pathway	0.354019	0.504937	1	0	1	127
GO:0030695 GTPase regulator activity	3	0.505449	4.615	0.004	Molecular Function	GO:0030695	GTPase regulator activity	0.393021	0.505449	3	0	3	669
GO:0043547 positive regulation of GTPase activity	2	0.505906	3.226	0.005	Biological Process	GO:0043547	positive regulation of GTPase activity	0.354945	0.505906	2	0	2	364
GO:0005903 brush border	1	0.506	1.961	0.01	Cellular Component	GO:0005903	brush border	0.280656	0.506	1	0	1	103
GO:2000147 positive regulation of cell motility	2	0.50671	3.226	0.005	Biological Process	GO:2000147	positive regulation of cell motility	0.356187	0.50671	2	0	2	365
GO:0048599 oocyte development	1	0.50671	1.613	0.008	Biological Process	GO:0048599	oocyte development	0.356246	0.50671	1	0	1	128
GO:0070374 positive regulation of ERK1 and ERK2 cascade	1	0.50671	1.613	0.008	Biological Process	GO:0070374	positive regulation of ERK1 and ERK2 cascade	0.356246	0.50671	1	0	1	128
GO:1902911 protein kinase complex	1	0.507316	1.961	0.01	Cellular Component	GO:1902911	protein kinase complex	0.285257	0.507316	1	0	1	105
GO:0031225 anchored component of membrane	1	0.507316	1.961	0.009	Cellular Component	GO:0031225	anchored component of membrane	0.287547	0.507316	1	0	1	106
GO:0042581 specific granule	1	0.507316	1.961	0.009	Cellular Component	GO:0042581	specific granule	0.287547	0.507316	0	1	1	106
[truncated: 836 more rows]
